# Supplementary material for: Deep phenotyping and lifetime trajectories reveal limited effects of longevity regulators on the aging process in C57BL/6J mice
Source: Nat Commun. 2022 Nov 11;13:6830. doi: 10.1038/s41467-022-34515-y (PMC9652467; doi:10.1038/s41467-022-34515-y)
Supplement: Supplementary file 3 — Supplementary Data 1 [file 41467_2022_34515_MOESM3_ESM.xlsx]

## Sheet: Tabelle1
Supplementary Data 1. Deep phenotyping analyses in C57BL/6J wildtype mice to identify age-sensitive phenotypes including the age at first detected change relative to the young adult (3-month) baseline
Data was analyzed using one-way ANOVA with the between-subjects factor age followed by Fisher’s LSD posthoc analyses, where appropriate. Age-sensitive phenotypes are denoted in bold.
Domain	Test/method	Phenotype	P-value age	Age effect	First detected change at	Peak of phenotype		Abbreviations
Anatomy and physiology	Body weight	Body weight	0.0237	other	other	other
Anatomy and physiology	Histology	Accessory gland inflammation	0.0014	other	other	other		ASPPI	Acoustic startle and pre-pulse inhibition
Anatomy and physiology	Histology	Adrenal gland amyloid deposition	5.49E-06	↑	14 months	14 months		BCA	Body composition analysis
Anatomy and physiology	Histology	Adrenal gland lipofuscin pigments	0.0486	↓	14 months	14 months		CD	Cluster of differentiation
Anatomy and physiology	Histology	Adrenal gland pathology	n.s.	N/A	N/A	N/A		ELISA	Enzyme-linked immunosorbent assay
Anatomy and physiology	Histology	Adrenal subcapslar cell hyperplasia	n.s.	N/A	N/A	N/A		HDL	High density lipoprotein
Anatomy and physiology	Histology	Epididymal epithelium vacuolated	n.s.	N/A	N/A	N/A		Ig	Immunoglobulin
Anatomy and physiology	Histology	Epididymal inflammatory cell infiltrates	0.0127	↑	26 months	26 months		IpGTT	Intraperitoneal glucose tolerance test
Anatomy and physiology	Histology	Heart fibrosis	0.0019	↑	20 months	20 months		LPA	Lymphocyte proliferation assay
Anatomy and physiology	Histology	Kidney amyloid deposition	5.49E-06	↑	14 months	14 months		N/A	Not applicable
Anatomy and physiology	Histology	Kidney chronic progressive nephropathy	0.0011	↑	26 months	26 months		NK	Natural killer cells
Anatomy and physiology	Histology	Kidney pathology	0.0002	other	other	other		NMR	Nuclear magnetic resonance
Anatomy and physiology	Histology	Kidney perivascular infiltrates	0.0001	↑	20 months	20 months		n.s.	Not significant
Anatomy and physiology	Histology	Kidney pyelonephritis	n.s.	N/A	N/A	N/A		OCT	Optical coherence tomography
Anatomy and physiology	Histology	Kidney tubular regeneration	0.0009	other	other	other		TEWL	Transepidermal water loss
Anatomy and physiology	Histology	Knee inflammatory infiltrates around the joint	n.s.	N/A	N/A	N/A
Anatomy and physiology	Histology	Knee lateral meniscus tissue structure	0.0003	↑	14 months	14 months
Anatomy and physiology	Histology	Knee pathology	2.06E-06	↑	14 months	14 months
Anatomy and physiology	Histology	Liver amyloid deposition	0.0003	↑	20 months	20 months
Anatomy and physiology	Histology	Liver microgranuloma	n.s.	N/A	N/A	N/A
Anatomy and physiology	Histology	Liver pathology	0.0264	other	other	other
Anatomy and physiology	Histology	Liver perivascular infiltrates	n.s.	N/A	N/A	N/A
Anatomy and physiology	Histology	Lung alveolar histiocytosis	n.s.	N/A	N/A	N/A
Anatomy and physiology	Histology	Lung alveolar macrophages	n.s.	N/A	N/A	N/A
Anatomy and physiology	Histology	Lung bronchus-associated lymphoid tissue	n.s.	N/A	N/A	N/A
Anatomy and physiology	Histology	Lung cystic gland like infoldings	n.s.	N/A	N/A	N/A
Anatomy and physiology	Histology	Lung pathology	0.0009	other	other	other
Anatomy and physiology	Histology	Preputial gland duct dilation	n.s.	N/A	N/A	N/A
Anatomy and physiology	Histology	Seminiferous tubule degeneration	n.s.	N/A	N/A	N/A
Anatomy and physiology	Histology	Spleen amyloid deposition	4.99E-07	↑	14 months	14 months
Anatomy and physiology	Histology	Spleen pathology	5.01E-06	↑	14 months	14 months
Anatomy and physiology	Histology	Spleen russle bodies	0.0148	other	other	other
Anatomy and physiology	Histology	Thyroid adenoma	0.0001	↑	26 months	26 months
Anatomy and physiology	Histology	Thyroid follicular cell hyperplasia	n.s.	N/A	N/A	N/A
Anatomy and physiology	Histology	Thyroid goiter	4.21E-05	other	other	other
Anatomy and physiology	Histology	Thyroid multifocal follicular cell hyperplasia	n.s.	N/A	N/A	N/A
Anatomy and physiology	Histology	Thyroid pathology	1.29E-07	↑	14 months	14 months
Anatomy and physiology	Organ weight	Brain weight	n.s.	N/A	N/A	N/A
Anatomy and physiology	Organ weight	Heart weight	0.0286	↑	20 months	20 months
Anatomy and physiology	Organ weight	Kidney weight	4.08E-08	↑	20 months	20 months
Anatomy and physiology	Organ weight	Liver weight	0.0021	other	other	other
Anatomy and physiology	Organ weight	Spleen weight	9.39E-07	↑	14 months	20 months
Anatomy and physiology	Organ weight	Tibia length	n.s.	N/A	N/A	N/A
Anatomy and physiology	TEWL	Transepidermal water loss	n.s.	N/A	N/A	N/A
Cardiovascular health	Echocardiography	Corrected mass of the left ventricle	0.0129	↑	20 months	20 months
Cardiovascular health	Echocardiography	Diastolic septal wall thickness	0.0329	other	other	other
Cardiovascular health	Echocardiography	Ejection fraction	0.0247	other	other	other
Cardiovascular health	Echocardiography	Fractional shortening	0.0085	other	other	other
Cardiovascular health	Echocardiography	Left ventricular end-diastolic internal diameter	0.0072	↑	20 months	20 months
Cardiovascular health	Echocardiography	Left ventricular end-systolic internal diameter	0.0159	other	other	other
Cardiovascular health	Echocardiography	Respiration rate	0.0028	↓	5 months	5 months
Cardiovascular health	Echocardiography	Stroke volume	0.0143	↑	20 months	20 months
Cardiovascular health	Echocardiography	Systolic septal wall thickness	n.s.	N/A	N/A	N/A
Cardiovascular health	Echocardiography	Thickness of the left ventricle posterior wall during diastole	n.s.	N/A	N/A	N/A
Cardiovascular health	Echocardiography	Thickness of the left ventricle posterior wall during systole	n.s.	N/A	N/A	N/A
Cardiovascular health	Electrocardiography	Corrected duration of the QT interval	n.s.	N/A	N/A	N/A
Cardiovascular health	Electrocardiography	Duration of the P interval	0.0208	other	other	other
Cardiovascular health	Electrocardiography	Duration of the PR interval	n.s.	N/A	N/A	N/A
Cardiovascular health	Electrocardiography	Duration of the QRS interval	1.69E-05	↑	14 months	20 months
Cardiovascular health	Electrocardiography	Duration of the QT interval	0.0042	↑	20 months	20 months
Cardiovascular health	Electrocardiography	Duration of the RR interval	1.61E-05	↑	20 months	20 months
Cardiovascular health	Electrocardiography	Heart rate	7.16E-07	↓	20 months	20 months
Cardiovascular health	Electrocardiography	QT dispersion	n.s.	N/A	N/A	N/A
Cardiovascular health	Electrocardiography	QTc dispersion	n.s.	N/A	N/A	N/A
Clinical chemistry	Clinical chemistry	Albumin	2.76E-07	↓	14 months	20 months
Clinical chemistry	Clinical chemistry	Alanine-aminotransferase	n.s.	N/A	N/A	N/A
Clinical chemistry	Clinical chemistry	Alkaline phosphatase	8.99E-12	↑	20 months	20 months
Clinical chemistry	Clinical chemistry	Alpha amylase	1.05E-05	↑	20 months	20 months
Clinical chemistry	Clinical chemistry	Aspartate-aminotransferase	n.s.	N/A	N/A	N/A
Clinical chemistry	Clinical chemistry	Ca	3.32E-13	↑	20 months	20 months
Clinical chemistry	Clinical chemistry	Cholesterol	n.s.	N/A	N/A	N/A
Clinical chemistry	Clinical chemistry	Cl	0.0076	↑	26 months	26 months
Clinical chemistry	Clinical chemistry	Creatinine	1.23E-08	↑	20 months	20 months
Clinical chemistry	Clinical chemistry	Fe	n.s.	N/A	N/A	N/A
Clinical chemistry	Clinical chemistry	Glucose	6.13E-06	↓	14 months	26 months
Clinical chemistry	Clinical chemistry	Glucose after fasting	7.86E-07	↓	20 months	20 months
Clinical chemistry	Clinical chemistry	Glycerol after fasting	n.s.	N/A	N/A	N/A
Clinical chemistry	Clinical chemistry	HDL-cholesterol after fasting	7.50E-06	↓	5 months	14 months
Clinical chemistry	Clinical chemistry	K	6.31E-07	↑	20 months	20 months
Clinical chemistry	Clinical chemistry	Insulin	n.s.	N/A	N/A	N/A
Clinical chemistry	Clinical chemistry	Lactate	n.s.	N/A	N/A	N/A
Clinical chemistry	Clinical chemistry	Lactate dehydrogenase	n.s.	N/A	N/A	N/A
Clinical chemistry	Clinical chemistry	Na	7.97E-05	↑	20 months	20 months
Clinical chemistry	Clinical chemistry	Non-esterified fatty acids after fasting	n.s.	N/A	N/A	N/A
Clinical chemistry	Clinical chemistry	Non HDL-cholesterol after fasting	3.35E-05	↓	5 months	5 months
Clinical chemistry	Clinical chemistry	Phosphate	0.0068	other	other	other
Clinical chemistry	Clinical chemistry	Triglycerides after fasting	4.85E-06	↓	14 months	14 months
Clinical chemistry	Clinical chemistry	Total cholesterol after fasting	2.27E-05	↓	5 months	14 months
Clinical chemistry	Clinical chemistry	Total protein	n.s.	N/A	N/A	N/A
Clinical chemistry	Clinical chemistry	Triglycerides	0.0046	other	other	other
Clinical chemistry	Clinical chemistry	Unsaturated iron binding capacity	0.0001	↑	20 months	20 months
Clinical chemistry	Clinical chemistry	Urea	5.34E-10	↑	20 months	20 months
Hematology	Hematology	Hematocrit	1.26E-19	↓	14 months	20 months
Hematology	Hematology	Hemoglobin concentration	9.86E-21	↓	14 months	20 months
Hematology	Hematology	Mean corpuscular hemoglobin content	0.0149	↓	20 months	20 months
Hematology	Hematology	Mean corpuscular hemoglobin concentration	0.0260	↓	26 months	26 months
Hematology	Hematology	Mean corpuscular volume	n.s.	N/A	N/A	N/A
Hematology	Hematology	Mean platelet volume	0.0072	↑	26 months	26 months
Hematology	Hematology	Platelet distribution width	n.s.	N/A	N/A	N/A
Hematology	Hematology	Platelet large cell ratio	0.0259	↑	26 months	26 months
Hematology	Hematology	Platelet count	3.80E-15	↑	14 months	26 months
Hematology	Hematology	Red blood cell count	2.76E-13	↓	20 months	20 months
Hematology	Hematology	Red blood cell distribution width	0.0148	↑	20 months	20 months
Hematology	Hematology	White blood cell count	0.0005	↑	14 months	14 months
Immune system	ELISA	IgA	n.s.	N/A	N/A	N/A
Immune system	ELISA	IgE	n.s.	N/A	N/A	N/A
Immune system	ELISA	IgG1	n.s.	N/A	N/A	N/A
Immune system	ELISA	IgG2a	0.0182	↑	20 months	20 months
Immune system	ELISA	IgG2b	0.0059	↑	20 months	20 months
Immune system	ELISA	IgG3	n.s.	N/A	N/A	N/A
Immune system	ELISA	Interleukin-6	2.70E-07	↑	20 months	20 months
Immune system	ELISA	IgM	1.08E-05	↑	14 months	14 months
Immune system	ELISA	Tumor necrosis factor-α	3.49E-06	↑	20 months	20 months
Immune system	Flow cytometry	CD19+B220+/CD11b+ % of B cells	n.s.	N/A	N/A	N/A
Immune system	Flow cytometry	CD19+B220+/Ly6C+ % of B cells	n.s.	N/A	N/A	N/A
Immune system	Flow cytometry	CD19+B220+/CD5+ B1 cells % of all leukocytes	n.s.	N/A	N/A	N/A
Immune system	Flow cytometry	CD19+B220+/CD5- B2 cells % of all leukocytes	0.0124	↓	20 months	20 months
Immune system	Flow cytometry	CD3+CD5+ T cells % of all leukocytes	n.s.	N/A	N/A	N/A
Immune system	Flow cytometry	CD5+/CD4+ % of T cells	9.90E-05	↓	14 months	20 months
Immune system	Flow cytometry	CD5+/CD4+CD25+ % of CD4+ T cells	n.s.	N/A	N/A	N/A
Immune system	Flow cytometry	CD5+/CD4+CD25+CD44++ % of CD5+/CD4+CD25+ T cells	n.s.	N/A	N/A	N/A
Immune system	Flow cytometry	CD5+/CD4+CD44++ % of CD4+ T cells	n.s.	N/A	N/A	N/A
Immune system	Flow cytometry	CD5+/CD4+CD44-CD62L-Ly6C- % of CD4+ T cells	6.80E-06	↑	20 months	20 months
Immune system	Flow cytometry	CD5+/CD4+CD44-CD62L-Ly6C+ % of CD4+ T cells	n.s.	N/A	N/A	N/A
Immune system	Flow cytometry	CD5+/CD4+CD44-CD62L+Ly6C- % of CD4+ T cells	n.s.	N/A	N/A	N/A
Immune system	Flow cytometry	CD5+/CD4+CD44-CD62L+Ly6C+ % of CD4+ T cells	0.0435	↓	14 months	14 months
Immune system	Flow cytometry	CD5+/CD4+CD44+CD62L-Ly6C- % of CD4+ T cells	2.99E-08	↑	14 months	20 months
Immune system	Flow cytometry	CD5+/CD4+CD44+CD62L-Ly6C+ % of CD4+ T cells	n.s.	N/A	N/A	N/A
Immune system	Flow cytometry	CD5+/CD4+CD44+CD62L+Ly6C- % of CD4+ T cells	n.s.	N/A	N/A	N/A
Immune system	Flow cytometry	CD5+/CD4+CD44+CD62L+Ly6C+ % of CD4+ T cells	n.s.	N/A	N/A	N/A
Immune system	Flow cytometry	CD5+/CD4+CD62L+ % of CD4+ T cells	1.04E-07	↓	8 months	20 months
Immune system	Flow cytometry	CD5+/CD4+Ly6C+ % of CD4+ T cells	0.0008	↓	20 months	20 months
Immune system	Flow cytometry	CD5+/CD8+ % of T cells	0.0003	↑	14 months	20 months
Immune system	Flow cytometry	CD5+/CD8+CD44+ % of CD8+ T cells	1.91E-05	↑	14 months	14 months
Immune system	Flow cytometry	CD5+/CD8+CD44-CD62L-Ly6C- % of CD8+ T cells	n.s.	N/A	N/A	N/A
Immune system	Flow cytometry	CD5+/CD8+CD44-CD62L-Ly6C+ % of CD8+ T cells	n.s.	N/A	N/A	N/A
Immune system	Flow cytometry	CD5+/CD8+CD44-CD62L+Ly6C- % of CD8+ T cells	0.0022	↓	14 months	14 months
Immune system	Flow cytometry	CD5+/CD8+CD44-CD62L+Ly6C+ % of CD8+ T cells	0.0018	↓	14 months	14 months
Immune system	Flow cytometry	CD5+/CD8+CD44++CD62L-Ly6C- % of CD8+ T cells	n.s.	N/A	N/A	N/A
Immune system	Flow cytometry	CD5+/CD8+CD44++CD62L-Ly6C+ % of CD8+ T cells	n.s.	N/A	N/A	N/A
Immune system	Flow cytometry	CD5+/CD8+CD44++CD62L+Ly6C- % of CD8+ T cells	0.0290	other	other	other
Immune system	Flow cytometry	CD5+/CD8+CD44++CD62L+Ly6C+ % of CD8+ T cells	3.17E-07	↑	14 months	20 months
Immune system	Flow cytometry	CD5+/CD8+CD62L+ % of CD8+ T cells	n.s.	N/A	N/A	N/A
Immune system	Flow cytometry	CD5+/CD8+Ly6C+ % of CD8+ T cells	0.0003	↑	20 months	20 months
Immune system	Flow cytometry	CD5+/CD4-CD8- % of T cells	n.s.	N/A	N/A	N/A
Immune system	Flow cytometry	CD5+/CD4+CD8+ % of T cells	n.s.	N/A	N/A	N/A
Immune system	Flow cytometry	CD5+/gamma delta receptor+ % of T cells	n.s.	N/A	N/A	N/A
Immune system	Flow cytometry	CD11b+Ly6G+ granulocytes % of all leukocytes	8.20E-05	↑	20 months	20 months
Immune system	Flow cytometry	CD11b+/CD11c+Ly6C+ % of monocytes	n.s.	N/A	N/A	N/A
Immune system	Flow cytometry	CD11b+/CD11c-Ly6C+ % of monocytes	n.s.	N/A	N/A	N/A
Immune system	Flow cytometry	CD11b+/CD11c+Ly6C++ % of monocytes	n.s.	N/A	N/A	N/A
Immune system	Flow cytometry	CD11b+/CD11c-Ly6C++ % of monocytes	n.s.	N/A	N/A	N/A
Immune system	Flow cytometry	CD11b+/CD11c+Ly6C(+) % of monocytes	n.s.	N/A	N/A	N/A
Immune system	Flow cytometry	CD11b+/CD11c-Ly6C(+) % of monocytes	0.0361	other	other	other
Immune system	Flow cytometry	CD11b+/CD11c+Ly6C- % of monocytes	n.s.	N/A	N/A	N/A
Immune system	Flow cytometry	CD11b+/CD11c-Ly6C- % of monocytes	n.s.	N/A	N/A	N/A
Immune system	Flow cytometry	CD11b+/CD11c+Ly6C+ monocytes % of all leukocytes	0.0017	↑	20 months	20 months
Immune system	Flow cytometry	CD11b+/CD11c+Ly6C- monocytes % of all leukocytes	n.s.	N/A	N/A	N/A
Immune system	Flow cytometry	CD11b+/high Ly6C % of monocytes	0.0369	other	other	other
Immune system	Flow cytometry	CD11b+/low Ly6C % of monocytes	n.s.	N/A	N/A	N/A
Immune system	Flow cytometry	CD11b+/medium Ly6C % of monocytes	0.0126	other	other	other
Immune system	Flow cytometry	CD11b+ monocytes % of all leukocytes	0.0173	↑	20 months	20 months
Immune system	Flow cytometry	NK1.1+/NKp46+ NK cells % of all leukocytes	0.0016	↓	20 months	20 months
Immune system	Flow cytometry	NK1.1+/NKp46+/CD11b+ % of NK cells	0.0038	↓	20 months	20 months
Immune system	Flow cytometry	NK1.1+/NKp46+/CD11c+ % of NK cells	n.s.	N/A	N/A	N/A
Immune system	Flow cytometry	NK1.1+/NKp46+/CD44+ of NK cells	0.0395	↑	26 months	26 months
Immune system	Flow cytometry	NK1.1+/NKp46+/Ly6c+ % of NK cells	n.s.	N/A	N/A	N/A
Immune system	Flow cytometry	CD3+CD5+NK1.1+/NKp46+ NKT cells % of all leukocytes	n.s.	N/A	N/A	N/A
Immune system	LPA	Phytohemagglutinin low stimulation	n.s.	N/A	N/A	N/A
Immune system	LPA	Phytohemagglutinin high stimulation	0.0179	↓	14 months	14 months
Immune system	LPA	T cells low stimulation	n.s.	N/A	N/A	N/A
Immune system	LPA	T cells high stimulation	0.0016	↓	14 months	14 months
Metabolism	BCA	Body mass NMR	3.56E-11	↑	8 months	14 months
Metabolism	BCA	Fat mass NMR	7.19E-05	other	other	other
Metabolism	BCA	Free fluid NMR	2.24E-13	↑	8 months	20 months
Metabolism	BCA	Lean mass NMR	3.17E-18	↑	8 months	20 months
Metabolism	IpGTT	Area under the curve	0.0168	↓	20 months	20 months
Metabolism	IpGTT	Basal glucose	9.22E-05	↓	20 months	20 months
Metabolism	IpGTT	Body weight loss after fasting	n.s.	N/A	N/A	N/A
Metabolism	Infrared thermovision	Average body surface temperature	4.66E-08	↓	5 months	20 months
Metabolism	Indirect calorimetry	Average heat production	0.0489	↑	26 months	26 months
Metabolism	Indirect calorimetry	Average oxygen consumption	0.0340	↑	26 months	26 months
Metabolism	Indirect calorimetry	Average respiratory exchange rate	n.s.	N/A	N/A	N/A
Metabolism	Indirect calorimetry	Delta respiratory exchange rate	n.s.	N/A	N/A	N/A
Metabolism	Indirect calorimetry	Food intake	n.s.	N/A	N/A	N/A
Metabolism	Indirect calorimetry	Maximal heat production	0.0392	other	other	other
Metabolism	Indirect calorimetry	Maximal oxygen consumption	0.0296	other	other	other
Metabolism	Indirect calorimetry	Minimal heat production	n.s.	N/A	N/A	N/A
Metabolism	Indirect calorimetry	Minimal oxygen consumption	n.s.	N/A	N/A	N/A
Metabolism	Indirect calorimetry	Total distance traveled	n.s.	N/A	N/A	N/A
Metabolism	Indirect calorimetry	Total number of fine movements	n.s.	N/A	N/A	N/A
Metabolism	Indirect calorimetry	Total number of rearings	n.s.	N/A	N/A	N/A
Metabolism	Indirect calorimetry	Water consumption	n.s.	N/A	N/A	N/A
Neuropsychiatric functions	ASPPI	Pre-pulse inhibition global	3.67E-12	↓	14 months	20 months
Neuropsychiatric functions	ASPPI	Pre-pulse inhibition at 67 dB	6.72E-08	↓	14 months	14 months
Neuropsychiatric functions	ASPPI	Pre-pulse inhibition at 69 dB	2.00E-08	↓	14 months	14 months
Neuropsychiatric functions	ASPPI	Pre-pulse inhibition at 73 dB	5.31E-11	↓	20 months	20 months
Neuropsychiatric functions	ASPPI	Pre-pulse inhibition at 81 dB	2.75E-14	↓	8 months	20 months
Neuropsychiatric functions	ASPPI	Startle response at 110 dB	1.91E-13	↓	5 months	20 months
Neuropsychiatric functions	Grip strength	2-paws grip strength	n.s.	N/A	N/A	N/A
Neuropsychiatric functions	Grip strength	4-paws grip strength	0.0401	other	other	other
Neuropsychiatric functions	Open field	Average speed	1.79E-08	↓	20 months	20 months
Neuropsychiatric functions	Open field	Distance traveled during the first 5 minutes	2.10E-09	↓	20 months	20 months
Neuropsychiatric functions	Open field	Distance traveled in the center during the first 5 minutes	n.s.	N/A	N/A	N/A
Neuropsychiatric functions	Open field	Number of rearings during the first 5 minutes	9.17E-06	↓	14 months	26 months
Neuropsychiatric functions	Open field	Time spent in the center during the first 5 minutes	n.s.	N/A	N/A	N/A
Neuropsychiatric functions	Open field	Total distance traveled	1.82E-07	↓	20 months	20 months
Neuropsychiatric functions	Open field	Total distance traveled in the center	0.0096	↓	14 months	14 months
Neuropsychiatric functions	Open field	Total number of rearings	1.35E-07	↓	8 months	20 months
Neuropsychiatric functions	Open field	Total time spent in the center	n.s.	N/A	N/A	N/A
Neuropsychiatric functions	Rotarod	Mean latency to fall	4.48E-07	↓	8 months	14 months
Neuropsychiatric functions	SHIRPA	Defecation	n.s.	N/A	N/A	N/A
Neuropsychiatric functions	SHIRPA	Gait	4.27E-10	↑	20 months	20 months
Neuropsychiatric functions	SHIRPA	Limb grasp	2.90E-08	↑	20 months	20 months
Neuropsychiatric functions	SHIRPA	Locomotor activity	0.0003	↓	20 months	20 months
Neuropsychiatric functions	SHIRPA	Startle response	7.11E-12	↓	20 months	20 months
Neuropsychiatric functions	SHIRPA	Tail elevation	n.s.	N/A	N/A	N/A
Neuropsychiatric functions	SHIRPA	Transfer arousal	n.s.	N/A	N/A	N/A
Neuropsychiatric functions	SHIRPA	Urination	0.0201	↑	26 months	26 months
Sensory systems	Hot plate	Time to first response	0.0035	↑	20 months	20 months
Sensory systems	Hot plate	Time to second response	5.01E-08	↑	14 months	14 months
Sensory systems	OCT	Average retina thickness	0.0008	other	other	other
