# Supplementary material for: Deep phenotyping and lifetime trajectories reveal limited effects of longevity regulators on the aging process in C57BL/6J mice
Source: Nat Commun. 2022 Nov 11;13:6830. doi: 10.1038/s41467-022-34515-y (PMC9652467; doi:10.1038/s41467-022-34515-y)
Supplement: Supplementary file 5 — Supplementary Data 3 [file 41467_2022_34515_MOESM5_ESM.xlsx]

## Sheet: Colunm_labels
Column labels AgeGroups RNA-seq spleen
gene_name	Gene name for gene level results or transcript ID for transcript level results
baseMean_3Mvs5M	Average of the normalized count values, divided by size factors, associated with age groups 3 months vs 5 months
log2FoldChange_3Mvs5M	Effect size estimate, associated with age groups 3 months vs 5 months
lfcSE_3Mvs5M	Standard error estimate for the log2 fold change estimate associated with age groups 3 months vs 5 months
stat_3Mvs5M	Value of the test statistic for the gene or transcript associated with age groups 3 months vs 5 months
pvalue_3Mvs5M	P-value of the test for the gene or transcript associated with age groups 3 months vs 5 months
padj_3Mvs5M	Adjusted P-value derived from multiple testing for the gene or transcript associated with age groups 3 months vs 5 months
baseMean_3Mvs8M	Average of the normalized count values, divided by size factors, associated with age groups 3 months vs 8 months
log2FoldChange_3Mvs8M	Effect size estimate, associated with age groups 3 months vs 8 months
lfcSE_3Mvs8M	Standard error estimate for the log2 fold change estimate associated with age groups 3 months vs 8 months
stat_3Mvs8M	Value of the test statistic for the gene or transcript associated with age groups 3 months vs 8 months
pvalue_3Mvs8M	P-value of the test for the gene or transcript associated with age groups 3 months vs 8 months
padj_3Mvs8M	Adjusted P-value derived from multiple testing for the gene or transcript associated with age groups 3 months vs 8 months
baseMean_3Mvs14M	Average of the normalized count values, divided by size factors, associated with age groups 3 months vs 14 months
log2FoldChange_3Mvs14M	Effect size estimate, associated with age groups 3 months vs 14 months
lfcSE_3Mvs14M	Standard error estimate for the log2 fold change estimate associated with age groups 3 months vs 14 months
stat_3Mvs14M	Value of the test statistic for the gene or transcript associated with age groups 3 months vs 14 months
pvalue_3Mvs14M	P-value of the test for the gene or transcript associated with age groups 3 months vs 14 months
padj_3Mvs14M	Adjusted P-value derived from multiple testing for the gene or transcript associated with age groups 3 months vs 14 months
baseMean_3Mvs20M	Average of the normalized count values, divided by size factors, associated with age groups 3 months vs 20 months
log2FoldChange_3Mvs20M	Effect size estimate, associated with age groups 3 months vs 20 months
lfcSE_3Mvs20M	Standard error estimate for the log2 fold change estimate associated with age groups 3 months vs 20 months
stat_3Mvs20M	Value of the test statistic for the gene or transcript associated with age groups 3 months vs 20 months
pvalue_3Mvs20M	P-value of the test for the gene or transcript associated with age groups 3 months vs 20 months
padj_3Mvs20M	Adjusted P-value derived from multiple testing for the gene or transcript associated with age groups 3 months vs 20 months
baseMean_3Mvs26M	Average of the normalized count values, divided by size factors, associated with age groups 3 months vs 26 months
log2FoldChange_3Mvs26M	Effect size estimate, associated with age groups 3 months vs 26 months
lfcSE_3Mvs26M	Standard error estimate for the log2 fold change estimate associated with age groups 3 months vs 26 months
stat_3Mvs26M	Value of the test statistic for the gene or transcript associated with age groups 3 months vs 26 months
pvalue_3Mvs26M	P-value of the test for the gene or transcript associated with age groups 3 months vs 26 months
padj_3Mvs26M	Adjusted P-value derived from multiple testing for the gene or transcript associated with age groups 3 months vs 26 months

## Sheet: AgeGroups RNA-seq spleen
gene_name	baseMean_3Mvs5M	log2FoldChange_3Mvs5M	lfcSE_3Mvs5M	stat_3Mvs5M	pvalue_3Mvs5M	padj_3Mvs5M	baseMean_3Mvs8M	log2FoldChange_3Mvs8M	lfcSE_3Mvs8M	stat_3Mvs8M	pvalue_3Mvs8M	padj_3Mvs8M	baseMean_3Mvs14M	log2FoldChange_3Mvs14M	lfcSE_3Mvs14M	stat_3Mvs14M	pvalue_3Mvs14M	padj_3Mvs14M	baseMean_3Mvs20M	log2FoldChange_3Mvs20M	lfcSE_3Mvs20M	stat_3Mvs20M	pvalue_3Mvs20M	padj_3Mvs20M	baseMean_3Mvs26M	log2FoldChange_3Mvs26M	lfcSE_3Mvs26M	stat_3Mvs26M	pvalue_3Mvs26M	padj_3Mvs26M
0610005C13Rik	0.491208	0.0161172	0.0295177	0.633277	0.526553	0.999481	0.422972	0.010212	0.027125	0.41144	0.68075	0.9976	0.11629	-0.0100401	0.0491562	-0.20425	0.838158	NA	0.564936	0.160396	0.197123	0.800494	0.423424	NA	0.356752	0.0398661	0.13783	0.237732	0.812089	NA
0610006L08Rik	0.82272	0.0375018	0.0358671	1.23082	0.218392	0.999481	0.115293	-0.00360365	0.0212663	-0.169453	0.86544	0.9976	0.606211	0.0652335	0.0808711	0.84081	0.400454	NA	0.306317	-0.00953449	0.137309	-0.0697292	0.944409	NA	0.302109	-0.00623428	0.140412	-0.0444	0.964586	NA
0610009B22Rik	32.7922	0.102529	0.130494	0.78534	0.432254	0.999481	35.7005	0.0674596	0.127454	0.52805	0.597465	0.9976	40.2276	0.230041	0.182564	1.25839	0.20825	0.610427	44.2548	0.506211	0.244087	2.07038	0.0384165	0.180654	48.03	0.622621	0.279816	2.21868	0.0265083	0.268659
0610009E02Rik	3.64582	-0.101673	0.0752332	-1.34845	0.177513	0.999481	5.65295	-0.0102773	0.0774118	-0.131939	0.895033	0.9976	4.52398	-0.25169	0.175383	-1.42547	0.154022	0.549129	5.31408	-0.150713	0.324186	-0.457729	0.647147	0.834178	5.12969	-0.371869	0.331821	-1.1272	0.259656	0.642848
0610009L18Rik	20.3033	-0.170161	0.123954	-1.36679	0.171691	0.999481	26.0052	-0.0569308	0.125518	-0.45361	0.65011	0.9976	22.2884	-0.347565	0.196101	-1.76967	0.0767823	0.420976	24.6493	-0.404211	0.289634	-1.40142	0.16109	0.410856	28.8615	-0.0937452	0.308178	-0.304726	0.760575	0.916258
0610010F05Rik	197.947	-0.163088	0.114952	-1.41782	0.156242	0.999481	232.011	-0.088807	0.113197	-0.784482	0.432758	0.9976	254.39	0.0186663	0.125309	0.148976	0.881573	0.967856	280.438	0.241435	0.175193	1.37846	0.168061	0.418483	270.085	0.0637114	0.179023	0.355895	0.721919	0.900759
0610010K14Rik	0	NA	NA	NA	NA	NA	0	NA	NA	NA	NA	NA	0	NA	NA	NA	NA	NA	0	NA	NA	NA	NA	NA	0	NA	NA	NA	NA	NA
0610012D04Rik	0	NA	NA	NA	NA	NA	0	NA	NA	NA	NA	NA	0	NA	NA	NA	NA	NA	0	NA	NA	NA	NA	NA	0	NA	NA	NA	NA	NA
0610012G03Rik	24.7383	0.173297	0.128949	1.34925	0.177256	0.999481	22.5918	-0.023648	0.108912	-0.216825	0.828345	0.9976	24.6765	0.0167057	0.19522	0.0856145	0.931773	0.980512	26.5417	0.138867	0.284056	0.489991	0.62414	0.823474	29.4525	0.330853	0.293414	1.12708	0.259707	0.642848
0610025J13Rik	0.0389988	0.00126572	0.0220333	0.0574457	0.95419	0.999481	0.0467496	-0.000756253	0.0212663	-0.035561	0.971632	0.9976	1.07604	0.0985329	0.0779016	1.54499	0.122349	NA	0.911217	0.383324	0.228702	1.73812	0.0821896	NA	0.208306	0.0119739	0.137723	0.0869419	0.930718	NA
0610030E20Rik	364.876	-0.0724424	0.114914	-0.630158	0.528591	0.999481	420.428	-0.0290292	0.109452	-0.265176	0.790874	0.9976	419.967	-0.129571	0.120816	-1.0724	0.283542	0.687877	434.153	-0.0833679	0.146469	-0.569177	0.569236	0.788189	457.4	-0.0562134	0.170672	-0.329337	0.741901	0.908403
0610031O16Rik	0.0585246	0.00126572	0.0220333	0.0574457	0.95419	0.999481	0.130516	0.00173523	0.0212663	0.0815951	0.934969	0.9976	0.289275	0.0118558	0.0491562	0.242586	0.808326	NA	0.0789828	-0.00957431	0.137306	-0.0697298	0.944409	NA	0.239806	0.0119739	0.137723	0.0869419	0.930718	NA
0610033M10Rik	0	NA	NA	NA	NA	NA	0	NA	NA	NA	NA	NA	0.0769577	0.00820645	0.0491562	0.166946	0.867412	NA	0.0610562	0.0271222	0.137306	0.197531	0.843412	NA	0	NA	NA	NA	NA	NA
0610037L13Rik	197.864	-0.140477	0.11955	-1.17364	0.240541	0.999481	232.082	-0.0624974	0.120482	-0.518284	0.60426	0.9976	264.906	0.122142	0.148325	0.823358	0.410304	0.778935	254.451	0.0303961	0.16324	0.186183	0.852301	0.939318	263.589	0.0149877	0.181213	0.0826996	0.93409	0.981098
0610038B21Rik	2.44552	-0.0231864	0.0631018	-0.360995	0.718103	0.999481	3.29277	0.00212406	0.0683048	0.0314287	0.974928	0.9976	2.40823	-0.134513	0.137204	-0.966062	0.334013	0.729653	2.29578	-0.40964	0.311801	-1.30402	0.192227	NA	3.2941	-0.0645823	0.32862	-0.195625	0.844904	0.94924
0610039K10Rik	1.79003	-0.0611179	0.055772	-1.10688	0.268348	0.999481	4.05728	0.0643326	0.0736909	0.886058	0.375586	0.9976	3.49164	0.0314624	0.127128	0.249311	0.80312	0.94288	2.1386	-0.338018	0.287156	-1.18953	0.234231	NA	2.32703	-0.312963	0.272216	-1.23854	0.215517	0.60124
0610040B10Rik	25.0366	-0.0952283	0.130379	-0.729087	0.465949	0.999481	25.823	-0.206468	0.127235	-1.61769	0.105729	0.9976	31.7941	0.00168014	0.189614	0.00886245	0.992929	0.997545	31.087	-0.0740534	0.285853	-0.259248	0.795444	0.913145	33.3009	0.0101692	0.286699	0.0354377	0.971731	0.992132
0610040F04Rik	5.86383	0.0548685	0.0886704	0.630123	0.528614	0.999481	6.08046	0.0461484	0.0939726	0.491892	0.622796	0.9976	6.98636	0.157791	0.185201	0.860892	0.389297	0.767557	7.61129	0.393806	0.331669	1.18901	0.234436	0.50098	11.3045	0.816659	0.337307	2.41223	0.0158553	0.208378
0610040J01Rik	54.6627	0.170306	0.129338	1.32516	0.185119	0.999481	52.4002	0.00491747	0.126215	0.0390193	0.968875	0.9976	63.0149	0.236674	0.186342	1.27286	0.203068	0.60371	77.2153	0.661555	0.278578	2.37715	0.0174472	0.109823	55.4553	-0.0669186	0.28386	-0.235775	0.813607	0.938045
0610043K17Rik	78.2823	-0.0478196	0.127954	-0.373576	0.70872	0.999481	95.1463	0.0704034	0.12587	0.559805	0.575612	0.9976	100.973	0.120085	0.166154	0.723169	0.469576	0.812381	98.6506	0.0855876	0.238151	0.359278	0.719387	0.87558	97.0964	-0.0754496	0.245996	-0.306859	0.758951	0.915532
1010001B22Rik	0.336894	-0.0138133	0.0220757	-0.597196	0.550376	0.999481	0.671113	-0.00916863	0.0270159	-0.407754	0.683454	0.9976	1.03362	0.0141604	0.0788708	0.184656	0.853499	NA	0.515468	-0.0912205	0.149036	-0.638222	0.523329	NA	0.895929	-0.00891566	0.189713	-0.0464614	0.962943	NA
1010001N08Rik	1.39168	-0.0725042	0.0499487	-1.47889	0.13917	0.999481	2.75482	-0.000711351	0.0648755	-0.0108569	0.991338	0.998914	5.44687	0.192491	0.141092	1.45503	0.145661	0.538266	5.35194	0.504789	0.317756	1.59515	0.110678	0.335754	4.13812	0.30747	0.316726	0.951862	0.341167	0.703992
1110002E22Rik	3.18323	-0.0897356	0.07046	-1.26624	0.205426	0.999481	4.28503	-0.0597507	0.0777194	-0.767632	0.442706	0.9976	5.76158	0.0417206	0.172146	0.242467	0.808418	0.944272	5.27314	-0.00499137	0.321065	-0.0152965	0.987796	0.995475	4.32731	-0.340406	0.30889	-1.13572	0.256075	0.639266
1110002J07Rik	10.2941	0.0649674	0.10205	0.643849	0.519673	0.999481	9.07783	-0.0482018	0.102581	-0.466785	0.640654	0.9976	11.0232	0.0598586	0.191864	0.312392	0.754743	0.928297	10.0494	-0.122954	0.321977	-0.384632	0.70051	0.865615	9.39754	-0.285675	0.33699	-0.85013	0.395253	0.737896
1110002L01Rik	154.762	0.0551343	0.130786	0.42194	0.673069	0.999481	192.683	0.164989	0.127891	1.29439	0.19553	0.9976	165.664	-0.0843964	0.187687	-0.449468	0.653094	0.891829	154.946	-0.319484	0.260524	-1.22703	0.219811	0.484848	160.984	-0.36374	0.292868	-1.24463	0.213268	0.599324
1110002O04Rik	0.343368	0.0123915	0.0241374	0.533642	0.593589	0.999481	0.623814	0.0532161	0.0389109	1.40428	0.160235	0.9976	0.190051	0.00674675	0.0491562	0.137251	0.890832	NA	0.154994	0.00877399	0.137306	0.0639011	0.949049	NA	0.0724823	-0.0131708	0.137723	-0.0956326	0.923812	NA
1110003F10Rik	0	NA	NA	NA	NA	NA	0	NA	NA	NA	NA	NA	0	NA	NA	NA	NA	NA	0	NA	NA	NA	NA	NA	0	NA	NA	NA	NA	NA
1110004F10Rik	438.208	-0.150007	0.105632	-1.41959	0.155728	0.999481	493.144	-0.143141	0.114235	-1.2524	0.210426	0.9976	523.882	-0.113479	0.126915	-0.894016	0.371313	0.757772	563.798	0.0456004	0.152855	0.298312	0.765465	0.897766	646.702	0.330355	0.19666	1.67946	0.0930631	0.450687
1110006O24Rik	6.40913	-0.011601	0.101051	-0.11463	0.908739	0.999481	6.35323	-0.0529185	0.0825415	-0.640567	0.521804	0.9976	8.69694	0.0778453	0.17684	0.444028	0.657023	0.893254	6.28999	-0.35433	0.32876	-1.07017	0.284541	0.556573	10.3326	0.400883	0.331404	1.21464	0.224503	0.609064
1110008E08Rik	0	NA	NA	NA	NA	NA	0	NA	NA	NA	NA	NA	0	NA	NA	NA	NA	NA	0	NA	NA	NA	NA	NA	0	NA	NA	NA	NA	NA
1110008L16Rik	153.983	0.129341	0.127787	1.01375	0.310703	0.999481	169.272	0.0933267	0.126954	0.735913	0.461784	0.9976	161.98	-0.0430749	0.177436	-0.242794	0.808165	0.944272	142.486	-0.454235	0.201873	-2.25029	0.0244304	0.136322	167.613	-0.11271	0.246873	-0.456846	0.647782	0.867054
1110008P14Rik	23.44	-0.207151	0.120618	-1.70338	0.0884978	0.999481	26.3338	-0.318639	0.127583	-2.48557	0.0129345	0.9976	32.673	-0.103261	0.189073	-0.545502	0.585409	0.867023	30.0806	-0.407719	0.226126	-1.80113	0.0716821	0.261562	35.1859	-0.123255	0.232765	-0.52953	0.596438	0.844731
1110012L19Rik	16.9244	-0.188595	0.119386	-1.57172	0.116016	0.999481	21.8484	-0.0707631	0.119089	-0.591872	0.553937	0.9976	26.9665	0.119434	0.195874	0.610003	0.54186	0.846803	26.1486	0.105079	0.319448	0.328113	0.742826	0.886912	32.8918	0.482712	0.318579	1.50931	0.131219	0.515161
1110015O18Rik	0.12701	0.00355576	0.0220333	0.161381	0.871793	0.999481	0.13147	0.00173523	0.0212663	0.0815951	0.934969	0.9976	0.6469	0.0541374	0.0618917	0.914172	0.360626	NA	0.0600167	-0.00957431	0.137306	-0.0697298	0.944409	NA	1.16871	0.266804	0.185741	1.51564	0.129611	NA
1110017D15Rik	20.9602	0.0274218	0.103109	0.266783	0.789636	0.999481	23.4825	0.029945	0.108117	0.277554	0.781355	0.9976	30.4121	0.272015	0.194944	1.40857	0.158963	0.555561	31.2171	0.431892	0.324056	1.3372	0.181158	0.437006	19.6662	-0.478612	0.336775	-1.44003	0.149858	0.539469
1110018N20Rik	3.96945	0.017656	0.0670689	0.263919	0.791843	0.999481	2.8428	-0.0633733	0.0596639	-1.06845	0.28532	0.9976	4.42808	0.0247274	0.137176	0.179094	0.857864	0.960071	5.40465	0.213632	0.307761	0.688368	0.491221	0.734504	4.22656	-0.0365605	0.306962	-0.118454	0.905708	0.97246
1110019B22Rik	0.359425	0.0103152	0.0220412	0.493654	0.621551	0.999481	0.0557968	-0.000756253	0.0212663	-0.035561	0.971632	0.9976	0.0548941	-0.00347139	0.0491562	-0.0706194	0.943701	NA	0.126709	0.00877399	0.137306	0.0639011	0.949049	NA	0.219168	0.0371187	0.137723	0.276403	0.782238	NA
1110019D14Rik	53.1758	0.197075	0.130818	1.51367	0.13011	0.999481	51.3381	0.0139913	0.128289	0.109244	0.913009	0.9976	63.6956	0.345995	0.166918	2.07368	0.0381086	0.315192	68.1547	0.536744	0.234714	2.28874	0.0220946	0.127558	62.8279	0.361212	0.216248	1.67072	0.0947769	0.453069
1110020A21Rik	4.98287	-0.0889902	0.0866108	-1.02609	0.304851	0.999481	5.46956	-0.129359	0.0927438	-1.40657	0.159555	0.9976	6.49077	-0.119099	0.185817	-0.640242	0.522015	0.837173	5.9542	-0.355688	0.332349	-1.07459	0.282558	0.554338	6.49203	-0.356017	0.337019	-1.06798	0.285532	0.664153
1110025L11Rik	0	NA	NA	NA	NA	NA	0	NA	NA	NA	NA	NA	0	NA	NA	NA	NA	NA	0	NA	NA	NA	NA	NA	0	NA	NA	NA	NA	NA
1110025M09Rik	14.481	0.0985098	0.116463	0.847137	0.396919	0.999481	13.3389	-0.0412806	0.116039	-0.35327	0.723886	0.9976	14.2345	-0.0307887	0.195201	-0.15698	0.875261	0.96567	11.6544	-0.47924	0.312904	-1.51905	0.128751	0.363975	16.9417	0.214288	0.301398	0.71024	0.477555	0.788668
1110028F11Rik	0	NA	NA	NA	NA	NA	0	NA	NA	NA	NA	NA	0	NA	NA	NA	NA	NA	0	NA	NA	NA	NA	NA	0	NA	NA	NA	NA	NA
1110028F18Rik	0.309097	0.0173438	0.0220752	0.668764	0.503646	0.999481	0	NA	NA	NA	NA	NA	0.307831	0.0235336	0.0491562	0.508019	0.61144	NA	0	NA	NA	NA	NA	NA	0	NA	NA	NA	NA	NA
1110032A03Rik	69.6626	-0.0484215	0.128479	-0.376462	0.706574	0.999481	81.9981	0.0229881	0.127254	0.18046	0.856792	0.9976	87.4934	0.076882	0.169397	0.453597	0.650119	0.890974	96.5874	0.30778	0.208101	1.47894	0.139157	0.380122	95.0729	0.209058	0.233851	0.893664	0.371502	0.723203
1110032F04Rik	31.2418	0.0929194	0.103455	0.914702	0.360348	0.999481	28.5267	-0.00312324	0.10239	-0.0305678	0.975614	0.9976	23.4036	-0.286094	0.193251	-1.47457	0.140327	0.529258	23.0126	-0.540714	0.326356	-1.66327	0.0962575	0.310144	25.3445	-0.451245	0.337168	-1.36527	0.172169	0.562239
1110035H17Rik	9.67437	-0.151709	0.107449	-1.40231	0.160823	0.999481	12.1243	-0.118035	0.116679	-1.01061	0.312205	0.9976	14.245	-0.0152772	0.194452	-0.0784288	0.937487	0.982337	11.209	-0.545016	0.323491	-1.68116	0.0927312	0.303745	12.4429	-0.548285	0.318827	-1.71765	0.08586	0.435943
1110036E04Rik	1.84903	-0.00381575	0.0453342	-0.0841741	0.932918	0.999481	2.33817	0.0134188	0.062212	0.215904	0.829062	0.9976	3.58818	0.182671	0.152506	1.24124	0.214519	0.617786	2.3489	0.0417845	0.294785	0.140202	0.888501	0.955687	1.85893	-0.174427	0.264013	-0.674465	0.500016	NA
1110038B12Rik	42.2549	-0.0655763	0.122005	-0.535659	0.592194	0.999481	48.1678	-0.0819231	0.127828	-0.640474	0.521865	0.9976	45.9309	-0.256501	0.192002	-1.33463	0.181997	0.584974	53.4428	-0.0303569	0.291921	-0.104166	0.917038	0.968284	62.6577	0.268256	0.293867	0.911984	0.361777	0.7176
1110038F14Rik	308.681	-0.113691	0.103528	-1.09786	0.272266	0.999481	339.584	-0.175528	0.101122	-1.7356	0.082634	0.9976	357.308	-0.159759	0.0976329	-1.63626	0.101786	0.46785	345.344	-0.30701	0.139824	-2.19538	0.0281364	0.149221	371.734	-0.259804	0.145993	-1.77951	0.0751562	0.41606
1110046J04Rik	0	NA	NA	NA	NA	NA	0	NA	NA	NA	NA	NA	0	NA	NA	NA	NA	NA	0	NA	NA	NA	NA	NA	0	NA	NA	NA	NA	NA
1110051M20Rik	366.935	0.174446	0.126491	1.3816	0.167095	0.999481	417.363	0.141987	0.127735	1.11489	0.264899	0.9976	415.294	0.141818	0.172567	0.822366	0.410869	0.779525	388.646	0.00569685	0.239406	0.0237997	0.981012	0.993146	379.309	-0.169579	0.287915	-0.589624	0.555442	0.825053
1110057P08Rik	0	NA	NA	NA	NA	NA	0	NA	NA	NA	NA	NA	0	NA	NA	NA	NA	NA	0	NA	NA	NA	NA	NA	0	NA	NA	NA	NA	NA
1110059E24Rik	675.517	0.0156552	0.110053	0.142269	0.886867	0.999481	755.701	0.00342752	0.116343	0.0294638	0.976495	0.9976	732.82	-0.154494	0.142967	-1.08051	0.279914	0.684669	646.659	-0.583898	0.20572	-2.8379	0.00454113	0.0469903	732.726	-0.394415	0.210992	-1.86989	0.0614993	0.387433
1110059G10Rik	105.362	0.0304131	0.124445	0.244404	0.806918	0.999481	115.106	-0.0197334	0.124645	-0.158299	0.874222	0.9976	105.533	-0.283528	0.167211	-1.69403	0.09026	0.448313	118.612	-0.056882	0.285726	-0.198879	0.842358	0.935427	133.235	0.137214	0.234109	0.585963	0.5579	0.826122
1110060G06Rik	0	NA	NA	NA	NA	NA	0	NA	NA	NA	NA	NA	0	NA	NA	NA	NA	NA	0	NA	NA	NA	NA	NA	0	NA	NA	NA	NA	NA
1110065P20Rik	1.82634	-0.0932679	0.0613395	-1.54239	0.122979	0.999481	2.06348	-0.0885614	0.0567219	-1.65751	0.0974166	0.9976	2.88229	-0.071983	0.135245	-0.522825	0.601096	0.871391	2.53714	-0.32579	0.308545	-1.0444	0.296299	0.569206	5.35716	0.366788	0.324903	1.12706	0.259716	0.642848
1190001M18Rik	1.84202	-0.00271143	0.0505355	-0.0535736	0.957275	0.999481	1.31543	-0.0650101	0.0496785	-1.40978	0.158604	0.9976	2.43372	0.0333895	0.144836	0.231541	0.816894	0.946061	2.44173	0.0575628	0.275348	0.209166	0.834318	0.931878	4.44103	0.399135	0.290306	1.37339	0.16963	0.56053
1190002N15Rik	135.992	0.00933771	0.130701	0.0714965	0.943003	0.999481	142.126	-0.082982	0.127828	-0.648751	0.516499	0.9976	149.579	-0.0955926	0.178998	-0.533824	0.593463	0.870094	166.362	0.0998074	0.263203	0.379486	0.704327	0.867577	181.128	0.230994	0.281298	0.820602	0.411873	0.749802
1190005I06Rik	0.610387	0.0254152	0.0255765	1.09587	0.273134	0.999481	0	NA	NA	NA	NA	NA	0	NA	NA	NA	NA	NA	0	NA	NA	NA	NA	NA	0	NA	NA	NA	NA	NA
1190007I07Rik	58.8191	0.0363686	0.127183	0.28633	0.774626	0.999481	62.2287	-0.058301	0.127299	-0.458202	0.646807	0.9976	68.693	0.040789	0.165896	0.246036	0.805654	0.943542	59.5981	-0.336593	0.217169	-1.54921	0.121332	0.352098	65.5781	-0.234129	0.215213	-1.08786	0.276658	0.656069
1190028D05Rik	1.79148	0.056783	0.0416011	1.79705	0.0723279	0.999481	1.12095	0.0553907	0.0433643	1.41324	0.157587	0.9976	1.94399	0.136821	0.0952336	1.81621	0.0693377	0.404709	0.760574	0.125301	0.19515	0.673494	0.500633	NA	0.793346	0.154556	0.192056	0.777184	0.43705	NA
1200007C13Rik	15.1318	-0.110793	0.0898282	-1.22324	0.221241	0.999481	22.6018	0.00425163	0.0993974	0.0426758	0.96596	0.9976	35.9565	0.353482	0.189594	1.90317	0.0570187	0.371732	47.3412	0.864763	0.331523	2.62482	0.00866957	0.0706491	24.3963	-0.00273441	0.337275	-0.00808372	0.99355	0.998124
1300002E11Rik	392.623	0.0446041	0.104744	0.425855	0.670214	0.999481	447.313	0.0660178	0.115819	0.570044	0.568648	0.9976	419.603	-0.156504	0.137621	-1.13706	0.255511	0.663474	392.295	-0.417621	0.158746	-2.63044	0.00852753	0.0699126	472.659	0.00637634	0.173488	0.0367539	0.970681	0.991958
1300014J16Rik	28.9979	-0.107922	0.11245	-0.95665	0.338744	0.999481	41.4404	0.0534198	0.111682	0.48079	0.630666	0.9976	33.2679	-0.221346	0.195247	-1.13001	0.258471	0.666112	29.8288	-0.58919	0.328692	-1.79864	0.0720763	0.262183	33.0219	-0.571986	0.33298	-1.74053	0.0817653	0.427412
1300017J02Rik	80.8893	0.358305	0.129168	2.81833	0.00482736	0.819129	84.0952	0.256505	0.123107	2.10876	0.0349656	0.9976	70.0818	0.128608	0.18456	0.697548	0.48546	0.819885	119.632	0.867998	0.323219	2.69826	0.0069702	0.0614541	213.509	1.71719	0.321419	5.30281	1.14e-07	0.00011223
1500002C15Rik	3.03318	-0.0285905	0.0594967	-0.478699	0.632153	0.999481	4.27904	0.00738754	0.0652778	0.113976	0.909257	0.9976	3.27876	-0.083054	0.124233	-0.660033	0.509233	0.832636	3.55747	-0.131338	0.28562	-0.457335	0.64743	0.834265	4.53453	0.0196083	0.302122	0.0646845	0.948425	0.984795
1500002F19Rik	0	NA	NA	NA	NA	NA	0	NA	NA	NA	NA	NA	0	NA	NA	NA	NA	NA	0	NA	NA	NA	NA	NA	0	NA	NA	NA	NA	NA
1500004A13Rik	47.024	0.0841612	0.129612	0.6505	0.515369	0.999481	46.7021	-0.0589691	0.127373	-0.462792	0.643514	0.9976	43.993	-0.255905	0.188613	-1.35437	0.175617	0.578214	43.7243	-0.389395	0.268014	-1.45127	0.146705	0.391584	53.0772	-0.0297492	0.297938	-0.100029	0.920321	0.976914
1500005C15Rik	0	NA	NA	NA	NA	NA	0	NA	NA	NA	NA	NA	0	NA	NA	NA	NA	NA	0	NA	NA	NA	NA	NA	0	NA	NA	NA	NA	NA
1500009C09Rik	1.19838	0.0455453	0.0611802	0.771783	0.440243	0.999481	1.59361	0.0587683	0.0564732	1.09097	0.275285	0.9976	1.93521	0.175601	0.13397	1.40032	0.161418	0.557777	1.21174	0.10219	0.282259	0.373016	0.709137	NA	0.916306	-0.0710865	0.266037	-0.262224	0.793149	NA
1500009L16Rik	4.54166	-0.0608752	0.0799029	-0.756481	0.449361	0.999481	6.60513	0.016297	0.0818036	0.199313	0.842018	0.9976	5.12132	-0.149385	0.162705	-0.906121	0.364872	0.752763	6.16605	-0.0657437	0.331408	-0.196662	0.844092	0.936142	7.26136	0.0974683	0.336222	0.28816	0.773224	0.922353
1500011B03Rik	56.1978	0.0233464	0.130198	0.179626	0.857446	0.999481	56.7729	-0.122098	0.128373	-0.951539	0.341331	0.9976	45.0829	-0.751545	0.183263	-4.08965	4.32e-05	0.00779808	49.7107	-0.7651	0.238032	-3.21048	0.00132512	0.0200523	59.0875	-0.375353	0.309101	-1.22004	0.222449	0.608205
1500012K07Rik	4.52122	0.192301	0.0896792	2.26643	0.0234248	0.999481	2.56151	0.00639884	0.0545819	0.117265	0.90665	0.9976	3.20446	0.101306	0.155004	0.663061	0.507292	0.8319	2.40864	-0.0437242	0.309074	-0.140599	0.888187	0.955687	2.44127	-0.0945518	0.299089	-0.320435	0.748639	0.910861
1500015A07Rik	134.155	-0.159871	0.119267	-1.33915	0.180521	0.999481	158.377	-0.0774033	0.114553	-0.675594	0.499298	0.9976	143.609	-0.387103	0.158109	-2.44634	0.0144314	0.203755	143.244	-0.562591	0.1887	-2.98193	0.00286433	0.0345423	163.462	-0.326603	0.187105	-1.74557	0.0808859	0.426314
1500015L24Rik	0.357552	0.0151897	0.0245519	0.582401	0.560296	0.999481	0.193129	0.00422671	0.0212663	0.198751	0.842457	0.9976	0.126504	0.00163768	0.0491562	0.0333158	0.973423	NA	0.159009	0.00877399	0.137306	0.0639011	0.949049	NA	0.0764386	-0.0131708	0.137723	-0.0956326	0.923812	NA
1500015O10Rik	10.5888	-0.203206	0.106051	-1.90929	0.0562242	0.999481	13.1814	-0.131049	0.102596	-1.27066	0.203849	0.9976	14.3616	-0.225697	0.195603	-1.14935	0.250413	0.658257	17.6736	0.0511144	0.311774	0.163715	0.869955	0.947801	14.6308	-0.494171	0.329905	-1.49789	0.134161	0.51745
1500026H17Rik	4.78953	0.0772919	0.0798645	1.00171	0.316484	0.999481	5.02706	0.0501857	0.0690646	0.743585	0.457127	0.9976	4.24829	0.0289891	0.155484	0.187531	0.851244	0.957788	3.27923	-0.205984	0.315323	-0.650475	0.515386	0.752102	5.297	0.255024	0.325422	0.781249	0.434656	0.763317
1500035N22Rik	0	NA	NA	NA	NA	NA	0	NA	NA	NA	NA	NA	0	NA	NA	NA	NA	NA	0	NA	NA	NA	NA	NA	0	NA	NA	NA	NA	NA
1520401A03Rik	0.468488	0.0269294	0.0294944	0.878607	0.379615	0.999481	0.259285	0.00850205	0.0239016	0.348693	0.72732	0.9976	0.436679	0.0433018	0.0630659	0.679756	0.496659	NA	0.200313	0.0466181	0.137401	0.291885	0.770375	NA	0.159149	0.0119739	0.137723	0.0869419	0.930718	NA
1600002K03Rik	34.2464	0.126261	0.129816	0.976062	0.329034	0.999481	37.322	0.108157	0.128369	0.844056	0.398638	0.9976	41.6591	0.280114	0.172158	1.62748	0.103634	0.470771	34.376	-0.0758605	0.239089	-0.316881	0.751334	0.890775	38.3732	0.0676009	0.25319	0.267119	0.789377	0.928073
1600010M07Rik	46.0679	0.051189	0.130804	0.391691	0.695287	0.999481	55.3861	0.159331	0.126775	1.25781	0.208459	0.9976	53.0007	0.0403581	0.153674	0.262737	0.792753	0.939999	59.3183	0.266873	0.241783	1.10535	0.269009	0.539243	47.9636	-0.389882	0.253182	-1.53864	0.123893	0.506174
1600012H06Rik	62.2292	-0.271224	0.129286	-2.0901	0.0366091	0.999481	84.8756	0.0327489	0.1281	0.255371	0.798436	0.9976	85.7961	-0.00691665	0.17444	-0.0396074	0.968406	0.991951	83.4434	-0.078125	0.275772	-0.282814	0.77732	0.904136	99.5115	0.255506	0.260223	0.980727	0.326727	0.69259
1600012P17Rik	0	NA	NA	NA	NA	NA	0	NA	NA	NA	NA	NA	0	NA	NA	NA	NA	NA	0	NA	NA	NA	NA	NA	0	NA	NA	NA	NA	NA
1600014C10Rik	22.857	-0.0901495	0.125062	-0.71991	0.47158	0.999481	23.6449	-0.1908	0.12294	-1.55355	0.120292	0.9976	25.8098	-0.179289	0.196264	-0.912179	0.361675	0.750059	25.8929	-0.326373	0.301906	-1.08491	0.27796	0.549317	25.8979	-0.512696	0.294593	-1.74039	0.0817909	0.427412
1600014C23Rik	0	NA	NA	NA	NA	NA	0	NA	NA	NA	NA	NA	0	NA	NA	NA	NA	NA	0	NA	NA	NA	NA	NA	0	NA	NA	NA	NA	NA
1600015I10Rik	0	NA	NA	NA	NA	NA	0	NA	NA	NA	NA	NA	0	NA	NA	NA	NA	NA	0	NA	NA	NA	NA	NA	0	NA	NA	NA	NA	NA
1600017P15Rik	0.0451164	0.00126572	0.0220333	0.0574457	0.95419	0.999481	0.0543258	-0.000756253	0.0212663	-0.035561	0.971632	0.9976	0.356744	0.0330223	0.0603308	0.530454	0.595797	NA	0.0600167	-0.00957431	0.137306	-0.0697298	0.944409	NA	0.0736466	-0.0131708	0.137723	-0.0956326	0.923812	NA
1600019K03Rik	0	NA	NA	NA	NA	NA	0	NA	NA	NA	NA	NA	0	NA	NA	NA	NA	NA	0	NA	NA	NA	NA	NA	0	NA	NA	NA	NA	NA
1600020E01Rik	346.385	0.143038	0.130154	1.10187	0.270518	0.999481	382.815	0.099299	0.127466	0.780788	0.434927	0.9976	330.184	-0.18154	0.185434	-0.978077	0.328036	0.725201	366.933	-0.0109486	0.285152	-0.0384078	0.969363	0.988025	342.742	-0.319157	0.291086	-1.09858	0.271952	0.651253
1600023N17Rik	3.58263	-0.0352688	0.0818299	-0.422253	0.67284	0.999481	4.0001	-0.0468664	0.0784044	-0.598032	0.549819	0.9976	3.65926	-0.20293	0.17074	-1.17565	0.239737	0.647236	3.92227	-0.273642	0.332106	-0.812859	0.416299	0.678411	8.59449	0.615985	0.335814	1.83252	0.0668734	0.399662
1600025M17Rik	0	NA	NA	NA	NA	NA	0	NA	NA	NA	NA	NA	0	NA	NA	NA	NA	NA	0	NA	NA	NA	NA	NA	0	NA	NA	NA	NA	NA
1600027J07Rik	0	NA	NA	NA	NA	NA	0	NA	NA	NA	NA	NA	0	NA	NA	NA	NA	NA	0	NA	NA	NA	NA	NA	0	NA	NA	NA	NA	NA
1600029O15Rik	0.161857	0.000611438	0.0220333	0.0277506	0.977861	0.999481	0.576405	0.0206263	0.0290253	0.720799	0.471033	0.9976	0.632182	0.065358	0.075868	0.866135	0.386416	NA	0.418068	0.0888626	0.163045	0.476321	0.633846	NA	0.487354	0.0921515	0.154006	0.51349	0.607609	NA
1700001C02Rik	0.83368	0.0445944	0.0334481	1.63053	0.102989	0.999481	0.789247	0.0354336	0.0288344	1.40976	0.158611	0.9976	0	NA	NA	NA	NA	NA	0.190993	0.0454705	0.137306	0.35299	0.724096	NA	0.0866664	0.0299344	0.137723	0.217352	0.827934	NA
1700001C19Rik	6.13988	-0.102815	0.0814772	-1.26047	0.2075	0.999481	8.64514	-0.0276627	0.079676	-0.346445	0.729008	0.9976	10.3662	0.026973	0.166459	0.162848	0.870638	0.96388	11.8252	0.171281	0.330621	0.524594	0.599865	0.808524	8.34168	-0.319398	0.319623	-1.04784	0.294714	0.670828
1700001D01Rik	0	NA	NA	NA	NA	NA	0	NA	NA	NA	NA	NA	0	NA	NA	NA	NA	NA	0	NA	NA	NA	NA	NA	0	NA	NA	NA	NA	NA
1700001F09Rik	1.76508	0.0716103	0.0477353	2.00503	0.0449604	0.999481	1.67185	0.0565059	0.0420261	1.73672	0.0824373	0.9976	0.537086	0.00881048	0.0591869	0.220261	0.825668	NA	0.236949	-0.0462707	0.137306	-0.343053	0.731559	NA	0.287249	-0.0490917	0.137723	-0.361716	0.717565	NA
1700001G01Rik	1.9113	0.0627207	0.0524048	1.34929	0.177243	0.999481	3.10625	0.095189	0.0553034	2.03214	0.0421393	0.9976	3.39493	0.305863	0.141954	2.45222	0.0141979	0.201851	2.70983	0.441186	0.280428	1.68634	0.0917308	0.302028	1.14109	0.039293	0.234008	0.171617	0.863739	NA
1700001G11Rik	5.05318	0.0634413	0.0820626	0.7858	0.431984	0.999481	6.72535	0.105755	0.0816436	1.33385	0.182252	0.9976	5.12813	0.0560898	0.160207	0.350956	0.725621	0.918055	3.75491	-0.190249	0.301445	-0.631981	0.527399	0.760711	4.9293	0.00433611	0.311334	0.0140615	0.988781	0.996374
1700001G17Rik	10.0064	0.0712043	0.100595	0.717619	0.472992	0.999481	9.51472	0.00301524	0.0881699	0.0341321	0.972772	0.9976	9.31556	-0.0604005	0.193784	-0.31112	0.75571	0.928824	11.3452	0.217013	0.332072	0.650588	0.515313	0.752057	10.9067	0.0670382	0.33732	0.200073	0.841424	0.948209
1700001J03Rik	5.14685	0.0386491	0.0700318	0.563994	0.572758	0.999481	3.62266	-0.0551667	0.0659035	-0.837042	0.402569	0.9976	4.36524	-0.0567557	0.15082	-0.375568	0.707238	0.911524	4.25131	-0.143013	0.309852	-0.461154	0.644688	0.832991	3.53852	-0.52596	0.308987	-1.82165	0.0685076	0.403059
1700001J04Rik	0.729411	0.0218585	0.0237761	1.1036	0.269768	0.999481	0	NA	NA	NA	NA	NA	0.0612809	0.00820645	0.0491562	0.166946	0.867412	NA	0.0631965	0.0271222	0.137306	0.197531	0.843412	NA	0.432168	0.0802239	0.137723	0.799252	0.424144	NA
1700001J11Rik	5.48102	-0.0675231	0.0799374	-0.839974	0.400923	0.999481	6.59796	-0.0279269	0.0605881	-0.460268	0.645324	0.9976	6.50218	-0.138529	0.162637	-0.84893	0.39592	0.770905	7.64275	-0.0747236	0.318245	-0.235873	0.813531	0.921402	5.76265	-0.576516	0.308985	-2.10276	0.0354866	0.306651
1700001K19Rik	13.7945	0.124807	0.112638	1.12133	0.262146	0.999481	19.377	0.301105	0.118471	2.58749	0.0096678	0.9976	21.6193	0.544457	0.196267	2.80571	0.00502053	0.118656	21.237	0.798483	0.301894	2.649	0.00807306	0.0671647	11.7994	-0.349297	0.325977	-1.07033	0.28447	0.663426
1700001L05Rik	8.10764	0.0368886	0.100666	0.370811	0.710779	0.999481	6.40506	-0.103206	0.0860892	-1.20049	0.229947	0.9976	7.5972	-0.115628	0.186188	-0.618536	0.536222	0.844058	9.90457	0.204273	0.321117	0.638445	0.523184	0.7573	9.26424	0.0477543	0.333354	0.143075	0.886231	0.966383
1700001L19Rik	2.46652	0.0347853	0.0466952	0.803268	0.42182	0.999481	2.77232	0.0455733	0.0509234	0.947505	0.343381	0.9976	1.63908	-0.00899415	0.0992975	-0.0905047	0.927886	NA	3.25235	0.294151	0.279897	1.10198	0.27047	0.54073	1.2039	-0.22528	0.223118	-1.11812	0.263514	NA
1700001N15Rik	0	NA	NA	NA	NA	NA	0	NA	NA	NA	NA	NA	0	NA	NA	NA	NA	NA	0	NA	NA	NA	NA	NA	0	NA	NA	NA	NA	NA
1700001O22Rik	4.84035	0.0800704	0.0626355	1.41123	0.158178	0.999481	2.1877	-0.0393352	0.060925	-0.644931	0.518972	0.9976	3.93079	0.0953778	0.134253	0.734202	0.462826	0.809801	8.81101	0.678181	0.309851	2.32923	0.0198471	0.119071	2.8868	-0.012714	0.317209	-0.0395887	0.968421	0.991472
1700001P01Rik	2.73747	-0.00486159	0.0632281	-0.0764623	0.939051	0.999481	2.7397	-0.0225014	0.0557823	-0.403125	0.686856	0.9976	3.03763	-0.0467321	0.15358	-0.303132	0.76179	0.93111	3.13804	-0.0570456	0.288112	-0.200147	0.841366	0.935084	3.12212	-0.111298	0.30819	-0.361326	0.717856	0.898839
1700003C15Rik	0.376509	0.0176221	0.0222495	0.738322	0.460319	0.999481	0.290086	0.0120571	0.0212663	0.591457	0.554214	0.9976	0.684986	0.0702901	0.0630812	1.19133	0.233522	NA	0.0396415	0.0271222	0.137306	0.197531	0.843412	NA	0.207237	0.0802239	0.137723	0.523295	0.600769	NA
1700003D09Rik	0.0451164	0.00126572	0.0220333	0.0574457	0.95419	0.999481	0.208614	0.00422671	0.0212663	0.198751	0.842457	0.9976	0.121391	0.00163768	0.0491562	0.0333158	0.973423	NA	0.0600167	-0.00957431	0.137306	-0.0697298	0.944409	NA	0.440504	0.126718	0.153916	0.701594	0.482933	NA
1700003E16Rik	5.15321	-0.0264614	0.0764456	-0.346328	0.729096	0.999481	7.20833	0.0298961	0.0769282	0.39248	0.694704	0.9976	8.77858	0.129433	0.159935	0.829836	0.406631	0.776696	14.4982	0.644782	0.326148	2.03918	0.0414323	0.189528	6.59829	-0.0800303	0.326096	-0.24646	0.805326	0.9349
1700003E24Rik	0.60907	-0.0353601	0.0365834	-0.88535	0.375968	0.999481	0.972616	-0.0118482	0.0409587	-0.28818	0.773209	0.9976	0.722486	-0.064721	0.0756148	-0.750955	0.45268	NA	1.25289	-0.0243722	0.235732	-0.128142	0.898037	NA	0.889839	-0.164402	0.21189	-0.782828	0.433728	NA
1700003F12Rik	0	NA	NA	NA	NA	NA	0	NA	NA	NA	NA	NA	0	NA	NA	NA	NA	NA	0	NA	NA	NA	NA	NA	0	NA	NA	NA	NA	NA
1700003G13Rik	0	NA	NA	NA	NA	NA	0	NA	NA	NA	NA	NA	0.160041	0.0133155	0.0491562	0.270881	0.786482	NA	0	NA	NA	NA	NA	NA	0	NA	NA	NA	NA	NA
1700003G18Rik	0	NA	NA	NA	NA	NA	0	NA	NA	NA	NA	NA	0	NA	NA	NA	NA	NA	0	NA	NA	NA	NA	NA	0	NA	NA	NA	NA	NA
1700003H04Rik	1.82151	-0.0818093	0.053619	-1.58028	0.114043	0.999481	2.73569	-0.0310531	0.0478681	-0.662904	0.507392	0.9976	1.99619	-0.199372	0.111128	-1.9174	0.0551869	0.366805	5.28533	0.232929	0.304451	0.781582	0.43446	0.692727	2.78882	-0.41654	0.297875	-1.51557	0.129628	0.513381
1700003I16Rik	0.919444	-0.0273129	0.0469354	-0.565327	0.571851	0.999481	1.08859	-0.0217142	0.0440078	-0.488917	0.624901	0.9976	2.36741	0.0972818	0.116193	0.88461	0.376367	0.760792	1.55179	0.035764	0.236113	0.148666	0.881817	NA	1.48645	-0.0231091	0.277957	-0.0835969	0.933377	NA
1700003I22Rik	0	NA	NA	NA	NA	NA	0	NA	NA	NA	NA	NA	0	NA	NA	NA	NA	NA	0.0954966	0.0271222	0.137306	0.197531	0.843412	NA	0	NA	NA	NA	NA	NA
1700003L19Rik	0.145882	0.00879012	0.0220333	0.398946	0.689933	0.999481	0.781451	0.0465828	0.0328685	1.5958	0.110533	0.9976	0	NA	NA	NA	NA	NA	0.118924	0.0629163	0.137318	0.390419	0.696227	NA	0.173333	0.0550791	0.137723	0.411087	0.681009	NA
1700003M07Rik	0	NA	NA	NA	NA	NA	0.077144	0.00458262	0.0212663	0.215487	0.829388	0.9976	0.046451	0.00820645	0.0491562	0.166946	0.867412	NA	0	NA	NA	NA	NA	NA	0.064508	0.0299344	0.137723	0.217352	0.827934	NA
1700003N22Rik	0.17428	-0.00462292	0.0220333	-0.215783	0.829157	0.999481	0.269059	-0.00402328	0.0214356	-0.19374	0.846379	0.9976	0.264501	-0.0116929	0.0495603	-0.242529	0.80837	NA	0.355761	-0.00615129	0.13855	-0.0549078	0.956212	NA	0.282497	-0.0490917	0.137723	-0.361716	0.717565	NA
1700003P14Rik	6.94987	-0.0258862	0.0632268	-0.407123	0.683918	0.999481	9.3749	0.00294785	0.0492167	0.0600691	0.952101	0.9976	9.16116	-0.00720851	0.103975	-0.0691728	0.944852	0.985087	16.2652	0.238782	0.265983	0.929569	0.352594	0.624929	8.04964	-0.1846	0.27519	-0.708818	0.478437	0.788688
1700006A11Rik	1.36982	-0.0377246	0.0385393	-1.00253	0.316088	0.999481	1.61455	-0.0423658	0.0410163	-1.08555	0.277676	0.9976	1.7526	-0.0920185	0.0979616	-0.944509	0.34491	NA	2.51668	-0.0369508	0.23198	-0.160724	0.872311	0.948664	1.82871	-0.222283	0.210665	-1.32475	0.185254	NA
1700006F04Rik	0	NA	NA	NA	NA	NA	0	NA	NA	NA	NA	NA	0	NA	NA	NA	NA	NA	0	NA	NA	NA	NA	NA	0	NA	NA	NA	NA	NA
1700006H21Rik	0	NA	NA	NA	NA	NA	0	NA	NA	NA	NA	NA	0.0465402	0.00820645	0.0491562	0.166946	0.867412	NA	0	NA	NA	NA	NA	NA	0	NA	NA	NA	NA	NA
1700006J14Rik	0	NA	NA	NA	NA	NA	0	NA	NA	NA	NA	NA	0	NA	NA	NA	NA	NA	0	NA	NA	NA	NA	NA	0	NA	NA	NA	NA	NA
1700006P03Rik	0	NA	NA	NA	NA	NA	0	NA	NA	NA	NA	NA	0	NA	NA	NA	NA	NA	0.714069	0.125917	0.138147	1.00238	0.316158	NA	0	NA	NA	NA	NA	NA
1700007E05Rik	0.0585246	0.00126572	0.0220333	0.0574457	0.95419	0.999481	0.147311	0.00173523	0.0212663	0.0815951	0.934969	0.9976	0.06874	-0.00347139	0.0491562	-0.0706194	0.943701	NA	0.269976	0.0272714	0.137316	0.219163	0.826523	NA	0.0957497	-0.0131708	0.137723	-0.0956326	0.923812	NA
1700007F19Rik	0	NA	NA	NA	NA	NA	0	NA	NA	NA	NA	NA	0	NA	NA	NA	NA	NA	0	NA	NA	NA	NA	NA	0	NA	NA	NA	NA	NA
1700007J10Rik	0	NA	NA	NA	NA	NA	0	NA	NA	NA	NA	NA	0	NA	NA	NA	NA	NA	0	NA	NA	NA	NA	NA	0	NA	NA	NA	NA	NA
1700007K13Rik	1.02233	-0.0427186	0.0350028	-1.30552	0.191715	0.999481	1.37052	-0.0314129	0.0347636	-1.01147	0.311792	0.9976	1.00748	-0.0912139	0.0638581	-1.51484	0.129813	NA	1.19999	-0.215527	0.179328	-1.35977	0.173902	NA	1.49338	-0.200608	0.191873	-1.36256	0.173022	NA
1700007L15Rik	4.84252	-0.124757	0.0943772	-1.3219	0.1862	0.999481	5.48208	-0.0773945	0.0755155	-1.02609	0.304848	0.9976	4.72416	-0.340213	0.164543	-2.07082	0.038376	0.316409	5.13951	-0.631703	0.332583	-1.88469	0.0594715	0.234368	5.92659	-0.430706	0.32699	-1.34295	0.179287	0.568887
1700007M16Rik	0	NA	NA	NA	NA	NA	0	NA	NA	NA	NA	NA	0	NA	NA	NA	NA	NA	0	NA	NA	NA	NA	NA	0	NA	NA	NA	NA	NA
1700007P06Rik	0	NA	NA	NA	NA	NA	0	NA	NA	NA	NA	NA	0	NA	NA	NA	NA	NA	0	NA	NA	NA	NA	NA	0	NA	NA	NA	NA	NA
1700008A23Rik	0	NA	NA	NA	NA	NA	0	NA	NA	NA	NA	NA	0	NA	NA	NA	NA	NA	0	NA	NA	NA	NA	NA	0	NA	NA	NA	NA	NA
1700008B11Rik	0	NA	NA	NA	NA	NA	0	NA	NA	NA	NA	NA	0	NA	NA	NA	NA	NA	0	NA	NA	NA	NA	NA	0	NA	NA	NA	NA	NA
1700008C04Rik	4.4385	-0.0689664	0.0906729	-0.748684	0.454048	0.999481	6.11144	0.00217147	0.0841282	0.0258563	0.979372	0.997826	7.54878	0.131363	0.181616	0.727699	0.466798	0.81149	5.51449	-0.161598	0.332066	-0.480662	0.630757	0.826782	4.81648	-0.5623	0.333006	-1.70131	0.0888849	0.441806
1700008H02Rik	0	NA	NA	NA	NA	NA	0.154288	0.00707411	0.0212663	0.332643	0.739404	0.9976	0	NA	NA	NA	NA	NA	0	NA	NA	NA	NA	NA	0	NA	NA	NA	NA	NA
1700008J07Rik	25.9241	-0.093349	0.127885	-0.728366	0.46639	0.999481	30.3775	-0.0497369	0.12428	-0.399851	0.689266	0.9976	31.9114	-0.0461875	0.195975	-0.235404	0.813895	0.94547	30.9575	-0.142898	0.299775	-0.475834	0.634192	0.828366	29.7948	-0.424196	0.305141	-1.39062	0.164342	0.556206
1700008K24Rik	9.22719	0.000222319	0.0711413	0.00313271	0.9975	0.999876	11.1351	0.0157989	0.0723948	0.219895	0.825953	0.9976	6.21952	-0.221387	0.124373	-1.84729	0.0647051	0.392905	8.78494	-0.232091	0.30948	-0.759768	0.447393	0.701232	7.41369	-0.516425	0.289154	-2.09331	0.0363212	0.31039
1700008N11Rik	0.627462	-0.0251541	0.0280019	-0.759512	0.447546	0.999481	0.70875	-0.0288934	0.027757	-1.02355	0.306046	0.9976	0.61655	-0.0664004	0.0552882	-1.06135	0.288529	NA	1.12497	-0.0772959	0.205448	-0.369417	0.711817	NA	0.947912	-0.147637	0.175917	-0.968611	0.332739	NA
1700008O03Rik	9.64302	-0.0602359	0.102088	-0.58578	0.558024	0.999481	10.8206	-0.0505166	0.0881083	-0.573338	0.566416	0.9976	10.5396	-0.143435	0.172086	-0.830087	0.406489	0.776696	9.2843	-0.604722	0.332561	-1.8215	0.0685308	0.25509	10.9456	-0.34654	0.329063	-1.09853	0.271971	0.651253
1700008P02Rik	1.90654	0.020834	0.0399255	0.556686	0.577742	0.999481	1.43771	0.000644929	0.0395613	0.0165019	0.986834	0.998348	1.70279	0.0163459	0.0845045	0.197681	0.843295	NA	1.89521	0.0732145	0.216033	0.344528	0.730449	NA	0.997629	-0.151565	0.177308	-1.00466	0.315059	NA
1700009C05Rik	0.309097	0.0173438	0.0220752	0.668764	0.503646	0.999481	0.0603491	0.00458262	0.0212663	0.215487	0.829388	0.9976	0.0465402	0.00820645	0.0491562	0.166946	0.867412	NA	0.0938767	0.0454705	0.137306	0.335132	0.737525	NA	0.258032	0.105369	0.137723	0.612342	0.540312	NA
1700009J07Rik	1.4185	0.0496209	0.0591964	0.872992	0.382667	0.999481	0.945578	-0.00543861	0.041514	-0.128909	0.89743	0.9976	2.15686	0.159493	0.128368	1.33535	0.181762	0.58463	2.28294	0.456031	0.300398	1.54989	0.121167	NA	1.17335	0.015325	0.232894	0.0656263	0.947675	NA
1700009N14Rik	3.9969	0.0360923	0.0387844	1.11979	0.262802	0.999481	5.16212	0.0862756	0.0541978	1.88682	0.059184	0.9976	1.76781	-0.0025419	0.100301	-0.02539	0.979744	NA	3.05823	0.223132	0.266759	0.873779	0.382239	0.653647	1.55225	-0.12688	0.258937	-0.499	0.617779	NA
1700010B08Rik	1.66992	0.0384197	0.0429841	1.00552	0.314646	0.999481	1.65187	0.0371047	0.0427734	0.933826	0.350394	0.9976	0.394153	-0.0421433	0.0492798	-0.731819	0.464279	NA	1.47854	0.139921	0.224462	0.644919	0.518979	NA	0.768028	-0.049709	0.167098	-0.288715	0.7728	NA
1700010B13Rik	0.442672	0.00844564	0.03134	0.302351	0.762385	0.999481	0.651652	0.0179993	0.0325873	0.587213	0.557061	0.9976	1.10296	0.104195	0.0948574	1.26063	0.207441	NA	1.84278	0.631476	0.286945	2.35323	0.0186113	NA	0.41464	0.00223808	0.169001	0.0168169	0.986583	NA
1700010D01Rik	0	NA	NA	NA	NA	NA	0	NA	NA	NA	NA	NA	0	NA	NA	NA	NA	NA	0	NA	NA	NA	NA	NA	0	NA	NA	NA	NA	NA
1700010H22Rik	0	NA	NA	NA	NA	NA	0	NA	NA	NA	NA	NA	0	NA	NA	NA	NA	NA	0	NA	NA	NA	NA	NA	0	NA	NA	NA	NA	NA
1700010I02Rik	0.835651	0.000510947	0.0383384	0.0133273	0.989367	0.999847	0.899114	-0.00315228	0.0373569	-0.0851534	0.932139	0.9976	1.23306	0.0481739	0.115778	0.430454	0.666865	NA	0.848449	-0.0460078	0.218656	-0.201215	0.840531	NA	0.975269	-0.0173626	0.230218	-0.0751244	0.940116	NA
1700010I14Rik	143.838	-0.0208911	0.129536	-0.161268	0.871882	0.999481	170.523	0.0441506	0.127901	0.345547	0.729683	0.9976	143.338	-0.345827	0.179819	-1.92079	0.0547577	0.365799	159.745	-0.197723	0.26039	-0.759941	0.44729	0.701131	153.651	-0.501269	0.263794	-1.90267	0.0570835	0.375505
1700010J16Rik	0.588817	0.00494991	0.0331456	0.137854	0.890356	0.999481	1.61542	0.049269	0.0427607	1.30463	0.19202	0.9976	0.97685	0.0700832	0.102149	0.708202	0.47882	NA	0.398075	-0.0775668	0.177781	-0.391212	0.69564	NA	0.38094	-0.095795	0.146879	-0.609422	0.542245	NA
1700010K23Rik	0	NA	NA	NA	NA	NA	0	NA	NA	NA	NA	NA	0	NA	NA	NA	NA	NA	0	NA	NA	NA	NA	NA	0	NA	NA	NA	NA	NA
1700010K24Rik	27.7994	0.0633079	0.12989	0.48829	0.625345	0.999481	32.2527	0.0678771	0.118911	0.572883	0.566724	0.9976	30.6013	-0.00810836	0.189635	-0.0427608	0.965892	0.991411	27.0804	-0.372467	0.271505	-1.3742	0.169379	0.420316	29.7514	-0.233893	0.293155	-0.798492	0.424585	0.75757
1700010L04Rik	0	NA	NA	NA	NA	NA	0	NA	NA	NA	NA	NA	0	NA	NA	NA	NA	NA	0	NA	NA	NA	NA	NA	0	NA	NA	NA	NA	NA
1700010N08Rik	0.370302	0.00350292	0.0274829	0.134058	0.893357	0.999481	1.10471	0.0647036	0.0468125	1.52944	0.126155	0.9976	1.25176	0.0729267	0.0765768	1.14016	0.254219	NA	0.406697	0.0161203	0.179644	0.0896641	0.928554	NA	0.227478	-0.0490917	0.137723	-0.352769	0.724262	NA
1700011B04Rik	0.213278	-0.00756724	0.0220333	-0.353141	0.723983	0.999481	0.665578	0.00780782	0.0324531	0.273129	0.784754	0.9976	0.328523	-0.0262266	0.0590058	-0.454314	0.649603	NA	0.468319	-0.0389663	0.183865	-0.264747	0.791205	NA	0.411256	-0.0634453	0.167963	-0.387908	0.698084	NA
1700011C11Rik	0.154413	0.000611438	0.0220333	0.0277506	0.977861	0.999481	0.986774	0.0513982	0.0396743	1.48624	0.137215	0.9976	1.19987	0.127123	0.0931442	1.63878	0.101258	NA	0.324045	0.0392077	0.137685	0.264205	0.791622	NA	0.347674	0.0451458	0.144095	0.262853	0.792664	NA
1700011D18Rik	0.0782108	0.00650008	0.0220333	0.295011	0.767985	0.999481	0	NA	NA	NA	NA	NA	0	NA	NA	NA	NA	NA	0	NA	NA	NA	NA	NA	0	NA	NA	NA	NA	NA
1700011L03Rik	0.899982	0.0245664	0.0398463	0.649996	0.515695	0.999481	1.03845	0.0172342	0.0323872	0.565397	0.571804	0.9976	0.842064	0.0191632	0.0712795	0.278345	0.780748	NA	1.29432	0.135628	0.191849	0.744797	0.456394	NA	0.727273	0.0199696	0.187265	0.100173	0.920207	NA
1700011L22Rik	3.28001	-0.0303411	0.0659699	-0.460186	0.645383	0.999481	4.11729	-0.0108924	0.0696637	-0.157473	0.874872	0.9976	4.21965	-0.0311266	0.157509	-0.198305	0.842806	0.954886	5.33844	0.144496	0.312356	0.465135	0.641835	0.831838	5.46739	0.149196	0.308217	0.478562	0.63225	0.860282
1700011M02Rik	0	NA	NA	NA	NA	NA	0	NA	NA	NA	NA	NA	0	NA	NA	NA	NA	NA	0.351084	0.0454705	0.137306	0.35299	0.724096	NA	0	NA	NA	NA	NA	NA
1700012A03Rik	0.80673	0.0156358	0.0357096	0.461574	0.644387	0.999481	1.04023	0.0235522	0.0364035	0.682212	0.495105	0.9976	0.576618	-0.00911697	0.066038	-0.157366	0.874957	NA	3.64609	0.518394	0.264393	2.28339	0.0224071	0.128763	0.385679	-0.0851239	0.137851	-0.572538	0.566957	NA
1700012B07Rik	7.89736	-0.0169267	0.0473448	-0.354087	0.723273	0.999481	11.9418	0.0110785	0.0489797	0.228404	0.819333	0.9976	7.93418	-0.151381	0.139351	-1.08058	0.279884	0.684669	15.1702	0.12915	0.252514	0.520164	0.602949	0.810467	7.8488	-0.384305	0.27223	-1.67082	0.094758	0.453069
1700012B09Rik	0.860439	0.00478858	0.0353954	0.138301	0.890002	0.999481	1.69524	0.044571	0.0459013	1.06395	0.287352	0.9976	1.62407	0.0905424	0.105166	0.938716	0.347877	NA	1.74598	0.249443	0.25419	1.03122	0.302436	NA	1.64561	0.32343	0.274154	1.17367	0.240527	NA
1700012C08Rik	0	NA	NA	NA	NA	NA	0	NA	NA	NA	NA	NA	0	NA	NA	NA	NA	NA	0	NA	NA	NA	NA	NA	0	NA	NA	NA	NA	NA
1700012C14Rik	0.291765	0.0133702	0.0220333	0.627425	0.53038	0.999481	0	NA	NA	NA	NA	NA	0	NA	NA	NA	NA	NA	0	NA	NA	NA	NA	NA	0	NA	NA	NA	NA	NA
1700012D14Rik	186.081	0.176924	0.129192	1.37316	0.169702	0.999481	205.216	0.116763	0.1273	0.919847	0.357653	0.9976	193.418	0.00675263	0.181808	0.0371568	0.97036	0.99318	199.051	0.0501893	0.287516	0.174688	0.861325	0.943817	185.481	-0.229904	0.301571	-0.764003	0.444866	0.771417
1700012D16Rik	0	NA	NA	NA	NA	NA	0	NA	NA	NA	NA	NA	0	NA	NA	NA	NA	NA	0	NA	NA	NA	NA	NA	0	NA	NA	NA	NA	NA
1700012E03Rik	0	NA	NA	NA	NA	NA	0	NA	NA	NA	NA	NA	0	NA	NA	NA	NA	NA	0	NA	NA	NA	NA	NA	0	NA	NA	NA	NA	NA
1700012I11Rik	3.63357	0.0373994	0.0813128	0.462307	0.643862	0.999481	4.25696	0.0457468	0.0780737	0.589989	0.555198	0.9976	4.30667	0.0858582	0.169291	0.510567	0.609655	0.874103	3.35435	-0.123463	0.332353	-0.368131	0.712776	0.872152	4.17801	0.119237	0.335929	0.352579	0.724404	0.900936
1700012J15Rik	0	NA	NA	NA	NA	NA	0	NA	NA	NA	NA	NA	0.435006	0.0346635	0.0497711	0.722454	0.470015	NA	0.0469383	0.0271222	0.137306	0.197531	0.843412	NA	0	NA	NA	NA	NA	NA
1700012J22Rik	0.135349	-0.00462292	0.0220333	-0.215783	0.829157	0.999481	0.162977	-0.00645104	0.0212663	-0.309409	0.757011	0.9976	0.157891	-0.0166089	0.0491562	-0.344483	0.730483	NA	0.18005	-0.0462707	0.137306	-0.343053	0.731559	NA	0.22094	-0.0490917	0.137723	-0.361716	0.717565	NA
1700012P22Rik	6.69941	-0.0860385	0.0999877	-0.858962	0.390361	0.999481	9.96185	0.0346281	0.0887011	0.394469	0.693235	0.9976	10.1424	0.0751019	0.190839	0.396349	0.691848	0.905108	12.6383	0.32439	0.332438	0.987646	0.323326	0.596892	9.35061	-0.0989491	0.331211	-0.304583	0.760684	0.916266
1700013A02Rik	0	NA	NA	NA	NA	NA	0	NA	NA	NA	NA	NA	0	NA	NA	NA	NA	NA	0	NA	NA	NA	NA	NA	0	NA	NA	NA	NA	NA
1700013D24Rik	0.30423	-0.000211678	0.025848	-0.00883471	0.992951	0.999847	0.388611	-0.00231591	0.0265542	-0.0934014	0.925585	0.9976	0.940671	0.0439308	0.0720842	0.796253	0.425885	NA	1.17208	0.261654	0.236636	1.30778	0.190948	NA	1.7756	0.28671	0.214665	1.54888	0.121411	NA
1700013F07Rik	2.00385	0.0340051	0.0562149	0.620318	0.535048	0.999481	1.31057	-0.0361376	0.0552086	-0.65859	0.510159	0.9976	1.76631	0.00571477	0.129185	0.0441916	0.964752	NA	3.82716	0.473473	0.306136	1.60767	0.107907	0.331356	1.91972	0.0623126	0.29953	0.205164	0.837444	NA
1700013G24Rik	8.99814	-0.040782	0.0705328	-0.572932	0.566691	0.999481	12.9078	0.0136086	0.0759183	0.180226	0.856975	0.9976	9.34819	-0.158241	0.146972	-1.07216	0.283648	0.687995	14.5689	0.110319	0.32091	0.346851	0.728703	0.879716	8.87747	-0.521726	0.295239	-2.04764	0.0405954	0.325996
1700013H16Rik	1.6777	-0.0159785	0.0497129	-0.319922	0.749027	0.999481	1.54051	-0.0446551	0.0492411	-0.926074	0.354407	0.9976	1.79288	-0.0799187	0.127946	-0.614734	0.538731	NA	3.59587	0.227087	0.287431	0.82317	0.410411	0.673682	3.53947	0.215747	0.275606	0.787551	0.430959	0.760915
1700013M08Rik	0.655972	-0.0155872	0.0318114	-0.52516	0.599472	0.999481	1.29998	0.017097	0.0442594	0.394367	0.69331	0.9976	0.763853	-0.0360036	0.0711914	-0.532603	0.594308	NA	0.705755	-0.149888	0.200201	-0.808134	0.419013	NA	0.657281	-0.164768	0.168963	-1.01738	0.308975	NA
1700013N06Rik	0.293948	-0.00868862	0.0228583	-0.326437	0.744094	0.999481	0.276799	-0.0121634	0.0212676	-0.515834	0.60597	0.9976	0.406188	-0.023463	0.05539	-0.383613	0.701265	NA	0.30733	-0.0800912	0.137561	-0.544488	0.586106	NA	0.376201	-0.0853554	0.137856	-0.562607	0.573702	NA
1700014D04Rik	1.60747	0.0139532	0.0250635	0.664311	0.506491	0.999481	2.51547	0.0174911	0.0244439	0.905353	0.365279	0.9976	0.639888	-0.0169405	0.0669082	-0.282612	0.777475	NA	2.2014	0.365814	0.256835	1.55035	0.121059	NA	0.806749	0.00160424	0.186057	0.00817085	0.993481	NA
1700014F14Rik	0	NA	NA	NA	NA	NA	0	NA	NA	NA	NA	NA	0.143219	0.0133155	0.0491562	0.270881	0.786482	NA	0	NA	NA	NA	NA	NA	0	NA	NA	NA	NA	NA
1700014L14Rik	0.296004	0.00560188	0.0231388	0.246444	0.805339	0.999481	0.118991	-0.00360365	0.0212663	-0.169453	0.86544	0.9976	0.16283	-0.00493108	0.0491562	-0.100314	0.920095	NA	0.195582	-0.00953449	0.137309	-0.0697292	0.944409	NA	0.249895	-0.00598654	0.137723	-0.0434679	0.965329	NA
1700015C15Rik	0.790793	0.0372763	0.0358507	1.18983	0.234112	0.999481	0.350048	0.0062949	0.0212926	0.273856	0.784195	0.9976	0.525804	0.0356907	0.0654709	0.572747	0.566816	NA	0.822201	0.0567815	0.142423	0.72554	0.468121	NA	0.23396	-0.00598654	0.137723	-0.0434679	0.965329	NA
1700015C17Rik	0	NA	NA	NA	NA	NA	0	NA	NA	NA	NA	NA	0	NA	NA	NA	NA	NA	0	NA	NA	NA	NA	NA	0	NA	NA	NA	NA	NA
1700015F17Rik	2.19716	0.0571946	0.0577236	1.06325	0.287667	0.999481	1.96573	0.0344536	0.0530425	0.669081	0.503444	0.9976	1.7682	0.0453403	0.122501	0.378335	0.705182	NA	4.86817	0.945009	0.329073	2.93431	0.00334291	0.0382686	1.73606	0.0491125	0.269091	0.187873	0.850976	NA
1700015G11Rik	2.07193	0.0142887	0.0496516	-2.25709	0.0240026	0.999481	4.86854	0.0029829	0.0561688	0.0532798	0.957509	0.9976	3.61894	-0.0907129	0.11379	-0.796481	0.425753	0.787317	7.38278	0.214952	0.283481	0.776301	0.437571	0.694614	3.66555	-0.270641	0.253981	-1.20034	0.230007	0.61408
1700015I17Rik	0	NA	NA	NA	NA	NA	0	NA	NA	NA	NA	NA	0	NA	NA	NA	NA	NA	0	NA	NA	NA	NA	NA	0	NA	NA	NA	NA	NA
1700015O11Rik	0.455143	-0.0244454	0.0290342	-0.751657	0.452257	0.999481	0.824598	-0.00978176	0.0314468	-0.35074	0.725784	0.9976	0.897044	-0.0217449	0.0868859	-0.24796	0.804166	NA	1.59214	0.110964	0.227458	0.514166	0.607136	NA	0.790138	-0.141845	0.210168	-0.699815	0.484043	NA
1700016A09Rik	0	NA	NA	NA	NA	NA	0	NA	NA	NA	NA	NA	0	NA	NA	NA	NA	NA	0	NA	NA	NA	NA	NA	0	NA	NA	NA	NA	NA
1700016B01Rik	0.251064	0.00813584	0.0220333	0.370595	0.710939	0.999481	0.0701672	-0.000756253	0.0212663	-0.035561	0.971632	0.9976	0.889937	0.0981965	0.0811499	1.44416	0.148695	NA	0.0789828	-0.00957431	0.137306	-0.0697298	0.944409	NA	0.0957497	-0.0131708	0.137723	-0.0956326	0.923812	NA
1700016B15Rik	0	NA	NA	NA	NA	NA	0	NA	NA	NA	NA	NA	0	NA	NA	NA	NA	NA	0	NA	NA	NA	NA	NA	0	NA	NA	NA	NA	NA
1700016C15Rik	20.7319	0.0498287	0.113066	0.442454	0.658161	0.999481	21.545	-0.00256376	0.10601	-0.0242278	0.980671	0.998007	19.4708	-0.155835	0.191082	-0.813453	0.415958	0.781609	18.9613	-0.343268	0.329926	-1.04588	0.295616	0.568527	17.593	-0.677758	0.337309	-2.08073	0.0374585	0.313932
1700016D06Rik	13.6013	0.0212763	0.106534	0.200242	0.841291	0.999481	15.304	0.0254756	0.108337	0.235479	0.813837	0.9976	15.4654	0.00757274	0.176147	0.0429901	0.965709	0.991411	10.8919	-0.749862	0.323788	-2.30131	0.0213743	0.124796	13.1091	-0.505797	0.32788	-1.54451	0.122464	0.503703
1700016D08Rik	0	NA	NA	NA	NA	NA	0	NA	NA	NA	NA	NA	0	NA	NA	NA	NA	NA	0	NA	NA	NA	NA	NA	0	NA	NA	NA	NA	NA
1700016F12Rik	1.59446	-0.0353787	0.0522699	-0.672134	0.501499	0.999481	1.99014	-0.0234741	0.052834	-0.44014	0.659836	0.9976	1.15607	-0.177188	0.0922376	-2.0968	0.0360115	NA	1.29865	-0.399515	0.231087	-1.9192	0.0549596	NA	1.7627	-0.364796	0.27184	-1.44362	0.148845	NA
1700016G22Rik	0.0465815	0.00126572	0.0220333	0.0574457	0.95419	0.999481	0.0557968	-0.000756253	0.0212663	-0.035561	0.971632	0.9976	0.817775	0.0804213	0.0729728	1.26139	0.207169	NA	0.254506	0.0272714	0.137316	0.219163	0.826523	NA	0.163105	0.0119739	0.137723	0.0869419	0.930718	NA
1700016H13Rik	1.19732	-0.0170378	0.0346058	-0.495274	0.620407	0.999481	1.00267	-0.0378576	0.0328418	-1.2368	0.216163	0.9976	1.24158	-0.0649881	0.082336	-0.800683	0.423315	NA	2.72015	0.166004	0.270441	0.631606	0.527644	0.760767	1.47397	-0.153295	0.218222	-0.751225	0.452517	NA
1700016J18Rik	0	NA	NA	NA	NA	NA	0.603491	0.0194255	0.02152	0.928301	0.353252	0.9976	0.185804	0.0235336	0.0491562	0.440201	0.659792	NA	0.119012	0.0271222	0.137306	0.197531	0.843412	NA	0	NA	NA	NA	NA	NA
1700016K19Rik	10.7189	0.040328	0.0861309	0.474556	0.635103	0.999481	13.7638	0.0643249	0.0776713	0.848217	0.396317	0.9976	8.55064	-0.143827	0.155771	-0.916483	0.359413	0.748424	14.3304	0.221263	0.319251	0.700804	0.483425	0.728365	10.3356	-0.124012	0.305988	-0.413133	0.679509	0.882106
1700016L21Rik	0.863787	-0.00924316	0.048438	-0.191065	0.848475	0.999481	0.625465	-0.0371741	0.0361117	-0.958179	0.337973	0.9976	0.876902	-0.0535355	0.10575	-0.506589	0.612443	NA	1.01873	-0.0554018	0.238297	-0.235549	0.813782	NA	1.74629	0.225919	0.264453	0.840641	0.400549	NA
1700016P03Rik	1.33848	0.0386142	0.0454052	0.930424	0.352152	0.999481	0.965317	0.0155596	0.0444334	0.357125	0.720998	0.9976	1.20805	0.0777191	0.115193	0.703131	0.481974	NA	1.70274	0.416658	0.296832	1.43947	0.150018	NA	0.789106	-0.0242253	0.207323	-0.110657	0.911889	NA
1700016P04Rik	0.793518	0.0120721	0.0383005	0.324159	0.745818	0.999481	2.08749	0.0435093	0.039461	1.31086	0.189906	0.9976	0.63951	-0.0107109	0.0603135	-0.160289	0.872653	NA	3.4516	0.320121	0.22678	1.70245	0.0886717	0.295785	0.692327	-0.0313294	0.182822	-0.166084	0.868091	NA
1700017B05Rik	121.654	0.0997494	0.119284	0.836285	0.402994	0.999481	134.379	0.0618182	0.124413	0.497015	0.619178	0.9976	150.337	0.225329	0.14942	1.50809	0.131532	0.517665	170.158	0.527473	0.198227	2.66152	0.00777882	0.0654295	160.476	0.356994	0.221772	1.60946	0.107515	0.478671
1700017D01Rik	8.07316	0.00821788	0.0924343	0.0891624	0.928953	0.999481	10.717	0.0820942	0.0978192	0.847383	0.396782	0.9976	9.04447	-0.0172712	0.182969	-0.0943374	0.924841	0.978467	8.90068	-0.065455	0.332495	-0.196704	0.844059	0.936142	9.88226	0.013308	0.330684	0.0404529	0.967732	0.991209
1700017G19Rik	1.93673	0.00866915	0.0454915	0.196051	0.84457	0.999481	1.75048	-0.00691899	0.0451166	-0.153	0.878398	0.9976	2.83861	0.0568664	0.103052	0.5801	0.561847	0.855951	2.07505	0.0201524	0.264751	0.0762784	0.939198	NA	1.58065	-0.16754	0.24185	-0.726414	0.467585	NA
1700017I07Rik	0	NA	NA	NA	NA	NA	0.266525	0.00956559	0.0212663	0.459335	0.645994	0.9976	0	NA	NA	NA	NA	NA	0	NA	NA	NA	NA	NA	0	NA	NA	NA	NA	NA
1700017J07Rik	0	NA	NA	NA	NA	NA	0	NA	NA	NA	NA	NA	0	NA	NA	NA	NA	NA	0	NA	NA	NA	NA	NA	0	NA	NA	NA	NA	NA
1700017L05Rik	0	NA	NA	NA	NA	NA	0	NA	NA	NA	NA	NA	0	NA	NA	NA	NA	NA	0	NA	NA	NA	NA	NA	0	NA	NA	NA	NA	NA
1700017M07Rik	0.850984	0.0202308	0.0357937	0.610162	0.541755	0.999481	0.351607	-0.00798406	0.0229941	-0.402281	0.687477	0.9976	0.415029	-0.0167055	0.055622	-0.359547	0.719186	NA	2.65689	0.258049	0.208189	1.50282	0.132884	0.371414	0.363688	-0.0670522	0.137723	-0.537164	0.591155	NA
1700017N19Rik	6.82372	-0.0206379	0.0609693	-0.335886	0.736957	0.999481	7.56131	-0.0290907	0.0637821	-0.455898	0.648463	0.9976	10.0012	0.0412385	0.153794	0.270212	0.786997	0.938516	18.1744	0.551139	0.321519	1.75834	0.0786896	0.275949	6.29366	-0.552338	0.295742	-2.17473	0.0296507	0.279841
1700018A04Rik	4.62341	0.0549744	0.0716382	0.792629	0.427994	0.999481	3.62002	-0.0102906	0.057817	-0.178403	0.858406	0.9976	5.06672	0.0679516	0.131902	0.527992	0.597505	0.870959	4.36644	0.0269293	0.278503	0.0986811	0.921391	0.969906	4.07346	-0.0491706	0.284442	-0.17842	0.858393	0.95397
1700018A14Rik	0	NA	NA	NA	NA	NA	0	NA	NA	NA	NA	NA	0	NA	NA	NA	NA	NA	0	NA	NA	NA	NA	NA	0	NA	NA	NA	NA	NA
1700018A23Rik	0	NA	NA	NA	NA	NA	0	NA	NA	NA	NA	NA	0	NA	NA	NA	NA	NA	0	NA	NA	NA	NA	NA	0	NA	NA	NA	NA	NA
1700018B08Rik	1.15352	0.0410475	0.0390253	1.31194	0.18954	0.999481	1.39651	0.04578	0.0385039	1.47077	0.141353	0.9976	1.06355	0.140482	0.110157	1.44441	0.148625	NA	1.09977	0.307393	0.248273	1.36104	0.173502	NA	0.724798	0.12791	0.191882	0.678724	0.497313	NA
1700018B24Rik	0.226968	-0.00233288	0.0220333	-0.111804	0.910979	0.999481	0.976763	0.0348859	0.0366396	1.07485	0.282444	0.9976	0.254021	-0.0114998	0.0491562	-0.2405	0.809943	NA	0.238658	-0.0288805	0.137376	-0.209364	0.834164	NA	0.243043	-0.0490917	0.137723	-0.361716	0.717565	NA
1700018F24Rik	0	NA	NA	NA	NA	NA	0	NA	NA	NA	NA	NA	0	NA	NA	NA	NA	NA	0	NA	NA	NA	NA	NA	0	NA	NA	NA	NA	NA
1700018G05Rik	0	NA	NA	NA	NA	NA	0	NA	NA	NA	NA	NA	0	NA	NA	NA	NA	NA	0	NA	NA	NA	NA	NA	0	NA	NA	NA	NA	NA
1700018L02Rik	3.30933	-0.0585492	0.0594259	-0.98008	0.327047	0.999481	3.46033	-0.0835231	0.059737	-1.4431	0.148991	0.9976	4.46053	-0.0967315	0.143122	-0.669113	0.503423	0.829703	4.74389	-0.17444	0.313368	-0.559239	0.575998	0.792851	4.7017	-0.249232	0.30098	-0.869319	0.384673	0.732496
1700018M17Rik	0	NA	NA	NA	NA	NA	0	NA	NA	NA	NA	NA	0	NA	NA	NA	NA	NA	0	NA	NA	NA	NA	NA	0	NA	NA	NA	NA	NA
1700018P08Rik	0.260018	-0.00756724	0.0220333	-0.464336	0.642407	0.999481	0.37163	-0.00682191	0.0212675	-0.439089	0.660597	0.9976	0.46282	-0.0137388	0.0505423	-0.391758	0.695237	NA	0.348301	-0.0635077	0.137379	-0.588453	0.556228	NA	0.708142	-0.0192883	0.144497	-0.225102	0.8219	NA
1700019A02Rik	9.43505	-0.00239987	0.0960655	-0.0250535	0.980012	0.999847	13.5318	0.13948	0.109273	1.29471	0.19542	0.9976	15.4202	0.318951	0.194418	1.66539	0.0958347	0.458885	10.0728	-0.150908	0.331953	-0.455778	0.64855	0.834874	11.0249	-0.137451	0.337195	-0.41396	0.678903	0.882
1700019A23Rik	0	NA	NA	NA	NA	NA	0	NA	NA	NA	NA	NA	0	NA	NA	NA	NA	NA	0	NA	NA	NA	NA	NA	0	NA	NA	NA	NA	NA
1700019C18Rik	69.8181	-0.0226027	0.130801	-0.172843	0.862775	0.999481	80.0235	-0.00276956	0.127679	-0.0217255	0.982667	0.998157	69.023	-0.301413	0.194487	-1.54633	0.122024	0.501859	56.3936	-1.1201	0.294353	-3.80011	0.000144633	0.00432293	67.4573	-0.748681	0.322161	-2.35303	0.0186209	0.225997
1700019D03Rik	15.5743	0.254584	0.109746	2.42707	0.0152213	0.999481	12.9506	0.115429	0.102182	1.14637	0.251642	0.9976	14.0347	0.289047	0.194985	1.4954	0.13481	0.521754	12.7547	0.244547	0.328165	0.75088	0.452725	0.705862	15.3001	0.534172	0.333669	1.5944	0.110846	0.484852
1700019E08Rik	0	NA	NA	NA	NA	NA	0	NA	NA	NA	NA	NA	0	NA	NA	NA	NA	NA	0	NA	NA	NA	NA	NA	0	NA	NA	NA	NA	NA
1700019F05Rik	0	NA	NA	NA	NA	NA	0	NA	NA	NA	NA	NA	0.195018	0.0184246	0.0491562	0.374758	0.70784	NA	0.0792829	0.0454705	0.137306	0.305132	0.760266	NA	0.064508	0.0299344	0.137723	0.217352	0.827934	NA
1700019G24Rik	0	NA	NA	NA	NA	NA	0	NA	NA	NA	NA	NA	0	NA	NA	NA	NA	NA	0	NA	NA	NA	NA	NA	0	NA	NA	NA	NA	NA
1700019J19Rik	14.0476	-0.0116782	0.105325	-0.110916	0.911683	0.999481	16.8402	0.0199977	0.101139	0.198419	0.842717	0.9976	15.4773	-0.0901631	0.191002	-0.472268	0.636736	0.884854	12.2252	-0.684438	0.322742	-2.10557	0.0352421	0.171767	16.6714	-0.134005	0.337321	-0.403227	0.686781	0.884689
1700019L13Rik	0	NA	NA	NA	NA	NA	0	NA	NA	NA	NA	NA	0	NA	NA	NA	NA	NA	0	NA	NA	NA	NA	NA	0	NA	NA	NA	NA	NA
1700019M22Rik	17.8691	-0.0102099	0.0613298	-0.165777	0.868332	0.999481	23.9461	0.0177282	0.0631358	0.283332	0.776922	0.9976	17.7203	-0.0992161	0.138689	-0.708842	0.478422	0.817401	34.4022	0.296218	0.304181	0.991008	0.321681	0.595256	15.9674	-0.652006	0.320437	-2.21374	0.026847	0.270378
1700019N19Rik	1.74043	0.0201734	0.0429428	0.496342	0.619653	0.999481	1.72576	0.0144121	0.0417636	0.354696	0.722817	0.9976	2.32545	0.10749	0.121473	0.939648	0.347398	0.739929	2.64672	0.245459	0.261535	0.984105	0.325064	0.59857	1.14769	-0.0867915	0.179544	-0.507811	0.611586	NA
1700019P21Rik	0.0986051	-0.0016786	0.0220333	-0.0761846	0.939272	0.999481	1.5193	0.063329	0.041807	1.95249	0.0508805	0.9976	0.193248	-0.00493108	0.0491562	-0.100314	0.920095	NA	2.62526	0.39065	0.22881	2.22955	0.0257776	0.141105	0.163228	-0.0311313	0.137723	-0.226042	0.821168	NA
1700020A23Rik	0	NA	NA	NA	NA	NA	0	NA	NA	NA	NA	NA	0	NA	NA	NA	NA	NA	0	NA	NA	NA	NA	NA	0	NA	NA	NA	NA	NA
1700020D05Rik	0	NA	NA	NA	NA	NA	0	NA	NA	NA	NA	NA	0	NA	NA	NA	NA	NA	0	NA	NA	NA	NA	NA	0	NA	NA	NA	NA	NA
1700020D12Rik	0.931801	0.079189	0.0505065	1.82861	0.0674577	0.999481	0.690795	0.0302772	0.0338824	0.981493	0.32635	0.9976	1.81192	0.300074	0.13049	2.77466	0.00552602	NA	1.5051	0.524124	0.264775	2.22477	0.0260964	NA	1.66214	0.543809	0.258582	2.2745	0.022936	NA
1700020G03Rik	0	NA	NA	NA	NA	NA	0	NA	NA	NA	NA	NA	0	NA	NA	NA	NA	NA	0	NA	NA	NA	NA	NA	0	NA	NA	NA	NA	NA
1700020G17Rik	6.21684	0.0330574	0.0719226	0.468762	0.63924	0.999481	5.32995	-0.0200537	0.0656588	-0.304861	0.760472	0.9976	6.24279	0.0044917	0.142533	0.0316656	0.974739	0.994538	10.5604	0.338506	0.300434	1.1599	0.246092	0.513382	4.64717	-0.445756	0.308963	-1.53198	0.125528	0.508623
1700020I14Rik	867.123	-0.0293677	0.122487	-0.239708	0.810557	0.999481	1004.53	0.0213543	0.124582	0.17141	0.863901	0.9976	1001.18	-0.0631118	0.147128	-0.428904	0.667993	0.896125	1154.1	0.265246	0.183057	1.44897	0.147347	0.392242	1305.72	0.49752	0.235496	2.11126	0.0347498	0.303696
1700020L24Rik	4.03206	0.0913718	0.072102	1.34066	0.18003	0.999481	2.01257	-0.0273532	0.0480915	-0.568576	0.569644	0.9976	5.31128	0.245217	0.152271	1.70014	0.0891049	0.4466	4.83571	0.540559	0.327461	1.65171	0.0985938	0.31425	3.39918	0.174965	0.31817	0.547139	0.584283	0.839479
1700020M21Rik	0	NA	NA	NA	NA	NA	0.077144	0.00458262	0.0212663	0.215487	0.829388	0.9976	0	NA	NA	NA	NA	NA	0.189589	0.0640774	0.137323	0.503563	0.614568	NA	0	NA	NA	NA	NA	NA
1700020N01Rik	1.45526	-0.0382868	0.054391	-0.706308	0.479997	0.999481	1.61011	-0.0339508	0.0486117	-0.699487	0.484247	0.9976	1.7883	-0.0654736	0.117369	-0.552209	0.580805	NA	1.65461	-0.251084	0.282781	-0.890541	0.373176	NA	1.90022	-0.219642	0.282116	-0.825192	0.409262	NA
1700020N15Rik	0	NA	NA	NA	NA	NA	0	NA	NA	NA	NA	NA	0	NA	NA	NA	NA	NA	0	NA	NA	NA	NA	NA	0	NA	NA	NA	NA	NA
1700020N18Rik	0.181525	0.000611438	0.0220333	0.0277506	0.977861	0.999481	0.3871	0.00612367	0.0267222	0.240571	0.809887	0.9976	0.151389	-0.0100401	0.0491562	-0.20425	0.838158	NA	0.17415	-0.0279225	0.137306	-0.20336	0.838854	NA	0.403539	0.0398661	0.13783	0.237732	0.812089	NA
1700021A07Rik	7.10697	-0.010736	0.0999023	-0.108393	0.913684	0.999481	7.00951	-0.0623242	0.0925941	-0.671781	0.501723	0.9976	8.15912	-0.0278962	0.176638	-0.158388	0.874151	0.965576	6.99464	-0.288671	0.331607	-0.872648	0.382855	0.654039	7.69392	-0.215532	0.333147	-0.64855	0.51663	0.807664
1700021F02Rik	2.63669	-0.0269084	0.0577688	-0.464992	0.641937	0.999481	4.30383	0.0318051	0.0647431	0.501386	0.616099	0.9976	3.68378	-0.00569227	0.135784	-0.0423146	0.966248	0.991522	3.01959	-0.164329	0.291684	-0.559724	0.575668	0.792769	3.42123	-0.109486	0.269179	-0.426237	0.669935	0.877757
1700021F05Rik	0	NA	NA	NA	NA	NA	0	NA	NA	NA	NA	NA	0	NA	NA	NA	NA	NA	0	NA	NA	NA	NA	NA	0	NA	NA	NA	NA	NA
1700021F07Rik	2.35063	-0.0538076	0.0475936	-1.16196	0.245253	0.999481	4.09943	-0.00530518	0.0549089	-0.0964733	0.923145	0.9976	2.38608	-0.128446	0.0907831	-1.52984	0.126055	0.507502	5.94753	0.133974	0.271548	0.50567	0.613088	0.816592	3.15404	-0.337584	0.262699	-1.4422	0.149246	0.538954
1700021F13Rik	2.29845	-0.00309039	0.0505196	-0.0610737	0.951301	0.999481	4.49914	0.0212238	0.0355055	0.642663	0.520443	0.9976	2.54262	-0.0197045	0.10086	-0.195501	0.845	0.955667	8.53774	0.220442	0.208336	1.21472	0.224471	0.489893	1.80646	-0.277036	0.216238	-1.69445	0.0901804	NA
1700021G15Rik	0	NA	NA	NA	NA	NA	0	NA	NA	NA	NA	NA	0	NA	NA	NA	NA	NA	0	NA	NA	NA	NA	NA	0	NA	NA	NA	NA	NA
1700021J08Rik	0	NA	NA	NA	NA	NA	0	NA	NA	NA	NA	NA	0	NA	NA	NA	NA	NA	0	NA	NA	NA	NA	NA	0	NA	NA	NA	NA	NA
1700021L23Rik	0	NA	NA	NA	NA	NA	0	NA	NA	NA	NA	NA	0	NA	NA	NA	NA	NA	0	NA	NA	NA	NA	NA	0	NA	NA	NA	NA	NA
1700021N21Rik	0.663706	0.0248662	0.02558	1.14055	0.254055	0.999481	0.328515	0.0145441	0.0212667	0.638648	0.523052	0.9976	0	NA	NA	NA	NA	NA	0.0396415	0.0271222	0.137306	0.197531	0.843412	NA	0.0713645	0.0299344	0.137723	0.217352	0.827934	NA
1700021P04Rik	0	NA	NA	NA	NA	NA	0	NA	NA	NA	NA	NA	0.0716097	0.00820645	0.0491562	0.166946	0.867412	NA	0	NA	NA	NA	NA	NA	0	NA	NA	NA	NA	NA
1700022A21Rik	2.06496	0.0402339	0.040812	1.17547	0.239807	0.999481	1.64071	0.0347939	0.0422257	0.899913	0.368166	0.9976	0.749815	-0.0198511	0.0687595	-0.290305	0.771583	NA	2.17416	0.219736	0.223332	1.06949	0.284849	NA	0.718554	-0.0723305	0.146516	-0.595215	0.5517	NA
1700022A22Rik	0.737896	-0.0332523	0.0380604	-0.85197	0.394231	0.999481	1.07477	-0.0179084	0.0423651	-0.421012	0.673746	0.9976	1.80198	0.0316804	0.0905656	0.362063	0.717305	NA	3.06437	0.312778	0.268382	1.24266	0.213994	0.478296	1.35427	-0.0408923	0.21851	-0.192983	0.846972	NA
1700022E09Rik	0	NA	NA	NA	NA	NA	0	NA	NA	NA	NA	NA	0	NA	NA	NA	NA	NA	0.0954966	0.0271222	0.137306	0.197531	0.843412	NA	0	NA	NA	NA	NA	NA
1700022H01Rik	0.392382	0.0167049	0.0251094	0.635857	0.52487	0.999481	0.390441	0.0115284	0.0237804	0.535511	0.592297	0.9976	1.27431	0.199098	0.107992	2.30008	0.0214437	NA	0.301793	0.0630587	0.137533	0.423771	0.671733	NA	0.0957497	-0.0131708	0.137723	-0.0956326	0.923812	NA
1700022H16Rik	0	NA	NA	NA	NA	NA	0	NA	NA	NA	NA	NA	0.0612809	0.00820645	0.0491562	0.166946	0.867412	NA	0.28163	0.105404	0.137598	0.639489	0.522505	NA	0	NA	NA	NA	NA	NA
1700022I11Rik	6.93887	-0.0792672	0.0896631	-0.884966	0.376175	0.999481	6.72193	-0.131174	0.0826207	-1.59823	0.109991	0.9976	6.58787	-0.329965	0.171286	-1.91163	0.0559242	0.368511	9.16478	-0.140422	0.332543	-0.424503	0.671199	0.848047	8.40377	-0.398448	0.336704	-1.19072	0.233763	0.616696
1700022N22Rik	1.15178	0.00091662	0.0436496	0.020881	0.983341	0.999847	1.35124	0.00458974	0.0438258	0.104069	0.917115	0.9976	1.89343	0.0459716	0.0937101	0.509586	0.610341	0.874402	1.71204	0.073685	0.214021	0.346067	0.729292	NA	2.0054	0.153092	0.235373	0.632611	0.526988	NA
1700023C21Rik	0.147908	-0.00462292	0.0220333	-0.215783	0.829157	0.999481	0.478803	0.00456648	0.0249608	0.225166	0.82185	0.9976	0.174435	-0.0166089	0.0491562	-0.344483	0.730483	NA	0.201789	-0.0462707	0.137306	-0.343053	0.731559	NA	0.244842	-0.0490917	0.137723	-0.361716	0.717565	NA
1700023F02Rik	0	NA	NA	NA	NA	NA	0.177683	0.00707411	0.0212663	0.332643	0.739404	0.9976	0.52266	0.0441216	0.0525597	0.857385	0.391232	NA	0	NA	NA	NA	NA	NA	1.44056	0.204645	0.154985	1.5204	0.12841	NA
1700023F06Rik	1.60133	0.0535736	0.0568664	0.989817	0.322264	0.999481	1.53448	0.0350902	0.0508879	0.706421	0.479927	0.9976	2.90233	0.247247	0.138905	1.9388	0.0525251	0.35803	2.75014	0.450378	0.28675	1.63305	0.102459	0.322078	0.918042	-0.133039	0.246119	-0.535301	0.592442	NA
1700023G09Rik	0.145882	0.00879012	0.0220333	0.398946	0.689933	0.999481	0	NA	NA	NA	NA	NA	0.0800203	0.00820645	0.0491562	0.166946	0.867412	NA	0	NA	NA	NA	NA	NA	0	NA	NA	NA	NA	NA
1700023H06Rik	0	NA	NA	NA	NA	NA	0	NA	NA	NA	NA	NA	0	NA	NA	NA	NA	NA	0	NA	NA	NA	NA	NA	0	NA	NA	NA	NA	NA
1700024B05Rik	0.543634	-0.0109205	0.0270885	-0.36856	0.712456	0.999481	0.657455	-0.0140712	0.0300753	-0.490441	0.623822	0.9976	0.555929	-0.0506216	0.0664885	-0.73597	0.461749	NA	1.04688	-0.0156111	0.184439	-0.136843	0.891155	NA	1.17992	0.0629257	0.220982	0.286138	0.774772	NA
1700024B18Rik	0	NA	NA	NA	NA	NA	0	NA	NA	NA	NA	NA	0	NA	NA	NA	NA	NA	0	NA	NA	NA	NA	NA	0	NA	NA	NA	NA	NA
1700024G13Rik	0.0644654	-0.0221639	0.022716	0.295011	0.767985	0.999481	1.09726	-0.0051069	0.0328772	1.7526	0.0796712	0.9976	1.19792	-0.0120193	0.0743254	1.7287	0.0838633	NA	0.271038	-0.0957757	0.142796	0.35299	0.724096	NA	0	0	0	0	1	NA
1700024I08Rik	0.669541	0.0508141	0.0386989	1.45572	0.14547	0.999481	0.472477	0.0188963	0.0249559	0.717398	0.473129	0.9976	0.496047	0.0466553	0.0639913	0.770325	0.441107	NA	0.341647	0.0803087	0.137763	0.504763	0.613725	NA	0.477702	0.111937	0.153969	0.735021	0.462327	NA
1700024J04Rik	0.736951	-0.00364383	0.0316418	-0.111222	0.91144	0.999481	0.427142	-0.0179453	0.0215521	-0.729826	0.465496	0.9976	0.577651	-0.0417273	0.0601392	-0.671085	0.502166	NA	0.482561	-0.105459	0.138584	-0.759007	0.447848	NA	0.585434	-0.107519	0.140513	-0.774755	0.438485	NA
1700024P04Rik	0.248677	0.00290148	0.0220333	0.131686	0.895233	0.999481	0.746723	0.0205129	0.0276206	0.839412	0.401238	0.9976	0.262843	0.00023151	0.0559206	0.00413997	0.996697	NA	0.295033	0.0123388	0.15132	0.0939953	0.925113	NA	0.168232	-0.0311313	0.137723	-0.226042	0.821168	NA
1700025A08Rik	0.292623	-0.0106337	0.022042	-0.527068	0.598146	0.999481	0.350836	-0.0121634	0.0212676	-0.621533	0.534249	0.9976	0.41531	-0.0247042	0.0491825	-0.552972	0.580282	NA	0.45597	-0.0632574	0.138113	-0.52024	0.602896	NA	0.679129	-0.0356309	0.162717	-0.212778	0.8315	NA
1700025B11Rik	0.881984	-0.0030235	0.0398779	-0.076354	0.939137	0.999481	1.68508	0.0320045	0.044593	0.761681	0.44625	0.9976	1.21142	0.0156436	0.0891368	0.178223	0.858548	NA	0.888008	-0.0497	0.202648	-0.232274	0.816325	NA	0.743444	-0.156993	0.19205	-0.903437	0.366294	NA
1700025C18Rik	0.255367	0.0103152	0.0220412	0.427872	0.668744	0.999481	0.119845	0.00173523	0.0212663	0.0815951	0.934969	0.9976	0.0581451	-0.00347139	0.0491562	-0.0706194	0.943701	NA	0.305286	0.0272714	0.137316	0.219163	0.826523	NA	0.081614	-0.0131708	0.137723	-0.0956326	0.923812	NA
1700025D23Rik	0	NA	NA	NA	NA	NA	0	NA	NA	NA	NA	NA	0.0930804	0.0133155	0.0491562	0.270881	0.786482	NA	0.158566	0.0755111	0.137372	0.462373	0.643814	NA	0	NA	NA	NA	NA	NA
1700025F22Rik	2.05993	0.0136217	0.0624685	0.220455	0.825517	0.999481	4.35631	0.140538	0.0762892	1.97258	0.0485431	0.9976	1.51924	-0.128026	0.121137	-1.06374	0.287445	NA	4.28916	0.518917	0.321326	1.65388	0.0981517	0.313505	1.95976	-0.15961	0.297736	-0.538989	0.589895	NA
1700025F24Rik	0.746118	-0.0252728	0.0289086	-0.857311	0.391273	0.999481	1.64308	0.00367907	0.0345072	0.106786	0.914959	0.9976	1.07183	-0.0381066	0.0670348	-0.575425	0.565004	NA	1.04819	-0.10115	0.167885	-0.582315	0.560355	NA	1.06435	-0.12023	0.157869	-0.923689	0.355648	NA
1700025G04Rik	255.384	-0.0873144	0.122533	-0.712155	0.476369	0.999481	302.269	0.00136201	0.122722	0.0110975	0.991146	0.998817	322.582	0.0560194	0.135505	0.413412	0.679304	0.899863	312.22	-0.0345762	0.192375	-0.179701	0.857388	0.942025	337.47	0.0661152	0.220076	0.30043	0.763849	0.917555
1700025H01Rik	0.478588	-0.00279723	0.0234522	-0.116545	0.907221	0.999481	0.278984	-0.0121634	0.0212676	-0.519356	0.603513	0.9976	0.354491	-0.0247042	0.0491825	-0.45263	0.650815	NA	0.364502	-0.0643751	0.137858	-0.424172	0.67144	NA	0.382193	-0.0853554	0.137856	-0.569338	0.569127	NA
1700025J12Rik	0	NA	NA	NA	NA	NA	0	NA	NA	NA	NA	NA	0	NA	NA	NA	NA	NA	0	NA	NA	NA	NA	NA	0	NA	NA	NA	NA	NA
1700025K04Rik	0.183827	0.000611438	0.0220333	0.0277506	0.977861	0.999481	0.118991	-0.00360365	0.0212663	-0.169453	0.86544	0.9976	0.11629	-0.0100401	0.0491562	-0.20425	0.838158	NA	0.134526	-0.0279225	0.137306	-0.20336	0.838854	NA	0.163228	-0.0311313	0.137723	-0.226042	0.821168	NA
1700025K24Rik	0.446335	0.00967998	0.0261422	0.425668	0.67035	0.999481	0.155641	-0.00360365	0.0212663	-0.169453	0.86544	0.9976	0.370023	0.00659749	0.0548008	0.121888	0.902988	NA	0.363524	0.0275521	0.139778	0.187319	0.85141	NA	0.210015	-0.0311313	0.137723	-0.226042	0.821168	NA
1700025L06Rik	0	NA	NA	NA	NA	NA	0	NA	NA	NA	NA	NA	0	NA	NA	NA	NA	NA	0	NA	NA	NA	NA	NA	0	NA	NA	NA	NA	NA
1700025M24Rik	3.88718	0.055371	0.0706414	0.807367	0.419455	0.999481	2.79541	-0.0344621	0.0723251	-0.475664	0.634314	0.9976	3.35794	-0.00176119	0.143727	-0.0123262	0.990165	0.997207	3.0272	-0.124263	0.323185	-0.385857	0.699602	0.8653	2.6328	-0.451348	0.320458	-1.45668	0.145206	0.535646
1700025N21Rik	0	NA	NA	NA	NA	NA	0	NA	NA	NA	NA	NA	0	NA	NA	NA	NA	NA	0	NA	NA	NA	NA	NA	0	NA	NA	NA	NA	NA
1700025N23Rik	0	NA	NA	NA	NA	NA	0	NA	NA	NA	NA	NA	0	NA	NA	NA	NA	NA	0	NA	NA	NA	NA	NA	0	NA	NA	NA	NA	NA
1700025O08Rik	0.12836	0.00879012	0.0220333	0.398946	0.689933	0.999481	0	NA	NA	NA	NA	NA	0	NA	NA	NA	NA	NA	0.0954966	0.0271222	0.137306	0.197531	0.843412	NA	0	NA	NA	NA	NA	NA
1700026D11Rik	3.99403	-0.0380194	0.0683477	-0.553734	0.579761	0.999481	3.99853	-0.0762281	0.0698166	-1.10371	0.269719	0.9976	4.10118	-0.142972	0.138173	-1.03969	0.298483	0.69987	5.06242	-0.125132	0.301967	-0.424099	0.671494	0.848047	4.29625	-0.361326	0.296706	-1.28701	0.19809	0.588381
1700026F02Rik	1.78134	0.0065238	0.0492597	0.133988	0.893412	0.999481	1.69403	-0.00879917	0.0491867	-0.177632	0.859012	0.9976	2.08274	0.0212202	0.120863	0.176709	0.859737	0.961041	4.41829	0.332336	0.270129	1.31842	0.187363	0.445295	1.66879	-0.147193	0.266444	-0.566156	0.571288	NA
1700026J12Rik	0.995548	0.0484067	0.0426193	1.3183	0.187403	0.999481	0.178819	-0.00645104	0.0212663	-0.309409	0.757011	0.9976	1.53449	0.127168	0.0964204	1.60896	0.107625	NA	0.770376	0.116892	0.181531	0.659166	0.509789	NA	0.761877	0.105621	0.18636	0.660278	0.509075	NA
1700026J14Rik	0	NA	NA	NA	NA	NA	0	NA	NA	NA	NA	NA	0	NA	NA	NA	NA	NA	0	NA	NA	NA	NA	NA	0.064508	0.0299344	0.137723	0.217352	0.827934	NA
1700027A07Rik	0	NA	NA	NA	NA	NA	0	NA	NA	NA	NA	NA	0	NA	NA	NA	NA	NA	0	NA	NA	NA	NA	NA	0	NA	NA	NA	NA	NA
1700027A15Rik	1.40376	0.00660064	0.0445514	0.151167	0.879844	0.999481	2.6747	0.0387165	0.0444416	0.951794	0.341201	0.9976	1.33619	-0.0191197	0.0886559	-0.217571	0.827764	NA	3.03509	0.295266	0.267159	1.16733	0.243078	0.509981	1.10256	-0.120419	0.179673	-0.773235	0.439383	NA
1700027F06Rik	0.66362	0.00210853	0.0310344	0.0657446	0.947581	0.999481	0.407472	-0.0121421	0.0238158	-0.537903	0.590644	0.9976	0.32679	-0.0297464	0.0491562	-0.635073	0.525381	NA	0.619654	-0.0199883	0.15265	-0.119326	0.905017	NA	0.540466	-0.0770655	0.156615	-0.523051	0.600939	NA
1700027F09Rik	0	NA	NA	NA	NA	NA	0	NA	NA	NA	NA	NA	0	NA	NA	NA	NA	NA	0	NA	NA	NA	NA	NA	0	NA	NA	NA	NA	NA
1700027H10Rik	1.57788	-0.00613651	0.062148	-0.0982494	0.921734	0.999481	2.16415	0.0195783	0.059718	0.333062	0.739088	0.9976	1.57128	-0.0582485	0.114432	-0.509078	0.610698	NA	1.88618	-0.000189129	0.285867	-0.00066205	0.999472	NA	1.5513	-0.284366	0.289096	-1.02717	0.304341	NA
1700027I24Rik	0	NA	NA	NA	NA	NA	0.0888417	0.00458262	0.0212663	0.215487	0.829388	0.9976	0.230818	0.0184246	0.0491562	0.376227	0.706748	NA	0.0938767	0.0454705	0.137306	0.335132	0.737525	NA	0	NA	NA	NA	NA	NA
1700027J07Rik	252.752	-0.160811	0.128418	-1.25011	0.211259	0.999481	301.985	-0.061674	0.128138	-0.481139	0.630418	0.9976	291.538	-0.22071	0.181419	-1.21544	0.224197	0.629399	234.161	-1.09872	0.220304	-4.98409	6.23e-07	8.71e-05	270.226	-0.792254	0.286549	-2.77461	0.00552683	0.113846
1700028B04Rik	0	NA	NA	NA	NA	NA	0	NA	NA	NA	NA	NA	0	NA	NA	NA	NA	NA	0	NA	NA	NA	NA	NA	0	NA	NA	NA	NA	NA
1700028D13Rik	0.206286	0.000611438	0.0220333	0.0277506	0.977861	0.999481	0.464217	0.00676793	0.0221423	0.355509	0.722209	0.9976	0.151389	-0.0100401	0.0491562	-0.20425	0.838158	NA	0.17415	-0.0279225	0.137306	-0.20336	0.838854	NA	0.210015	-0.0311313	0.137723	-0.226042	0.821168	NA
1700028E10Rik	6.45921	0.0734266	0.0834664	0.902629	0.366723	0.999481	6.021	0.0250174	0.0757337	0.330715	0.74086	0.9976	6.44228	0.0786581	0.174901	0.453314	0.650322	0.891051	8.45446	0.38974	0.330918	1.1946	0.232243	0.498167	5.98448	0.00270728	0.331608	0.00815203	0.993496	0.998124
1700028I16Rik	1.76475	0.0546229	0.0517097	1.15036	0.249995	0.999481	0.799933	-0.010437	0.0344432	-0.297194	0.766319	0.9976	1.862	0.0850396	0.102075	0.895947	0.370281	NA	0.708196	-0.113268	0.197178	-0.6001	0.548439	NA	1.42239	0.151479	0.259289	0.572995	0.566648	NA
1700028J19Rik	3.8067	0.0941916	0.0703384	1.43961	0.149977	0.999481	3.13075	0.0679681	0.0769466	0.90204	0.367036	0.9976	4.0236	0.238243	0.162793	1.51098	0.130794	0.516947	4.47412	0.513957	0.324195	1.61159	0.107051	0.32966	4.11892	0.462919	0.320054	1.42246	0.154893	0.544672
1700028K03Rik	0	NA	NA	NA	NA	NA	0	NA	NA	NA	NA	NA	0	NA	NA	NA	NA	NA	0	NA	NA	NA	NA	NA	0	NA	NA	NA	NA	NA
1700028M03Rik	1.47178	0.0197641	0.0473492	0.431661	0.665988	0.999481	2.36719	0.058325	0.0531826	1.17082	0.241669	0.9976	1.39336	0.0100775	0.104893	0.0968013	0.922884	NA	1.32643	-0.026255	0.243838	-0.125023	0.900505	NA	1.75709	0.0896819	0.239264	0.382308	0.702233	NA
1700028N14Rik	0	NA	NA	NA	NA	NA	0	NA	NA	NA	NA	NA	0	NA	NA	NA	NA	NA	0	NA	NA	NA	NA	NA	0	NA	NA	NA	NA	NA
1700028P14Rik	2.75693	0.0165805	0.0631892	0.264169	0.791649	0.999481	3.3262	0.0235432	0.0574157	0.413663	0.679121	0.9976	4.31187	0.177727	0.160563	1.13995	0.254307	0.662903	5.14005	0.440623	0.322221	1.40423	0.160249	0.40976	2.05035	-0.401509	0.275931	-1.59504	0.110704	NA
1700028P15Rik	0.12836	0.00879012	0.0220333	0.398946	0.689933	0.999481	0	NA	NA	NA	NA	NA	0	NA	NA	NA	NA	NA	0.158566	0.0755111	0.137372	0.462373	0.643814	NA	0.16997	0.0550791	0.137723	0.411087	0.681009	NA
1700029B22Rik	0	NA	NA	NA	NA	NA	0	NA	NA	NA	NA	NA	0	NA	NA	NA	NA	NA	0	NA	NA	NA	NA	NA	0	NA	NA	NA	NA	NA
1700029B24Rik	0	NA	NA	NA	NA	NA	0	NA	NA	NA	NA	NA	0	NA	NA	NA	NA	NA	0	NA	NA	NA	NA	NA	0	NA	NA	NA	NA	NA
1700029E06Rik	0.218823	0.0110802	0.0220333	0.504235	0.614096	0.999481	0	NA	NA	NA	NA	NA	0	NA	NA	NA	NA	NA	0	NA	NA	NA	NA	NA	0	NA	NA	NA	NA	NA
1700029F12Rik	5.34681	-0.00648046	0.0613099	-0.105787	0.915751	0.999481	8.77462	0.0516013	0.0640505	0.836264	0.403006	0.9976	4.84222	-0.103514	0.124839	-0.826927	0.408278	0.777467	9.25137	0.217658	0.297778	0.747522	0.454749	0.707844	5.23118	-0.192828	0.2538	-0.817892	0.413419	0.750782
1700029H14Rik	13.0459	-0.0551787	0.0934533	-0.587262	0.557028	0.999481	16.4176	-0.00860297	0.0837121	-0.102898	0.918044	0.9976	14.9133	-0.119453	0.172001	-0.692151	0.488843	0.821885	21.7342	0.217352	0.330275	0.664429	0.506416	0.745963	14.5801	-0.399012	0.331781	-1.23372	0.217307	0.602479
1700029I15Rik	9.16265	0.0170785	0.103739	0.16478	0.869118	0.999481	8.40305	-0.0871026	0.0967745	-0.899172	0.368561	0.9976	12.5112	0.152973	0.186249	0.827374	0.408025	0.777352	10.9763	0.113094	0.315279	0.357684	0.72058	0.876165	10.9179	0.0115609	0.331934	0.0347582	0.972273	0.992132
1700029J03Rik	2.23393	0.122551	0.0677158	2.01208	0.0442118	0.999481	2.55148	0.0963309	0.0582075	1.86189	0.0626189	0.9976	1.83465	0.082348	0.0996743	0.903509	0.366256	NA	2.48561	0.352915	0.268533	1.41749	0.156341	0.404437	1.71755	0.258596	0.267978	0.971973	0.331064	NA
1700029J07Rik	76.5857	0.0764263	0.123545	0.618424	0.536296	0.999481	80.8204	-0.0334497	0.122813	-0.272162	0.785497	0.9976	81.6261	-0.113825	0.146013	-0.779545	0.435659	0.794979	83.9347	-0.0845102	0.209704	-0.403036	0.686922	0.857325	85.1286	-0.175326	0.242216	-0.723946	0.469099	0.784719
1700029M03Rik	1.68453	-0.0152154	0.0229456	-0.707533	0.479235	0.999481	1.83315	-0.0170145	0.0222251	-0.987349	0.323472	0.9976	1.53322	-0.0574709	0.0510318	-1.39272	0.163704	NA	2.13838	-0.204747	0.205897	-1.0665	0.286196	NA	2.1425	-0.220047	0.18538	-1.7974	0.0722715	NA
1700029M20Rik	0.639311	-0.0118627	0.0336724	-0.301676	0.762899	0.999481	2.7946	0.0843566	0.0538759	1.78705	0.0739293	0.9976	1.07751	0.0116766	0.0943555	0.124036	0.901287	NA	1.55717	0.22875	0.268742	0.8494	0.395659	NA	0.997806	-0.0315969	0.229472	-0.140703	0.888104	NA
1700029N11Rik	6.00282	-0.0887295	0.0711048	-1.23962	0.215114	0.999481	7.57056	-0.0726715	0.075755	-0.958474	0.337824	0.9976	8.00865	-0.130954	0.157697	-0.818958	0.41281	0.780584	9.40299	-0.0893701	0.328552	-0.270568	0.786723	0.908977	8.81939	-0.264412	0.32637	-0.820491	0.411936	0.74984
1700029P11Rik	0.860036	-0.0294967	0.0303267	-0.866984	0.385951	0.999481	1.72302	-0.00305001	0.0383725	-0.079758	0.93643	0.9976	1.65088	-0.0222343	0.0911703	-0.244875	0.806553	NA	1.36755	-0.129146	0.213563	-0.598315	0.54963	NA	1.53471	-0.110851	0.203295	-0.638732	0.522998	NA
1700030A11Rik	0	NA	NA	NA	NA	NA	0	NA	NA	NA	NA	NA	0	NA	NA	NA	NA	NA	0	NA	NA	NA	NA	NA	0	NA	NA	NA	NA	NA
1700030C10Rik	12.2323	0.0312874	0.112303	0.279679	0.779724	0.999481	13.5507	0.0154252	0.101385	0.152841	0.878523	0.9976	11.8773	-0.136569	0.188052	-0.724423	0.468806	0.811963	17.5231	0.307632	0.330335	0.942027	0.346179	0.619058	13.4037	-0.144055	0.325501	-0.44258	0.658069	0.871201
1700030C12Rik	4.82884	-0.015557	0.068866	-0.225529	0.821568	0.999481	6.28284	0.0121244	0.0646943	0.1884	0.850563	0.9976	4.91131	-0.0743103	0.126041	-0.58557	0.558164	0.853417	8.97095	0.278207	0.313005	0.908862	0.363423	0.636052	5.73899	-0.127553	0.300083	-0.437778	0.661547	0.872847
1700030C14Rik	0.0493026	0.00126572	0.0220333	0.0574457	0.95419	0.999481	0.0594957	-0.000756253	0.0212663	-0.035561	0.971632	0.9976	0.303269	0.0169649	0.0491562	0.369433	0.711805	NA	0.353753	0.0470017	0.137405	0.451822	0.651397	NA	0.16828	0.0119739	0.137723	0.0869419	0.930718	NA
1700030E10Rik	2.71969	0.0104106	0.047856	0.219608	0.826177	0.999481	1.64908	-0.0586967	0.0472438	-1.27329	0.202914	0.9976	1.86092	-0.0978081	0.104469	-0.921264	0.356912	NA	1.97356	-0.272209	0.270678	-1.02647	0.304672	NA	2.15421	-0.229742	0.255561	-0.954894	0.339631	NA
1700030F04Rik	3.17372	-0.0186329	0.073665	-0.251634	0.801324	0.999481	4.51617	0.0343295	0.0727528	0.474944	0.634827	0.9976	4.97041	0.0674681	0.137703	0.499536	0.617402	0.877642	5.25017	0.15903	0.307439	0.531799	0.594865	0.805296	2.78412	-0.506964	0.291464	-1.89204	0.0584861	0.380632
1700030I03Rik	0	NA	NA	NA	NA	NA	0	NA	NA	NA	NA	NA	0	NA	NA	NA	NA	NA	0	NA	NA	NA	NA	NA	0	NA	NA	NA	NA	NA
1700030J22Rik	16.7533	0.0376593	0.0881518	0.432624	0.665288	0.999481	16.5436	-0.00359252	0.0827489	-0.0434353	0.965355	0.9976	16.3733	-0.051452	0.182657	-0.281119	0.778619	0.936986	24.8791	0.4136	0.332868	1.25227	0.210471	0.474235	14.7728	-0.403882	0.336297	-1.21914	0.222793	0.608427
1700030K09Rik	129.405	0.197139	0.118537	1.6644	0.0960327	0.999481	143.868	0.166877	0.121833	1.37142	0.170245	0.9976	142.952	0.107048	0.155273	0.689643	0.490419	0.822467	120.849	-0.326302	0.196612	-1.65888	0.0971394	0.311817	129.774	-0.301042	0.23124	-1.30267	0.192688	0.583287
1700030L20Rik	0.684577	-0.0233165	0.0285573	-0.78459	0.432694	0.999481	0.641707	-0.0273377	0.0242047	-1.03984	0.298416	0.9976	0.786774	-0.0598847	0.064799	-0.974813	0.329653	NA	1.26363	-0.0378035	0.185942	-0.197305	0.843589	NA	0.880391	-0.141624	0.154092	-1.05754	0.290266	NA
1700030L22Rik	0	NA	NA	NA	NA	NA	0	NA	NA	NA	NA	NA	0	NA	NA	NA	NA	NA	0	NA	NA	NA	NA	NA	0	NA	NA	NA	NA	NA
1700030M09Rik	1.03666	-0.00727349	0.0303687	-0.241661	0.809043	0.999481	0.648026	-0.0275375	0.0242693	-1.04752	0.294859	0.9976	0.979935	-0.0431466	0.0722158	-0.598007	0.549835	NA	0.865646	-0.149551	0.180469	-0.801872	0.422627	NA	1.46601	-0.0148279	0.197432	-0.0761999	0.93926	NA
1700030N03Rik	292.139	0.0822879	0.129662	0.636527	0.524433	0.999481	333.658	0.0889404	0.124228	0.718111	0.472689	0.9976	396.983	0.335652	0.189473	1.77813	0.0753824	0.417654	384.514	0.361526	0.292881	1.2346	0.216978	0.481841	311.823	-0.166601	0.30119	-0.553765	0.57974	0.836999
1700030N18Rik	0	NA	NA	NA	NA	NA	0	NA	NA	NA	NA	NA	0	NA	NA	NA	NA	NA	0	NA	NA	NA	NA	NA	0	NA	NA	NA	NA	NA
1700030O20Rik	6.95542	0.0848004	0.0947828	0.90425	0.365863	0.999481	5.22602	-0.0594175	0.0803419	-0.74046	0.459021	0.9976	5.81524	-0.0569835	0.153964	-0.367639	0.713142	0.913685	5.89545	-0.129922	0.327205	-0.397536	0.690972	0.859578	7.08482	0.0442848	0.32977	0.134478	0.893025	0.968765
1700031A10Rik	1.15644	-0.0456623	0.0384732	-1.29756	0.194439	0.999481	2.28402	-0.00363265	0.0446699	-0.0814781	0.935062	0.9976	2.33119	-0.0123023	0.105773	-0.115857	0.907766	0.974244	2.98273	0.0860274	0.276343	0.317234	0.751066	0.890648	2.33027	-0.0475444	0.227016	-0.21041	0.833348	0.9453
1700031F05Rik	0	NA	NA	NA	NA	NA	0.330238	0.0145441	0.0212667	0.634716	0.525614	0.9976	0	NA	NA	NA	NA	NA	0.180068	0.0454705	0.137306	0.35299	0.724096	NA	0	NA	NA	NA	NA	NA
1700031F10Rik	0	NA	NA	NA	NA	NA	0	NA	NA	NA	NA	NA	0	NA	NA	NA	NA	NA	0	NA	NA	NA	NA	NA	0	NA	NA	NA	NA	NA
1700031L13Rik	1.97878	0.0162845	0.0460205	0.363038	0.716576	0.999481	1.80527	0.000767801	0.0411302	0.0186499	0.98512	0.998176	0.879405	-0.108211	0.0741818	-1.47492	0.140234	NA	1.70496	-0.0395081	0.245102	-0.159131	0.873566	NA	1.91461	-0.0101814	0.22266	-0.0458198	0.963454	NA
1700031M16Rik	8.77626	0.0450458	0.0787815	0.583975	0.559237	0.999481	9.98065	0.021898	0.0534238	0.417894	0.676025	0.9976	9.31244	0.0305405	0.138635	0.222447	0.823966	0.947986	13.5709	0.21141	0.266887	0.81481	0.415181	0.677507	6.16352	-0.401437	0.284531	-1.57789	0.11459	0.490212
1700031P21Rik	0.147066	-0.00462292	0.0220333	-0.215783	0.829157	0.999481	0.176305	-0.00645104	0.0212663	-0.309409	0.757011	0.9976	1.01635	0.0731656	0.082037	1.01856	0.308413	NA	1.99066	0.31887	0.2245	1.69082	0.0908715	NA	0.412366	0.00223256	0.168796	0.0168016	0.986595	NA
1700034B16Rik	0	NA	NA	NA	NA	NA	0	NA	NA	NA	NA	NA	0	NA	NA	NA	NA	NA	0	NA	NA	NA	NA	NA	0	NA	NA	NA	NA	NA
1700034E13Rik	3.48993	-0.000790692	0.0535651	-0.0147912	0.988199	0.999847	6.18111	0.0495558	0.0561633	0.929757	0.352497	0.9976	4.67178	0.0348512	0.127696	0.277314	0.781539	0.937198	5.36937	0.220497	0.320284	0.698373	0.484944	0.729315	4.00135	-0.0492615	0.254588	-0.195873	0.84471	0.949133
1700034G24Rik	0.0641798	0.00650008	0.0220333	0.295011	0.767985	0.999481	0.540008	0.0186261	0.0213911	0.86713	0.385871	0.9976	0.214829	0.0184246	0.0491562	0.376227	0.706748	NA	0	NA	NA	NA	NA	NA	0.0866664	0.0299344	0.137723	0.217352	0.827934	NA
1700034H15Rik	16.6244	0.19299	0.125707	1.54294	0.122846	0.999481	18.0712	0.141596	0.117418	1.21091	0.225931	0.9976	17.7065	0.166157	0.195837	0.849396	0.395661	0.770876	19.5659	0.395892	0.306993	1.28992	0.197078	0.458249	18.3179	0.232052	0.313296	0.741921	0.458135	0.779369
1700034I23Rik	0	NA	NA	NA	NA	NA	0	NA	NA	NA	NA	NA	0	NA	NA	NA	NA	NA	0	NA	NA	NA	NA	NA	0	NA	NA	NA	NA	NA
1700034J04Rik	0	NA	NA	NA	NA	NA	0	NA	NA	NA	NA	NA	0	NA	NA	NA	NA	NA	0	NA	NA	NA	NA	NA	0	NA	NA	NA	NA	NA
1700034J05Rik	0	NA	NA	NA	NA	NA	0	NA	NA	NA	NA	NA	0	NA	NA	NA	NA	NA	0	NA	NA	NA	NA	NA	0	NA	NA	NA	NA	NA
1700034K08Rik	0	NA	NA	NA	NA	NA	0.149191	0.00707411	0.0212663	0.332643	0.739404	0.9976	0.227427	0.0184246	0.0491562	0.376227	0.706748	NA	0.381986	0.0839359	0.13742	0.730819	0.46489	NA	0	NA	NA	NA	NA	NA
1700034P13Rik	35.6229	0.338536	0.127538	2.69729	0.00699057	0.950229	37.8297	0.243185	0.118777	2.07802	0.0377079	0.9976	37.8148	0.361906	0.1958	1.8598	0.0629134	0.38765	46.2145	0.661224	0.329526	2.01633	0.0437652	0.195057	49.9166	0.948649	0.316658	2.97992	0.00288328	0.0732816
1700036A12Rik	0.803373	0.0124783	0.0292037	0.457765	0.647121	0.999481	0.732657	0.0106713	0.033062	0.331088	0.740578	0.9976	0.898698	0.0375434	0.0786394	0.507167	0.612038	NA	0.548889	0.00764505	0.170264	0.0390915	0.968817	NA	0.359732	-0.0670522	0.137723	-0.53292	0.594089	NA
1700036G14Rik	0	NA	NA	NA	NA	NA	0	NA	NA	NA	NA	NA	0	NA	NA	NA	NA	NA	0	NA	NA	NA	NA	NA	0	NA	NA	NA	NA	NA
1700036O09Rik	0	NA	NA	NA	NA	NA	0	NA	NA	NA	NA	NA	0	NA	NA	NA	NA	NA	0	NA	NA	NA	NA	NA	0	NA	NA	NA	NA	NA
1700037C06Rik	0.156422	0.00879012	0.0220333	0.398946	0.689933	0.999481	0	NA	NA	NA	NA	NA	0.428967	0.0386902	0.0492885	0.713363	0.475621	NA	0	NA	NA	NA	NA	NA	0	NA	NA	NA	NA	NA
1700037C18Rik	0	NA	NA	NA	NA	NA	0	NA	NA	NA	NA	NA	0	NA	NA	NA	NA	NA	0	NA	NA	NA	NA	NA	0	NA	NA	NA	NA	NA
1700037F03Rik	3.30274	0.0221754	0.0667932	0.334678	0.737868	0.999481	2.30323	-0.0642802	0.0599012	-1.08441	0.278185	0.9976	3.56034	0.0138355	0.135385	0.10257	0.918305	0.977132	3.33614	-0.0355208	0.319911	-0.11125	0.911418	0.966349	3.34993	-0.0572794	0.30708	-0.186102	0.852364	0.951998
1700037F24Rik	0	NA	NA	NA	NA	NA	0	NA	NA	NA	NA	NA	0	NA	NA	NA	NA	NA	0	NA	NA	NA	NA	NA	0	NA	NA	NA	NA	NA
1700037H04Rik	66.8508	0.141301	0.130693	1.08325	0.278697	0.999481	74.0944	0.127022	0.128218	0.991903	0.321245	0.9976	68.8621	-0.0127687	0.16822	-0.0758423	0.939545	0.983118	88.8924	0.474179	0.285517	1.6608	0.0967528	0.311053	116.406	0.943095	0.299367	3.13677	0.0017082	0.0524493
1700039E22Rik	0	NA	NA	NA	NA	NA	0	NA	NA	NA	NA	NA	0	NA	NA	NA	NA	NA	0	NA	NA	NA	NA	NA	0	NA	NA	NA	NA	NA
1700039I01Rik	0	NA	NA	NA	NA	NA	0	NA	NA	NA	NA	NA	0	NA	NA	NA	NA	NA	0	NA	NA	NA	NA	NA	0	NA	NA	NA	NA	NA
1700039M10Rik	0.0515162	0.00650008	0.0220333	0.295011	0.767985	0.999481	0.120698	0.00707411	0.0212663	0.332643	0.739404	0.9976	0.153879	0.0133155	0.0491562	0.270881	0.786482	NA	0	NA	NA	NA	NA	NA	0.064508	0.0299344	0.137723	0.217352	0.827934	NA
1700039M15Rik	0	NA	NA	NA	NA	NA	0.073734	0.00458262	0.0212663	0.215487	0.829388	0.9976	0	NA	NA	NA	NA	NA	0	NA	NA	NA	NA	NA	0	NA	NA	NA	NA	NA
1700040D17Rik	5.18073	0.0188961	0.0938162	0.202812	0.839282	0.999481	7.62439	0.150083	0.102276	1.49227	0.135629	0.9976	11.5749	0.514692	0.189277	2.81094	0.00493976	0.117751	7.85806	0.406489	0.332819	1.21755	0.223394	0.488544	5.85216	-0.0564	0.337073	-0.168014	0.866572	0.957753
1700040E09Rik	0	NA	NA	NA	NA	NA	0	NA	NA	NA	NA	NA	0	NA	NA	NA	NA	NA	0	NA	NA	NA	NA	NA	0	NA	NA	NA	NA	NA
1700040F15Rik	0	NA	NA	NA	NA	NA	0	NA	NA	NA	NA	NA	0	NA	NA	NA	NA	NA	0	NA	NA	NA	NA	NA	0	NA	NA	NA	NA	NA
1700040F17Rik	0	NA	NA	NA	NA	NA	0	NA	NA	NA	NA	NA	0	NA	NA	NA	NA	NA	0	NA	NA	NA	NA	NA	0	NA	NA	NA	NA	NA
1700040K01Rik	0.225796	-0.00233288	0.0220333	-0.111804	0.910979	0.999481	0.748718	0.0131482	0.027683	0.580017	0.561903	0.9976	0.20322	-0.0166089	0.0491562	-0.344483	0.730483	NA	1.81352	0.178944	0.182344	1.25488	0.209523	NA	0.65294	0.0849293	0.185492	0.495756	0.620066	NA
1700040L08Rik	0.116996	-0.00462292	0.0220333	-0.194494	0.845789	0.999481	0.395817	0.00609036	0.0265228	0.18089	0.856454	0.9976	0.555177	0.0250349	0.0587603	0.369064	0.71208	NA	1.86714	0.361473	0.231116	1.76774	0.0771042	NA	0.336807	-0.023947	0.137723	-0.16023	0.8727	NA
1700041C23Rik	0.130009	-0.0016786	0.0220333	-0.0761846	0.939272	0.999481	0.155641	-0.00360365	0.0212663	-0.169453	0.86544	0.9976	0.269539	0.000184231	0.0499967	0.00368487	0.99706	NA	0.39604	0.0331371	0.142153	0.257777	0.796579	NA	0.295	-0.00598654	0.137723	-0.0434679	0.965329	NA
1700041G16Rik	20.4641	-0.110597	0.111382	-0.984836	0.324704	0.999481	23.1699	-0.124099	0.111355	-1.11472	0.264971	0.9976	23.5906	-0.25779	0.196108	-1.31156	0.189668	0.593173	20.1566	-0.81618	0.321061	-2.53697	0.0111817	0.0825618	24.1774	-0.562025	0.325674	-1.73651	0.0824742	0.428329
1700041I07Rik	3.82034	-0.12638	0.0892951	-1.39019	0.164471	0.999481	4.07852	-0.111241	0.0728353	-1.5531	0.120399	0.9976	6.97391	0.103978	0.185029	0.559892	0.575553	0.861664	7.22611	0.226119	0.332254	0.676685	0.498606	0.739329	9.05478	0.580629	0.330213	1.74389	0.0811779	0.426711
1700041M05Rik	0.234632	0.0110802	0.0220333	0.504235	0.614096	0.999481	0.0890695	0.00458262	0.0212663	0.215487	0.829388	0.9976	0.0769394	0.00820645	0.0491562	0.166946	0.867412	NA	0.182208	0.0454705	0.137306	0.35299	0.724096	NA	0	NA	NA	NA	NA	NA
1700041M19Rik	3.77367	0.00542929	0.0794728	0.0685593	0.94534	0.999481	3.1833	-0.0542666	0.0625554	-0.878526	0.379658	0.9976	3.58888	-0.0629119	0.123214	-0.509498	0.610403	0.874402	9.02821	0.364539	0.285542	1.34261	0.1794	0.434784	4.43578	-0.0461802	0.29823	-0.158625	0.873964	0.960732
1700042D02Rik	0.573444	0.0178863	0.033871	0.574963	0.565316	0.999481	0.282245	-0.00416689	0.021812	-0.197163	0.8437	0.9976	0.26092	-0.0116157	0.0493991	-0.241719	0.808998	NA	0.320301	-0.0132061	0.15323	-0.0939575	0.925143	NA	0.335346	-0.0258761	0.1429	-0.18641	0.852123	NA
1700042G07Rik	0	NA	NA	NA	NA	NA	0	NA	NA	NA	NA	NA	0	NA	NA	NA	NA	NA	0	NA	NA	NA	NA	NA	0	NA	NA	NA	NA	NA
1700042G15Rik	0.0782108	0.00650008	0.0220333	0.295011	0.767985	0.999481	0	NA	NA	NA	NA	NA	0	NA	NA	NA	NA	NA	0.763972	0.140272	0.13996	1.04345	0.296739	NA	0	NA	NA	NA	NA	NA
1700042O05Rik	0	NA	NA	NA	NA	NA	0	NA	NA	NA	NA	NA	0	NA	NA	NA	NA	NA	0	NA	NA	NA	NA	NA	0.433332	0.132304	0.137974	0.825712	0.408967	NA
1700042O10Rik	0	NA	NA	NA	NA	NA	0	NA	NA	NA	NA	NA	0	NA	NA	NA	NA	NA	0	NA	NA	NA	NA	NA	0	NA	NA	NA	NA	NA
1700044C05Rik	0.524456	0.0109712	0.035779	0.300636	0.763692	0.999481	0.694734	0.017255	0.0361189	0.487068	0.62621	0.9976	0.868435	0.0719444	0.0966972	0.780866	0.434881	NA	0.894993	0.109605	0.198083	0.616641	0.537471	NA	0.527455	-0.0201019	0.194074	-0.126509	0.899329	NA
1700044K03Rik	0.0585246	0.00126572	0.0220333	0.0574457	0.95419	0.999481	0.0701672	-0.000756253	0.0212663	-0.035561	0.971632	0.9976	0.06874	-0.00347139	0.0491562	-0.0706194	0.943701	NA	0.0789828	-0.00957431	0.137306	-0.0697298	0.944409	NA	0.0957497	-0.0131708	0.137723	-0.0956326	0.923812	NA
1700045H11Rik	0.176816	0.000611438	0.0220333	0.0277506	0.977861	0.999481	0.296675	0.00137932	0.0212663	0.0648592	0.948286	0.9976	0.715853	0.0546076	0.0707256	0.852799	0.393771	NA	0.197722	-0.00953449	0.137309	-0.0697292	0.944409	NA	0.163228	-0.0311313	0.137723	-0.226042	0.821168	NA
1700045I11Rik	0	NA	NA	NA	NA	NA	0	NA	NA	NA	NA	NA	0	NA	NA	NA	NA	NA	0	NA	NA	NA	NA	NA	0	NA	NA	NA	NA	NA
1700046C09Rik	0.245681	0.0110802	0.0220333	0.504235	0.614096	0.999481	0.880948	0.0480524	0.0333875	1.69557	0.0899667	0.9976	0.367182	0.0349705	0.054218	0.697403	0.485551	NA	0.473196	0.0839359	0.13742	0.67207	0.501539	NA	0.29523	0.0813293	0.138625	0.605986	0.544524	NA
1700047A11Rik	0	NA	NA	NA	NA	NA	0	NA	NA	NA	NA	NA	0	NA	NA	NA	NA	NA	0	NA	NA	NA	NA	NA	0	NA	NA	NA	NA	NA
1700047F07Rik	1.08791	0.0582775	0.0451799	1.48846	0.136628	0.999481	0.629177	0.0242521	0.037739	0.660036	0.509231	0.9976	1.95822	0.212942	0.116045	2.21129	0.0270158	0.271946	4.95054	0.534161	0.252285	2.81191	0.00492476	0.0495026	1.23893	0.226211	0.199723	1.17238	0.241043	NA
1700047G03Rik	0.483138	0.0111686	0.029152	0.371586	0.710201	0.999481	0.314072	-0.00164936	0.0224403	-0.0790916	0.93696	0.9976	1.50478	0.177317	0.112122	1.84625	0.064856	NA	0.675543	0.170414	0.220239	0.762792	0.445588	NA	0.390207	-0.000319288	0.166707	-0.00188824	0.998493	NA
1700047G07Rik	0	NA	NA	NA	NA	NA	0	NA	NA	NA	NA	NA	0	NA	NA	NA	NA	NA	0	NA	NA	NA	NA	NA	0	NA	NA	NA	NA	NA
1700047I17Rik2	6.9591	-0.29438	0.11772	-0.169161	0.86567	0.999481	8.17377	-0.238718	0.110799	-0.0571264	0.954445	0.9976	14.7065	-0.0792027	0.184553	-0.425229	0.67067	0.89665	22.1323	0.413357	0.332167	1.24423	0.213413	0.477825	13.431	-0.502927	0.337201	-1.52454	0.127375	0.51068
1700047K16Rik	0	NA	NA	NA	NA	NA	0	NA	NA	NA	NA	NA	0	NA	NA	NA	NA	NA	0	NA	NA	NA	NA	NA	0	NA	NA	NA	NA	NA
1700047L14Rik	0	NA	NA	NA	NA	NA	0	NA	NA	NA	NA	NA	0	NA	NA	NA	NA	NA	0	NA	NA	NA	NA	NA	0	NA	NA	NA	NA	NA
1700047M11Rik	2.92381	0.027705	0.084674	0.329078	0.742097	0.999481	4.1314	0.0882279	0.0835647	1.07949	0.280371	0.9976	4.92995	0.300706	0.179443	1.70142	0.0888641	0.445676	11.9136	1.64518	0.321074	5.03918	4.68e-07	7.09e-05	4.45944	0.46333	0.337143	1.36116	0.173464	0.563256
1700047N06Rik	0	NA	NA	NA	NA	NA	0	NA	NA	NA	NA	NA	0	NA	NA	NA	NA	NA	0	NA	NA	NA	NA	NA	0	NA	NA	NA	NA	NA
1700047O18Rik	0	NA	NA	NA	NA	NA	0	NA	NA	NA	NA	NA	0	NA	NA	NA	NA	NA	0	NA	NA	NA	NA	NA	0	NA	NA	NA	NA	NA
1700048F04Rik	0.419728	0.0165787	0.0255442	0.685353	0.493121	0.999481	0.362902	0.00920264	0.0212669	0.476239	0.633904	0.9976	0.0526304	-0.00347139	0.0491562	-0.0706194	0.943701	NA	0.837288	0.197089	0.183545	1.22603	0.220186	NA	0.217703	0.0119739	0.137723	0.0869419	0.930718	NA
1700048M11Rik	0	NA	NA	NA	NA	NA	0	NA	NA	NA	NA	NA	0	NA	NA	NA	NA	NA	0	NA	NA	NA	NA	NA	0	NA	NA	NA	NA	NA
1700048O20Rik	0.0782108	0.00650008	0.0220333	0.295011	0.767985	0.999481	0.990774	0.0678455	0.039354	2.08939	0.036673	0.9976	0.645259	0.069417	0.062706	1.16204	0.245218	NA	0.541456	0.133001	0.138697	0.893173	0.371765	NA	0.472126	0.147658	0.13846	0.874657	0.38176	NA
1700048P04Rik	0	NA	NA	NA	NA	NA	0	NA	NA	NA	NA	NA	0	NA	NA	NA	NA	NA	0	NA	NA	NA	NA	NA	0	NA	NA	NA	NA	NA
1700049E15Rik	0.0782108	0.00650008	0.0220333	0.295011	0.767985	0.999481	0	NA	NA	NA	NA	NA	0	NA	NA	NA	NA	NA	0	NA	NA	NA	NA	NA	0	NA	NA	NA	NA	NA
1700049E17Rik1	0	NA	NA	NA	NA	NA	0	NA	NA	NA	NA	NA	0	NA	NA	NA	NA	NA	0	NA	NA	NA	NA	NA	0	NA	NA	NA	NA	NA
1700049E17Rik2	0.335054	-0.0156636	0.0221116	-0.599682	0.548718	0.999481	1.14803	0.0134707	0.0362546	0.380444	0.703616	0.9976	0.532607	-0.0491567	0.0656648	-0.705421	0.480548	NA	0.45531	-0.103154	0.138438	-0.732588	0.463809	NA	0.723005	-0.068481	0.168185	-0.442368	0.658223	NA
1700049E22Rik	0.19526	0.000611438	0.0220333	0.0277506	0.977861	0.999481	0.229176	-0.00111217	0.0212663	-0.052297	0.958292	0.9976	0.57235	0.0418972	0.0731603	0.662387	0.507723	NA	0.280078	0.0101074	0.137392	0.0853354	0.931995	NA	0.191499	-0.0311313	0.137723	-0.226042	0.821168	NA
1700049L16Rik	1.02217	-0.0432363	0.0378668	-1.08124	0.27959	0.999481	2.73666	0.0281752	0.0528842	0.546243	0.584899	0.9976	2.54968	0.030832	0.109215	0.287238	0.77393	0.935452	1.45628	-0.244806	0.249186	-0.973023	0.330542	NA	1.34405	-0.312957	0.214806	-1.82374	0.068192	NA
1700051A21Rik	1.71382	0.000163207	0.0244788	0.00668087	0.994669	0.999876	1.21371	-0.0279539	0.0339105	-0.869591	0.384524	0.9976	1.50607	-0.0328286	0.0764366	-0.426142	0.670004	NA	1.94404	-0.0233098	0.215814	-0.111243	0.911424	NA	1.74456	-0.0797489	0.204189	-0.424872	0.67093	NA
1700051K13Rik	0	NA	NA	NA	NA	NA	0	NA	NA	NA	NA	NA	0	NA	NA	NA	NA	NA	0	NA	NA	NA	NA	NA	0	NA	NA	NA	NA	NA
1700051O22Rik	0	NA	NA	NA	NA	NA	0	NA	NA	NA	NA	NA	0	NA	NA	NA	NA	NA	0	NA	NA	NA	NA	NA	0	NA	NA	NA	NA	NA
1700052H01Rik	0.502724	-0.00328292	0.0265923	-0.146082	0.883857	0.999481	1.23167	0.0240786	0.0338928	0.791245	0.428801	0.9976	1.55451	0.110346	0.100813	1.25907	0.208004	NA	0.615062	0.257372	0.203375	0.00104314	0.999168	NA	1.18653	0.260894	0.249934	1.04827	0.294513	NA
1700052I22Rik	0.51147	-0.0244432	0.0240317	-0.87031	0.384131	0.999481	0.6163	-0.0267527	0.0241083	-1.01347	0.310835	0.9976	1.04898	-0.0299256	0.0737283	-0.406434	0.684423	NA	0.696069	-0.128862	0.14254	-0.957634	0.338247	NA	0.844412	-0.140891	0.154298	-1.0374	0.299551	NA
1700052K11Rik	7.16567	0.116899	0.0868628	1.40485	0.160066	0.999481	6.78699	0.0795345	0.0863498	0.938594	0.347939	0.9976	8.22909	0.312452	0.186403	1.70562	0.0880789	0.444808	8.89121	0.498486	0.330437	1.52201	0.128007	0.36348	5.39572	-0.0937212	0.336519	-0.278803	0.780396	0.924483
1700054A03Rik	0	NA	NA	NA	NA	NA	0.0688835	0.00458262	0.0212663	0.215487	0.829388	0.9976	0.0930804	0.0133155	0.0491562	0.270881	0.786482	NA	0.999821	0.162891	0.151938	1.28165	0.199966	NA	0.0849849	0.0299344	0.137723	0.217352	0.827934	NA
1700054K02Rik	0	NA	NA	NA	NA	NA	0	NA	NA	NA	NA	NA	0	NA	NA	NA	NA	NA	0	NA	NA	NA	NA	NA	0	NA	NA	NA	NA	NA
1700054K19Rik	0	NA	NA	NA	NA	NA	0	NA	NA	NA	NA	NA	0	NA	NA	NA	NA	NA	0	NA	NA	NA	NA	NA	0	NA	NA	NA	NA	NA
1700054M17Rik	0	NA	NA	NA	NA	NA	0	NA	NA	NA	NA	NA	0	NA	NA	NA	NA	NA	0	NA	NA	NA	NA	NA	0	NA	NA	NA	NA	NA
1700054O05Rik	0.0389988	0.00126572	0.0220333	0.0574457	0.95419	0.999481	0.0467496	-0.000756253	0.0212663	-0.035561	0.971632	0.9976	0.469229	0.0531856	0.0645826	0.762993	0.445468	NA	0.424003	0.108686	0.163714	0.684422	0.493709	NA	0.150917	0.0119739	0.137723	0.0869419	0.930718	NA
1700054O19Rik	1.56901	-0.0579548	0.0589197	-0.986804	0.323739	0.999481	3.00032	0.0186576	0.0542998	0.351232	0.725415	0.9976	5.65495	0.333535	0.165093	2.15738	0.0309761	0.289741	8.11638	0.601768	0.299061	2.16272	0.0305626	0.157777	3.66153	0.159608	0.27571	0.585584	0.558155	0.826122
1700055C04Rik	0	NA	NA	NA	NA	NA	0	NA	NA	NA	NA	NA	0.0716097	0.00820645	0.0491562	0.166946	0.867412	NA	0	NA	NA	NA	NA	NA	0	NA	NA	NA	NA	NA
1700055D18Rik	4.47437	0.0217445	0.0868511	0.251907	0.801113	0.999481	5.39926	0.0442427	0.0835524	0.532459	0.594408	0.9976	6.09944	0.162485	0.180721	0.907208	0.364297	0.752237	5.73246	0.145042	0.32879	0.445815	0.655731	0.839089	7.58233	0.563273	0.337111	1.66643	0.0956279	0.454035
1700056E22Rik	0	NA	NA	NA	NA	NA	0	NA	NA	NA	NA	NA	0	NA	NA	NA	NA	NA	0	NA	NA	NA	NA	NA	0	NA	NA	NA	NA	NA
1700056N10Rik	16.1184	0.0363161	0.121003	0.30078	0.763582	0.999481	15.6409	-0.087089	0.119298	-0.728386	0.466377	0.9976	18.5181	0.0394594	0.196207	0.201077	0.840638	0.954543	21.4993	0.284679	0.311497	0.91661	0.359347	0.631895	16.0574	-0.408184	0.316009	-1.28976	0.197133	0.588211
1700057G04Rik	0.373487	0.0131838	0.0303593	0.45789	0.647031	0.999481	0.576048	0.020643	0.0324032	0.74973	0.453417	0.9976	0.618458	0.0411621	0.0686918	0.691878	0.489014	NA	0.838984	0.171205	0.19073	1.01229	0.311399	NA	0.278166	-0.00598654	0.137723	-0.0434679	0.965329	NA
1700057H15Rik	0.633911	0.0103755	0.0278619	0.364887	0.715196	0.999481	0.532753	0.00454317	0.0283297	0.133241	0.894003	0.9976	2.07149	0.154969	0.104053	1.80188	0.071565	0.409222	0.870376	0.137752	0.205922	0.65872	0.510076	NA	0.948723	0.167398	0.214612	0.770496	0.441006	NA
1700057H21Rik	0	NA	NA	NA	NA	NA	0	NA	NA	NA	NA	NA	0.153915	0.0133155	0.0491562	0.270881	0.786482	NA	0.190993	0.0454705	0.137306	0.35299	0.724096	NA	0.285458	0.105369	0.137723	0.648998	0.51634	NA
1700058P15Rik	0	NA	NA	NA	NA	NA	0	NA	NA	NA	NA	NA	0	NA	NA	NA	NA	NA	0	NA	NA	NA	NA	NA	0	NA	NA	NA	NA	NA
1700060C16Rik	0.0762766	0.00650008	0.0220333	0.295011	0.767985	0.999481	0	NA	NA	NA	NA	NA	0	NA	NA	NA	NA	NA	0.0610562	0.0271222	0.137306	0.197531	0.843412	NA	0	NA	NA	NA	NA	NA
1700060C20Rik	0	NA	NA	NA	NA	NA	0	NA	NA	NA	NA	NA	0	NA	NA	NA	NA	NA	0	NA	NA	NA	NA	NA	0	NA	NA	NA	NA	NA
1700060J05Rik	0	NA	NA	NA	NA	NA	0	NA	NA	NA	NA	NA	0	NA	NA	NA	NA	NA	0	NA	NA	NA	NA	NA	0	NA	NA	NA	NA	NA
1700060O08Rik	0	NA	NA	NA	NA	NA	0	NA	NA	NA	NA	NA	0	NA	NA	NA	NA	NA	0	NA	NA	NA	NA	NA	0	NA	NA	NA	NA	NA
1700061E17Rik	0	NA	NA	NA	NA	NA	0	NA	NA	NA	NA	NA	0	NA	NA	NA	NA	NA	0	NA	NA	NA	NA	NA	0	NA	NA	NA	NA	NA
1700061E18Rik	0	NA	NA	NA	NA	NA	0	NA	NA	NA	NA	NA	0	NA	NA	NA	NA	NA	0	NA	NA	NA	NA	NA	0	NA	NA	NA	NA	NA
1700061F12Rik	0.303301	0.0103152	0.0220412	0.476084	0.634015	0.999481	0.408402	0.0208104	0.0272188	0.69403	0.487663	0.9976	1.19163	0.180707	0.102827	2.14421	0.0320163	NA	1.88307	0.516068	0.249052	2.50076	0.0123925	NA	0.0764386	-0.0131708	0.137723	-0.0956326	0.923812	NA
1700061G19Rik	31.4587	0.0703283	0.126541	0.556808	0.577659	0.999481	31.0707	-0.0528713	0.120743	-0.437517	0.661736	0.9976	29.4051	-0.236229	0.194845	-1.20965	0.226413	0.632346	37.0451	0.103676	0.310556	0.335105	0.737546	0.883786	32.8687	-0.247333	0.316871	-0.7848	0.432571	0.761976
1700061H18Rik	0	NA	NA	NA	NA	NA	0	NA	NA	NA	NA	NA	0	NA	NA	NA	NA	NA	0	NA	NA	NA	NA	NA	0	NA	NA	NA	NA	NA
1700061I17Rik	0.0782108	0.00650008	0.0220333	0.295011	0.767985	0.999481	0	NA	NA	NA	NA	NA	0.0735117	0.00820645	0.0491562	0.166946	0.867412	NA	0.572979	0.125917	0.138147	0.905705	0.365092	NA	0	NA	NA	NA	NA	NA
1700061J23Rik	0.822497	-0.0187269	0.0354351	-0.553199	0.580127	0.999481	1.62389	0.0147289	0.0404662	0.374791	0.707816	0.9976	1.51285	0.0152646	0.0883885	0.176856	0.859622	NA	1.23264	-0.02282	0.211114	-0.103937	0.917219	NA	0.823125	-0.137959	0.15325	-1.01467	0.310262	NA
1700061N14Rik	3.783	0.104412	0.0662358	1.78764	0.0738337	0.999481	2.60108	0.0334469	0.0507853	0.688137	0.491366	0.9976	1.48296	-0.061629	0.111595	-0.55292	0.580318	NA	2.42935	0.103589	0.255565	0.414248	0.678692	0.852254	1.30837	-0.21667	0.210651	-1.38316	0.166615	NA
1700063A18Rik	0	NA	NA	NA	NA	NA	0	NA	NA	NA	NA	NA	0	NA	NA	NA	NA	NA	0	NA	NA	NA	NA	NA	0.285458	0.105369	0.137723	0.648998	0.51634	NA
1700063D05Rik	5.14982	0.141813	0.0729463	2.19902	0.0278767	0.999481	4.71119	0.167811	0.0811098	2.17829	0.0293842	0.9976	4.50934	0.401837	0.179992	2.26008	0.0238165	0.255835	5.68366	0.785716	0.329823	2.41381	0.0157867	0.103073	4.86105	0.789264	0.334534	2.30712	0.021048	0.239631
1700063H04Rik	0.6041	-0.0159445	0.0300547	-0.491587	0.623012	0.999481	0.799763	-0.00854329	0.0277711	-0.298404	0.765395	0.9976	0.558241	-0.0405083	0.0528285	-0.641774	0.52102	NA	3.68539	0.286685	0.2267	1.45103	0.146773	0.391584	3.48543	0.161642	0.168751	1.02684	0.304498	0.677008
1700063H06Rik	0	NA	NA	NA	NA	NA	0	NA	NA	NA	NA	NA	0	NA	NA	NA	NA	NA	0	NA	NA	NA	NA	NA	0	NA	NA	NA	NA	NA
1700063I16Rik	0	NA	NA	NA	NA	NA	0.120698	0.00707411	0.0212663	0.332643	0.739404	0.9976	0	NA	NA	NA	NA	NA	0	NA	NA	NA	NA	NA	0	NA	NA	NA	NA	NA
1700063K16Rik	0	NA	NA	NA	NA	NA	0	NA	NA	NA	NA	NA	0	NA	NA	NA	NA	NA	0	NA	NA	NA	NA	NA	0	NA	NA	NA	NA	NA
1700063O14Rik	0	NA	NA	NA	NA	NA	0	NA	NA	NA	NA	NA	0	NA	NA	NA	NA	NA	0	NA	NA	NA	NA	NA	0	NA	NA	NA	NA	NA
1700064H15Rik	3.30668	-0.00934749	0.0771247	-0.121157	0.903567	0.999481	2.55583	-0.109056	0.0698785	-1.56902	0.116643	0.9976	3.78365	-0.0336637	0.150166	-0.224867	0.822083	0.947591	4.25256	0.0609526	0.327562	0.186156	0.852322	0.939318	5.19113	0.275238	0.336446	0.821291	0.411481	0.749744
1700064J06Rik	0.152553	0.00879012	0.0220333	0.398946	0.689933	0.999481	0	NA	NA	NA	NA	NA	0.143219	0.0133155	0.0491562	0.270881	0.786482	NA	0.0954966	0.0271222	0.137306	0.197531	0.843412	NA	0	NA	NA	NA	NA	NA
1700064M15Rik	1.42155	-0.00371614	0.053128	-0.0697862	0.944364	0.999481	1.38707	-0.0204828	0.0480939	-0.429415	0.667621	0.9976	1.72499	-0.000412433	0.115786	-0.00356939	0.997152	NA	1.3197	-0.158828	0.248756	-0.634637	0.525665	NA	1.15325	-0.292456	0.229869	-1.48538	0.137444	NA
1700065D16Rik	0.540506	0.0207203	0.0332177	0.58654	0.557513	0.999481	0.759641	0.0324566	0.0370715	0.89543	0.370557	0.9976	0.766285	0.0716741	0.0843291	0.869902	0.384354	NA	0.172188	-0.0462707	0.137306	-0.326132	0.744324	NA	0.296781	-0.0241376	0.138245	-0.165007	0.868938	NA
1700065I16Rik	0	NA	NA	NA	NA	NA	0	NA	NA	NA	NA	NA	0	NA	NA	NA	NA	NA	0	NA	NA	NA	NA	NA	0	NA	NA	NA	NA	NA
1700065J11Rik	0.554696	0.0123657	0.0245713	0.581	0.561241	0.999481	0.140334	-0.00360365	0.0212663	-0.169453	0.86544	0.9976	0.352309	0.00528705	0.0491562	0.108945	0.913246	NA	0.157966	-0.0279225	0.137306	-0.20336	0.838854	NA	0.191499	-0.0311313	0.137723	-0.226042	0.821168	NA
1700065J18Rik	0.528945	-0.0182862	0.023964	-0.679506	0.496817	0.999481	0.875552	-0.0122693	0.0310994	-0.392136	0.694958	0.9976	0.600264	-0.0491567	0.0540898	-0.835674	0.403338	NA	0.645008	-0.103406	0.139635	-0.73424	0.462802	NA	0.734526	-0.112301	0.140549	-0.876185	0.380929	NA
1700065L07Rik	0.493026	-0.0205659	0.0222359	-0.786502	0.431573	0.999481	0.836354	-0.0135704	0.0252475	-0.503014	0.614954	0.9976	0.887856	-0.0284949	0.0583028	-0.47338	0.635942	NA	1.29255	-0.00900145	0.169491	-0.0534061	0.957408	NA	0.81614	-0.11534	0.141069	-0.926303	0.354289	NA
1700065O20Rik	0.302167	0.0115768	0.0233382	0.476134	0.633979	0.999481	0.52642	0.0222734	0.026061	0.83236	0.405206	0.9976	0.807821	0.102197	0.0817341	1.40871	0.158922	NA	0.0635127	-0.00957431	0.137306	-0.0697298	0.944409	NA	0.220495	0.0119739	0.137723	0.0869419	0.930718	NA
1700066B17Rik	0.184727	0.0058458	0.0220333	0.265316	0.790766	0.999481	0.479613	0.0126506	0.0221539	0.637094	0.524064	0.9976	0.820418	0.120898	0.0878184	1.53775	0.124109	NA	0.375224	0.129636	0.178728	0.688753	0.490978	NA	0.0724823	-0.0131708	0.137723	-0.0956326	0.923812	NA
1700066B19Rik	22.5586	0.0415139	0.126767	0.328414	0.742599	0.999481	26.4639	0.0638403	0.117164	0.547321	0.584158	0.9976	27.9081	0.13656	0.1945	0.703807	0.481553	0.818607	27.384	0.115008	0.294479	0.391981	0.695072	0.862297	23.4368	-0.32956	0.321466	-1.03147	0.302319	0.67645
1700066C05Rik	0.506122	0.00537607	0.0295233	0.29172	0.770501	0.999481	0.744077	0.0247011	0.037304	0.787233	0.431146	0.9976	0.850296	0.0628447	0.0872059	0.875124	0.381506	NA	0.332445	-0.0267002	0.137385	-0.209364	0.834164	NA	0.438424	-0.000348672	0.150569	-0.00228254	0.998179	NA
1700066J03Rik	0.180466	-0.00756724	0.0220333	-0.321876	0.747547	0.999481	0.217303	-0.00929844	0.0212663	-0.41696	0.676707	0.9976	0.333083	-0.0129965	0.0491825	-0.240458	0.809975	NA	0.240067	-0.0635077	0.137379	-0.445011	0.656312	NA	0.294587	-0.0670522	0.137723	-0.464941	0.641973	NA
1700066M21Rik	51.9154	0.0990116	0.130149	0.763098	0.445405	0.999481	46.3405	-0.185084	0.127858	-1.44539	0.148347	0.9976	48.3257	-0.270346	0.172848	-1.56213	0.118258	0.49539	52.381	-0.160148	0.2359	-0.678729	0.49731	0.738087	61.6631	0.167845	0.246341	0.681091	0.495814	0.796755
1700066N21Rik	0.638911	0.0471079	0.0376929	1.37449	0.169289	0.999481	0.143167	0.00173523	0.0212663	0.0815951	0.934969	0.9976	0.856381	0.0657283	0.0660247	1.15751	0.247065	NA	0.301141	0.0470017	0.137405	0.375579	0.70723	NA	0.0736466	-0.0131708	0.137723	-0.0956326	0.923812	NA
1700066O22Rik	0	NA	NA	NA	NA	NA	0	NA	NA	NA	NA	NA	0	NA	NA	NA	NA	NA	0	NA	NA	NA	NA	NA	0	NA	NA	NA	NA	NA
1700067G17Rik	0.883313	0.0261927	0.0276215	1.18796	0.23485	0.999481	0.512523	0.0196242	0.0253756	0.778632	0.436196	0.9976	0.0518305	-0.00347139	0.0491562	-0.0706194	0.943701	NA	0.430865	0.107594	0.145992	0.647774	0.517131	NA	0.0724823	-0.0131708	0.137723	-0.0956326	0.923812	NA
1700067K01Rik	3.67071	-0.00834674	0.0717489	-0.114711	0.908674	0.999481	4.87694	0.027793	0.077802	0.359178	0.719462	0.9976	4.17291	-0.0516855	0.164259	-0.312963	0.754308	0.92822	8.08137	0.623241	0.332877	1.88844	0.0589676	0.233009	5.03426	0.0838015	0.331143	0.251095	0.80174	0.9338
1700067P10Rik	0.435046	-0.0249493	0.0256995	-0.842317	0.399611	0.999481	0.978272	-0.00549489	0.0349321	-0.154559	0.877169	0.9976	0.939822	-0.0202305	0.0717818	-0.279416	0.779925	NA	1.00284	-0.057022	0.204078	-0.29618	0.767093	NA	0.856564	-0.129075	0.192121	-0.674582	0.499941	NA
1700069B07Rik	0	NA	NA	NA	NA	NA	0	NA	NA	NA	NA	NA	0	NA	NA	NA	NA	NA	0	NA	NA	NA	NA	NA	0	NA	NA	NA	NA	NA
1700069L16Rik	0.432754	0.00596649	0.0255842	0.246459	0.805327	0.999481	0.683773	0.0151195	0.0274384	0.561189	0.574669	0.9976	0.385218	-0.00128876	0.0491826	-0.0311546	0.975146	NA	0.428561	-0.00605239	0.137574	-0.0544384	0.956586	NA	0.229316	-0.0490917	0.137723	-0.361716	0.717565	NA
1700069P05Rik	0	NA	NA	NA	NA	NA	0	NA	NA	NA	NA	NA	0	NA	NA	NA	NA	NA	0	NA	NA	NA	NA	NA	0	NA	NA	NA	NA	NA
1700071G01Rik	0	NA	NA	NA	NA	NA	0	NA	NA	NA	NA	NA	0	NA	NA	NA	NA	NA	0	NA	NA	NA	NA	NA	0	NA	NA	NA	NA	NA
1700071K01Rik	0	NA	NA	NA	NA	NA	0	NA	NA	NA	NA	NA	0	NA	NA	NA	NA	NA	0	NA	NA	NA	NA	NA	0	NA	NA	NA	NA	NA
1700071M16Rik	0	NA	NA	NA	NA	NA	0	NA	NA	NA	NA	NA	0	NA	NA	NA	NA	NA	0	NA	NA	NA	NA	NA	0	NA	NA	NA	NA	NA
1700072B07Rik	0	NA	NA	NA	NA	NA	0	NA	NA	NA	NA	NA	0.183843	0.0184246	0.0491562	0.376227	0.706748	NA	0.0469383	0.0271222	0.137306	0.197531	0.843412	NA	0	NA	NA	NA	NA	NA
1700072G22Rik	0.374016	0.00223627	0.0247055	0.109436	0.912857	0.999481	0.174788	-0.00645104	0.0212663	-0.309409	0.757011	0.9976	0.520686	0.0168316	0.0652505	0.267543	0.789051	NA	0.198039	-0.0462707	0.137306	-0.343053	0.731559	NA	0.239667	-0.0490917	0.137723	-0.361716	0.717565	NA
1700072O05Rik	0.200692	0.0058458	0.0220333	0.265316	0.790766	0.999481	0.497277	0.0128731	0.0223466	0.661441	0.50833	0.9976	0.498174	0.038295	0.0580176	0.698567	0.484823	NA	0.0594978	-0.00957431	0.137306	-0.0697298	0.944409	NA	0.0724823	-0.0131708	0.137723	-0.0956326	0.923812	NA
1700073E17Rik	0	NA	NA	NA	NA	NA	0	NA	NA	NA	NA	NA	0	NA	NA	NA	NA	NA	0	NA	NA	NA	NA	NA	0	NA	NA	NA	NA	NA
1700074A21Rik	0	NA	NA	NA	NA	NA	0	NA	NA	NA	NA	NA	0	NA	NA	NA	NA	NA	0	NA	NA	NA	NA	NA	0	NA	NA	NA	NA	NA
1700074H08Rik	0.0782108	0.00650008	0.0220333	0.295011	0.767985	0.999481	0	NA	NA	NA	NA	NA	0.397021	0.0286427	0.0491562	0.664804	0.506176	NA	0	NA	NA	NA	NA	NA	0.0713645	0.0299344	0.137723	0.217352	0.827934	NA
1700074P13Rik	5.98306	-0.0666979	0.0588651	-1.14138	0.253714	0.999481	8.80179	-0.0153566	0.0506724	-0.302357	0.76238	0.9976	6.67414	-0.0852729	0.0918187	-0.943507	0.345422	0.738024	14.791	0.147392	0.255958	0.586674	0.557422	0.780633	6.67753	-0.194831	0.184253	-1.70707	0.0878099	0.440184
1700080E11Rik	0.853395	0.00740372	0.0296979	0.260546	0.794443	0.999481	1.04513	0.00825205	0.0263623	0.328024	0.742894	0.9976	0.42372	-0.0247622	0.0492392	-0.553632	0.579831	NA	0.681404	-0.0143023	0.139797	-0.131474	0.8954	NA	0.565415	-0.0626671	0.139137	-0.480506	0.630868	NA
1700080G11Rik	0	NA	NA	NA	NA	NA	0	NA	NA	NA	NA	NA	0	NA	NA	NA	NA	NA	0	NA	NA	NA	NA	NA	0.576224	0.105369	0.137723	0.9444	0.344965	NA
1700080N15Rik	0	NA	NA	NA	NA	NA	0	NA	NA	NA	NA	NA	0	NA	NA	NA	NA	NA	0	NA	NA	NA	NA	NA	0	NA	NA	NA	NA	NA
1700080O16Rik	0	NA	NA	NA	NA	NA	0.0603491	0.00458262	0.0212663	0.215487	0.829388	0.9976	0	NA	NA	NA	NA	NA	0	NA	NA	NA	NA	NA	0	NA	NA	NA	NA	NA
1700081B01Rik	0	NA	NA	NA	NA	NA	0	NA	NA	NA	NA	NA	0.143219	0.0133155	0.0491562	0.270881	0.786482	NA	0.572979	0.125917	0.138147	0.905705	0.365092	NA	0	NA	NA	NA	NA	NA
1700081H04Rik	0	NA	NA	NA	NA	NA	0	NA	NA	NA	NA	NA	0	NA	NA	NA	NA	NA	0	NA	NA	NA	NA	NA	0	NA	NA	NA	NA	NA
1700081N11Rik	0	NA	NA	NA	NA	NA	0	NA	NA	NA	NA	NA	0.200366	0.0184246	0.0491562	0.374758	0.70784	NA	0.0469383	0.0271222	0.137306	0.197531	0.843412	NA	0	NA	NA	NA	NA	NA
1700082M22Rik	2.17092	0.0334999	0.0651194	0.52245	0.601357	0.999481	2.48134	0.039525	0.0664035	0.603158	0.546404	0.9976	3.02367	0.104753	0.131024	0.830566	0.406219	0.776668	1.81232	-0.07142	0.253308	-0.283965	0.776437	NA	2.89997	0.309217	0.323245	0.94975	0.342239	0.704306
1700083H02Rik	0	NA	NA	NA	NA	NA	0	NA	NA	NA	NA	NA	0	NA	NA	NA	NA	NA	0	NA	NA	NA	NA	NA	0	NA	NA	NA	NA	NA
1700084C06Rik	37.7112	0.0218082	0.129301	0.168659	0.866065	0.999481	45.6312	0.100048	0.128337	0.78193	0.434255	0.9976	49.544	0.20656	0.181718	1.13847	0.254926	0.663254	43.8705	-0.0246047	0.275146	-0.089528	0.928662	0.972907	43.8934	-0.134491	0.225597	-0.596087	0.551117	0.82397
1700084E18Rik	3.55412	-0.189569	0.0782655	-2.49541	0.0125811	0.999481	4.48362	-0.15702	0.0782931	-2.06184	0.0392226	0.9976	3.9731	-0.47067	0.161366	-2.94042	0.00327766	0.0949978	4.07706	-0.930011	0.319153	-2.93045	0.00338467	0.0384801	5.82174	-0.575289	0.337321	-1.71065	0.0871463	0.438968
1700084F23Rik	2.06514	0.0366799	0.0660269	0.570156	0.568572	0.999481	1.41055	-0.0400907	0.0559908	-0.718472	0.472467	0.9976	1.23303	-0.150761	0.120785	-1.25355	0.210007	NA	1.49925	-0.156161	0.264756	-0.587193	0.557074	NA	2.24182	0.0840667	0.30479	0.279258	0.780047	NA
1700084J12Rik	0	NA	NA	NA	NA	NA	0	NA	NA	NA	NA	NA	0	NA	NA	NA	NA	NA	0	NA	NA	NA	NA	NA	0	NA	NA	NA	NA	NA
1700084M14Rik	1.41473	-0.0499576	0.0435867	-1.33419	0.182141	0.999481	3.25131	0.019932	0.0503643	0.405049	0.685442	0.9976	2.93819	0.0117002	0.105576	0.112042	0.91079	0.974802	7.07401	0.444995	0.284905	1.67517	0.0939007	0.305825	2.47827	-0.120518	0.262294	-0.48178	0.629962	0.859254
1700085C21Rik	0	NA	NA	NA	NA	NA	0	NA	NA	NA	NA	NA	0	NA	NA	NA	NA	NA	0	NA	NA	NA	NA	NA	0	NA	NA	NA	NA	NA
1700086D15Rik	0	NA	NA	NA	NA	NA	0	NA	NA	NA	NA	NA	0	NA	NA	NA	NA	NA	0	NA	NA	NA	NA	NA	0	NA	NA	NA	NA	NA
1700086L19Rik	1.94997	0.0117182	0.0455606	0.262031	0.793298	0.999481	2.23887	0.0115331	0.0424186	0.277599	0.78132	0.9976	1.82285	-0.0160335	0.104503	-0.15378	0.877783	NA	3.26557	0.242118	0.272053	0.91671	0.359295	0.631895	1.21005	-0.227996	0.188635	-1.50814	0.131519	NA
1700086O06Rik	21.0288	0.102411	0.110415	0.937123	0.348695	0.999481	18.769	-0.0331035	0.117694	-0.279278	0.780032	0.9976	19.6733	-0.0446716	0.195752	-0.227105	0.820342	0.946886	30.1115	0.624138	0.316365	1.97094	0.0487309	0.208081	33.5801	0.77584	0.327806	2.34669	0.0189412	0.228727
1700086P04Rik	5.337	0.0441955	0.099708	0.444745	0.656504	0.999481	7.52196	0.145132	0.100474	1.46357	0.143311	0.9976	4.51215	-0.189135	0.177493	-1.05959	0.289333	0.693607	8.04214	0.239961	0.312835	0.787906	0.430752	0.689557	6.82304	0.222905	0.333382	0.671028	0.502203	0.799082
1700088E04Rik	1.39085	-0.0397183	0.0616651	-0.632966	0.526756	0.999481	3.67295	0.16864	0.0877052	1.96208	0.0497527	0.9976	2.80978	0.103506	0.14417	0.731385	0.464544	0.810291	2.32858	0.108505	0.319262	0.337897	0.735441	0.882869	1.42075	-0.481391	0.28819	-1.75246	0.0796941	NA
1700091H14Rik	0	NA	NA	NA	NA	NA	0	NA	NA	NA	NA	NA	0	NA	NA	NA	NA	NA	0	NA	NA	NA	NA	NA	0	NA	NA	NA	NA	NA
1700092C02Rik	0	NA	NA	NA	NA	NA	0	NA	NA	NA	NA	NA	0	NA	NA	NA	NA	NA	0	NA	NA	NA	NA	NA	0	NA	NA	NA	NA	NA
1700092C10Rik	0.527491	0.0161916	0.0270102	0.631438	0.527754	0.999481	0.118991	-0.00360365	0.0212663	-0.169453	0.86544	0.9976	0.196311	-0.00493108	0.0491562	-0.100314	0.920095	NA	0.134526	-0.0279225	0.137306	-0.20336	0.838854	NA	0.163228	-0.0311313	0.137723	-0.226042	0.821168	NA
1700092C17Rik	0.733857	0.0038566	0.0349133	0.106832	0.914922	0.999481	1.70381	0.0554366	0.0481639	1.23904	0.215329	0.9976	0.840494	0.00722479	0.0795411	0.0901136	0.928197	NA	1.40806	0.117645	0.19252	0.6343	0.525885	NA	1.07759	0.102491	0.222502	0.444239	0.65687	NA
1700092E16Rik	0	NA	NA	NA	NA	NA	0	NA	NA	NA	NA	NA	0	NA	NA	NA	NA	NA	0	NA	NA	NA	NA	NA	0	NA	NA	NA	NA	NA
1700092E19Rik	0.374876	-0.0107128	0.0302423	-0.331856	0.739998	0.999481	0.381862	-0.0182724	0.0292084	-0.594402	0.552243	0.9976	0.443388	0.091218	0.0843962	-0.591254	0.55435	NA	0.547531	-0.0820623	0.206098	-0.466736	0.640689	NA	0.981331	0.0890426	0.208471	0.439758	0.660113	NA
1700092K14Rik	0	NA	NA	NA	NA	NA	0	NA	NA	NA	NA	NA	0	NA	NA	NA	NA	NA	0	NA	NA	NA	NA	NA	0	NA	NA	NA	NA	NA
1700092M07Rik	0	NA	NA	NA	NA	NA	0	NA	NA	NA	NA	NA	0	NA	NA	NA	NA	NA	0	NA	NA	NA	NA	NA	0	NA	NA	NA	NA	NA
1700093K21Rik	6.21949	-0.0415133	0.0660319	-0.623277	0.533103	0.999481	9.14619	0.00460846	0.0480665	0.096341	0.92325	0.9976	6.62946	-0.0656526	0.0996266	-0.655408	0.512205	0.833713	14.9654	0.333311	0.303953	1.12398	0.261023	0.530416	6.99754	-0.305525	0.283548	-1.16388	0.244473	0.627749
1700094J05Rik	0	NA	NA	NA	NA	NA	0	NA	NA	NA	NA	NA	0	NA	NA	NA	NA	NA	0	NA	NA	NA	NA	NA	0	NA	NA	NA	NA	NA
1700094M23Rik	5.49819	0.0129001	0.0804342	0.16181	0.871456	0.999481	5.10537	-0.0445898	0.0790459	-0.567313	0.570501	0.9976	5.36396	-0.0851714	0.164874	-0.516987	0.605166	0.87318	8.8089	0.352061	0.328939	1.0855	0.277701	0.549237	5.45531	-0.216441	0.319635	-0.688996	0.490826	0.793554
1700094M24Rik	0	NA	NA	NA	NA	NA	0	NA	NA	NA	NA	NA	0	NA	NA	NA	NA	NA	0	NA	NA	NA	NA	NA	0	NA	NA	NA	NA	NA
1700095A13Rik	0	NA	NA	NA	NA	NA	0	NA	NA	NA	NA	NA	0	NA	NA	NA	NA	NA	0	NA	NA	NA	NA	NA	0	NA	NA	NA	NA	NA
1700095A21Rik	0	NA	NA	NA	NA	NA	0	NA	NA	NA	NA	NA	0	NA	NA	NA	NA	NA	0	NA	NA	NA	NA	NA	0	NA	NA	NA	NA	NA
1700095B10Rik	0	NA	NA	NA	NA	NA	0	NA	NA	NA	NA	NA	0	NA	NA	NA	NA	NA	0	NA	NA	NA	NA	NA	0	NA	NA	NA	NA	NA
1700095J03Rik	0.339847	0.00417957	0.0267642	0.13828	0.890019	0.999481	0.472976	0.00741411	0.0277222	0.274811	0.783461	0.9976	0.42385	0.0172432	0.0686317	0.201268	0.840489	NA	0.57266	0.121827	0.191768	0.555914	0.57827	NA	0.462146	0.0422269	0.151894	0.240841	0.809679	NA
1700095J07Rik	0.853498	-0.0166564	0.0382226	-0.424238	0.671392	0.999481	1.26921	0.00206895	0.0393357	0.0519168	0.958595	0.9976	2.12367	0.0772209	0.105699	0.775782	0.437878	0.796457	0.841182	-0.162803	0.199911	-0.936156	0.349193	NA	0.886818	-0.17358	0.191423	-1.02676	0.304532	NA
1700095J12Rik	0	NA	NA	NA	NA	NA	0	NA	NA	NA	NA	NA	0	NA	NA	NA	NA	NA	0	NA	NA	NA	NA	NA	0	NA	NA	NA	NA	NA
1700095K22Rik	0.287493	0.00290148	0.0220333	0.131686	0.895233	0.999481	0.552814	0.0137343	0.0263407	0.580057	0.561876	0.9976	0.198761	-0.00493108	0.0491562	-0.100314	0.920095	NA	0.157966	-0.0279225	0.137306	-0.20336	0.838854	NA	0.191499	-0.0311313	0.137723	-0.226042	0.821168	NA
1700096J18Rik	1.09766	0.0168313	0.0343198	0.532712	0.594233	0.999481	0.414405	-0.0126277	0.0239368	-0.587259	0.55703	0.9976	0.484081	-0.0347559	0.0637537	-0.605854	0.544612	NA	1.46435	0.0874477	0.173569	0.545993	0.585071	NA	0.670597	-0.0524492	0.165161	-0.35757	0.720665	NA
1700096K18Rik	27.2514	0.216835	0.130777	1.66334	0.0962452	0.999481	26.0438	0.0340297	0.127587	0.266314	0.789997	0.9976	27.2371	0.0525656	0.194119	0.270408	0.786846	0.938516	25.6017	-0.0634623	0.301137	-0.210288	0.833443	0.931303	29.9088	0.218971	0.263154	0.831032	0.405955	0.745873
1700097M23Rik	1.80461	0.00273236	0.0501076	0.055391	0.955827	0.999481	4.35637	0.0647292	0.0520425	1.39883	0.161865	0.9976	1.35116	-0.0766668	0.0907267	-0.863466	0.387881	NA	1.64234	-0.0943304	0.21418	-0.454235	0.64966	NA	1.26006	-0.238171	0.192109	-1.56148	0.118409	NA
1700097N02Rik	12.2384	0.0319996	0.112265	0.286432	0.774547	0.999481	11.8954	-0.0504458	0.101969	-0.494043	0.621276	0.9976	11.3711	-0.166451	0.185568	-0.892605	0.372069	0.758103	10.2566	-0.57613	0.322067	-1.77644	0.0756598	0.269369	10.4609	-0.673663	0.337281	-2.01703	0.0436925	0.335283
1700099I09Rik	0	NA	NA	NA	NA	NA	0	NA	NA	NA	NA	NA	0	NA	NA	NA	NA	NA	0	NA	NA	NA	NA	NA	0	NA	NA	NA	NA	NA
1700100L14Rik	0	NA	NA	NA	NA	NA	0	NA	NA	NA	NA	NA	0	NA	NA	NA	NA	NA	0	NA	NA	NA	NA	NA	0	NA	NA	NA	NA	NA
1700101I11Rik	0.165664	0.000611438	0.0220333	0.0277506	0.977861	0.999481	0.44863	0.00833232	0.0243796	0.416837	0.676797	0.9976	0.150912	-0.00493108	0.0491562	-0.100314	0.920095	NA	0.119515	-0.0279225	0.137306	-0.20336	0.838854	NA	0.666128	0.139699	0.164713	0.777883	0.436638	NA
1700101I19Rik	0	NA	NA	NA	NA	NA	0	NA	NA	NA	NA	NA	0	NA	NA	NA	NA	NA	0	NA	NA	NA	NA	NA	0	NA	NA	NA	NA	NA
1700101O22Rik	0.953144	-0.0143034	0.0305948	-0.456468	0.648054	0.999481	1.14705	-0.0139775	0.0330677	-0.423106	0.672218	0.9976	0.692571	-0.0729842	0.0574606	-1.16567	0.243748	NA	1.48743	-0.0229187	0.193157	-0.121074	0.903633	NA	0.968433	-0.155998	0.160046	-1.14743	0.251205	NA
1700102F20Rik	0.175574	-0.00462292	0.0220333	-0.215783	0.829157	0.999481	0.807183	0.0157429	0.0287095	0.671999	0.501584	0.9976	0.20622	-0.0166089	0.0491562	-0.344483	0.730483	NA	0.585231	0.0402875	0.153169	0.328032	0.742888	NA	0.287249	-0.0490917	0.137723	-0.361716	0.717565	NA
1700102P08Rik	37.4591	0.0973155	0.130771	0.745766	0.455809	0.999481	42.7415	0.0767295	0.121934	0.631923	0.527437	0.9976	35.8726	-0.218163	0.188501	-1.15639	0.247523	0.655232	43.7493	0.0876374	0.311696	0.282641	0.777452	0.904164	38.335	-0.3114	0.303743	-1.02942	0.303281	0.67681
1700104B16Rik	0.732864	-0.04206	0.0328895	-1.21238	0.225368	0.999481	1.29192	-0.018608	0.0373959	-0.509674	0.61028	0.9976	0.77522	-0.100203	0.0669192	-1.43734	0.15062	NA	1.34619	-0.112133	0.209559	-0.545598	0.585342	NA	1.0827	-0.222088	0.186665	-1.42642	0.153748	NA
1700104L18Rik	0	NA	NA	NA	NA	NA	0	NA	NA	NA	NA	NA	0	NA	NA	NA	NA	NA	0.0631965	0.0271222	0.137306	0.197531	0.843412	NA	0	NA	NA	NA	NA	NA
1700105G05Rik	0.145882	0.00879012	0.0220333	0.398946	0.689933	0.999481	0	NA	NA	NA	NA	NA	0	NA	NA	NA	NA	NA	0.122112	0.0454705	0.137306	0.35299	0.724096	NA	0	NA	NA	NA	NA	NA
1700105P06Rik	0.6038	-0.0284805	0.0338862	-0.809577	0.418184	0.999481	1.00531	-0.00648429	0.0322668	-0.202909	0.839206	0.9976	0.775134	-0.0471248	0.0709372	-0.608548	0.542824	NA	0.656016	-0.170978	0.179084	-0.96982	0.332136	NA	0.911312	-0.125707	0.196652	-0.706058	0.480152	NA
1700108F19Rik	5.25864	-0.0198947	0.0904882	-0.219883	0.825962	0.999481	7.10956	0.0498357	0.0890747	0.560863	0.574891	0.9976	4.20339	-0.222364	0.144989	-1.52874	0.126329	0.508048	5.701	-0.129276	0.31415	-0.41083	0.681197	0.853916	5.28204	-0.345834	0.314459	-1.1565	0.247478	0.631438
1700108J01Rik	0	NA	NA	NA	NA	NA	0	NA	NA	NA	NA	NA	0	NA	NA	NA	NA	NA	0	NA	NA	NA	NA	NA	0	NA	NA	NA	NA	NA
1700108N06Rik	0	NA	NA	NA	NA	NA	0	NA	NA	NA	NA	NA	0	NA	NA	NA	NA	NA	0.0396415	0.0271222	0.137306	0.197531	0.843412	NA	0	NA	NA	NA	NA	NA
1700108N11Rik	0.846719	0.0113937	0.0298428	0.403643	0.686476	0.999481	0.297479	-0.0121634	0.0212676	-0.547771	0.583849	0.9976	0.413287	-0.0200859	0.049307	-0.373187	0.709009	NA	3.07139	0.113986	0.144182	1.0126	0.31125	0.585373	0.40807	-0.0853554	0.137856	-0.597033	0.550486	NA
1700109G14Rik	24.481	0.210835	0.120471	1.78311	0.0745689	0.999481	28.486	0.296275	0.124237	2.41562	0.0157086	0.9976	28.5133	0.44324	0.188959	2.35295	0.0186252	0.228708	47.7855	1.23516	0.304344	4.0757	4.59e-05	0.00186233	25.6502	0.302676	0.306562	0.990207	0.322073	0.689156
1700109G15Rik	0	NA	NA	NA	NA	NA	0	NA	NA	NA	NA	NA	0	NA	NA	NA	NA	NA	0.0792829	0.0454705	0.137306	0.305132	0.760266	NA	0	NA	NA	NA	NA	NA
1700109H08Rik	100.751	0.136595	0.125595	1.08836	0.276437	0.999481	117.643	0.191455	0.125333	1.52876	0.126324	0.9976	102.922	-0.100101	0.175536	-0.57014	0.568583	0.858925	101.078	-0.2071	0.225847	-0.917049	0.359117	0.631823	107.292	-0.190951	0.210191	-0.908441	0.363645	0.719155
1700109I08Rik	0.600389	0.0292945	0.0393622	0.760474	0.446972	0.999481	0.169986	-0.00645104	0.0212663	-0.299127	0.764843	0.9976	0.433536	0.0116505	0.0751331	0.161246	0.8719	NA	0.461219	0.0424706	0.183947	0.253419	0.799944	NA	0.376538	-0.0361775	0.167297	-0.211985	0.832118	NA
1700109K24Rik	0	NA	NA	NA	NA	NA	0	NA	NA	NA	NA	NA	0	NA	NA	NA	NA	NA	0	NA	NA	NA	NA	NA	0	NA	NA	NA	NA	NA
1700110C19Rik	5.01623	0.0506416	0.0763295	0.677463	0.498112	0.999481	4.54326	0.00745512	0.0746839	0.0991481	0.921021	0.9976	5.16733	0.0680837	0.167319	0.407225	0.683843	0.901492	5.528	0.192086	0.327041	0.586062	0.557834	0.780684	5.24244	0.10037	0.316822	0.311622	0.755328	0.91404
1700110I01Rik	0.0762766	0.00650008	0.0220333	0.295011	0.767985	0.999481	0	NA	NA	NA	NA	NA	0.291787	0.0235336	0.0491562	0.508019	0.61144	NA	0.0469383	0.0271222	0.137306	0.197531	0.843412	NA	0	NA	NA	NA	NA	NA
1700110I07Rik	0	NA	NA	NA	NA	NA	0.0888417	0.00458262	0.0212663	0.215487	0.829388	0.9976	0	NA	NA	NA	NA	NA	0.238023	0.0454705	0.137306	0.35299	0.724096	NA	0.144056	0.0299344	0.137723	0.217352	0.827934	NA
1700110K17Rik	0	NA	NA	NA	NA	NA	0	NA	NA	NA	NA	NA	0	NA	NA	NA	NA	NA	0	NA	NA	NA	NA	NA	0	NA	NA	NA	NA	NA
1700111E14Rik	0	NA	NA	NA	NA	NA	0	NA	NA	NA	NA	NA	0	NA	NA	NA	NA	NA	0	NA	NA	NA	NA	NA	0	NA	NA	NA	NA	NA
1700111N16Rik	1.42464	0.0240026	0.0453388	0.549834	0.582433	0.999481	1.34923	0.0139544	0.0446542	0.31551	0.752374	0.9976	3.63327	0.139716	0.105237	1.58948	0.111953	0.483412	1.33812	0.0693666	0.246527	0.276424	0.782222	NA	1.57859	0.141903	0.261354	0.532782	0.594185	NA
1700112D23Rik	2.91015	0.141372	0.0634501	2.74572	0.00603774	0.914664	1.06621	0.0375952	0.0443895	0.889131	0.373933	0.9976	2.27933	0.21099	0.12071	2.01656	0.0437413	0.333958	4.71093	0.696172	0.283434	2.85014	0.00436996	0.0457869	1.70214	0.498751	0.279224	1.75519	0.0792272	NA
1700112H15Rik	1.28941	0.0700797	0.0499181	1.58144	0.113778	0.999481	0.957743	0.0545856	0.0487106	1.15153	0.249515	0.9976	0.586761	0.0182112	0.084803	0.230674	0.817568	NA	0.9041	0.256125	0.253426	0.990717	0.321824	NA	0.542344	0.0332209	0.195509	0.152022	0.87917	NA
1700112J05Rik	9.40731	0.0967912	0.0723997	1.4589	0.144594	0.999481	6.52123	0.0222738	0.0719546	0.314132	0.753421	0.9976	6.67894	0.0312946	0.142606	0.22268	0.823784	0.947924	6.54252	0.0216048	0.293116	0.0753126	0.939966	0.977136	6.09012	-0.0652052	0.314599	-0.209955	0.833703	0.945376
1700112J16Rik	2.92138	0.0808152	0.0710056	1.18325	0.236711	0.999481	4.81981	0.138671	0.0720308	2.09709	0.035986	0.9976	5.8307	0.514102	0.177099	3.03469	0.00240784	0.080164	4.21007	0.466605	0.313197	1.52884	0.126304	0.360853	2.71238	0.18055	0.306072	0.580392	0.56165	0.827771
1700112K13Rik	0.163787	0.00879012	0.0220333	0.398946	0.689933	0.999481	0	NA	NA	NA	NA	NA	0	NA	NA	NA	NA	NA	0	NA	NA	NA	NA	NA	0	NA	NA	NA	NA	NA
1700112L15Rik	0	NA	NA	NA	NA	NA	0	NA	NA	NA	NA	NA	0	NA	NA	NA	NA	NA	0	NA	NA	NA	NA	NA	0	NA	NA	NA	NA	NA
1700112M02Rik	1.00084	-0.00395156	0.0493556	-0.0797648	0.936424	0.999481	2.16964	0.0708006	0.0593475	1.26531	0.20576	0.9976	1.23377	0.000357143	0.115663	0.00310067	0.997526	NA	1.15781	-0.0410762	0.238529	-0.171153	0.864104	NA	1.06782	-0.137106	0.245972	-0.62174	0.534113	NA
1700113A16Rik	30.4086	0.0502222	0.121581	0.415256	0.677955	0.999481	35.2525	0.0757418	0.117671	0.646179	0.518164	0.9976	31.083	-0.0941552	0.196221	-0.479891	0.631305	0.882868	29.6051	-0.278731	0.31437	-0.888746	0.374139	0.646095	27.2476	-0.745543	0.307768	-2.42083	0.015485	0.205764
1700113B09Rik	0.129493	0.00355576	0.0220333	0.161381	0.871793	0.999481	0.29257	0.00723556	0.0220641	0.337662	0.735618	0.9976	0.0518305	-0.00347139	0.0491562	-0.0706194	0.943701	NA	0.0594978	-0.00957431	0.137306	-0.0697298	0.944409	NA	0.0724823	-0.0131708	0.137723	-0.0956326	0.923812	NA
1700113B19Rik	0.494001	0.000751058	0.0322412	0.0209804	0.983261	0.999847	0.558954	-0.0010742	0.0317249	-0.0302037	0.975905	0.9976	0.424843	-0.0269065	0.0692095	-0.322156	0.747335	NA	0.299521	-0.0791754	0.137547	-0.533548	0.593654	NA	0.773913	0.0849438	0.226371	0.362119	0.717263	NA
1700113H08Rik	12.1627	0.0636905	0.110174	0.581227	0.561088	0.999481	14.9731	0.115278	0.109085	1.06736	0.285811	0.9976	15.0589	0.194245	0.196194	0.994789	0.319839	0.718029	16.5288	0.348966	0.323834	1.08777	0.276697	0.548443	11.7587	-0.366782	0.320189	-1.15229	0.2492	0.633187
1700116B05Rik	0	NA	NA	NA	NA	NA	0	NA	NA	NA	NA	NA	0.143219	0.0133155	0.0491562	0.270881	0.786482	NA	0	NA	NA	NA	NA	NA	0	NA	NA	NA	NA	NA
1700119H24Rik	0	NA	NA	NA	NA	NA	0	NA	NA	NA	NA	NA	0	NA	NA	NA	NA	NA	0	NA	NA	NA	NA	NA	0	NA	NA	NA	NA	NA
1700119I11Rik	0	NA	NA	NA	NA	NA	0	NA	NA	NA	NA	NA	0	NA	NA	NA	NA	NA	0	NA	NA	NA	NA	NA	0	NA	NA	NA	NA	NA
1700120B22Rik	0.37149	-0.0199531	0.0245886	-0.721154	0.470815	0.999481	1.0405	0.00559525	0.0389996	0.145478	0.884333	0.9976	1.73079	0.0962711	0.108865	0.948647	0.3428	NA	1.09342	0.0641275	0.247416	0.25293	0.800322	NA	0.608954	-0.150496	0.163479	-0.937048	0.348734	NA
1700120C14Rik	7.2195	-0.0137723	0.087856	-0.156016	0.87602	0.999481	9.30945	0.038545	0.0954453	0.405697	0.684965	0.9976	7.16709	-0.202495	0.186001	-1.08354	0.278569	0.683832	6.76226	-0.457807	0.33265	-1.37021	0.170621	0.421776	8.92766	-0.0891111	0.337063	-0.267572	0.789028	0.928054
1700120C18Rik	0	NA	NA	NA	NA	NA	0	NA	NA	NA	NA	NA	0	NA	NA	NA	NA	NA	0	NA	NA	NA	NA	NA	0	NA	NA	NA	NA	NA
1700120E14Rik	0	NA	NA	NA	NA	NA	0	NA	NA	NA	NA	NA	0	NA	NA	NA	NA	NA	0	NA	NA	NA	NA	NA	0	NA	NA	NA	NA	NA
1700120G07Rik	0.107827	-0.0016786	0.0220333	-0.0761846	0.939272	0.999481	0.27228	0.00179933	0.0242635	0.0741578	0.940885	0.9976	0.280764	0.000189262	0.0506625	0.00373574	0.997019	NA	0.512583	0.0739743	0.14913	0.498662	0.618017	NA	0.870695	0.167207	0.174399	0.99521	0.319634	NA
1700120G11Rik	0.666624	-0.0320121	0.0407038	-0.774468	0.438654	0.999481	1.18489	0.00188018	0.0489375	0.039037	0.968861	0.9976	1.35958	0.0271696	0.111581	0.247919	0.804197	NA	3.86615	0.479939	0.280538	1.87515	0.0607722	0.237318	0.882172	-0.196799	0.23116	-0.886373	0.375416	NA
1700120K04Rik	0	NA	NA	NA	NA	NA	0	NA	NA	NA	NA	NA	0	NA	NA	NA	NA	NA	0	NA	NA	NA	NA	NA	0	NA	NA	NA	NA	NA
1700120O09Rik	0	NA	NA	NA	NA	NA	0	NA	NA	NA	NA	NA	0	NA	NA	NA	NA	NA	0	NA	NA	NA	NA	NA	0	NA	NA	NA	NA	NA
1700121C08Rik	1.42709	-0.00839103	0.0480798	-0.174065	0.861814	0.999481	2.0999	0.0141438	0.0454894	0.315703	0.752228	0.9976	1.63256	-0.0171918	0.0893351	-0.191449	0.848174	NA	1.16182	-0.165135	0.193839	-1.11828	0.263446	NA	1.41724	-0.184574	0.233466	-0.909084	0.363306	NA
1700121L03Rik	0.11721	0.00355576	0.0220333	0.161381	0.871793	0.999481	0.0467496	-0.000756253	0.0212663	-0.035561	0.971632	0.9976	0.0452825	-0.00347139	0.0491562	-0.0706194	0.943701	NA	0.193277	0.0466181	0.137401	0.291885	0.770375	NA	0.0642502	-0.0131708	0.137723	-0.0956326	0.923812	NA
1700121L16Rik	0.158599	0.000611438	0.0220333	0.0277506	0.977861	0.999481	0.113822	-0.00360365	0.0212663	-0.169453	0.86544	0.9976	1.15083	0.0988787	0.0838689	1.43846	0.150304	NA	0.365211	0.0381013	0.157905	0.267096	0.789395	NA	0.299317	-0.00619886	0.140031	-0.0442677	0.964691	NA
1700121N20Rik	0.220058	0.00290148	0.0220333	0.131686	0.895233	0.999481	0.199192	-0.00111217	0.0212663	-0.052297	0.958292	0.9976	0.176285	-0.00493108	0.0491562	-0.100314	0.920095	NA	1.52786	0.196834	0.179036	1.344	0.178947	NA	0.438197	0.0232074	0.150849	0.165268	0.868733	NA
1700122D07Rik	0	NA	NA	NA	NA	NA	0	NA	NA	NA	NA	NA	0	NA	NA	NA	NA	NA	0	NA	NA	NA	NA	NA	0	NA	NA	NA	NA	NA
1700122E12Rik	3.9909	0.10774	0.0734139	1.56562	0.117438	0.999481	1.99525	-0.0308875	0.0597581	-0.516528	0.605486	0.9976	2.71246	0.0269322	0.137698	0.196762	0.844014	0.95502	1.96748	-0.17895	0.281231	-0.636686	0.52433	NA	2.31626	-0.139775	0.29843	-0.482685	0.629319	0.859249
1700122H20Rik	0.184881	0.0058458	0.0220333	0.265316	0.790766	0.999481	0.451725	0.0161141	0.0246893	0.683702	0.494163	0.9976	0.568418	0.062636	0.0665982	0.917639	0.358808	NA	0.396337	0.132788	0.162661	0.697647	0.485398	NA	0.0642502	-0.0131708	0.137723	-0.0956326	0.923812	NA
1700122O11Rik	0	NA	NA	NA	NA	NA	0	NA	NA	NA	NA	NA	0	NA	NA	NA	NA	NA	0.158566	0.0755111	0.137372	0.462373	0.643814	NA	0	NA	NA	NA	NA	NA
1700123J17Rik	4.02304	0.0614943	0.0733762	0.861848	0.388771	0.999481	3.19613	-0.00707651	0.0626276	-0.113048	0.909992	0.9976	2.84038	-0.0994869	0.149448	-0.66347	0.50703	0.831842	3.18633	-0.120897	0.320946	-0.380678	0.703442	0.867049	3.12452	-0.161943	0.302469	-0.545006	0.585749	0.840167
1700123K08Rik	0.665075	0.0328146	0.0288996	1.29155	0.196511	0.999481	0.462864	0.016952	0.0212923	0.791702	0.428534	0.9976	0.0800203	0.00820645	0.0491562	0.166946	0.867412	NA	0.183169	0.0640774	0.137323	0.493963	0.621332	NA	0	NA	NA	NA	NA	NA
1700123L14Rik	0	NA	NA	NA	NA	NA	0	NA	NA	NA	NA	NA	0	NA	NA	NA	NA	NA	0	NA	NA	NA	NA	NA	0	NA	NA	NA	NA	NA
1700123M08Rik	18.331	0.104491	0.111953	0.944915	0.344702	0.999481	20.6543	0.124223	0.115038	1.09099	0.275276	0.9976	21.4717	0.212566	0.196267	1.09051	0.275487	0.681279	16.1675	-0.179018	0.328374	-0.543738	0.586622	0.800491	20.2206	0.122012	0.328997	0.372784	0.709309	0.895077
1700123O12Rik	9.10543	-0.0604957	0.0959423	-0.626712	0.530848	0.999481	10.4183	-0.0564945	0.0935644	-0.60311	0.546436	0.9976	13.3776	0.0733823	0.188717	0.3909	0.695871	0.906913	18.3252	0.404339	0.331115	1.23803	0.215704	0.480457	10.482	-0.414767	0.336225	-1.26535	0.205747	0.592265
1700123O20Rik	91.7479	-0.270689	0.114071	-2.36967	0.0178039	0.999481	101.962	-0.285077	0.120972	-2.3535	0.0185977	0.9976	108.564	-0.267474	0.152896	-1.74797	0.0804686	0.429993	108.36	-0.367738	0.195324	-1.88195	0.0598426	0.234961	124.345	-0.113493	0.169999	-0.667397	0.504518	0.800562
1700123O21Rik	7.0778	-0.080472	0.0910244	-0.884976	0.37617	0.999481	8.57414	-0.0481265	0.0898529	-0.534636	0.592902	0.9976	10.5332	0.0475163	0.193539	0.245774	0.805857	0.943626	8.17139	-0.347196	0.332403	-1.04033	0.298187	0.571402	8.82886	-0.328098	0.335506	-0.997885	0.318335	0.686702
1700124L16Rik	3.617	0.0907732	0.0767189	1.22874	0.219169	0.999481	2.65838	0.00154905	0.0644077	0.0241463	0.980736	0.998007	2.40459	-0.0496219	0.138723	-0.355197	0.722442	0.916943	3.51268	0.119969	0.279998	0.439602	0.660226	0.841924	3.10665	0.088411	0.309122	0.283016	0.777165	0.922567
1700124M09Rik	0	NA	NA	NA	NA	NA	0	NA	NA	NA	NA	NA	0	NA	NA	NA	NA	NA	0	NA	NA	NA	NA	NA	0	NA	NA	NA	NA	NA
1700125G02Rik	0	NA	NA	NA	NA	NA	0	NA	NA	NA	NA	NA	0	NA	NA	NA	NA	NA	0	NA	NA	NA	NA	NA	0	NA	NA	NA	NA	NA
1700125G22Rik	0.769401	-0.0407454	0.0363768	-1.11343	0.265524	0.999481	0.827209	-0.0411289	0.0328708	-1.32286	0.185882	0.9976	1.02629	-0.0750025	0.0832334	-0.974053	0.33003	NA	1.02304	-0.156424	0.190586	-0.801334	0.422939	NA	1.09502	-0.221826	0.20609	-1.26648	0.205343	NA
1700125H03Rik	0	NA	NA	NA	NA	NA	0	NA	NA	NA	NA	NA	0	NA	NA	NA	NA	NA	0	NA	NA	NA	NA	NA	0	NA	NA	NA	NA	NA
1700125H20Rik	2.72509	0.0773194	0.0649125	1.26606	0.205491	0.999481	1.61133	-0.00747482	0.0472109	-0.159346	0.873396	0.9976	2.58642	0.07983	0.117013	0.707518	0.479244	0.817661	1.12312	-0.232432	0.226104	-1.07387	0.282882	NA	1.33335	-0.213861	0.23829	-0.952542	0.340822	NA
1700126A01Rik	0.167498	0.0110802	0.0220333	0.500191	0.61694	0.999481	0	NA	NA	NA	NA	NA	0	NA	NA	NA	NA	NA	0	NA	NA	NA	NA	NA	0.16997	0.0550791	0.137723	0.411087	0.681009	NA
1700126G02Rik	0	NA	NA	NA	NA	NA	0	NA	NA	NA	NA	NA	0	NA	NA	NA	NA	NA	0	NA	NA	NA	NA	NA	0	NA	NA	NA	NA	NA
1700126H18Rik	0.0442706	0.00126572	0.0220333	0.0574457	0.95419	0.999481	0.126803	0.00173523	0.0212663	0.0815951	0.934969	0.9976	0.662144	0.0537415	0.0614401	0.920749	0.357181	NA	0.216051	0.0272714	0.137316	0.219163	0.826523	NA	0.216538	0.0119739	0.137723	0.0869419	0.930718	NA
1700127F24Rik	0	NA	NA	NA	NA	NA	0	NA	NA	NA	NA	NA	0	NA	NA	NA	NA	NA	0	NA	NA	NA	NA	NA	0	NA	NA	NA	NA	NA
1700128A07Rik	11.0442	0.0111951	0.112829	0.0991304	0.921035	0.999481	12.3886	0.00772821	0.117578	0.0658107	0.947529	0.9976	10.8838	-0.198186	0.195095	-1.01427	0.310455	0.710169	10.4531	-0.429866	0.312423	-1.37169	0.170161	0.421269	12.3683	-0.2215	0.322285	-0.691249	0.489409	0.792925
1700128E19Rik	0.367105	0.0133205	0.0247855	0.542626	0.587387	0.999481	0.123894	0.00173523	0.0212663	0.0815951	0.934969	0.9976	0.0452825	-0.00347139	0.0491562	-0.0706194	0.943701	NA	1.01922	0.294563	0.209259	1.59044	0.111736	NA	0.0642502	-0.0131708	0.137723	-0.0956326	0.923812	NA
1700128F08Rik	0.110041	0.00355576	0.0220333	0.161381	0.871793	0.999481	0.0701672	-0.000756253	0.0212663	-0.035561	0.971632	0.9976	0.328056	0.0243883	0.0523489	0.405239	0.685302	NA	0.294166	0.0269932	0.137315	0.189698	0.849545	NA	0.0957497	-0.0131708	0.137723	-0.0956326	0.923812	NA
1700129C05Rik	13.0535	-0.00175455	0.0829366	-0.0212232	0.983068	0.999847	15.0784	0.00468151	0.0749615	0.0626931	0.950011	0.9976	9.06619	-0.26407	0.137763	-1.96161	0.0498075	0.351883	23.8716	0.369463	0.320825	1.17061	0.241754	0.508551	11.5488	-0.575961	0.325554	-1.87317	0.061045	0.38671
1700129L04Rik	0.793627	0.0140166	0.0325056	0.45147	0.651651	0.999481	0.321363	-0.0110345	0.0223806	-0.412979	0.679622	0.9976	0.831769	0.0269356	0.0773827	0.358778	0.719761	NA	0.72682	0.0617403	0.21366	0.278956	0.780278	NA	0.5222	-0.0456964	0.174823	-0.255817	0.798092	NA
1810006J02Rik	39.3904	0.0748642	0.122184	0.617138	0.537144	0.999481	42.5263	0.0681176	0.127542	0.534788	0.592796	0.9976	37.2426	-0.194171	0.188648	-1.02826	0.303826	0.703703	36.0313	-0.411756	0.2553	-1.61369	0.106596	0.328926	40.0819	-0.25304	0.271181	-0.932577	0.351038	0.709502
1810007C17Rik	0	NA	NA	NA	NA	NA	0	NA	NA	NA	NA	NA	0	NA	NA	NA	NA	NA	0.252786	0.0839359	0.13742	0.596174	0.551059	NA	0	NA	NA	NA	NA	NA
1810007D17Rik	0.690236	-0.0255082	0.0232245	-0.985027	0.324611	0.999481	0.987228	-0.0241264	0.0268439	-0.993192	0.320617	0.9976	1.02886	0.0117482	0.0628059	-0.933045	0.350797	NA	1.37001	-0.081025	0.172642	-0.530933	0.595465	NA	1.1426	-0.121165	0.142705	-1.08634	0.277328	NA
1810008B01Rik	0	NA	NA	NA	NA	NA	0	NA	NA	NA	NA	NA	0	NA	NA	NA	NA	NA	0	NA	NA	NA	NA	NA	0	NA	NA	NA	NA	NA
1810008I18Rik	0	NA	NA	NA	NA	NA	0.303176	0.0145441	0.0212667	0.612256	0.540368	0.9976	0.283449	0.025118	0.0507563	0.497663	0.618722	NA	0.340642	0.110135	0.137657	0.704994	0.480814	NA	0.258032	0.105369	0.137723	0.612342	0.540312	NA
1810009A15Rik	0	NA	NA	NA	NA	NA	0	NA	NA	NA	NA	NA	0	NA	NA	NA	NA	NA	0	NA	NA	NA	NA	NA	0	NA	NA	NA	NA	NA
1810009J06Rik	0	NA	NA	NA	NA	NA	0.0482627	0.00458262	0.0212663	0.215487	0.829388	0.9976	0.0769577	0.00820645	0.0491562	0.166946	0.867412	NA	0	NA	NA	NA	NA	NA	0.173333	0.0550791	0.137723	0.411087	0.681009	NA
1810010D01Rik	0	NA	NA	NA	NA	NA	0	NA	NA	NA	NA	NA	0	NA	NA	NA	NA	NA	0	NA	NA	NA	NA	NA	0	NA	NA	NA	NA	NA
1810010H24Rik	6.80328	-0.0328249	0.0922665	-0.35393	0.723391	0.999481	7.4047	-0.060274	0.099667	-0.601629	0.547421	0.9976	8.6371	-0.00139774	0.185883	-0.00751257	0.994006	0.998007	7.92857	-0.114859	0.332777	-0.342045	0.732317	0.881839	7.53075	-0.423849	0.336362	-1.2691	0.204406	0.591674
1810010K12Rik	0	NA	NA	NA	NA	NA	0	NA	NA	NA	NA	NA	0	NA	NA	NA	NA	NA	0.0631965	0.0271222	0.137306	0.197531	0.843412	NA	0	NA	NA	NA	NA	NA
1810012K08Rik	0	NA	NA	NA	NA	NA	0	NA	NA	NA	NA	NA	0	NA	NA	NA	NA	NA	0	NA	NA	NA	NA	NA	0	NA	NA	NA	NA	NA
1810012K16Rik	0.715505	0.0132471	0.0348921	0.433556	0.664611	0.999481	0.500865	-0.00205027	0.0311725	-0.0578096	0.9539	0.9976	1.25695	0.0679769	0.0831822	0.904065	0.365961	NA	1.12946	0.17476	0.214151	0.838118	0.401965	NA	0.825428	0.114108	0.214247	0.512626	0.608213	NA
1810013D15Rik	0.0762766	0.00650008	0.0220333	0.295011	0.767985	0.999481	0	NA	NA	NA	NA	NA	0.0612809	0.00820645	0.0491562	0.166946	0.867412	NA	0.0396415	0.0271222	0.137306	0.197531	0.843412	NA	0	NA	NA	NA	NA	NA
1810013L24Rik	857.95	-0.0384308	0.109333	-0.35147	0.725236	0.999481	937.346	-0.0938328	0.117874	-0.795817	0.426138	0.9976	938.793	-0.201382	0.127823	-1.57527	0.115194	0.489799	991.328	-0.107669	0.155356	-0.693062	0.48827	0.732333	1073.36	-0.000426444	0.163932	-0.00260132	0.997924	0.999192
1810014B01Rik	32.2933	-0.0500387	0.12941	-0.386383	0.699213	0.999481	38.3798	0.00513488	0.127841	0.0402852	0.967866	0.9976	33.3362	-0.263476	0.195146	-1.3463	0.178205	0.580809	32.9746	-0.459321	0.286768	-1.60057	0.109472	0.333665	42.1742	0.0351139	0.278419	0.126201	0.899573	0.970628
1810017P11Rik	0	NA	NA	NA	NA	NA	0	NA	NA	NA	NA	NA	0	NA	NA	NA	NA	NA	0	NA	NA	NA	NA	NA	0	NA	NA	NA	NA	NA
1810018F18Rik	0.0389988	0.00126572	0.0220333	0.0574457	0.95419	0.999481	0.0467496	-0.000756253	0.0212663	-0.035561	0.971632	0.9976	0.931718	0.070994	0.0672209	1.25219	0.2105	NA	0.558034	0.110597	0.139002	0.7278	0.466736	NA	0.0642502	-0.0131708	0.137723	-0.0956326	0.923812	NA
1810019D21Rik	0.232546	0.00545688	0.0220399	0.231691	0.816778	0.999481	0.457459	0.0191454	0.030413	0.584025	0.559203	0.9976	0.455711	0.0366311	0.0633999	0.491392	0.623149	NA	0.290233	0.0318033	0.137568	0.228707	0.819097	NA	0.1285	-0.0311313	0.137723	-0.226042	0.821168	NA
1810019N24Rik	18.9908	0.201361	0.126425	1.60992	0.107416	0.999481	17.2339	0.0174952	0.125329	0.14018	0.888518	0.9976	18.3457	0.0610537	0.190135	0.322029	0.747431	0.925606	18.2795	0.0135283	0.301802	0.0451143	0.964016	0.986247	15.9534	-0.376191	0.30021	-1.24874	0.211759	0.597655
1810020O05Rik	1.11898	-0.00576834	0.0514655	-0.112855	0.910145	0.999481	1.31606	-0.000219613	0.0471876	-0.00467015	0.996274	0.999418	1.54543	0.0449843	0.134461	0.33748	0.735755	NA	3.85197	0.587869	0.307	2.02573	0.042792	0.192792	2.36836	0.378894	0.308122	1.23882	0.215414	0.601084
1810021B22Rik	3.19503	0.0883614	0.0768167	1.20533	0.228074	0.999481	2.46423	0.00851993	0.0619393	0.13871	0.889679	0.9976	3.37483	0.117409	0.146757	0.830434	0.406294	0.776668	4.38612	0.419878	0.307521	1.3894	0.164711	0.414702	2.65842	0.00539315	0.293587	0.0188394	0.984969	0.995282
1810022K09Rik	186.718	-0.114195	0.125728	-0.908149	0.363799	0.999481	212.286	-0.104759	0.120841	-0.867085	0.385895	0.9976	220.948	-0.124604	0.136567	-0.912531	0.361489	0.750059	227.43	-0.0893146	0.193104	-0.462561	0.643679	0.832818	254.602	0.11544	0.201735	0.57235	0.567085	0.830152
1810024B03Rik	99.8499	0.228176	0.129442	1.76785	0.0770857	0.999481	105.942	0.1632	0.126114	1.29541	0.195179	0.9976	105.624	0.1236	0.160896	0.768376	0.442264	0.799037	97.2943	-0.0684824	0.225363	-0.30388	0.76122	0.895847	99.4394	-0.140664	0.239402	-0.587799	0.556667	0.82583
1810026B05Rik	79.1049	-0.123558	0.125382	-0.984402	0.324918	0.999481	90.8926	-0.081682	0.127037	-0.642355	0.520643	0.9976	88.7747	-0.237569	0.164189	-1.44574	0.148251	0.542299	86.5956	-0.381294	0.223411	-1.70448	0.0882911	0.295225	103.58	-0.0211645	0.195225	-0.108373	0.9137	0.975542
1810030O07Rik	207.934	0.168735	0.102803	1.6419	0.100611	0.999481	211.839	-0.0292121	0.109719	-0.26623	0.790062	0.9976	223.223	0.00115694	0.121366	0.00953151	0.992395	0.997488	203.381	-0.262124	0.214098	-1.22363	0.221093	0.486224	262.125	0.337414	0.155288	2.17294	0.0297847	0.280657
1810032O08Rik	31.8522	0.014133	0.129353	0.109114	0.913112	0.999481	31.6475	-0.159902	0.128378	-1.24149	0.214425	0.9976	39.6715	0.129035	0.18011	0.715942	0.474027	0.81563	33.3523	-0.236605	0.245594	-0.961197	0.336453	0.609272	42.7875	0.278816	0.218185	1.27804	0.201236	0.590605
1810034E14Rik	0	NA	NA	NA	NA	NA	0	NA	NA	NA	NA	NA	0	NA	NA	NA	NA	NA	0	NA	NA	NA	NA	NA	0	NA	NA	NA	NA	NA
1810037I17Rik	181.596	-0.133872	0.126311	-1.05915	0.289532	0.999481	207.768	-0.106245	0.125874	-0.843933	0.398707	0.9976	202.315	-0.284681	0.152513	-1.86616	0.0620188	0.384795	214.779	-0.193683	0.2215	-0.874181	0.38202	0.653397	271.105	0.311837	0.250869	1.24247	0.214061	0.59992
1810041H14Rik	9.03101	-0.0464298	0.112445	-0.411558	0.680663	0.999481	11.2426	0.0196582	0.111802	0.175681	0.860544	0.9976	10.2115	-0.0983542	0.186532	-0.524638	0.599835	0.871391	8.66681	-0.508041	0.33156	-1.52866	0.126349	0.360853	9.96186	-0.330566	0.332846	-1.02656	0.30463	0.677019
1810043G02Rik	31.4365	-0.10347	0.129523	-0.796991	0.425456	0.999481	35.7283	-0.102231	0.127821	-0.798912	0.424341	0.9976	43.0282	0.10575	0.184635	0.573376	0.56639	0.858284	46.444	0.286531	0.227392	1.2615	0.207127	0.470349	42.0443	-0.0100366	0.243274	-0.0412377	0.967106	0.990879
1810044D09Rik	2.5593	-0.0303495	0.0682735	-0.442846	0.657877	0.999481	2.39067	-0.0667799	0.0614999	-1.09939	0.271599	0.9976	3.3107	-0.0330226	0.160519	-0.207646	0.835505	0.952063	3.70655	0.0679867	0.311374	0.216965	0.828236	0.929281	4.36287	0.218426	0.329038	0.662624	0.507572	0.801607
1810046K07Rik	89.4006	0.0834536	0.130736	0.639271	0.522647	0.999481	94.142	-0.00458764	0.127643	-0.0359533	0.97132	0.9976	103.106	0.0785398	0.182846	0.429964	0.667222	0.896062	88.2282	-0.25168	0.298372	-0.842924	0.399271	0.665833	121.906	0.34567	0.318693	1.08204	0.279236	0.657975
1810049I09Rik	0.4059	-0.00371099	0.022248	-0.256193	0.797802	0.999481	0.311281	-0.00929844	0.0212663	-0.557416	0.577244	0.9976	0.302779	-0.0231777	0.0491562	-0.59129	0.554326	NA	0.348301	-0.0635077	0.137379	-0.588453	0.556228	NA	0.42003	-0.0670522	0.137723	-0.596723	0.550692	NA
1810049J17Rik	0	NA	NA	NA	NA	NA	0	NA	NA	NA	NA	NA	0	NA	NA	NA	NA	NA	0	NA	NA	NA	NA	NA	0	NA	NA	NA	NA	NA
1810053B23Rik	0.206357	0.00290148	0.0220333	0.131686	0.895233	0.999481	0.27141	0.0014173	0.0215551	0.0657525	0.947575	0.9976	1.20555	0.112744	0.0863318	1.55571	0.119778	NA	0.691183	0.172185	0.182596	0.888707	0.37416	NA	1.05625	0.425098	0.239536	1.73577	0.0826037	NA
1810055G02Rik	15.7319	-0.0191395	0.123911	-0.154563	0.877166	0.999481	19.135	0.0589023	0.120602	0.487141	0.626158	0.9976	20.5343	0.136273	0.195426	0.696186	0.486312	0.820535	29.7973	0.83674	0.294278	2.83414	0.0045949	0.0473439	25.5306	0.536277	0.31874	1.67229	0.0944665	0.453069
1810058I24Rik	167.551	0.0870309	0.126678	0.687493	0.491772	0.999481	162.826	-0.151656	0.12624	-1.20028	0.230033	0.9976	180.115	-0.0640786	0.144963	-0.442011	0.658481	0.893366	229.872	0.463838	0.228276	2.03277	0.0420758	0.191237	270.204	0.733824	0.283838	2.57917	0.00990394	0.161317
1810059C17Rik	0.859917	0.0414035	0.0370721	1.30107	0.193234	0.999481	0.106138	-0.00360365	0.0212663	-0.169453	0.86544	0.9976	0.392957	0.0130242	0.0548712	0.268003	0.788697	NA	0.118996	-0.0279225	0.137306	-0.20336	0.838854	NA	1.09597	0.215334	0.182512	1.21594	0.224006	NA
1810059H22Rik	0	NA	NA	NA	NA	NA	0	NA	NA	NA	NA	NA	0	NA	NA	NA	NA	NA	0	NA	NA	NA	NA	NA	0	NA	NA	NA	NA	NA
1810062G17Rik	26.6936	0.0947463	0.128015	0.742327	0.457889	0.999481	29.1272	0.0523837	0.120115	0.4376	0.661676	0.9976	32.3713	0.162589	0.196061	0.83219	0.405302	0.776055	28.4946	-0.0387384	0.277625	-0.139817	0.888804	0.95569	30.2581	0.0150009	0.303395	0.0495749	0.960461	0.989223
1810062O18Rik	7.18716	0.10327	0.103769	1.01087	0.312078	0.999481	8.42471	0.141654	0.105853	1.35349	0.175899	0.9976	5.48533	-0.0968865	0.148122	-0.651238	0.514893	0.834584	8.16605	0.201685	0.332533	0.615176	0.538439	0.767366	8.17996	0.22508	0.336856	0.67261	0.501196	0.798696
1810063I02Rik	0	NA	NA	NA	NA	NA	0	NA	NA	NA	NA	NA	0	NA	NA	NA	NA	NA	0	NA	NA	NA	NA	NA	0	NA	NA	NA	NA	NA
1810064F22Rik	8.46032	-0.0694952	0.0938301	-0.736977	0.461136	0.999481	11.165	-0.00237858	0.10139	-0.0234531	0.981289	0.998007	12.6476	0.0800162	0.193121	0.41571	0.677623	0.899349	12.8026	0.14776	0.332392	0.442193	0.65835	0.840889	11.5951	-0.0972113	0.33573	-0.289128	0.772483	0.921867
1810065E05Rik	0.23313	-0.00233288	0.0220333	-0.111804	0.910979	0.999481	0.178487	-0.00645104	0.0212663	-0.309409	0.757011	0.9976	0.174435	-0.0166089	0.0491562	-0.344483	0.730483	NA	0.201789	-0.0462707	0.137306	-0.343053	0.731559	NA	0.244842	-0.0490917	0.137723	-0.361716	0.717565	NA
2010001A14Rik	48.6977	0.00205668	0.130558	0.0157312	0.987449	0.999847	60.5723	0.120176	0.127918	0.939978	0.347229	0.9976	54.6754	-0.0755525	0.182279	-0.414104	0.678798	0.899717	53.195	-0.162926	0.288466	-0.563799	0.572891	0.79033	67.9579	0.326985	0.269066	1.21402	0.22474	0.609128
2010001K21Rik	0.181525	0.000611438	0.0220333	0.0277506	0.977861	0.999481	0.203903	-0.00111217	0.0212663	-0.052297	0.958292	0.9976	0.151389	-0.0100401	0.0491562	-0.20425	0.838158	NA	0.17415	-0.0279225	0.137306	-0.20336	0.838854	NA	0.210015	-0.0311313	0.137723	-0.226042	0.821168	NA
2010001M07Rik	0	NA	NA	NA	NA	NA	0	NA	NA	NA	NA	NA	0	NA	NA	NA	NA	NA	0	NA	NA	NA	NA	NA	0	NA	NA	NA	NA	NA
2010003K11Rik	0	NA	NA	NA	NA	NA	0	NA	NA	NA	NA	NA	0	NA	NA	NA	NA	NA	0.476046	0.0839359	0.13742	0.814781	0.415197	NA	0	NA	NA	NA	NA	NA
2010005H15Rik	1.93912	0.0260782	0.0660671	0.396599	0.691663	0.999481	2.04935	0.0145594	0.066793	0.21926	0.826448	0.9976	1.61587	-0.0675961	0.122135	-0.556938	0.57757	NA	1.9817	0.0280094	0.307281	0.089857	0.928401	NA	2.3447	0.129172	0.304647	0.417577	0.676257	0.880768
2010007H06Rik	149.736	0.164661	0.124327	1.32632	0.184735	0.999481	157.544	0.0564371	0.124981	0.451866	0.651365	0.9976	148.048	-0.13808	0.169165	-0.816341	0.414305	0.781005	135.036	-0.453399	0.230138	-1.96959	0.0488853	0.208516	147.907	-0.343077	0.28735	-1.19661	0.231459	0.614799
2010008C14Rik	18.0981	-0.0295521	0.120404	-0.245536	0.806042	0.999481	20.0195	-0.0426684	0.115925	-0.368185	0.712736	0.9976	21.0208	-0.0575167	0.196266	-0.29311	0.769438	0.934018	18.5356	-0.331827	0.322084	-1.02739	0.304238	0.577601	22.2903	-0.0843424	0.314513	-0.268613	0.788228	0.927668
2010009K17Rik	0	NA	NA	NA	NA	NA	0	NA	NA	NA	NA	NA	0	NA	NA	NA	NA	NA	0	NA	NA	NA	NA	NA	0	NA	NA	NA	NA	NA
2010010A06Rik	7.49283	0.138802	0.10417	1.35796	0.174477	0.999481	9.57039	0.142859	0.091633	1.61495	0.106322	0.9976	10.4375	0.244992	0.168104	1.51693	0.129284	0.51394	8.21018	0.270692	0.332176	0.819922	0.412261	0.674888	8.47335	0.255295	0.331146	0.774205	0.43881	0.766241
2010013B24Rik	37.5579	-0.00213035	0.130278	-0.0163864	0.986926	0.999847	42.3095	-0.000910634	0.124017	-0.00735798	0.994129	0.999297	40.9011	-0.133369	0.180804	-0.738033	0.460494	0.809113	38.6075	-0.3554	0.254677	-1.39568	0.16281	0.413097	41.9231	-0.301496	0.273149	-1.10606	0.2687	0.64903
2010015M23Rik	0	NA	NA	NA	NA	NA	0	NA	NA	NA	NA	NA	0	NA	NA	NA	NA	NA	0	NA	NA	NA	NA	NA	0	NA	NA	NA	NA	NA
2010016I18Rik	26.121	0.0370387	0.0680211	0.559237	0.576	0.999481	21.9446	-0.0254138	0.0844231	-0.300493	0.763801	0.9976	18.914	-0.221877	0.177998	-1.23881	0.215416	0.619007	19.4985	-0.348317	0.331552	-1.05165	0.29296	0.565951	22.0788	-0.26508	0.334658	-0.805071	0.420779	0.754846
2010103J01Rik	0	NA	NA	NA	NA	NA	0	NA	NA	NA	NA	NA	0	NA	NA	NA	NA	NA	0	NA	NA	NA	NA	NA	0	NA	NA	NA	NA	NA
2010106C02Rik	0	NA	NA	NA	NA	NA	0	NA	NA	NA	NA	NA	0	NA	NA	NA	NA	NA	0	NA	NA	NA	NA	NA	0	NA	NA	NA	NA	NA
2010106E10Rik	0.171784	0.000611438	0.0220333	0.0277506	0.977861	0.999481	0.112565	-0.00360365	0.0212663	-0.169453	0.86544	0.9976	0.109976	-0.0100401	0.0491562	-0.20425	0.838158	NA	0.126761	-0.0279225	0.137306	-0.20336	0.838854	NA	0.154096	-0.0311313	0.137723	-0.226042	0.821168	NA
2010109A12Rik	18.6546	0.0849191	0.114422	0.74883	0.45396	0.999481	23.9283	0.177865	0.114768	1.5689	0.116672	0.9976	18.0564	-0.0567821	0.191816	-0.295816	0.767371	0.933271	16.5721	-0.319224	0.321373	-0.997885	0.318335	0.592098	16.4776	-0.399362	0.336704	-1.19242	0.233098	0.616069
2010109I03Rik	38.379	-0.10275	0.129109	-0.794226	0.427064	0.999481	43.0717	-0.117913	0.12775	-0.921879	0.356592	0.9976	43.0815	-0.197532	0.195745	-1.00706	0.313904	0.712115	46.7138	-0.170542	0.254138	-0.671948	0.501617	0.74227	49.6322	-0.096434	0.313472	-0.307545	0.758428	0.915532
2010109P13Rik	0	NA	NA	NA	NA	NA	0	NA	NA	NA	NA	NA	0.153915	0.0133155	0.0491562	0.270881	0.786482	NA	0	NA	NA	NA	NA	NA	0	NA	NA	NA	NA	NA
2010110E17Rik	0	NA	NA	NA	NA	NA	0.710733	0.0206809	0.0221847	1.0238	0.30593	0.9976	0	NA	NA	NA	NA	NA	0	NA	NA	NA	NA	NA	0.78501	0.165368	0.140851	1.11702	0.263987	NA
2010110G14Rik	1.14376	-0.0458043	0.044179	-1.02382	0.305922	0.999481	1.53788	-0.0293502	0.0439107	-0.669044	0.503468	0.9976	2.16296	-0.00108395	0.114401	-0.00934146	0.992547	0.997545	3.01571	0.180968	0.274113	0.654862	0.512557	0.750195	3.23123	0.228345	0.284636	0.782967	0.433646	0.762561
2010110K18Rik	6.33029	0.00588663	0.0934169	0.0629346	0.949819	0.999481	9.56811	0.0939661	0.0874545	1.10022	0.271238	0.9976	7.50146	0.00958	0.178485	0.053904	0.957012	0.989361	7.81157	0.063976	0.332874	0.192736	0.847166	0.937342	10.7505	0.489935	0.337307	1.44083	0.149633	0.538954
2010111I01Rik	309.626	0.20331	0.120544	1.68891	0.0912369	0.999481	331.217	0.106967	0.125964	0.850036	0.395305	0.9976	344.869	0.138312	0.15357	0.900988	0.367595	0.754938	312.19	-0.0967342	0.232051	-0.416854	0.676785	0.851132	295.706	-0.440946	0.235317	-1.87507	0.0607831	0.386361
2010204K13Rik	13.6191	-0.0570151	0.118762	-0.479615	0.631501	0.999481	15.3109	-0.0529613	0.115135	-0.458514	0.646584	0.9976	16.4903	-0.041902	0.195964	-0.213259	0.831125	0.95048	16.0073	-0.104376	0.315112	-0.32972	0.741612	0.886448	15.0722	-0.469264	0.309649	-1.51264	0.130372	0.514858
2010300C02Rik	5.28256	-0.0973286	0.0899351	-1.06582	0.286507	0.999481	6.63606	-0.069724	0.0935714	-0.745959	0.455692	0.9976	8.26133	0.0306231	0.188337	0.162551	0.870872	0.963965	8.44517	0.0972076	0.332575	0.290353	0.771547	0.901207	7.27951	-0.272641	0.337321	-0.810669	0.417556	0.753105
2010300F17Rik	0	NA	NA	NA	NA	NA	0	NA	NA	NA	NA	NA	0	NA	NA	NA	NA	NA	0	NA	NA	NA	NA	NA	0	NA	NA	NA	NA	NA
2010308F09Rik	4.67683	-0.00700848	0.0795241	-0.0885437	0.929445	0.999481	3.95786	-0.0770915	0.0718315	-1.06731	0.28583	0.9976	3.93106	-0.212334	0.157439	-1.33973	0.180333	0.582577	3.12034	-0.855395	0.316197	-2.70908	0.00674695	0.0601693	4.90058	-0.298916	0.335059	-0.897498	0.369453	0.722075
2010309G21Rik	1014.32	0.0986698	0.116776	0.845341	0.397921	0.999481	1152.96	0.103187	0.124926	0.826528	0.408505	0.9976	1117.51	-0.0163494	0.161765	-0.101068	0.919496	0.977196	990.891	-0.368317	0.226234	-1.62812	0.103499	0.323151	1101.59	-0.193079	0.290122	-0.666192	0.505288	0.800925
2010310C07Rik	0.817288	-0.0429871	0.0359271	-1.17392	0.240429	0.999481	1.48327	-0.0154279	0.045937	-0.33321	0.738976	0.9976	1.39543	-0.0571075	0.101751	-0.557174	0.577408	NA	2.30529	0.0599684	0.225452	0.275972	0.782569	0.90709	2.32614	0.109368	0.264946	0.410376	0.68153	0.882677
2010315B03Rik	288.737	-0.0382496	0.111378	-0.343384	0.731309	0.999481	334.631	0.0216315	0.110519	0.195715	0.844833	0.9976	342.746	-0.0119115	0.114265	-0.104245	0.916975	0.97673	325.486	-0.177488	0.157321	-1.12811	0.259271	0.528466	347.309	-0.126474	0.226536	-0.558416	0.57656	0.83518
2010320M18Rik	37.8515	0.0590354	0.126032	0.469647	0.638607	0.999481	38.5996	-0.0369225	0.124781	-0.295949	0.767269	0.9976	39.2953	-0.0907173	0.191781	-0.472941	0.636255	0.884789	45.0775	0.14456	0.285668	0.506752	0.612329	0.816124	47.1244	0.179385	0.291559	0.615992	0.537899	0.817275
2010320O07Rik	0.0957868	0.00355576	0.0220333	0.161381	0.871793	0.999481	0.0530691	-0.000756253	0.0212663	-0.035561	0.971632	0.9976	0.630175	0.0812314	0.0750219	1.11396	0.265295	NA	0.345987	0.0470017	0.137405	0.451822	0.651397	NA	0.159149	0.0119739	0.137723	0.0869419	0.930718	NA
2200002A13Rik	0	NA	NA	NA	NA	NA	0	NA	NA	NA	NA	NA	0	NA	NA	NA	NA	NA	0	NA	NA	NA	NA	NA	0.144056	0.0299344	0.137723	0.217352	0.827934	NA
2200002D01Rik	22.6035	-0.0440072	0.120791	-0.365135	0.715011	0.999481	23.5435	-0.116682	0.119085	-0.981623	0.326286	0.9976	29.0385	0.0519151	0.196131	0.265641	0.790516	0.939404	32.8542	0.290821	0.297476	0.98031	0.326933	0.600054	30.4902	0.0861613	0.304938	0.283478	0.776811	0.922567
2200002J24Rik	0.0465815	0.00126572	0.0220333	0.0574457	0.95419	0.999481	0.570028	0.0203331	0.0259428	0.8556	0.392219	0.9976	0.134914	0.00163768	0.0491562	0.0333158	0.973423	NA	0.658483	0.134538	0.158891	0.911532	0.362015	NA	0.140947	0.0119739	0.137723	0.0869419	0.930718	NA
2200007N16Rik	0	NA	NA	NA	NA	NA	0	NA	NA	NA	NA	NA	0	NA	NA	NA	NA	NA	0	NA	NA	NA	NA	NA	0	NA	NA	NA	NA	NA
2210008F06Rik	0	NA	NA	NA	NA	NA	0	NA	NA	NA	NA	NA	0	NA	NA	NA	NA	NA	0.317306	0.0787914	0.137386	0.587414	0.556926	NA	0	NA	NA	NA	NA	NA
2210010C04Rik	0.404036	0.0130505	0.0269587	0.646162	0.518174	0.999481	0.262447	-0.0158425	0.0220535	0.325367	0.744904	0.9976	0.131834	0.0378514	0.0519106	0.0333158	0.973423	NA	1.37824	0.563468	0.262128	1.67228	0.09447	NA	0.932813	-0.0154258	0.164039	1.16632	0.243483	NA
2210011C24Rik	0.926813	0.0211158	0.0338082	0.712693	0.476036	0.999481	0.650984	0.00578464	0.0325705	0.219869	0.825974	0.9976	1.69266	0.137813	0.10507	1.54971	0.121211	NA	1.41519	0.367074	0.264377	1.47508	0.140192	NA	0.915646	0.144337	0.21697	0.677905	0.497832	NA
2210011K15Rik	0	NA	NA	NA	NA	NA	0	NA	NA	NA	NA	NA	0	NA	NA	NA	NA	NA	0	NA	NA	NA	NA	NA	0	NA	NA	NA	NA	NA
2210016F16Rik	152.367	0.0422322	0.111069	0.380416	0.703637	0.999481	160.557	-0.091544	0.10621	-0.861996	0.38869	0.9976	168.05	-0.0784955	0.14584	-0.538222	0.590424	0.869415	157.207	-0.28737	0.197887	-1.45123	0.146717	0.391584	210.096	0.418849	0.152287	2.75056	0.00594934	0.11947
2210016L21Rik	243.766	-0.0701488	0.11636	-0.602567	0.546797	0.999481	283.791	-0.00893089	0.119161	-0.0749564	0.940249	0.9976	306.137	0.075117	0.105286	0.713473	0.475553	0.816127	295.255	-0.0226298	0.189168	-0.119599	0.904801	0.962645	319.778	0.0858748	0.157483	0.545343	0.585518	0.840078
2210017I01Rik	0	NA	NA	NA	NA	NA	0	NA	NA	NA	NA	NA	0.358049	0.0286427	0.0491562	0.620116	0.535182	NA	0	NA	NA	NA	NA	NA	0	NA	NA	NA	NA	NA
2210039B01Rik	0	NA	NA	NA	NA	NA	0	NA	NA	NA	NA	NA	0.143219	0.0133155	0.0491562	0.270881	0.786482	NA	0.0792829	0.0454705	0.137306	0.305132	0.760266	NA	0	NA	NA	NA	NA	NA
2210406H18Rik	0	NA	NA	NA	NA	NA	0	NA	NA	NA	NA	NA	0	NA	NA	NA	NA	NA	0	NA	NA	NA	NA	NA	0	NA	NA	NA	NA	NA
2210406O10Rik	1.92314	-0.0364225	0.0587774	-0.605161	0.545072	0.999481	2.26109	-0.0422285	0.0645076	-0.648147	0.51689	0.9976	2.67217	-0.0390052	0.149365	-0.25771	0.796631	0.941263	2.93102	0.0361115	0.303837	0.116056	0.907608	0.964167	3.62065	0.203817	0.321324	0.620366	0.535017	0.816174
2210407C18Rik	0	NA	NA	NA	NA	NA	0	NA	NA	NA	NA	NA	0.0769577	0.00820645	0.0491562	0.166946	0.867412	NA	0	NA	NA	NA	NA	NA	0	NA	NA	NA	NA	NA
2210408F21Rik	187.477	0.219459	0.128015	1.71928	0.0855642	0.999481	199.961	0.122518	0.128368	0.956512	0.338814	0.9976	238.119	0.400745	0.172938	2.32154	0.0202578	0.238622	248.766	0.582821	0.236995	2.45971	0.0139048	0.0946546	194.999	-0.0518502	0.27209	-0.190702	0.848759	0.950277
2210408I21Rik	225.103	0.255241	0.121383	2.106	0.0352043	0.999481	250.92	0.216945	0.126009	1.72485	0.0845547	0.9976	284.191	0.410037	0.166906	2.46007	0.0138911	0.199734	301.777	0.580996	0.25939	2.24053	0.0250568	0.138207	228.019	-0.123743	0.259877	-0.476496	0.633721	0.86072
2210409E12Rik	0	NA	NA	NA	NA	NA	0	NA	NA	NA	NA	NA	0	NA	NA	NA	NA	NA	0	NA	NA	NA	NA	NA	0	NA	NA	NA	NA	NA
2210411M09Rik	0	NA	NA	NA	NA	NA	0	NA	NA	NA	NA	NA	0	NA	NA	NA	NA	NA	0	NA	NA	NA	NA	NA	0	NA	NA	NA	NA	NA
2210412B16Rik	0	NA	NA	NA	NA	NA	0	NA	NA	NA	NA	NA	0	NA	NA	NA	NA	NA	0	NA	NA	NA	NA	NA	0	NA	NA	NA	NA	NA
2210414B05Rik	5.02263	-0.0889054	0.097996	-0.897342	0.369537	0.999481	6.73774	-0.0138149	0.0979353	-0.141392	0.887561	0.9976	6.6287	-0.0857146	0.193169	-0.442909	0.657832	0.893366	6.11969	-0.204504	0.332891	-0.606469	0.544203	0.77067	8.29489	0.194307	0.325225	0.597478	0.550188	0.82347
2210414F02Rik	0	NA	NA	NA	NA	NA	0	NA	NA	NA	NA	NA	0	NA	NA	NA	NA	NA	0	NA	NA	NA	NA	NA	0	NA	NA	NA	NA	NA
2210417A02Rik	0.722043	0.0331164	0.0387164	0.903064	0.366492	0.999481	0.676966	0.0245374	0.0359188	0.696102	0.486365	0.9976	0.830379	0.102663	0.100309	1.06887	0.285126	NA	0.692363	0.19047	0.222371	0.820452	0.411959	NA	2.05302	0.801794	0.298169	2.70011	0.00693159	NA
2210418O10Rik	1.95795	-0.079326	0.0618577	-1.2856	0.198582	0.999481	2.78388	-0.0377933	0.0638977	-0.58921	0.555721	0.9976	2.40686	-0.168291	0.138671	-1.201	0.229753	0.6358	2.62337	-0.260121	0.298531	-0.863564	0.387827	0.657784	3.1226	-0.164458	0.298881	-0.556935	0.577572	0.835881
2210420H20Rik	0.117049	-0.0016786	0.0220333	-0.0761846	0.939272	0.999481	0.209218	-0.00111217	0.0212663	-0.052297	0.958292	0.9976	0.280699	0.000177984	0.0491562	0.00362077	0.997111	NA	0.157966	-0.0279225	0.137306	-0.20336	0.838854	NA	0.191499	-0.0311313	0.137723	-0.226042	0.821168	NA
2300002M23Rik	0	NA	NA	NA	NA	NA	0	NA	NA	NA	NA	NA	0	NA	NA	NA	NA	NA	0	NA	NA	NA	NA	NA	0	NA	NA	NA	NA	NA
2300003K06Rik	0.0644654	0.00650008	0.0220333	0.295011	0.767985	0.999481	0	NA	NA	NA	NA	NA	0	NA	NA	NA	NA	NA	0	NA	NA	NA	NA	NA	0	NA	NA	NA	NA	NA
2300009A05Rik	101.246	-0.0894881	0.130765	-0.683522	0.494277	0.999481	105.175	-0.211722	0.128314	-1.64839	0.0992721	0.9976	106.783	-0.339643	0.179312	-1.89198	0.0584939	0.374715	99.088	-0.696106	0.259394	-2.68188	0.00732101	0.0633283	120.981	-0.292027	0.270019	-1.08264	0.278969	0.657707
2310001H17Rik	747.05	0.186925	0.0980603	1.90669	0.0565611	0.999481	854.104	0.207663	0.110405	1.88168	0.0598789	0.9976	786.612	-0.0369913	0.131883	-0.280486	0.779105	0.937198	704.696	-0.374685	0.193131	-1.93983	0.0524005	0.216646	796.149	-0.166307	0.214136	-0.776783	0.437287	0.765332
2310001K20Rik	0	NA	NA	NA	NA	NA	0	NA	NA	NA	NA	NA	0	NA	NA	NA	NA	NA	0	NA	NA	NA	NA	NA	0	NA	NA	NA	NA	NA
2310001K24Rik	0	NA	NA	NA	NA	NA	0	NA	NA	NA	NA	NA	0	NA	NA	NA	NA	NA	0	NA	NA	NA	NA	NA	0	NA	NA	NA	NA	NA
2310002D06Rik	1.00919	0.0411767	0.041835	1.08026	0.280026	0.999481	0.822028	0.0215824	0.0347323	0.63823	0.523324	0.9976	0.213449	-0.0231777	0.0491562	-0.453787	0.649982	NA	0.246021	-0.0635077	0.137379	-0.45324	0.650376	NA	0.297842	-0.0670522	0.137723	-0.468484	0.639438	NA
2310002F09Rik	18.1232	0.0144794	0.121915	0.118457	0.905706	0.999481	23.6214	0.132305	0.120063	1.10434	0.269447	0.9976	16.9286	-0.262988	0.194475	-1.34688	0.17802	0.580809	14.533	-0.861755	0.316597	-2.69944	0.00694561	0.061375	21.7848	-0.0256367	0.324059	-0.0792321	0.936848	0.981098
2310002L09Rik	0.218823	0.0110802	0.0220333	0.504235	0.614096	0.999481	0	NA	NA	NA	NA	NA	0.220159	0.0184246	0.0491562	0.376227	0.706748	NA	0.16595	0.0454705	0.137306	0.341899	0.732427	NA	0.144056	0.0299344	0.137723	0.217352	0.827934	NA
2310003L06Rik	0	NA	NA	NA	NA	NA	0	NA	NA	NA	NA	NA	0	NA	NA	NA	NA	NA	0	NA	NA	NA	NA	NA	0	NA	NA	NA	NA	NA
2310003N18Rik	0	NA	NA	NA	NA	NA	0	NA	NA	NA	NA	NA	0	NA	NA	NA	NA	NA	0	NA	NA	NA	NA	NA	0	NA	NA	NA	NA	NA
2310005A03Rik	0	NA	NA	NA	NA	NA	0	NA	NA	NA	NA	NA	0	NA	NA	NA	NA	NA	0	NA	NA	NA	NA	NA	0	NA	NA	NA	NA	NA
2310005E17Rik	0	NA	NA	NA	NA	NA	0	NA	NA	NA	NA	NA	0	NA	NA	NA	NA	NA	0.0396415	0.0271222	0.137306	0.197531	0.843412	NA	0	NA	NA	NA	NA	NA
2310007B03Rik	0	NA	NA	NA	NA	NA	0	NA	NA	NA	NA	NA	0	NA	NA	NA	NA	NA	0	NA	NA	NA	NA	NA	0	NA	NA	NA	NA	NA
2310008N11Rik	17.6368	-0.0778671	0.0987535	-0.7815	0.434509	0.999481	20.4335	-0.0781845	0.101853	-0.766146	0.443589	0.9976	25.421	0.035756	0.190476	0.188128	0.850777	0.957494	23.3717	-0.0902896	0.32925	-0.274188	0.78394	0.907765	22.1343	-0.300957	0.337053	-0.900821	0.367683	0.721569
2310009A05Rik	46.9973	-0.204449	0.130766	-1.56134	0.118442	0.999481	53.1191	-0.146365	0.121664	-1.20191	0.229397	0.9976	55.7568	-0.25585	0.182963	-1.3976	0.162232	0.55944	57.1282	-0.303293	0.270712	-1.12095	0.262309	0.531538	62.9756	-0.1928	0.256884	-0.750901	0.452712	0.777126
2310009B15Rik	38.3568	0.149058	0.130814	1.14429	0.252503	0.999481	41.1729	0.103629	0.128287	0.809902	0.417996	0.9976	42.5473	0.122476	0.176551	0.694734	0.487222	0.820774	36.1125	-0.244523	0.26483	-0.922823	0.356099	0.62872	40.3484	-0.10325	0.260201	-0.397249	0.691184	0.88709
2310010J17Rik	18.1629	0.0264343	0.123065	0.215496	0.82938	0.999481	20.454	0.0321878	0.118871	0.270947	0.786432	0.9976	20.7641	0.0262097	0.192352	0.136167	0.891689	0.97096	22.266	0.153588	0.271267	0.566618	0.570974	0.789199	21.9579	0.0687423	0.306215	0.224063	0.822708	0.941612
2310011J03Rik	36.5498	-0.0106713	0.128861	-0.0828992	0.933932	0.999481	39.9574	-0.032999	0.122425	-0.269134	0.787826	0.9976	39.7184	-0.121243	0.194792	-0.621924	0.533992	0.843167	45.3957	0.092458	0.287037	0.322356	0.747183	0.888714	49.7207	0.242802	0.285784	0.848856	0.395962	0.738286
2310014F06Rik	59.1082	0.0369923	0.130195	0.284459	0.776059	0.999481	68.6913	0.0667165	0.127941	0.522994	0.600978	0.9976	80.6327	0.328427	0.166308	1.97657	0.0480898	0.34678	84.2208	0.467815	0.241306	1.9398	0.0524038	0.216646	65.3371	-0.204194	0.319106	-0.642676	0.520435	0.809102
2310015A10Rik	277.26	-0.0394199	0.104601	-0.376779	0.706338	0.999481	339.6	0.124638	0.116016	1.07433	0.282676	0.9976	324.165	-0.0468867	0.13286	-0.35288	0.724178	0.917987	298.176	-0.324574	0.153335	-2.11664	0.0342905	0.168494	336.224	-0.101227	0.214322	-0.472329	0.636692	0.862258
2310015D24Rik	0.273205	-0.00664859	0.0220482	-0.251106	0.801732	0.999481	0.330273	-0.00585216	0.0212975	-0.214139	0.830439	0.9976	0.512851	-0.00182069	0.0517694	-0.037822	0.96983	NA	0.356188	-0.0361349	0.137864	-0.211366	0.832602	NA	0.392615	-0.0481153	0.138044	-0.319112	0.749642	NA
2310015K22Rik	0	NA	NA	NA	NA	NA	0	NA	NA	NA	NA	NA	0.0735117	0.00820645	0.0491562	0.166946	0.867412	NA	0	NA	NA	NA	NA	NA	0	NA	NA	NA	NA	NA
2310016D03Rik	8.23643	-0.159202	0.107563	-1.47278	0.14081	0.999481	9.30069	-0.162491	0.103751	-1.57249	0.115837	0.9976	10.4162	-0.205008	0.191775	-1.0682	0.285431	0.689731	9.14779	-0.741988	0.324944	-2.29678	0.0216312	0.125768	10.253	-0.592286	0.336114	-1.79076	0.0733321	0.413193
2310016D23Rik	1.25679	-0.0172113	0.0557853	-0.303369	0.761609	0.999481	3.16983	0.110582	0.0708536	1.63496	0.102058	0.9976	2.05344	0.0588142	0.128054	0.459958	0.645546	0.888913	1.4796	-0.0932674	0.279182	-0.332848	0.739249	NA	2.0247	0.120297	0.298631	0.395088	0.692778	NA
2310016G11Rik	0	NA	NA	NA	NA	NA	0	NA	NA	NA	NA	NA	0	NA	NA	NA	NA	NA	0	NA	NA	NA	NA	NA	0	NA	NA	NA	NA	NA
2310020H05Rik	0.145882	0.00879012	0.0220333	0.398946	0.689933	0.999481	0	NA	NA	NA	NA	NA	0	NA	NA	NA	NA	NA	0	NA	NA	NA	NA	NA	0	NA	NA	NA	NA	NA
2310022A10Rik	122.747	0.103883	0.127004	0.818622	0.413002	0.999481	133.747	0.0499711	0.126695	0.394748	0.693029	0.9976	125.295	-0.148514	0.164443	-0.903081	0.366483	0.753919	129.674	-0.133615	0.206047	-0.648835	0.516445	0.752479	138.42	-0.0656868	0.210069	-0.312734	0.754483	0.913392
2310022B05Rik	60.5917	-0.203202	0.128417	-1.57281	0.115763	0.999481	77.0264	-0.0576052	0.12381	-0.46397	0.642669	0.9976	93.3322	0.122246	0.19626	0.623692	0.53283	0.842255	114.177	0.496099	0.315501	1.57177	0.116004	0.344614	102.112	0.298759	0.314402	0.947431	0.343419	0.704306
2310026I22Rik	3.5997	-0.0216458	0.0776738	-0.27771	0.781235	0.999481	2.7855	-0.142758	0.0736587	-1.99	0.0465914	0.9976	3.54001	-0.169011	0.162904	-1.03406	0.301107	0.701793	5.33649	0.0687162	0.290373	0.243593	0.807546	0.918563	3.68475	-0.364939	0.32005	-1.1543	0.248377	0.632549
2310026L22Rik	2.88926	0.0239116	0.0694837	0.343369	0.731321	0.999481	3.03108	0.00942188	0.0702486	0.133652	0.893678	0.9976	5.91982	0.326245	0.168265	2.01368	0.0440435	0.334685	2.87071	-0.0272718	0.298818	-0.0902386	0.928098	0.972627	4.51066	0.363496	0.326313	1.10837	0.2677	0.648425
2310030A07Rik	0	NA	NA	NA	NA	NA	0.137104	0.00707411	0.0212663	0.332643	0.739404	0.9976	1.09329	0.0704612	0.0632171	1.45316	0.146179	NA	0.158566	0.0755111	0.137372	0.462373	0.643814	NA	0.064508	0.0299344	0.137723	0.217352	0.827934	NA
2310030G06Rik	3.95766	-0.107724	0.0827146	-1.29406	0.195645	0.999481	4.68181	-0.0899072	0.080309	-1.11357	0.265462	0.9976	7.94114	0.123659	0.165277	0.753492	0.451154	0.804094	8.06967	0.307777	0.332881	0.919602	0.357781	0.630455	5.61019	-0.264663	0.332487	-0.794989	0.42662	0.758868
2310031A07Rik	29.8322	0.00677434	0.128211	0.0528017	0.95789	0.999481	37.858	0.139688	0.127086	1.10056	0.271086	0.9976	42.0971	0.283801	0.192375	1.47676	0.13974	0.528606	46.0819	0.559818	0.28478	1.962	0.0497623	0.210593	38.9632	0.193537	0.245157	0.789133	0.430034	0.760134
2310033P09Rik	539.496	0.132266	0.130813	1.01426	0.310461	0.999481	599.763	0.109214	0.127485	0.858535	0.390597	0.9976	610.664	0.121625	0.183973	0.661661	0.508189	0.832238	625.717	0.198134	0.25887	0.76542	0.444021	0.69899	555.833	-0.194144	0.287871	-0.675097	0.499614	0.798172
2310034C09Rik	0	NA	NA	NA	NA	NA	0	NA	NA	NA	NA	NA	0	NA	NA	NA	NA	NA	0	NA	NA	NA	NA	NA	0	NA	NA	NA	NA	NA
2310034G01Rik	0	NA	NA	NA	NA	NA	0	NA	NA	NA	NA	NA	0	NA	NA	NA	NA	NA	0	NA	NA	NA	NA	NA	0	NA	NA	NA	NA	NA
2310034O05Rik	5.84577	0.011219	0.0894553	0.125728	0.899947	0.999481	9.70924	0.0941225	0.0778786	1.26032	0.207554	0.9976	7.43044	0.0682436	0.171619	0.400908	0.688488	0.903407	11.2218	0.589064	0.33286	1.79131	0.0732429	0.264661	7.59918	0.116072	0.336733	0.345778	0.729509	0.902966
2310039H08Rik	0	NA	NA	NA	NA	NA	0	NA	NA	NA	NA	NA	0	NA	NA	NA	NA	NA	0	NA	NA	NA	NA	NA	0	NA	NA	NA	NA	NA
2310039L15Rik	0.193907	0.0110802	0.0220333	0.501855	0.61577	0.999481	0.446343	0.0181795	0.0220434	0.803503	0.421684	0.9976	0.0735117	0.00820645	0.0491562	0.166946	0.867412	NA	0	NA	NA	NA	NA	NA	0.0866664	0.0299344	0.137723	0.217352	0.827934	NA
2310040G07Rik	0	NA	NA	NA	NA	NA	0	NA	NA	NA	NA	NA	0	NA	NA	NA	NA	NA	0	NA	NA	NA	NA	NA	0	NA	NA	NA	NA	NA
2310040G24Rik	14.5374	0.0310509	0.102591	0.305316	0.760125	0.999481	14.5168	-0.0398511	0.11822	-0.337593	0.73567	0.9976	17.9922	0.165161	0.195451	0.848527	0.396145	0.770905	19.2798	0.327861	0.305053	1.07856	0.280784	0.552715	15.5432	-0.165927	0.320861	-0.51847	0.60413	0.8481
2310043L19Rik	0.0902328	-0.0016786	0.0220333	-0.0761846	0.939272	0.999481	0.108652	-0.00360365	0.0212663	-0.169453	0.86544	0.9976	0.105261	-0.0100401	0.0491562	-0.20425	0.838158	NA	0.120033	-0.0279225	0.137306	-0.20336	0.838854	NA	0.147293	-0.0311313	0.137723	-0.226042	0.821168	NA
2310043M15Rik	0	NA	NA	NA	NA	NA	0	NA	NA	NA	NA	NA	0	NA	NA	NA	NA	NA	0	NA	NA	NA	NA	NA	0	NA	NA	NA	NA	NA
2310043O21Rik	9.99965	0.194099	0.11896	1.6401	0.100984	0.999481	8.33372	-0.011055	0.0965464	-0.114841	0.908571	0.9976	7.9986	-0.0950743	0.186973	-0.507982	0.611466	0.874996	10.2938	0.200961	0.331076	0.609719	0.542048	0.769449	10.8729	0.355391	0.323099	1.09271	0.274523	0.653894
2310043P16Rik	0	NA	NA	NA	NA	NA	0	NA	NA	NA	NA	NA	0	NA	NA	NA	NA	NA	0	NA	NA	NA	NA	NA	0	NA	NA	NA	NA	NA
2310044K18Rik	0	NA	NA	NA	NA	NA	0	NA	NA	NA	NA	NA	0	NA	NA	NA	NA	NA	0	NA	NA	NA	NA	NA	0	NA	NA	NA	NA	NA
2310046K23Rik	0	NA	NA	NA	NA	NA	0	NA	NA	NA	NA	NA	0	NA	NA	NA	NA	NA	0	NA	NA	NA	NA	NA	0	NA	NA	NA	NA	NA
2310047D07Rik	3.96163	-0.0764687	0.0778672	-0.974784	0.329668	0.999481	5.32208	-0.017905	0.064283	-0.278365	0.780732	0.9976	4.80065	-0.0958446	0.139167	-0.67794	0.49781	0.826011	4.68041	-0.24773	0.304519	-0.805257	0.420671	0.680927	4.58688	-0.418242	0.306177	-1.42817	0.153243	0.543158
2310050C09Rik	0	NA	NA	NA	NA	NA	0	NA	NA	NA	NA	NA	0	NA	NA	NA	NA	NA	0	NA	NA	NA	NA	NA	0	NA	NA	NA	NA	NA
2310057J18Rik	0	NA	NA	NA	NA	NA	0.325151	0.0120571	0.0212663	0.606676	0.544066	0.9976	0.046451	0.00820645	0.0491562	0.166946	0.867412	NA	0.381986	0.0839359	0.13742	0.730819	0.46489	NA	0	NA	NA	NA	NA	NA
2310057M21Rik	0	NA	NA	NA	NA	NA	0	NA	NA	NA	NA	NA	0	NA	NA	NA	NA	NA	0	NA	NA	NA	NA	NA	0	NA	NA	NA	NA	NA
2310057N15Rik	0	NA	NA	NA	NA	NA	0	NA	NA	NA	NA	NA	0	NA	NA	NA	NA	NA	0	NA	NA	NA	NA	NA	0	NA	NA	NA	NA	NA
2310058D17Rik	899.99	0.0579151	0.130487	0.444317	0.656813	0.999481	1065.03	0.0958664	0.125768	0.764227	0.444732	0.9976	893.524	-0.168111	0.196267	-0.853998	0.393106	0.770561	739.289	-0.949097	0.251658	-3.7722	0.000161816	0.00463085	909.885	-0.424209	0.305782	-1.39198	0.163929	0.556141
2310061I04Rik	78.437	0.0747291	0.127826	0.584481	0.558897	0.999481	88.8551	0.0908821	0.119601	0.760384	0.447025	0.9976	83.987	-0.0899024	0.161839	-0.555454	0.578584	0.862885	83.1398	-0.177704	0.189748	-0.936787	0.348868	0.621505	91.7877	-0.0198917	0.21068	-0.0944592	0.924744	0.977836
2310061N02Rik	0	NA	NA	NA	NA	NA	0	NA	NA	NA	NA	NA	0	NA	NA	NA	NA	NA	0	NA	NA	NA	NA	NA	0	NA	NA	NA	NA	NA
2310065F04Rik	0	NA	NA	NA	NA	NA	0	NA	NA	NA	NA	NA	0.23049	0.0184246	0.0491562	0.376227	0.706748	NA	0	NA	NA	NA	NA	NA	0	NA	NA	NA	NA	NA
2310068J16Rik	0	NA	NA	NA	NA	NA	0	NA	NA	NA	NA	NA	0	NA	NA	NA	NA	NA	0	NA	NA	NA	NA	NA	0	NA	NA	NA	NA	NA
2310069B03Rik	0	NA	NA	NA	NA	NA	0	NA	NA	NA	NA	NA	0	NA	NA	NA	NA	NA	0	NA	NA	NA	NA	NA	0	NA	NA	NA	NA	NA
2310074N15Rik	0	NA	NA	NA	NA	NA	0.275534	0.0120571	0.0212663	0.576657	0.564171	0.9976	0.293321	0.0312903	0.0513395	0.560111	0.575404	NA	0	NA	NA	NA	NA	NA	0.142729	0.0550791	0.137723	0.406937	0.684054	NA
2310075C17Rik	0	NA	NA	NA	NA	NA	0	NA	NA	NA	NA	NA	0	NA	NA	NA	NA	NA	0	NA	NA	NA	NA	NA	0	NA	NA	NA	NA	NA
2310079G19Rik	0	NA	NA	NA	NA	NA	0	NA	NA	NA	NA	NA	0	NA	NA	NA	NA	NA	0	NA	NA	NA	NA	NA	0	NA	NA	NA	NA	NA
2310081O03Rik	0	NA	NA	NA	NA	NA	0	NA	NA	NA	NA	NA	0.392443	0.0367089	0.0492187	0.672643	0.501174	NA	0	NA	NA	NA	NA	NA	0	NA	NA	NA	NA	NA
2400006E01Rik	0	NA	NA	NA	NA	NA	0	NA	NA	NA	NA	NA	0.160041	0.0133155	0.0491562	0.270881	0.786482	NA	0	NA	NA	NA	NA	NA	0	NA	NA	NA	NA	NA
2410002F23Rik	0	NA	NA	NA	NA	NA	0	NA	NA	NA	NA	NA	0	NA	NA	NA	NA	NA	0	NA	NA	NA	NA	NA	0	NA	NA	NA	NA	NA
2410003L11Rik	2.89154	0.0496717	0.065483	0.781736	0.43437	0.999481	1.78121	-0.0322764	0.0503962	-0.635482	0.525114	0.9976	2.59035	0.0151338	0.123885	0.123017	0.902093	0.973118	2.23497	-0.0523482	0.286195	-0.180476	0.856779	NA	4.56885	0.503695	0.318237	1.57083	0.116223	0.493142
2410004B18Rik	293.821	-0.134658	0.129449	-1.0386	0.298989	0.999481	328.171	-0.157795	0.126929	-1.24249	0.214055	0.9976	324.562	-0.348126	0.13192	-2.6385	0.00832739	0.156925	324.614	-0.447317	0.180188	-2.48262	0.0130419	0.0910662	360.218	-0.299587	0.207014	-1.44748	0.147764	0.537851
2410004I01Rik	0	NA	NA	NA	NA	NA	0	NA	NA	NA	NA	NA	0	NA	NA	NA	NA	NA	0	NA	NA	NA	NA	NA	0	NA	NA	NA	NA	NA
2410004P03Rik	2.54897	-0.103582	0.0666092	-1.56619	0.117305	0.999481	3.32098	-0.083452	0.0714543	-1.16816	0.242743	0.9976	3.5978	-0.134439	0.144915	-0.922125	0.356463	0.745983	4.12382	-0.130612	0.30946	-0.418268	0.675751	0.850839	3.3363	-0.513785	0.298504	-1.87306	0.0610608	0.38671
2410006H16Rik	256.708	-0.027672	0.128767	-0.214948	0.829808	0.999481	283.641	-0.0562582	0.126883	-0.443365	0.657502	0.9976	268.244	-0.281801	0.158187	-1.78063	0.0749734	0.416617	255.863	-0.516417	0.219889	-2.34796	0.0188768	0.115503	297.294	-0.236168	0.229199	-1.03057	0.302743	0.676494
2410012E07Rik	0.797997	0.00694922	0.0321553	0.222696	0.823772	0.999481	0.963998	0.0118735	0.0351436	0.351549	0.725177	0.9976	0.6068	-0.0159719	0.0597158	-0.240308	0.810092	NA	1.46294	0.172005	0.219009	0.829638	0.406743	NA	0.913607	0.0395126	0.192504	0.202442	0.839571	NA
2410015M20Rik	85.6741	-0.0858536	0.123744	-0.693529	0.487978	0.999481	96.5872	-0.0641913	0.128256	-0.499811	0.617208	0.9976	105.192	0.00377335	0.149127	0.0252955	0.979819	0.995872	107.83	0.0592856	0.228561	0.259185	0.795493	0.913145	124.84	0.342851	0.236641	1.44792	0.14764	0.537795
2410017I17Rik	1.3821	0.0130079	0.0353472	0.385022	0.700221	0.999481	1.19204	0.00491948	0.0399259	0.122057	0.902854	0.9976	1.90143	0.0735844	0.10111	0.765751	0.443824	0.799971	1.52235	0.0992314	0.234988	0.423914	0.671628	NA	1.14069	-0.0158321	0.199194	-0.0787005	0.937271	NA
2410018L13Rik	9.47008	-0.109752	0.093857	-1.16317	0.244761	0.999481	13.2117	-0.0139901	0.0944635	-0.147601	0.882658	0.9976	16.5683	0.144089	0.191789	0.754789	0.450376	0.803815	21.6018	0.587404	0.327784	1.79458	0.0727206	0.263471	14.1092	-0.112128	0.337237	-0.333789	0.738539	0.907341
2410021H03Rik	0	NA	NA	NA	NA	NA	0	NA	NA	NA	NA	NA	0	NA	NA	NA	NA	NA	0	NA	NA	NA	NA	NA	0	NA	NA	NA	NA	NA
2410022M11Rik	14.3389	0.146313	0.104866	1.43247	0.15201	0.999481	13.2226	0.0578249	0.0977123	0.595257	0.551671	0.9976	11.9964	-0.00775158	0.1934	-0.0400681	0.968039	0.991834	14.0029	0.224635	0.33036	0.67802	0.497759	0.738437	13.1982	0.0748574	0.331398	0.225775	0.821376	0.941183
2410024N13Rik	0	NA	NA	NA	NA	NA	0	NA	NA	NA	NA	NA	0	NA	NA	NA	NA	NA	0	NA	NA	NA	NA	NA	0	NA	NA	NA	NA	NA
2410080I02Rik	0.185013	0.0058458	0.0220333	0.265316	0.790766	0.999481	0.280995	0.00891322	0.0244675	0.374766	0.707835	0.9976	0.144733	0.00674675	0.0491562	0.137251	0.890832	NA	0.499865	0.166524	0.173105	0.877486	0.380222	NA	0.332482	0.0622634	0.137723	0.471628	0.637192	NA
2410124H12Rik	0.0585246	0.00126572	0.0220333	0.0574457	0.95419	0.999481	0.0701672	-0.000756253	0.0212663	-0.035561	0.971632	0.9976	0.06874	-0.00347139	0.0491562	-0.0706194	0.943701	NA	0.17968	0.0269932	0.137315	0.189698	0.849545	NA	0.0957497	-0.0131708	0.137723	-0.0956326	0.923812	NA
2410131K14Rik	80.0463	-0.0148138	0.125365	-0.118105	0.905985	0.999481	88.5323	-0.0389626	0.128088	-0.303892	0.761211	0.9976	87.7541	-0.168989	0.146512	-1.15344	0.248728	0.656338	76.5622	-0.568245	0.265091	-2.14089	0.0322827	0.16298	89.1839	-0.365881	0.201604	-1.81408	0.0696659	0.406171
2410137M14Rik	0.200692	0.0058458	0.0220333	0.265316	0.790766	0.999481	0.0530691	-0.000756253	0.0212663	-0.035561	0.971632	0.9976	1.52993	0.219079	0.110171	2.52811	0.0114679	NA	0.0594978	-0.00957431	0.137306	-0.0697298	0.944409	NA	1.59971	0.317031	0.196172	1.82142	0.0685435	NA
2410141K09Rik	0.919715	0.0391839	0.0315086	1.59198	0.11139	0.999481	0	NA	NA	NA	NA	NA	0.36347	0.0345184	0.0538734	0.683777	0.494116	NA	0	NA	NA	NA	NA	NA	0.288112	0.0550791	0.137723	0.411087	0.681009	NA
2410152P15Rik	0.369773	-0.0062529	0.0246485	-0.223497	0.823149	0.999481	1.22531	0.0314551	0.0375497	0.910198	0.362718	0.9976	0.563675	-0.00606116	0.0793107	-0.0663764	0.947078	NA	0.299046	-0.0800912	0.137561	-0.533091	0.593971	NA	0.898714	0.10403	0.213539	0.485859	0.627067	NA
2500002B13Rik	7.88597	0.00705024	0.0973327	0.0720561	0.942557	0.999481	8.7236	-0.0103182	0.0959147	-0.108189	0.913846	0.9976	7.64344	-0.182289	0.186573	-0.974865	0.329627	0.725755	10.1055	0.170651	0.320053	0.532246	0.594556	0.805215	18.1308	0.7698	0.336444	2.26164	0.0237195	0.253892
2500004C02Rik	15.3524	0.0532545	0.119371	0.445982	0.65561	0.999481	15.6747	-0.0274351	0.119607	-0.229121	0.818775	0.9976	17.656	0.0633626	0.195154	0.324317	0.745698	0.925245	19.3339	0.262689	0.288522	0.910729	0.362438	0.635006	17.6023	0.0193667	0.328706	0.0587025	0.953189	0.985925
2510002D24Rik	0	NA	NA	NA	NA	NA	0	NA	NA	NA	NA	NA	0	NA	NA	NA	NA	NA	0	NA	NA	NA	NA	NA	0	NA	NA	NA	NA	NA
2510009E07Rik	163.105	0.0275452	0.12317	0.223659	0.823022	0.999481	174.566	-0.0626317	0.12084	-0.518194	0.604323	0.9976	282.761	0.642599	0.18045	3.57562	0.000349404	0.0249336	441.015	1.43427	0.281247	5.10761	3.26e-07	5.56e-05	186.743	-0.177967	0.192044	-0.926688	0.354089	0.712103
2510016D11Rik	0	NA	NA	NA	NA	NA	0	NA	NA	NA	NA	NA	0	NA	NA	NA	NA	NA	0	NA	NA	NA	NA	NA	0	NA	NA	NA	NA	NA
2510017J16Rik	0	NA	NA	NA	NA	NA	0	NA	NA	NA	NA	NA	0	NA	NA	NA	NA	NA	0	NA	NA	NA	NA	NA	0	NA	NA	NA	NA	NA
2510039O18Rik	261.539	-0.0551465	0.11047	-0.499279	0.617583	0.999481	287.049	-0.0970461	0.121784	-0.796876	0.425523	0.9976	271.642	-0.34899	0.13191	-2.64526	0.00816273	0.156058	264.039	-0.551482	0.157922	-3.49182	0.000479749	0.00970569	295.553	-0.38638	0.185987	-2.07778	0.0377297	0.315227
2510046G10Rik	14.59	0.000800162	0.105263	0.00764358	0.993901	0.999876	13.1979	-0.104276	0.0937824	-1.11864	0.263295	0.9976	15.8422	-0.0744919	0.190311	-0.392445	0.694729	0.90656	15.6117	-0.152602	0.330752	-0.46133	0.644562	0.83297	16.6451	-0.135541	0.337272	-0.405832	0.684866	0.88371
2600006K01Rik	2.01001	0.0407886	0.0412665	1.17376	0.24049	0.999481	1.34828	0.0186228	0.0362048	0.548499	0.58335	0.9976	1.17912	0.0302318	0.0878471	0.360269	0.718646	NA	1.26076	0.270608	0.199394	0.381476	0.70285	NA	4.86246	0.752362	0.288965	2.76444	0.00570201	0.116163
2600014E21Rik	1.3331	0.013671	0.0410243	0.346039	0.729313	0.999481	1.45762	0.00355939	0.0221262	0.164908	0.869017	0.9976	2.54595	0.0784423	0.0923736	0.958758	0.337681	0.732106	0.940247	-0.0742779	0.181339	-0.441728	0.658686	NA	2.2765	0.152002	0.20733	0.741562	0.458353	NA
2610001A08Rik	0	NA	NA	NA	NA	NA	0	NA	NA	NA	NA	NA	0	NA	NA	NA	NA	NA	0	NA	NA	NA	NA	NA	0	NA	NA	NA	NA	NA
2610001J05Rik	397.099	0.0919272	0.12885	0.714422	0.474966	0.999481	391.962	-0.0985742	0.128325	-0.767739	0.442642	0.9976	436.331	-0.00120715	0.171086	-0.00705673	0.99437	0.998007	425.292	-0.0820647	0.242265	-0.338812	0.734751	0.882702	448.575	-0.0607932	0.249809	-0.243438	0.807666	0.935824
2610002M06Rik	70.9736	0.0396372	0.129665	0.306307	0.759371	0.999481	68.5665	-0.123316	0.12417	-0.992307	0.321048	0.9976	74.0165	-0.137231	0.184251	-0.744492	0.456579	0.808609	74.0794	-0.199306	0.256781	-0.776001	0.437748	0.69465	92.5024	0.246878	0.286163	0.861922	0.38873	0.734559
2610005L07Rik	11.3447	0.0897187	0.095885	0.963228	0.335433	0.999481	9.26015	-0.0279485	0.0926355	-0.302425	0.762328	0.9976	10.2025	-0.00701473	0.173597	-0.0405636	0.967644	0.991834	8.74565	-0.213219	0.329593	-0.643603	0.519833	0.754844	9.52594	-0.228569	0.337237	-0.682166	0.495134	0.796233
2610008E11Rik	268.963	-0.213691	0.119828	-1.78206	0.0747393	0.999481	306.002	-0.195261	0.120503	-1.61981	0.105274	0.9976	327.931	-0.159245	0.145613	-1.09354	0.274159	0.679933	341.126	-0.106487	0.194322	-0.548022	0.583677	0.798085	323.652	-0.454398	0.218403	-2.08145	0.0373928	0.313823
2610011E03Rik	0	NA	NA	NA	NA	NA	0	NA	NA	NA	NA	NA	0	NA	NA	NA	NA	NA	0	NA	NA	NA	NA	NA	0	NA	NA	NA	NA	NA
2610012C04Rik	0	NA	NA	NA	NA	NA	0	NA	NA	NA	NA	NA	0	NA	NA	NA	NA	NA	0	NA	NA	NA	NA	NA	0	NA	NA	NA	NA	NA
2610016A17Rik	0	NA	NA	NA	NA	NA	0	NA	NA	NA	NA	NA	0.214829	0.0184246	0.0491562	0.376227	0.706748	NA	0	NA	NA	NA	NA	NA	0.16997	0.0550791	0.137723	0.411087	0.681009	NA
2610017A05Rik	4.61979	-0.0368467	0.0778863	-0.468992	0.639075	0.999481	6.4353	0.0325098	0.0931147	0.347273	0.728387	0.9976	4.15326	-0.223677	0.14893	-1.50604	0.132057	0.518292	4.84268	-0.362957	0.328941	-1.10726	0.268181	0.53842	5.21941	-0.380912	0.334714	-1.143	0.25304	0.6363
2610020C07Rik	102.848	0.212667	0.128665	1.65696	0.0975282	0.999481	110.708	0.169332	0.124623	1.35958	0.173964	0.9976	100.529	-0.0643579	0.155344	-0.414296	0.678658	0.899712	108.193	0.0838062	0.232231	0.360969	0.718122	0.874865	115.536	0.169512	0.249044	0.680578	0.496139	0.796836
2610020F03Rik	0	NA	NA	NA	NA	NA	0	NA	NA	NA	NA	NA	0	NA	NA	NA	NA	NA	0	NA	NA	NA	NA	NA	0	NA	NA	NA	NA	NA
2610021A01Rik	73.9603	-0.0790937	0.124956	-0.632616	0.526984	0.999481	96.5225	0.165636	0.124445	1.3314	0.183056	0.9976	87.1802	-0.076062	0.164641	-0.461815	0.644214	0.888485	84.1698	-0.217252	0.211798	-1.0257	0.305032	0.578379	94.2497	-0.0208243	0.209317	-0.0994587	0.920774	0.976949
2610024D14Rik	0	NA	NA	NA	NA	NA	0	NA	NA	NA	NA	NA	0	NA	NA	NA	NA	NA	0	NA	NA	NA	NA	NA	0	NA	NA	NA	NA	NA
2610027F03Rik	0.812918	0.000253607	0.0318898	0.00800221	0.993615	0.999847	0.687647	-0.0158447	0.0328505	-0.541203	0.588368	0.9976	1.94033	0.0895901	0.0986139	1.02344	0.306101	0.706219	3.22498	0.345556	0.246489	1.60278	0.108983	0.33324	0.653935	-0.13794	0.18135	-0.767578	0.442738	NA
2610027K06Rik	0.990907	-0.0359512	0.0377847	-0.898055	0.369156	0.999481	1.50291	-0.0262718	0.0481285	-0.549427	0.582713	0.9976	2.3338	0.0561252	0.135605	0.41579	0.677563	0.899349	2.9695	0.250013	0.292382	0.86255	0.388385	0.658123	1.86971	-0.0661085	0.269923	-0.244031	0.807207	NA
2610028D06Rik	0	NA	NA	NA	NA	NA	0	NA	NA	NA	NA	NA	0	NA	NA	NA	NA	NA	0	NA	NA	NA	NA	NA	0	NA	NA	NA	NA	NA
2610028E06Rik	0.145882	0.00879012	0.0220333	0.398946	0.689933	0.999481	0.177683	0.00707411	0.0212663	0.332643	0.739404	0.9976	0	NA	NA	NA	NA	NA	0.0954966	0.0271222	0.137306	0.197531	0.843412	NA	0.65901	0.246345	0.170975	1.29817	0.194228	NA
2610028H24Rik	0.607804	0.0262465	0.0284075	1.00425	0.315257	0.999481	0.604545	0.0296791	0.0296387	1.02701	0.304417	0.9976	1.15643	0.175534	0.101622	2.08539	0.0370337	NA	1.18692	0.370969	0.223921	1.86095	0.0627518	NA	0.302688	0.0381152	0.139474	0.284383	0.776117	NA
2610034O05Rik	0	NA	NA	NA	NA	NA	0	NA	NA	NA	NA	NA	0	NA	NA	NA	NA	NA	0	NA	NA	NA	NA	NA	0	NA	NA	NA	NA	NA
2610035D17Rik	694.804	0.107145	0.129732	0.827243	0.408099	0.999481	712.117	-0.0234068	0.128344	-0.182343	0.855314	0.9976	710.876	-0.110248	0.180837	-0.609327	0.542308	0.846815	565.24	-0.875718	0.242133	-3.61687	0.000298192	0.00692826	656.361	-0.538552	0.305413	-1.77104	0.0765539	0.419063
2610035F20Rik	0.384122	0.0114047	0.0275985	0.433488	0.66466	0.999481	0.377032	0.00972612	0.0263376	0.370256	0.711192	0.9976	0.564934	0.0372875	0.0652274	0.619104	0.535848	NA	0.225848	0.00814829	0.140745	0.0574906	0.954154	NA	0.148921	-0.0311313	0.137723	-0.226042	0.821168	NA
2610037D02Rik	1181.46	0.129277	0.130747	0.991526	0.321429	0.999481	1363.19	0.127368	0.125545	1.01828	0.308547	0.9976	1163.63	-0.0906367	0.195809	-0.461899	0.644154	0.888485	947.029	-0.830304	0.249061	-3.33431	0.000855105	0.0146186	1140.3	-0.39583	0.300964	-1.31876	0.18725	0.575791
2610042L04Rik	2.68164	-0.00177648	0.0755562	-0.023709	0.981085	0.999847	4.89044	0.15906	0.0905983	1.79907	0.0720072	0.9976	4.45028	0.172815	0.16375	1.08234	0.2791	0.684097	5.211	0.70378	0.331389	2.10328	0.0354409	0.172394	4.83391	0.618162	0.336636	1.81533	0.0694731	0.405775
2610044O15Rik8	267.787	-0.0265568	0.122585	-0.216653	0.828479	0.999481	295.79	-0.0632814	0.120701	-0.524376	0.600017	0.9976	288.076	-0.213801	0.158086	-1.35216	0.176325	0.578666	294.296	-0.223247	0.233617	-0.955747	0.3392	0.612594	301.25	-0.353207	0.191471	-1.84505	0.0650307	0.395883
2610105M22Rik	0	NA	NA	NA	NA	NA	0	NA	NA	NA	NA	NA	0	NA	NA	NA	NA	NA	0	NA	NA	NA	NA	NA	0	NA	NA	NA	NA	NA
2610203C22Rik	11.6401	0.0546013	0.114633	0.48027	0.631036	0.999481	10.9395	-0.0435408	0.0930177	-0.468996	0.639073	0.9976	16.8318	0.295528	0.194929	1.53584	0.124577	0.505059	11.4475	-0.126492	0.330171	-0.382639	0.701988	0.866124	10.3563	-0.495756	0.336589	-1.51584	0.129559	0.51337
2610204G07Rik	0	NA	NA	NA	NA	NA	0	NA	NA	NA	NA	NA	0	NA	NA	NA	NA	NA	0	NA	NA	NA	NA	NA	0	NA	NA	NA	NA	NA
2610206C17Rik	9.84265	0.0795751	0.106136	0.759135	0.447772	0.999481	13.8461	0.162237	0.100109	1.66715	0.0954839	0.9976	12.3006	0.153239	0.181079	0.860457	0.389537	0.767773	7.41547	-0.469032	0.33289	-1.39591	0.16274	0.412982	9.73205	-0.133113	0.333117	-0.401137	0.688319	0.885389
2610300A13Rik	0	NA	NA	NA	NA	NA	0	NA	NA	NA	NA	NA	0	NA	NA	NA	NA	NA	0	NA	NA	NA	NA	NA	0	NA	NA	NA	NA	NA
2610300M13Rik	0.17428	-0.00462292	0.0220333	-0.215783	0.829157	0.999481	0.20871	-0.00645104	0.0212663	-0.309409	0.757011	0.9976	0.280178	-0.0121445	0.0504924	-0.247215	0.804742	NA	0.233648	-0.0462707	0.137306	-0.343053	0.731559	NA	0.282497	-0.0490917	0.137723	-0.361716	0.717565	NA
2610301B20Rik	42.4587	0.23398	0.130571	1.80102	0.071699	0.999481	41.8892	0.105248	0.128111	0.820457	0.411956	0.9976	46.0699	0.245173	0.176912	1.3846	0.166175	0.564472	51.6583	0.552185	0.239274	2.30499	0.0211674	0.123861	55.9799	0.687111	0.268694	2.55105	0.0107398	0.169412
2610303G11Rik	0	NA	NA	NA	NA	NA	0	NA	NA	NA	NA	NA	0	NA	NA	NA	NA	NA	0	NA	NA	NA	NA	NA	0	NA	NA	NA	NA	NA
2610306M01Rik	13.8615	0.0849945	0.117249	0.723951	0.469096	0.999481	16.3976	0.0940033	0.106533	0.885981	0.375628	0.9976	18.1957	0.264488	0.1961	1.35108	0.176671	0.578906	15.8325	0.185553	0.318047	0.580442	0.561617	0.782683	17.3689	0.299657	0.319764	0.933043	0.350798	0.709243
2610306O10Rik	0	NA	NA	NA	NA	NA	0	NA	NA	NA	NA	NA	0	NA	NA	NA	NA	NA	0	NA	NA	NA	NA	NA	0	NA	NA	NA	NA	NA
2610307P16Rik	53.4132	-0.0368171	0.130812	-0.28143	0.77838	0.999481	65.6852	0.058135	0.123719	0.470948	0.637678	0.9976	93.4737	0.536906	0.188818	2.8582	0.00426056	0.108462	82.6405	0.512575	0.261839	1.9573	0.0503119	0.212066	55.6076	-0.640068	0.275328	-2.32929	0.0198435	0.23282
2610316D01Rik	2.7574	-0.0489086	0.0600711	-0.810073	0.417898	0.999481	3.5127	-0.0259845	0.054571	-0.481011	0.630509	0.9976	3.54714	-0.0815078	0.133587	-0.61039	0.541604	0.84669	4.59358	-0.00460901	0.302118	-0.015742	0.98744	0.995475	2.68481	-0.558409	0.264196	-2.89347	0.00381006	0.0891615
2610318N02Rik	43.3819	-0.0602871	0.123294	-0.487201	0.626116	0.999481	53.9345	0.0333725	0.126988	0.262898	0.792629	0.9976	48.4652	-0.193082	0.192382	-1.00234	0.31618	0.714075	67.5696	0.368281	0.301538	1.22423	0.220866	0.486089	56.6644	-0.0264832	0.277572	-0.095379	0.924014	0.977697
2610507B11Rik	629.87	-0.148397	0.104127	-1.42459	0.154275	0.999481	734.234	-0.0712364	0.111177	-0.640581	0.521795	0.9976	762.975	-0.080851	0.128388	-0.629659	0.528917	0.841323	785.188	-0.037228	0.184716	-0.201518	0.840293	0.93473	915.01	0.289448	0.190001	1.52316	0.127719	0.511135
2610507I01Rik	36.1769	-0.000675249	0.12429	-0.00542898	0.995668	0.999876	46.1399	0.111427	0.121941	0.916018	0.359658	0.9976	49.0202	0.200296	0.195007	1.02906	0.303453	0.703304	56.09	0.530445	0.287383	1.84528	0.0649965	0.24734	54.748	0.444752	0.313332	1.41402	0.157356	0.549058
2610509F24Rik	0	NA	NA	NA	NA	NA	0	NA	NA	NA	NA	NA	0	NA	NA	NA	NA	NA	0	NA	NA	NA	NA	NA	0	NA	NA	NA	NA	NA
2610528A11Rik	11.9616	0.0236336	0.0966156	0.247371	0.804621	0.999481	13.3298	0.0264443	0.0983526	0.270713	0.786612	0.9976	11.4615	-0.112603	0.179576	-0.626404	0.53105	0.842231	11.8725	-0.191075	0.332826	-0.579011	0.562582	0.783604	12.5748	-0.176608	0.33722	-0.529819	0.596238	0.844705
2610528J11Rik	0.0852219	0.00650008	0.0220333	0.295011	0.767985	0.999481	0.157953	0.00707411	0.0212663	0.332643	0.739404	0.9976	0.467519	0.0691162	0.0642585	1.00985	0.312568	NA	0.717618	0.110828	0.141179	1.02143	0.30705	NA	3.74942	0.17963	0.146104	1.86748	0.0618345	0.387433
2700012I20Rik	0	NA	NA	NA	NA	NA	0	NA	NA	NA	NA	NA	0	NA	NA	NA	NA	NA	0	NA	NA	NA	NA	NA	0	NA	NA	NA	NA	NA
2700016F22Rik	0	NA	NA	NA	NA	NA	0	NA	NA	NA	NA	NA	0	NA	NA	NA	NA	NA	0	NA	NA	NA	NA	NA	0	NA	NA	NA	NA	NA
2700029L08Rik	0	NA	NA	NA	NA	NA	0	NA	NA	NA	NA	NA	0	NA	NA	NA	NA	NA	0	NA	NA	NA	NA	NA	0	NA	NA	NA	NA	NA
2700033N17Rik	3.53431	-0.0426308	0.0699227	-0.612244	0.540376	0.999481	5.64098	0.0377682	0.0754074	0.508403	0.611171	0.9976	6.75606	0.253854	0.187305	1.36285	0.17293	0.573557	5.8458	0.225637	0.33079	0.674286	0.500129	0.741162	4.35404	-0.258744	0.331124	-0.77946	0.435709	0.763989
2700038G22Rik	58.763	0.0299748	0.123423	0.24327	0.807796	0.999481	75.7165	0.139027	0.120546	1.16142	0.24547	0.9976	61.0974	-0.128589	0.19484	-0.659351	0.509671	0.832803	54.8634	-0.438069	0.318789	-1.3795	0.167739	0.418132	64.5048	-0.199309	0.322049	-0.621833	0.534052	0.815506
2700046A07Rik	0.690703	-6.74e-05	0.0281403	-0.00235691	0.998119	0.999876	0.653332	-0.00617056	0.0295499	-0.187662	0.851142	0.9976	0.517884	-0.034537	0.0644263	-0.616539	0.537539	NA	1.22513	0.0778038	0.185918	0.438673	0.660899	NA	0.501644	-0.0853554	0.137856	-0.685012	0.493336	NA
2700046G09Rik	1.9632	0.0931708	0.0560116	1.95508	0.0505735	0.999481	1.18426	0.0488263	0.0475838	1.07783	0.281112	0.9976	1.78907	0.212919	0.128411	1.80207	0.0715347	NA	1.50243	0.383494	0.272986	1.43704	0.150707	NA	1.85676	0.43768	0.268954	1.65053	0.0988346	NA
2700049A03Rik	225.907	0.226381	0.107937	2.09829	0.0358792	0.999481	243.963	0.153287	0.107491	1.42652	0.153718	0.9976	228.462	-0.0639763	0.154711	-0.413552	0.679202	0.899863	247.562	0.0988767	0.192049	0.515064	0.606508	0.813167	242.423	-0.0619965	0.168265	-0.368468	0.712525	0.896346
2700062C07Rik	133.711	0.0988117	0.125056	0.790869	0.42902	0.999481	147.635	0.0684675	0.124901	0.548507	0.583344	0.9976	142.478	-0.0672794	0.165361	-0.406873	0.684101	0.901573	155.144	0.0982153	0.233871	0.420217	0.674327	0.849935	149.026	-0.118833	0.221024	-0.537858	0.590675	0.842549
2700068H02Rik	0.0515162	0.00650008	0.0220333	0.295011	0.767985	0.999481	0	NA	NA	NA	NA	NA	0.611596	0.0531314	0.0552666	0.990912	0.321728	NA	0.618514	0.184902	0.159581	1.10327	0.269908	NA	0.254955	0.0802239	0.137723	0.596373	0.550926	NA
2700069I18Rik	0.664589	-0.0246136	0.037699	-0.679476	0.496837	0.999481	0.679508	-0.0293895	0.0337601	-0.908396	0.363669	0.9976	0.943159	-0.0402843	0.0990307	-0.407355	0.683747	NA	1.47087	0.0866569	0.240796	0.366762	0.713796	NA	0.784346	-0.202009	0.210484	-1.05926	0.289484	NA
2700078F05Rik	0	NA	NA	NA	NA	NA	0	NA	NA	NA	NA	NA	0	NA	NA	NA	NA	NA	0	NA	NA	NA	NA	NA	0	NA	NA	NA	NA	NA
2700080J24Rik	0.103179	0.00355576	0.0220333	0.161381	0.871793	0.999481	0.291101	0.00720734	0.0220213	0.337003	0.736115	0.9976	0.63132	0.0886113	0.0770475	1.16241	0.24507	NA	0.162597	0.0272714	0.137316	0.208095	0.835154	NA	0.149235	0.0119739	0.137723	0.0869419	0.930718	NA
2700081O15Rik	40.7385	-0.0459052	0.128652	-0.355529	0.722193	0.999481	41.3883	-0.154348	0.123489	-1.24592	0.212794	0.9976	59.3044	0.258085	0.191238	1.35108	0.176671	0.578906	54.8377	0.186466	0.303667	0.612987	0.539885	0.768031	46.59	-0.302466	0.302129	-1.00007	0.317278	0.686041
2700089I24Rik	1.20638	0.0618958	0.0465478	1.61766	0.105736	0.999481	0.931808	0.0392381	0.0399322	1.12242	0.261684	0.9976	2.47517	0.164119	0.102101	2.17472	0.0296513	0.28359	0.846473	0.103323	0.1986	0.730689	0.464969	NA	0.630528	0.0520929	0.18051	0.416818	0.676811	NA
2700097O09Rik	172.914	0.0780376	0.108347	0.72036	0.471304	0.999481	197.7	0.0981405	0.11712	0.838556	0.401718	0.9976	194.715	-0.00411607	0.13258	-0.0310504	0.975229	0.994542	207.57	0.128853	0.19566	0.658851	0.509991	0.748587	202.012	-0.0399941	0.165177	-0.242141	0.808671	0.936498
2700099C18Rik	22.6839	-0.0306712	0.115637	-0.264049	0.791742	0.999481	30.2238	0.102518	0.121342	0.848686	0.396056	0.9976	26.9604	-0.0492888	0.195497	-0.252258	0.800842	0.941586	30.3105	0.137836	0.293138	0.471324	0.637409	0.830122	35.9061	0.493624	0.28442	1.73264	0.0831589	0.430254
2810001G20Rik	134.804	0.0102646	0.126615	0.0811153	0.93535	0.999481	141.55	-0.10688	0.124788	-0.856389	0.391783	0.9976	125.685	-0.509659	0.153497	-3.31834	0.000905532	0.0450108	127.553	-0.630032	0.210833	-2.98853	0.00280327	0.0340104	138.321	-0.608032	0.22494	-2.70389	0.00685337	0.128717
2810002D19Rik	55.8471	-0.356355	0.129991	-2.73077	0.00631858	0.928795	67.3967	-0.279308	0.124552	-2.23815	0.0252115	0.9976	75.9321	-0.156409	0.153621	-1.01751	0.30891	0.709498	78.2308	-0.15375	0.229869	-0.669313	0.503296	0.743596	79.2861	-0.251661	0.214976	-1.16975	0.2421	0.625464
2810004N23Rik	0	NA	NA	NA	NA	NA	0	NA	NA	NA	NA	NA	0	NA	NA	NA	NA	NA	0	NA	NA	NA	NA	NA	0	NA	NA	NA	NA	NA
2810006K23Rik	251.52	-0.0555472	0.116947	-0.474923	0.634842	0.999481	303.784	0.0705907	0.121393	0.581857	0.560663	0.9976	297.65	-0.0419434	0.140275	-0.299019	0.764925	0.932282	280.894	-0.238056	0.163148	-1.45911	0.144535	0.387905	322.559	0.0378193	0.205645	0.183944	0.854058	0.952496
2810013P06Rik	139.226	-0.0367327	0.114915	-0.319661	0.749225	0.999481	153.08	-0.0830312	0.116359	-0.713497	0.475539	0.9976	154.724	-0.16206	0.13336	-1.21516	0.224306	0.629399	144.111	-0.407099	0.201112	-2.02279	0.0430947	0.193241	164.057	-0.205657	0.186554	-1.10243	0.270275	0.650268
2810021J22Rik	39.9449	0.063599	0.13051	0.487747	0.625729	0.999481	41.1227	-0.032364	0.124767	-0.2588	0.79579	0.9976	45.0211	0.0360886	0.180599	0.199675	0.841735	0.954855	43.1021	-0.0471394	0.278822	-0.168663	0.866061	0.945685	50.6183	0.251312	0.248401	1.01069	0.312165	0.682556
2810025M15Rik	22.8438	-0.0790614	0.123969	-0.635462	0.525127	0.999481	29.3745	0.0460216	0.124697	0.369187	0.711988	0.9976	33.7249	0.188672	0.196146	0.963366	0.335364	0.73042	37.2196	0.470454	0.286657	1.63977	0.101053	0.319159	33.8027	0.227897	0.315552	0.72002	0.471512	0.785893
2810029C07Rik	3.2118	0.0243909	0.0626116	0.400039	0.689128	0.999481	2.96876	-0.00113686	0.0618208	-0.0183672	0.985346	0.998176	3.3006	0.0205286	0.141953	0.145996	0.883925	0.968399	4.11407	0.225516	0.306696	0.735026	0.462323	0.713884	3.96059	0.189631	0.312318	0.601483	0.547518	0.821819
2810030D12Rik	2.09819	0.0648124	0.0510733	1.46293	0.143487	0.999481	1.71865	0.0393256	0.0447971	0.951291	0.341457	0.9976	2.30528	0.19221	0.128746	1.64341	0.100298	0.466075	8.4273	0.818365	0.293521	3.34395	0.000825934	0.0142685	14.5834	0.481837	0.229418	2.84076	0.00450058	0.0989179
2810032G03Rik	11.9169	-0.0134272	0.11755	-0.114052	0.909197	0.999481	15.5856	0.0902104	0.111008	0.812353	0.416589	0.9976	20.4728	0.470574	0.19475	2.4189	0.0155677	0.210995	20.291	0.581307	0.319206	1.81666	0.0692693	0.256833	12.1523	-0.540935	0.326392	-1.66631	0.0956511	0.454035
2810039B14Rik	9.71465	-0.109584	0.110969	-0.980614	0.326783	0.999481	11.949	-0.0621915	0.113265	-0.548413	0.583408	0.9976	13.433	-0.00199407	0.196113	-0.0101552	0.991897	0.997384	15.1165	0.202422	0.294586	0.687549	0.491737	0.735	14.7208	0.110378	0.310551	0.354481	0.722979	0.900936
2810047C21Rik1	0.72086	0.0119268	0.0341961	0.365948	0.714404	0.999481	0.59701	0.000958729	0.0321081	0.0347246	0.972299	0.9976	0.792336	0.0217676	0.0765236	0.300276	0.763966	NA	0.600112	0.0116356	0.190273	0.0576368	0.954038	NA	0.538553	-0.0394463	0.192888	-0.245994	0.805687	NA
2810049E08Rik	0.39206	-0.0112263	0.0305568	-0.352874	0.724183	0.999481	0.423222	-0.0143959	0.0297731	-0.45365	0.650081	0.9976	0.657432	-0.00524922	0.0814151	-0.0635824	0.949303	NA	0.463965	-0.0887674	0.167214	-0.570682	0.568215	NA	0.568471	-0.070937	0.197198	-0.358707	0.719814	NA
2810402E24Rik	88.1057	0.244721	0.123097	1.99068	0.0465157	0.999481	94.6844	0.173803	0.122669	1.41823	0.156124	0.9976	104.977	0.308747	0.165177	1.87075	0.0613792	0.383317	110.853	0.482242	0.223138	2.16214	0.0306073	0.157782	100.641	0.209082	0.23302	0.897798	0.369293	0.722075
2810403D21Rik	265.477	0.102366	0.129318	0.792711	0.427946	0.999481	285.443	0.0303414	0.127886	0.237417	0.812334	0.9976	272.136	-0.112524	0.184642	-0.609099	0.542459	0.84694	252.617	-0.369018	0.260704	-1.41552	0.156918	0.405156	271.744	-0.335542	0.276113	-1.21701	0.223601	0.608837
2810404F17Rik	0.45766	0.0173438	0.0220752	0.813437	0.415967	0.999481	0	NA	NA	NA	NA	NA	0	NA	NA	NA	NA	NA	0	NA	NA	NA	NA	NA	0	NA	NA	NA	NA	NA
2810404M03Rik	9.68536	0.128299	0.100234	1.30751	0.19104	0.999481	9.49776	0.0877935	0.104248	0.849848	0.39541	0.9976	11.1913	0.284372	0.193596	1.48144	0.138489	0.527042	8.52669	-0.00957797	0.332595	-0.0291202	0.976769	0.991658	9.27117	0.0631842	0.333979	0.191355	0.848247	0.950207
2810405F15Rik	0	NA	NA	NA	NA	NA	0	NA	NA	NA	NA	NA	0	NA	NA	NA	NA	NA	0	NA	NA	NA	NA	NA	0	NA	NA	NA	NA	NA
2810405F17Rik	21.4028	-0.0870723	0.129503	-0.671934	0.501626	0.999481	24.3134	-0.0627485	0.120213	-0.522022	0.601655	0.9976	21.1951	-0.441364	0.190138	-2.31646	0.0205331	0.240633	21.4702	-0.590377	0.283088	-2.0791	0.0376078	0.178321	27.2908	-0.104746	0.299285	-0.350029	0.726317	0.901615
2810407A14Rik	2.57093	0.0257234	0.0733422	0.351784	0.725	0.999481	3.32141	0.0486563	0.0662456	0.739094	0.45985	0.9976	4.41149	0.305902	0.178566	1.73184	0.0833022	0.436309	4.69575	0.407191	0.312853	1.32785	0.184226	0.441385	2.85561	0.0401445	0.322701	0.12352	0.901696	0.970901
2810408A11Rik	15.0216	-0.0129158	0.123861	-0.104688	0.916623	0.999481	17.219	0.00472626	0.11776	0.0402817	0.967869	0.9976	13.2234	-0.356565	0.19351	-1.82852	0.067472	0.40046	17.4679	-0.0788279	0.311404	-0.254235	0.799314	0.914913	15.7782	-0.476216	0.311585	-1.53253	0.125392	0.508623
2810408I11Rik	13.6637	0.153372	0.103111	1.5333	0.125201	0.999481	13.7669	0.117325	0.102613	1.16334	0.244693	0.9976	11.9447	0.05095	0.184918	0.277364	0.781501	0.937198	15.5774	0.410315	0.332481	1.24423	0.213416	0.477825	15.8487	0.485204	0.336172	1.43446	0.15144	0.540661
2810410L24Rik	22.0115	0.00059483	0.121848	0.00487763	0.996108	0.999876	24.2621	-0.0229522	0.123978	-0.185219	0.853057	0.9976	30.5452	0.214583	0.196069	1.09805	0.272185	0.678288	29.9424	0.319974	0.270213	1.18314	0.236756	0.50332	27.3209	0.000998999	0.307704	0.00325853	0.9974	0.998882
2810414N06Rik	7.70272	0.108952	0.0974756	1.14477	0.252305	0.999481	8.87659	0.135387	0.098158	1.40138	0.1611	0.9976	7.67142	0.125576	0.192519	0.655817	0.511942	0.833713	11.2937	0.601324	0.332727	1.82362	0.0682096	0.254378	9.51189	0.491684	0.334202	1.46795	0.142118	0.530823
2810425M01Rik	0.913272	-0.00746043	0.0358919	-0.206012	0.836781	0.999481	1.17286	0.000468636	0.0381877	0.0121055	0.990341	0.998801	0.679338	-0.0806106	0.0754794	-1.04868	0.294327	NA	0.855272	-0.0921271	0.179961	-0.476636	0.633621	NA	1.13842	-0.0500685	0.215001	-0.234902	0.814285	NA
2810428J06Rik	5.55041	-0.0650091	0.100688	-0.639528	0.522479	0.999481	9.65308	0.105813	0.0929993	1.16022	0.24596	0.9976	7.73467	0.0255774	0.188228	0.136144	0.891707	0.97096	11.2505	0.396253	0.330662	1.21869	0.222961	0.48801	8.84581	0.239835	0.32141	0.7464	0.455426	0.778428
2810429I04Rik	19.8443	0.0641889	0.123777	0.519581	0.603355	0.999481	25.848	0.158759	0.117204	1.36643	0.171803	0.9976	24.9829	0.199854	0.193788	1.03419	0.301046	0.701793	20.0936	-0.165604	0.293738	-0.563226	0.573281	0.790517	19.6108	-0.420578	0.292405	-1.43697	0.150726	0.539963
2810430I11Rik	0.0779975	-0.0016786	0.0220333	-0.0761846	0.939272	0.999481	0.0934992	-0.00360365	0.0212663	-0.169453	0.86544	0.9976	0.955355	0.0797266	0.0757457	1.18299	0.236811	NA	0.57798	0.111165	0.155004	0.639508	0.522493	NA	1.03923	0.308208	0.209536	1.44194	0.14932	NA
2810432F15Rik	0	NA	NA	NA	NA	NA	0	NA	NA	NA	NA	NA	0	NA	NA	NA	NA	NA	0	NA	NA	NA	NA	NA	0	NA	NA	NA	NA	NA
2810433D01Rik	2.00128	-0.0244481	0.0648824	-0.375123	0.707569	0.999481	1.65953	-0.0753959	0.0564521	-1.35769	0.174561	0.9976	2.7624	0.0123629	0.149733	0.0829478	0.933893	0.980995	3.89168	0.250523	0.312983	0.823728	0.410094	0.673682	2.25967	-0.187963	0.27758	-0.693934	0.487724	NA
2810442N19Rik	0	NA	NA	NA	NA	NA	0	NA	NA	NA	NA	NA	0	NA	NA	NA	NA	NA	0	NA	NA	NA	NA	NA	0	NA	NA	NA	NA	NA
2810454H06Rik	11.3615	0.130371	0.110842	1.19618	0.231627	0.999481	7.77298	-0.15748	0.103933	-1.51506	0.129757	0.9976	10.0342	-0.033051	0.191551	-0.172437	0.863094	0.961974	10.0142	-0.0413707	0.316403	-0.130249	0.89637	0.959455	10.7899	-0.0143735	0.32164	-0.0446778	0.964364	0.990252
2810455O05Rik	2.89081	-0.0516862	0.0740684	-0.688017	0.491442	0.999481	3.336	-0.0637576	0.0785233	-0.818199	0.413244	0.9976	3.9073	-0.0412722	0.152601	-0.270636	0.786671	0.938516	2.66864	-0.545845	0.305265	-1.83624	0.0663227	0.250249	3.23068	-0.513521	0.326119	-1.597	0.110265	0.484823
2810459M11Rik	0.487726	-0.0115953	0.0352054	-0.325284	0.744966	0.999481	1.07229	0.0277793	0.0444539	0.638534	0.523126	0.9976	0.743803	-0.00399237	0.088927	-0.0448412	0.964234	NA	1.00017	0.0930823	0.251	0.389296	0.697057	NA	0.677655	-0.0984745	0.221051	-0.489538	0.624461	NA
2810468N07Rik	7.32082	0.0292521	0.0970191	0.302331	0.7624	0.999481	6.42955	-0.0529093	0.0781096	-0.669902	0.50292	0.9976	8.94455	0.0828231	0.183866	0.453631	0.650095	0.890974	7.36535	-0.109562	0.332266	-0.327602	0.743212	0.886921	5.9642	-0.658324	0.331669	-2.03506	0.0418446	0.329749
2810471M01Rik	0.442891	-0.000950998	0.0229883	-0.038885	0.968982	0.999481	0.237983	-0.00929844	0.0212663	-0.448006	0.654149	0.9976	0.306092	-0.0180686	0.0491562	-0.378806	0.704832	NA	0.560215	0.018511	0.150585	0.105734	0.915793	NA	0.326456	-0.0670522	0.137723	-0.498505	0.618128	NA
2900002M20Rik	0	NA	NA	NA	NA	NA	0	NA	NA	NA	NA	NA	0	NA	NA	NA	NA	NA	0	NA	NA	NA	NA	NA	0	NA	NA	NA	NA	NA
2900005J15Rik	121.422	0.139096	0.130215	1.07324	0.283162	0.999481	124.315	0.0401504	0.12831	0.313297	0.754055	0.9976	120.898	-0.0650461	0.185047	-0.351549	0.725176	0.918014	105.976	-0.479585	0.234267	-2.04706	0.0406522	0.187266	122.46	-0.187416	0.30972	-0.606652	0.544082	0.820641
2900009J06Rik	20.9431	0.0640007	0.126651	0.506838	0.612269	0.999481	26.6169	0.113913	0.110346	1.04308	0.29691	0.9976	21.8548	-0.0666939	0.195169	-0.34172	0.732562	0.919776	20.8945	-0.210118	0.306133	-0.686811	0.492202	0.73536	25.1494	0.0907738	0.296903	0.306647	0.759112	0.915532
2900011O08Rik	7.11738	-0.0409607	0.104653	-0.392608	0.694609	0.999481	8.40066	-0.0148804	0.101652	-0.147027	0.883111	0.9976	9.26619	0.0177876	0.185125	0.0968277	0.922863	0.977771	10.481	0.173295	0.327536	0.535807	0.592092	0.803446	9.30585	-0.0497605	0.334364	-0.149809	0.880916	0.963714
2900018N21Rik	0	NA	NA	NA	NA	NA	0	NA	NA	NA	NA	NA	0	NA	NA	NA	NA	NA	0	NA	NA	NA	NA	NA	0	NA	NA	NA	NA	NA
2900022M07Rik	0	NA	NA	NA	NA	NA	0	NA	NA	NA	NA	NA	0	NA	NA	NA	NA	NA	0	NA	NA	NA	NA	NA	0	NA	NA	NA	NA	NA
2900024D18Rik	0	NA	NA	NA	NA	NA	0	NA	NA	NA	NA	NA	0	NA	NA	NA	NA	NA	0	NA	NA	NA	NA	NA	0	NA	NA	NA	NA	NA
2900026A02Rik	93.38	-0.0954612	0.126933	-0.75115	0.452562	0.999481	103.418	-0.1046	0.128367	-0.813914	0.415694	0.9976	135.322	0.288017	0.168213	1.71262	0.0867832	0.442617	146.108	0.516039	0.223374	2.3094	0.0209217	0.122909	117.72	-0.0934855	0.2386	-0.391659	0.69531	0.887983
2900027M19Rik	0	NA	NA	NA	NA	NA	0	NA	NA	NA	NA	NA	0	NA	NA	NA	NA	NA	0	NA	NA	NA	NA	NA	0	NA	NA	NA	NA	NA
2900035J10Rik	0	NA	NA	NA	NA	NA	0	NA	NA	NA	NA	NA	0	NA	NA	NA	NA	NA	0	NA	NA	NA	NA	NA	0	NA	NA	NA	NA	NA
2900037B21Rik	0	NA	NA	NA	NA	NA	0	NA	NA	NA	NA	NA	0	NA	NA	NA	NA	NA	0	NA	NA	NA	NA	NA	0	NA	NA	NA	NA	NA
2900041M22Rik	2.87208	-0.112098	0.0790103	-1.42422	0.154384	0.999481	4.92437	0.0216853	0.0876638	0.248269	0.803927	0.9976	4.81026	0.00844963	0.180597	0.0466209	0.962815	0.991019	5.19321	0.123846	0.32912	0.375251	0.707474	0.869547	4.72491	-0.0815203	0.323669	-0.252567	0.800603	0.93338
2900042G08Rik	0	NA	NA	NA	NA	NA	0	NA	NA	NA	NA	NA	0	NA	NA	NA	NA	NA	0	NA	NA	NA	NA	NA	0	NA	NA	NA	NA	NA
2900042K21Rik	0	NA	NA	NA	NA	NA	0	NA	NA	NA	NA	NA	0	NA	NA	NA	NA	NA	0	NA	NA	NA	NA	NA	0	NA	NA	NA	NA	NA
2900045O20Rik	4.81133	0.0121827	0.0810299	0.150811	0.880125	0.999481	7.08753	0.070855	0.0767726	0.948823	0.342711	0.9976	4.1141	-0.189661	0.164197	-1.1567	0.247396	0.655179	4.38673	-0.237836	0.319611	-0.738892	0.459973	0.71223	4.98768	-0.23632	0.332173	-0.726942	0.467262	0.783561
2900052L18Rik	3.30876	-0.0332068	0.0696021	-0.469495	0.638716	0.999481	3.98083	-0.0192457	0.0672136	-0.283782	0.776578	0.9976	4.95285	0.041475	0.164362	0.252752	0.80046	0.941565	10.2914	0.607806	0.319369	1.96112	0.0498646	0.210722	3.89019	-0.235082	0.310426	-0.764007	0.444863	0.771417
2900052N01Rik	189.708	-0.222399	0.130531	-1.69871	0.0893742	0.999481	226.843	-0.122898	0.128338	-0.955891	0.339128	0.9976	279.002	0.1476	0.167894	0.879298	0.37924	0.763102	271.947	0.106578	0.251658	0.423347	0.672042	0.848417	263.953	-0.0766107	0.267014	-0.286917	0.774176	0.922353
2900060B14Rik	0	NA	NA	NA	NA	NA	0	NA	NA	NA	NA	NA	0	NA	NA	NA	NA	NA	0	NA	NA	NA	NA	NA	0	NA	NA	NA	NA	NA
2900060N12Rik	1.04663	0.0372406	0.0468313	0.834651	0.403914	0.999481	0.749288	0.00752798	0.0399547	0.187316	0.851413	0.9976	1.26806	0.119017	0.116626	1.05315	0.292272	NA	2.54659	0.601078	0.293603	2.13981	0.03237	0.163099	0.884845	0.0956294	0.23583	0.392569	0.694638	NA
2900064F13Rik	0.993881	0.0214201	0.0372449	0.608284	0.542999	0.999481	0.654001	-0.000872375	0.0298046	-0.0267585	0.978652	0.9976	0.520727	-0.0221638	0.0649998	-0.288092	0.773276	NA	0.86665	0.055198	0.18464	0.288169	0.773218	NA	0.594738	-0.0543941	0.181159	-0.332107	0.739808	NA
2900064K03Rik	0	NA	NA	NA	NA	NA	0	NA	NA	NA	NA	NA	0	NA	NA	NA	NA	NA	0	NA	NA	NA	NA	NA	0	NA	NA	NA	NA	NA
2900069G24Rik	0	NA	NA	NA	NA	NA	0	NA	NA	NA	NA	NA	0	NA	NA	NA	NA	NA	0	NA	NA	NA	NA	NA	0	NA	NA	NA	NA	NA
2900072N19Rik	0	NA	NA	NA	NA	NA	0	NA	NA	NA	NA	NA	0	NA	NA	NA	NA	NA	0	NA	NA	NA	NA	NA	0	NA	NA	NA	NA	NA
2900076A07Rik	123.108	-0.0274297	0.130275	-0.210319	0.833418	0.999481	148.473	0.0710388	0.127492	0.557398	0.577255	0.9976	153.75	0.0708978	0.185891	0.381543	0.702801	0.90987	144.978	-0.0688134	0.201919	-0.340814	0.733243	0.88199	152.324	-0.0444401	0.239539	-0.185508	0.852831	0.952126
2900076G11Rik	0.132812	-0.00462292	0.0220333	-0.215783	0.829157	0.999481	0.159207	-0.00645104	0.0212663	-0.309409	0.757011	0.9976	0.275543	-0.00656181	0.0497989	-0.138338	0.889973	NA	0.846969	0.0853865	0.145354	0.584523	0.558869	NA	0.410971	0.0182442	0.138171	0.101655	0.91903	NA
2900078I11Rik	0	NA	NA	NA	NA	NA	0	NA	NA	NA	NA	NA	0	NA	NA	NA	NA	NA	0	NA	NA	NA	NA	NA	0	NA	NA	NA	NA	NA
2900079G21Rik	1.8874	0.0879225	0.0599441	1.6172	0.105835	0.999481	2.06006	0.0689961	0.0525475	1.44711	0.147865	0.9976	3.53003	0.332996	0.144141	2.62114	0.0087636	0.160864	1.51353	0.331358	0.29797	1.118	0.263565	NA	1.24884	0.148184	0.270111	0.551101	0.581565	NA
2900089D17Rik	11.709	0.0526643	0.106619	0.496408	0.619607	0.999481	12.1702	0.00882741	0.091474	0.0965939	0.923049	0.9976	12.8953	0.0363005	0.183942	0.197403	0.843512	0.954927	13.104	0.0996194	0.332134	0.298049	0.765666	0.897766	14.0135	0.120704	0.336058	0.360029	0.718825	0.899454
2900092C05Rik	5.85977	0.0838552	0.0781898	1.12865	0.259046	0.999481	6.36283	0.0695921	0.0711031	1.01632	0.309478	0.9976	6.97765	0.199743	0.163864	1.26872	0.20454	0.606055	8.38411	0.525093	0.326656	1.64644	0.0996735	0.316685	4.60329	-0.0694745	0.301197	-0.237072	0.812601	0.93775
2900092N22Rik	0	NA	NA	NA	NA	NA	0	NA	NA	NA	NA	NA	0	NA	NA	NA	NA	NA	0	NA	NA	NA	NA	NA	0	NA	NA	NA	NA	NA
2900092O11Rik	0.130009	-0.0016786	0.0220333	-0.0761846	0.939272	0.999481	0.155641	-0.00360365	0.0212663	-0.169453	0.86544	0.9976	0.151389	-0.0100401	0.0491562	-0.20425	0.838158	NA	0.17415	-0.0279225	0.137306	-0.20336	0.838854	NA	0.210015	-0.0311313	0.137723	-0.226042	0.821168	NA
2900093K20Rik	0	NA	NA	NA	NA	NA	0	NA	NA	NA	NA	NA	0	NA	NA	NA	NA	NA	0	NA	NA	NA	NA	NA	0	NA	NA	NA	NA	NA
2900097C17Rik	676.665	-0.19743	0.109012	-1.81008	0.0702836	0.999481	779.969	-0.133948	0.12015	-1.11428	0.265157	0.9976	847.659	-0.0585899	0.137667	-0.425543	0.670441	0.89665	904.06	0.0798439	0.183522	0.435037	0.663535	0.843756	1040.32	0.370403	0.206561	1.7927	0.0730212	0.412856
3000002C10Rik	11.5426	-0.0289673	0.113266	-0.254664	0.798983	0.999481	13.872	0.0198551	0.121028	0.163593	0.870051	0.9976	16.5214	0.206976	0.194264	1.06622	0.286325	0.690912	14.2519	0.0312012	0.296473	0.104868	0.916481	0.968078	15.6058	0.104579	0.289163	0.362029	0.717331	0.898839
3010001F23Rik	6.96159	-0.189483	0.0971472	-1.96178	0.0497886	0.999481	9.98271	-0.089381	0.112176	-0.794062	0.427159	0.9976	13.5115	0.142463	0.193592	0.738232	0.460374	0.809113	16.5082	0.580702	0.298361	1.94842	0.051365	0.214502	13.4985	0.159673	0.336902	0.472346	0.63668	0.862258
3010003L21Rik	0.340888	0.0133702	0.0220333	0.627425	0.53038	0.999481	0.255926	0.00956559	0.0212663	0.459335	0.645994	0.9976	0.0735117	0.00820645	0.0491562	0.166946	0.867412	NA	0	NA	NA	NA	NA	NA	0	NA	NA	NA	NA	NA
3100002H09Rik	0	NA	NA	NA	NA	NA	0	NA	NA	NA	NA	NA	0	NA	NA	NA	NA	NA	0	NA	NA	NA	NA	NA	0	NA	NA	NA	NA	NA
3100003L05Rik	1.17617	0.0264415	0.0451509	0.613948	0.53925	0.999481	1.98407	0.054081	0.0474804	1.25874	0.208125	0.9976	0.943196	0.00389481	0.100165	0.0391495	0.968771	NA	2.00706	0.180509	0.216683	0.903618	0.366198	NA	1.2093	0.0755777	0.222111	0.343122	0.731507	NA
3110001I22Rik	0	NA	NA	NA	NA	NA	0	NA	NA	NA	NA	NA	0	NA	NA	NA	NA	NA	0	NA	NA	NA	NA	NA	0	NA	NA	NA	NA	NA
3110004A20Rik	0	NA	NA	NA	NA	NA	0	NA	NA	NA	NA	NA	0	NA	NA	NA	NA	NA	0	NA	NA	NA	NA	NA	0	NA	NA	NA	NA	NA
3110009E18Rik	74.5041	0.0849403	0.130631	0.652063	0.51436	0.999481	82.228	0.0618487	0.128008	0.484251	0.628208	0.9976	79.1781	-0.0411261	0.192406	-0.213798	0.830704	0.950416	65.3481	-0.582407	0.280746	-2.0765	0.0378482	0.179149	76.7206	-0.288916	0.308745	-0.939568	0.347439	0.706889
3110009F21Rik	0	NA	NA	NA	NA	NA	0	NA	NA	NA	NA	NA	0	NA	NA	NA	NA	NA	0	NA	NA	NA	NA	NA	0	NA	NA	NA	NA	NA
3110009M11Rik	0.0442706	0.00126572	0.0220333	0.0574457	0.95419	0.999481	0.227447	0.00422671	0.0212663	0.198751	0.842457	0.9976	0.191184	0.0118558	0.0491562	0.239426	0.810775	NA	0.0594978	-0.00957431	0.137306	-0.0697298	0.944409	NA	0.13699	0.0119739	0.137723	0.0869419	0.930718	NA
3110018I06Rik	0	NA	NA	NA	NA	NA	0	NA	NA	NA	NA	NA	0	NA	NA	NA	NA	NA	0	NA	NA	NA	NA	NA	0	NA	NA	NA	NA	NA
3110021N24Rik	14.1715	0.0228752	0.104882	0.218785	0.826817	0.999481	14.4843	-0.0329117	0.105505	-0.312477	0.754678	0.9976	13.3376	-0.165698	0.185313	-0.89038	0.373262	0.758924	18.5202	0.179326	0.330999	0.546648	0.58462	0.798831	12.7458	-0.519765	0.33552	-1.57867	0.114413	0.490043
3110031N09Rik	0.156422	0.00879012	0.0220333	0.398946	0.689933	0.999481	0.379163	0.016952	0.0212923	0.702657	0.48227	0.9976	0.0800203	0.00820645	0.0491562	0.166946	0.867412	NA	0	NA	NA	NA	NA	NA	0.288112	0.0550791	0.137723	0.411087	0.681009	NA
3110039I08Rik	222.281	-0.131797	0.130129	-1.01071	0.312155	0.999481	251.219	-0.125454	0.128203	-0.977138	0.328501	0.9976	354.992	0.36208	0.182232	1.99119	0.0464605	0.342266	393.299	0.67881	0.241018	2.81599	0.00486273	0.049085	281.954	-0.167839	0.27493	-0.61074	0.541372	0.818852
3110039M20Rik	0.0585246	0.00126572	0.0220333	0.0574457	0.95419	0.999481	0.147311	0.00173523	0.0212663	0.0815951	0.934969	0.9976	0.145698	0.00163768	0.0491562	0.0333158	0.973423	NA	0.0789828	-0.00957431	0.137306	-0.0697298	0.944409	NA	0.0957497	-0.0131708	0.137723	-0.0956326	0.923812	NA
3110040N11Rik	210.151	0.0519128	0.115816	0.448466	0.653817	0.999481	225.87	-0.0377147	0.108112	-0.34897	0.727112	0.9976	222.857	-0.161732	0.13619	-1.18767	0.234963	0.641349	220.121	-0.267061	0.159335	-1.67643	0.0936532	0.305398	245.306	-0.0737969	0.16078	-0.459025	0.646216	0.866476
3110043J17Rik	0	NA	NA	NA	NA	NA	0	NA	NA	NA	NA	NA	0	NA	NA	NA	NA	NA	0	NA	NA	NA	NA	NA	0.144056	0.0299344	0.137723	0.217352	0.827934	NA
3110045C21Rik	2.32834	0.0984806	0.071094	1.44942	0.14722	0.999481	1.09193	-0.0254055	0.0466293	-0.536534	0.59159	0.9976	4.61547	0.246924	0.133365	2.13318	0.0329099	0.298085	3.16989	0.483685	0.305503	1.61739	0.105794	0.327375	1.52641	-0.00253822	0.262865	-0.00955351	0.992378	NA
3110053B16Rik	1.81646	-0.0356076	0.056688	-0.627921	0.530056	0.999481	2.97667	0.0282191	0.0681176	0.411094	0.681004	0.9976	2.29875	-0.0440457	0.125001	-0.343503	0.73122	0.919564	2.6122	-0.00099794	0.308985	-0.00313607	0.997498	0.999435	4.07197	0.419304	0.330394	1.24485	0.213187	0.599324
3110056K07Rik	562.703	-0.0886087	0.117371	-0.754745	0.450402	0.999481	622.355	-0.126118	0.117067	-1.07707	0.281449	0.9976	600.661	-0.332776	0.129964	-2.56009	0.0104644	0.175624	565.448	-0.626201	0.172701	-3.62567	0.000288211	0.00675724	638.877	-0.435446	0.195486	-2.22801	0.02588	0.2668
3110062G12Rik	0	NA	NA	NA	NA	NA	0	NA	NA	NA	NA	NA	0	NA	NA	NA	NA	NA	0	NA	NA	NA	NA	NA	0	NA	NA	NA	NA	NA
3110067C02Rik	3.42322	0.0428672	0.0587583	0.758564	0.448113	0.999481	2.61281	-0.00578468	0.0623497	-0.0928789	0.926	0.9976	2.3978	-0.0441607	0.126065	-0.343442	0.731266	0.919564	2.83191	0.0351139	0.306479	0.112384	0.910519	0.966008	3.48942	0.199041	0.330123	0.602259	0.547002	0.821819
3110070M22Rik	0.717976	-0.0145747	0.0347081	-0.418656	0.675468	0.999481	0.650941	-0.0237621	0.0299948	-0.790804	0.429059	0.9976	2.01379	0.0808011	0.099824	0.865014	0.387031	0.766689	0.696704	-0.114805	0.177187	-0.614443	0.538923	NA	1.11056	-0.0132428	0.177521	-0.0747432	0.940419	NA
3110080E11Rik	0	NA	NA	NA	NA	NA	0	NA	NA	NA	NA	NA	0	NA	NA	NA	NA	NA	0	NA	NA	NA	NA	NA	0	NA	NA	NA	NA	NA
3110080O07Rik	0	NA	NA	NA	NA	NA	0	NA	NA	NA	NA	NA	0	NA	NA	NA	NA	NA	0	NA	NA	NA	NA	NA	0	NA	NA	NA	NA	NA
3110082I17Rik	111.772	-0.00481307	0.11999	-0.0401176	0.967999	0.999481	121.949	-0.0476113	0.125875	-0.377794	0.705584	0.9976	132.708	0.0286583	0.146954	0.195003	0.845391	0.955738	148.825	0.29683	0.220575	1.34514	0.178582	0.43354	168.1	0.547169	0.219989	2.48607	0.0129163	0.184824
3110082J24Rik	0	NA	NA	NA	NA	NA	0	NA	NA	NA	NA	NA	0.219212	0.0184246	0.0491562	0.376227	0.706748	NA	0	NA	NA	NA	NA	NA	0	NA	NA	NA	NA	NA
3110083C13Rik	4.56836	-0.0282412	0.0859839	-0.326388	0.744131	0.999481	5.87518	0.0198248	0.08687	0.226787	0.82059	0.9976	5.32652	-0.0604661	0.177399	-0.337083	0.736054	0.921014	5.22097	-0.126357	0.302022	-0.429158	0.667808	0.846328	5.66837	-0.0824948	0.328638	-0.249657	0.802852	0.934183
3110099E03Rik	0.339989	0.00896857	0.0238186	0.369949	0.71142	0.999481	0.18866	-0.00111217	0.0212663	-0.052297	0.958292	0.9976	0.443762	0.0380686	0.075429	0.516609	0.605429	NA	1.93336	0.395469	0.231171	2.04828	0.0405322	NA	0.718006	0.199956	0.187405	0.981971	0.326114	NA
3200001D21Rik	0	NA	NA	NA	NA	NA	0	NA	NA	NA	NA	NA	0	NA	NA	NA	NA	NA	0	NA	NA	NA	NA	NA	0	NA	NA	NA	NA	NA
3222401L13Rik	0	NA	NA	NA	NA	NA	0	NA	NA	NA	NA	NA	0	NA	NA	NA	NA	NA	0	NA	NA	NA	NA	NA	0	NA	NA	NA	NA	NA
3300002A11Rik	0	NA	NA	NA	NA	NA	0	NA	NA	NA	NA	NA	0	NA	NA	NA	NA	NA	0	NA	NA	NA	NA	NA	0	NA	NA	NA	NA	NA
3300002I08Rik	23.5207	0.0934256	0.113164	0.835396	0.403495	0.999481	21.5047	-0.0262986	0.107808	-0.243114	0.807917	0.9976	27.5198	0.189805	0.196107	0.97138	0.331359	0.727353	24.3408	0.0549778	0.332875	0.164872	0.869045	0.94751	23.9076	-0.0461773	0.331995	-0.138938	0.889499	0.967469
3300002P13Rik	1.91367	0.0984333	0.0581421	1.96635	0.0492577	0.999481	0.902231	0.0208776	0.041614	0.518729	0.60395	0.9976	1.60465	0.148418	0.115617	1.41515	0.157026	NA	1.1826	0.216864	0.243148	0.907249	0.364275	NA	2.48954	0.508192	0.268749	1.96379	0.0495541	0.354115
3300005D01Rik	71.3535	0.0723025	0.12985	0.557932	0.576891	0.999481	71.3768	-0.0625426	0.128111	-0.487066	0.626212	0.9976	69.3412	-0.215306	0.184994	-1.16215	0.245175	0.653433	63.3535	-0.53462	0.274471	-1.9433	0.0519798	0.216113	77.269	-0.17421	0.255236	-0.682421	0.494973	0.7961
3425401B19Rik	8.73683	0.0988078	0.0981195	1.02289	0.306362	0.999481	10.7914	0.19206	0.108375	1.78586	0.0741219	0.9976	9.68086	0.158759	0.18819	0.850355	0.395128	0.770788	7.58307	-0.0302948	0.331785	-0.090147	0.92817	0.972627	13.3509	0.727244	0.335454	2.14246	0.0321568	0.292282
3632454L22Rik	11.9609	0.173531	0.109798	1.61515	0.106279	0.999481	10.9138	0.0696218	0.103368	0.675566	0.499316	0.9976	10.3319	0.0273265	0.187561	0.14612	0.883827	0.968399	7.4501	-0.497639	0.332521	-1.47932	0.139055	0.380012	12.2271	0.276586	0.333812	0.827213	0.408116	0.747345
3732407C23Rik	0	NA	NA	NA	NA	NA	0	NA	NA	NA	NA	NA	0	NA	NA	NA	NA	NA	0	NA	NA	NA	NA	NA	0	NA	NA	NA	NA	NA
3830403N18Rik	7.18096	-0.174566	0.079888	-2.22535	0.0260578	0.999481	8.2649	-0.129622	0.0684487	-1.99358	0.0461981	0.9976	11.0485	-0.158022	0.167794	-0.936163	0.349189	0.741952	12.779	-0.106533	0.321568	-0.332925	0.739191	0.88498	9.99462	-0.613326	0.32013	-2.04276	0.0410759	0.327775
3830406C13Rik	275.081	-0.0577562	0.0948853	-0.608677	0.542738	0.999481	310.767	-0.0477342	0.104427	-0.45706	0.647628	0.9976	338.352	0.055968	0.10733	0.521442	0.602059	0.871611	337.366	0.0378371	0.148789	0.254284	0.799276	0.914913	346.58	-0.00382849	0.148768	-0.0257347	0.979469	0.993305
3830408C21Rik	3.89561	0.0298937	0.0797946	0.377509	0.705795	0.999481	4.66059	0.054287	0.0879059	0.628355	0.529771	0.9976	4.63529	0.0966623	0.179196	0.543382	0.586867	0.867372	6.69492	0.550913	0.332884	1.67248	0.0944301	0.306787	4.46179	0.0665628	0.336071	0.197934	0.843097	0.948683
3830417A13Rik	0	NA	NA	NA	NA	NA	0.154288	0.00707411	0.0212663	0.332643	0.739404	0.9976	0.484175	0.0418309	0.0512078	0.798754	0.424433	NA	0	NA	NA	NA	NA	NA	0	NA	NA	NA	NA	NA
3830422I06Rik	0.305106	0.0133702	0.0220333	0.627425	0.53038	0.999481	0.0888417	0.00458262	0.0212663	0.215487	0.829388	0.9976	0.046451	0.00820645	0.0491562	0.166946	0.867412	NA	0.126393	0.0454705	0.137306	0.35299	0.724096	NA	0	NA	NA	NA	NA	NA
3830432H09Rik	0	NA	NA	NA	NA	NA	0.541396	0.027463	0.0261094	1.06616	0.28635	0.9976	0.147023	0.0133155	0.0491562	0.270881	0.786482	NA	0.366337	0.11908	0.137824	0.729857	0.465477	NA	0	NA	NA	NA	NA	NA
3930402G23Rik	0.160392	0.000611438	0.0220333	0.0277506	0.977861	0.999481	0.101075	-0.00360365	0.0212663	-0.169453	0.86544	0.9976	0.511075	0.034322	0.0645117	0.553031	0.580242	NA	0.112479	-0.0279225	0.137306	-0.20336	0.838854	NA	0.973995	0.340713	0.2233	1.49794	0.134148	NA
4430402I18Rik	13.149	0.0257125	0.11898	0.216066	0.828936	0.999481	18.7478	0.156496	0.110127	1.43895	0.150165	0.9976	16.7275	0.130692	0.195235	0.670328	0.502649	0.829384	16.8298	0.19185	0.326932	0.586484	0.55755	0.780684	16.005	0.0315266	0.317911	0.0994728	0.920763	0.976949
4631405J19Rik	0	NA	NA	NA	NA	NA	0	NA	NA	NA	NA	NA	0	NA	NA	NA	NA	NA	0	NA	NA	NA	NA	NA	0	NA	NA	NA	NA	NA
4631405K08Rik	0	NA	NA	NA	NA	NA	0	NA	NA	NA	NA	NA	0	NA	NA	NA	NA	NA	0	NA	NA	NA	NA	NA	0	NA	NA	NA	NA	NA
4632404H12Rik	116.408	-0.155206	0.118778	-1.30512	0.191853	0.999481	124.735	-0.234481	0.124642	-1.87809	0.0603687	0.9976	123.758	-0.418839	0.146112	-2.86489	0.00417151	0.107867	120.748	-0.622011	0.185922	-3.3428	0.00082939	0.0143145	139.761	-0.366118	0.186338	-1.96409	0.0495196	0.354115
4632404M16Rik	0	NA	NA	NA	NA	NA	0	NA	NA	NA	NA	NA	0	NA	NA	NA	NA	NA	0	NA	NA	NA	NA	NA	0	NA	NA	NA	NA	NA
4632411P08Rik	2.45684	0.0623913	0.0637319	1.01849	0.308446	0.999481	1.3394	-0.0254263	0.0480179	-0.518524	0.604092	0.9976	0.9705	-0.174701	0.107177	-1.67099	0.094724	NA	0.973155	-0.355898	0.236463	-1.50431	0.132503	NA	3.8707	0.488805	0.302389	1.60852	0.107722	0.479179
4632415L05Rik	96.1807	-0.247561	0.118835	-2.07968	0.0375553	0.999481	122.24	-0.0142423	0.119665	-0.118939	0.905323	0.9976	128.859	0.00820946	0.145974	0.0562351	0.955155	0.988947	122.752	-0.115586	0.197604	-0.584499	0.558885	0.781152	129.266	-0.127954	0.175648	-0.728254	0.466458	0.782954
4632418H02Rik	0	NA	NA	NA	NA	NA	0	NA	NA	NA	NA	NA	0	NA	NA	NA	NA	NA	0	NA	NA	NA	NA	NA	0	NA	NA	NA	NA	NA
4632427E13Rik	261.938	0.139832	0.130343	1.07724	0.281373	0.999481	298.56	0.159456	0.127874	1.25088	0.210979	0.9976	306.316	0.186745	0.189736	0.986117	0.324076	0.721936	271.368	-0.0182644	0.267045	-0.0683936	0.945472	0.978761	262.295	-0.240873	0.264537	-0.911062	0.362263	0.717958
4632428C04Rik	67.8582	0.0805599	0.130554	0.617992	0.536581	0.999481	75.425	0.0888089	0.121324	0.731963	0.464191	0.9976	72.6165	-0.0595684	0.148825	-0.400218	0.688996	0.903433	61.1447	-0.562944	0.214132	-2.62411	0.00868765	0.0706796	72.4793	-0.251826	0.242422	-1.03919	0.298715	0.673385
4632432E15Rik	0	NA	NA	NA	NA	NA	0	NA	NA	NA	NA	NA	0	NA	NA	NA	NA	NA	0.0954966	0.0271222	0.137306	0.197531	0.843412	NA	0.254955	0.0802239	0.137723	0.596373	0.550926	NA
4633401B06Rik	0	NA	NA	NA	NA	NA	0	NA	NA	NA	NA	NA	0	NA	NA	NA	NA	NA	0	NA	NA	NA	NA	NA	0	NA	NA	NA	NA	NA
4731419I09Rik	0	NA	NA	NA	NA	NA	0	NA	NA	NA	NA	NA	0	NA	NA	NA	NA	NA	0	NA	NA	NA	NA	NA	0	NA	NA	NA	NA	NA
4732414G09Rik	0.495137	-0.00777634	0.032276	-0.238297	0.811651	0.999481	0.826043	0.0110277	0.0348894	0.314142	0.753413	0.9976	0.717302	0.00453885	0.0767607	0.058418	0.953416	NA	1.87878	0.37451	0.263719	1.48389	0.137839	NA	1.41958	0.17736	0.208964	0.847693	0.396609	NA
4732416N19Rik	5.77748	-0.0438251	0.0908253	-0.482443	0.629491	0.999481	6.40406	-0.0606533	0.0956321	-0.634863	0.525518	0.9976	5.36051	-0.337932	0.184321	-1.81938	0.068854	0.404325	6.21828	-0.30278	0.331925	-0.915401	0.359981	0.632419	9.205	0.263435	0.331036	0.79798	0.424882	0.757688
4732419C18Rik	3.21679	0.0722488	0.0732184	1.00549	0.314663	0.999481	3.36519	0.0625981	0.0738029	0.855731	0.392147	0.9976	6.16184	0.531925	0.184156	2.93986	0.00328359	0.0949978	5.90235	0.649855	0.321483	2.04713	0.0406453	0.187266	11.089	1.3642	0.336452	4.00859	6.11e-05	0.00601156
4732440D04Rik	0	NA	NA	NA	NA	NA	0	NA	NA	NA	NA	NA	0	NA	NA	NA	NA	NA	0	NA	NA	NA	NA	NA	0	NA	NA	NA	NA	NA
4732463B04Rik	0	NA	NA	NA	NA	NA	0	NA	NA	NA	NA	NA	0	NA	NA	NA	NA	NA	0	NA	NA	NA	NA	NA	0	NA	NA	NA	NA	NA
4732465J04Rik	21.407	0.0707964	0.1144	0.623894	0.532697	0.999481	21.5693	0.00240773	0.113767	0.0212033	0.983083	0.998176	19.3015	-0.151985	0.189619	-0.797702	0.425043	0.786799	23.8887	0.0785155	0.328306	0.239831	0.810462	0.920092	19.5091	-0.420402	0.336021	-1.26614	0.205462	0.592005
4732471J01Rik	70.6251	0.129041	0.130753	0.990559	0.321901	0.999481	79.6844	0.146601	0.127993	1.14811	0.250924	0.9976	88.7803	0.307127	0.172508	1.78293	0.0745979	0.416341	87.7727	0.330077	0.24629	1.34192	0.179623	0.434974	73.3756	-0.203926	0.26035	-0.784398	0.432806	0.762026
4732487G21Rik	26.31	0.104523	0.129258	0.809442	0.418261	0.999481	31.0584	0.15532	0.126393	1.22996	0.218713	0.9976	29.914	0.117839	0.181202	0.650127	0.51561	0.834584	27.1105	-0.0731028	0.250429	-0.291643	0.770559	0.900727	32.5584	0.275805	0.274254	1.00471	0.315038	0.684605
4732490B19Rik	3.30416	0.0924793	0.066244	1.52213	0.127976	0.999481	2.26167	0.019823	0.0486388	0.415118	0.678055	0.9976	1.66985	-0.0141738	0.0890288	-0.155611	0.87634	NA	2.14731	0.0362014	0.233268	0.15828	0.874236	NA	2.57746	0.174019	0.281066	0.612052	0.540503	0.818308
4732491K20Rik	13.3629	0.0869024	0.102212	0.862516	0.388404	0.999481	13.7778	0.0348194	0.08651	0.40545	0.685147	0.9976	12.2974	-0.044954	0.1855	-0.242414	0.80846	0.944272	10.532	-0.292466	0.33184	-0.876067	0.380994	0.652817	16.0508	0.203716	0.331242	0.614482	0.538897	0.81764
4732496C06Rik	5.94229	-0.0703712	0.0934426	-0.750879	0.452725	0.999481	7.25897	-0.0297739	0.0857466	-0.346618	0.728879	0.9976	7.26111	-0.114777	0.18356	-0.626173	0.531201	0.842231	5.86863	-0.508985	0.331403	-1.51769	0.129092	0.36454	7.15736	-0.365953	0.337108	-1.08648	0.277267	0.656743
4831440D22Rik	0	NA	NA	NA	NA	NA	0	NA	NA	NA	NA	NA	0	NA	NA	NA	NA	NA	0	NA	NA	NA	NA	NA	0	NA	NA	NA	NA	NA
4831440E17Rik	24.5891	0.221317	0.121183	1.85529	0.0635549	0.999481	21.381	0.0591537	0.122499	0.481273	0.630322	0.9976	26.5171	0.313736	0.194468	1.61562	0.106176	0.476384	22.6138	0.148635	0.291688	0.50899	0.610759	0.815294	23.7805	0.186773	0.29984	0.622211	0.533803	0.815458
4833403J16Rik	19.7547	0.001283	0.0984962	0.0130671	0.989574	0.999847	16.8181	-0.14627	0.0961227	-1.53481	0.12483	0.9976	19.498	-0.162435	0.187275	-0.865482	0.386774	0.76654	17.2629	-0.540712	0.33289	-1.65208	0.0985187	0.314162	17.8076	-0.653877	0.336786	-2.00643	0.0448109	0.339968
4833404L02Rik	0	NA	NA	NA	NA	NA	0	NA	NA	NA	NA	NA	0	NA	NA	NA	NA	NA	0	NA	NA	NA	NA	NA	0	NA	NA	NA	NA	NA
4833405L11Rik	0	NA	NA	NA	NA	NA	0	NA	NA	NA	NA	NA	0	NA	NA	NA	NA	NA	0	NA	NA	NA	NA	NA	0	NA	NA	NA	NA	NA
4833407H14Rik	0	NA	NA	NA	NA	NA	0	NA	NA	NA	NA	NA	0	NA	NA	NA	NA	NA	0	NA	NA	NA	NA	NA	0	NA	NA	NA	NA	NA
4833411C07Rik	20.6355	0.26577	0.125758	2.13476	0.0327808	0.999481	14.814	-0.0940793	0.109848	-0.859428	0.390104	0.9976	23.2636	0.416371	0.188708	2.20635	0.0273592	0.27396	22.8988	0.498438	0.290231	1.71729	0.0859268	0.290657	24.831	0.473646	0.3356	1.40909	0.158807	0.550435
4833412C05Rik	0.18103	0.00290148	0.0220333	0.131686	0.895233	0.999481	0.162383	-0.00111217	0.0212663	-0.052297	0.958292	0.9976	0.370568	0.0165865	0.060733	0.266198	0.790087	NA	0.342948	0.0101074	0.137392	0.0853354	0.931995	NA	0.1285	-0.0311313	0.137723	-0.226042	0.821168	NA
4833412K13Rik	0	NA	NA	NA	NA	NA	0	NA	NA	NA	NA	NA	0	NA	NA	NA	NA	NA	0	NA	NA	NA	NA	NA	0	NA	NA	NA	NA	NA
4833413E03Rik	0.0885413	-0.0016786	0.0220333	-0.0761846	0.939272	0.999481	0.291505	0.00410064	0.0219115	0.169704	0.865243	0.9976	0.103661	-0.0100401	0.0491562	-0.20425	0.838158	NA	0.238007	-0.00953449	0.137309	-0.0697292	0.944409	NA	0.144965	-0.0311313	0.137723	-0.226042	0.821168	NA
4833413G10Rik	0	NA	NA	NA	NA	NA	0	NA	NA	NA	NA	NA	0	NA	NA	NA	NA	NA	0	NA	NA	NA	NA	NA	0	NA	NA	NA	NA	NA
4833417C18Rik	3.08332	-0.0745558	0.061181	-1.21472	0.224471	0.999481	3.51641	-0.0906684	0.06399	-1.46243	0.143624	0.9976	4.70347	-0.0824444	0.154308	-0.531738	0.594907	0.870688	7.34284	0.180262	0.297472	0.617033	0.537213	0.766646	4.23066	-0.367091	0.302425	-1.26302	0.206581	0.592848
4833418N02Rik	19.9618	0.0732539	0.1077	0.687066	0.492041	0.999481	16.6984	-0.103201	0.110898	-0.9225	0.356268	0.9976	18.5434	-0.106835	0.196223	-0.541809	0.58795	0.868272	25.0086	0.392485	0.305263	1.28239	0.199707	0.461214	20.4474	-0.0697596	0.324327	-0.214611	0.830071	0.944244
4833418N17Rik	0	NA	NA	NA	NA	NA	0	NA	NA	NA	NA	NA	0	NA	NA	NA	NA	NA	0	NA	NA	NA	NA	NA	0	NA	NA	NA	NA	NA
4833420G17Rik	530.279	-0.0770271	0.101873	-0.755957	0.449675	0.999481	603.539	-0.0532326	0.104104	-0.511223	0.609195	0.9976	595.607	-0.190605	0.104456	-1.82462	0.0680578	0.402251	583.282	-0.30723	0.137314	-2.23725	0.0252703	0.138833	668.63	-0.0326041	0.151502	-0.215197	0.829614	0.944061
4833421G17Rik	0	NA	NA	NA	NA	NA	0	NA	NA	NA	NA	NA	0	NA	NA	NA	NA	NA	0	NA	NA	NA	NA	NA	0	NA	NA	NA	NA	NA
4833421K07Rik	0	NA	NA	NA	NA	NA	0	NA	NA	NA	NA	NA	0	NA	NA	NA	NA	NA	0	NA	NA	NA	NA	NA	0	NA	NA	NA	NA	NA
4833422C13Rik	67.5112	0.12672	0.130315	0.97606	0.329035	0.999481	77.9581	0.123246	0.122999	1.00756	0.313668	0.9976	77.6576	0.131882	0.193602	0.682884	0.49468	0.824498	79.9792	0.215167	0.297367	0.724882	0.468524	0.718141	67.1086	-0.287668	0.300437	-0.960965	0.33657	0.699722
4833422M21Rik	0	NA	NA	NA	NA	NA	0	NA	NA	NA	NA	NA	0	NA	NA	NA	NA	NA	0	NA	NA	NA	NA	NA	0	NA	NA	NA	NA	NA
4833423E24Rik	0.503431	0.0203799	0.0296162	0.677485	0.498098	0.999481	0.347535	0.0063986	0.0212908	0.273856	0.784195	0.9976	0.24688	0.000177984	0.0491562	0.00362077	0.997111	NA	0.198279	0.00584878	0.137375	0.0376883	0.969936	NA	0.144965	-0.0311313	0.137723	-0.226042	0.821168	NA
4833427F10Rik	0.202786	0.0058458	0.0220333	0.265316	0.790766	0.999481	0.479018	0.0235215	0.0278183	0.821761	0.411213	0.9976	0.55431	0.0828685	0.0789866	1.07212	0.283668	NA	0.98104	0.189143	0.16968	1.22204	0.221693	NA	0.76092	0.29865	0.198968	1.39632	0.162618	NA
4833427G06Rik	0	NA	NA	NA	NA	NA	0	NA	NA	NA	NA	NA	0	NA	NA	NA	NA	NA	0	NA	NA	NA	NA	NA	0	NA	NA	NA	NA	NA
4833428L15Rik	0.0442706	0.00126572	0.0220333	0.0574457	0.95419	0.999481	0.0530691	-0.000756253	0.0212663	-0.035561	0.971632	0.9976	0.291892	0.0118558	0.0491562	0.242586	0.808326	NA	0.0594978	-0.00957431	0.137306	-0.0697298	0.944409	NA	0.0724823	-0.0131708	0.137723	-0.0956326	0.923812	NA
4833439L19Rik	234.11	0.0466754	0.105117	0.444036	0.657017	0.999481	260.057	0.0200482	0.111649	0.179571	0.857489	0.9976	284.321	0.133831	0.127024	1.05356	0.292084	0.695488	263.28	-0.052629	0.170724	-0.308194	0.757934	0.894196	277.025	-0.0396099	0.175988	-0.225043	0.821946	0.941415
4833445I07Rik	4.93097	0.0610421	0.0780434	0.801205	0.423013	0.999481	5.05734	0.0477668	0.0765862	0.625719	0.531499	0.9976	4.03281	-0.0370499	0.15406	-0.237793	0.812042	0.945126	3.27487	-0.255373	0.295264	-0.862725	0.388289	0.658123	4.18532	-0.0875771	0.307272	-0.28495	0.775683	0.922353
4921501E09Rik	1.35845	0.0200125	0.0228463	1.34304	0.17926	0.999481	0.0965254	0.0205816	0.0221878	0.332643	0.739404	0.9976	0.46032	0.0413552	0.0509222	0.770337	0.4411	NA	0.447664	0.181018	0.156844	0.887157	0.374995	NA	0	NA	NA	NA	NA	NA
4921501I09Rik	9.46671	0.165453	0.0969325	1.77173	0.0764387	0.999481	8.64074	0.0768	0.0844384	0.924791	0.355075	0.9976	6.90408	-0.00323614	0.170892	-0.0189197	0.984905	0.997103	6.26798	-0.161319	0.329603	-0.493417	0.621718	0.822217	6.42257	-0.228866	0.33556	-0.692335	0.488727	0.792554
4921504A21Rik	6.34641	-0.190676	0.101149	-1.86659	0.061959	0.999481	11.678	0.0855237	0.109618	0.780048	0.435363	0.9976	15.4201	0.373963	0.195057	1.93105	0.053477	0.362164	15.2433	0.618339	0.3106	1.98339	0.0473238	0.204973	9.41344	-0.308898	0.337302	-0.919491	0.357839	0.714947
4921504E06Rik	3.68515	-0.03097	0.0664473	-0.465214	0.641778	0.999481	3.95611	-0.0407571	0.0633197	-0.647002	0.517631	0.9976	6.02178	0.0587583	0.140473	0.428024	0.668633	0.896384	6.24127	0.121645	0.29885	0.416936	0.676725	0.851116	3.73164	-0.43159	0.294025	-1.62731	0.103672	0.472338
4921507G05Rik	0	NA	NA	NA	NA	NA	0.0888417	0.00458262	0.0212663	0.215487	0.829388	0.9976	0.0465402	0.00820645	0.0491562	0.166946	0.867412	NA	0.0792829	0.0454705	0.137306	0.305132	0.760266	NA	0.064508	0.0299344	0.137723	0.217352	0.827934	NA
4921507P07Rik	1.68635	-0.076129	0.0615789	-1.23664	0.216221	0.999481	2.03639	-0.0501555	0.0526397	-0.973236	0.330436	0.9976	1.89663	-0.211414	0.136625	-1.54639	0.122009	0.501859	4.08298	0.145321	0.281719	0.533351	0.593791	0.804601	2.12206	-0.491476	0.299506	-1.6945	0.0901704	NA
4921508D12Rik	0	NA	NA	NA	NA	NA	0.0482627	0.00458262	0.0212663	0.215487	0.829388	0.9976	0.0800203	0.00820645	0.0491562	0.166946	0.867412	NA	0	NA	NA	NA	NA	NA	0	NA	NA	NA	NA	NA
4921508M14Rik	0	NA	NA	NA	NA	NA	0	NA	NA	NA	NA	NA	0	NA	NA	NA	NA	NA	0	NA	NA	NA	NA	NA	0	NA	NA	NA	NA	NA
4921509A06Rik	0	NA	NA	NA	NA	NA	0	NA	NA	NA	NA	NA	0	NA	NA	NA	NA	NA	0	NA	NA	NA	NA	NA	0	NA	NA	NA	NA	NA
4921509C19Rik	0.924249	0.0118239	0.039561	0.306636	0.75912	0.999481	0.892705	0.00153462	0.0346865	0.0451816	0.963963	0.9976	0.466175	-0.0537908	0.0639116	-0.817652	0.413556	NA	0.50186	-0.122471	0.168388	-0.733899	0.46301	NA	0.805562	-0.0454763	0.188829	-0.234769	0.814388	NA
4921511C10Rik	0	NA	NA	NA	NA	NA	0	NA	NA	NA	NA	NA	0	NA	NA	NA	NA	NA	0	NA	NA	NA	NA	NA	0	NA	NA	NA	NA	NA
4921511C20Rik	0.373311	0.0196824	0.0247692	0.815737	0.41465	0.999481	0.0888417	0.00458262	0.0212663	0.215487	0.829388	0.9976	0.0769394	0.00820645	0.0491562	0.166946	0.867412	NA	0.477483	0.105007	0.137593	0.825836	0.408897	NA	0	NA	NA	NA	NA	NA
4921511E07Rik	0	NA	NA	NA	NA	NA	0	NA	NA	NA	NA	NA	0	NA	NA	NA	NA	NA	0	NA	NA	NA	NA	NA	0	NA	NA	NA	NA	NA
4921511I17Rik	0.0451164	0.00126572	0.0220333	0.0574457	0.95419	0.999481	0.778515	0.0231801	0.025417	1.03228	0.301943	0.9976	0.0526304	-0.00347139	0.0491562	-0.0706194	0.943701	NA	0.0600167	-0.00957431	0.137306	-0.0697298	0.944409	NA	0.231678	0.0371187	0.137723	0.277762	0.781195	NA
4921511M17Rik	0	NA	NA	NA	NA	NA	0	NA	NA	NA	NA	NA	0	NA	NA	NA	NA	NA	0	NA	NA	NA	NA	NA	0	NA	NA	NA	NA	NA
4921513H07Rik	0.640933	-0.0240745	0.0227109	-0.928381	0.35321	0.999481	1.00488	-0.019244	0.0267321	-0.78755	0.43096	0.9976	0.832826	-0.0643045	0.0589721	-1.11346	0.265509	NA	0.874418	-0.132854	0.140695	-1.05	0.293716	NA	1.06098	-0.120453	0.142348	-1.0511	0.293213	NA
4921513I03Rik	6.06872	0.159183	0.0751771	2.44887	0.0143307	0.999481	3.44317	0.0687562	0.0702677	1.00527	0.314769	0.9976	7.19883	0.499058	0.173597	3.08962	0.0020041	0.0711424	8.52882	0.835771	0.319272	2.75602	0.00585086	0.0554465	3.54052	0.205663	0.290405	0.711986	0.476474	0.788337
4921513I08Rik	0	NA	NA	NA	NA	NA	0	NA	NA	NA	NA	NA	0	NA	NA	NA	NA	NA	0	NA	NA	NA	NA	NA	0	NA	NA	NA	NA	NA
4921514A10Rik	0	NA	NA	NA	NA	NA	0	NA	NA	NA	NA	NA	0	NA	NA	NA	NA	NA	0	NA	NA	NA	NA	NA	0	NA	NA	NA	NA	NA
4921515E04Rik	1.14436	-0.00378192	0.0407369	-0.0919371	0.926748	0.999481	0.801616	-0.0253737	0.028722	-0.91355	0.360954	0.9976	1.19309	-0.0344763	0.0943223	-0.366835	0.713742	NA	1.01059	-0.113226	0.188355	-0.752899	0.451511	NA	0.891188	-0.146857	0.156667	-1.07947	0.280377	NA
4921515L22Rik	0	NA	NA	NA	NA	NA	0	NA	NA	NA	NA	NA	0	NA	NA	NA	NA	NA	0	NA	NA	NA	NA	NA	0	NA	NA	NA	NA	NA
4921516A02Rik	0	NA	NA	NA	NA	NA	0	NA	NA	NA	NA	NA	0.480208	0.0433663	0.0517003	0.805816	0.420349	NA	0	NA	NA	NA	NA	NA	0	NA	NA	NA	NA	NA
4921517D22Rik	0.38828	-0.000200664	0.0250717	-0.0086415	0.993105	0.999847	0.879683	0.0205477	0.0321381	0.815408	0.414839	0.9976	1.44779	0.104783	0.0932203	1.46652	0.142506	NA	1.28143	0.193997	0.21091	1.16127	0.245532	NA	0.305765	-0.0490917	0.137723	-0.361716	0.717565	NA
4921518K17Rik	0	NA	NA	NA	NA	NA	0	NA	NA	NA	NA	NA	0	NA	NA	NA	NA	NA	0	NA	NA	NA	NA	NA	0	NA	NA	NA	NA	NA
4921521D15Rik	0.0585246	0.00126572	0.0220333	0.0574457	0.95419	0.999481	0.0701672	-0.000756253	0.0212663	-0.035561	0.971632	0.9976	0.06874	-0.00347139	0.0491562	-0.0706194	0.943701	NA	0.118624	0.00877399	0.137306	0.0639011	0.949049	NA	0.0957497	-0.0131708	0.137723	-0.0956326	0.923812	NA
4921522P10Rik	1.2265	0.0334659	0.0415334	0.893682	0.371492	0.999481	0.411603	-0.0154783	0.0268362	-0.607381	0.543598	0.9976	0.32539	-0.0338572	0.0523842	-0.675936	0.499081	NA	0.903989	0.08119	0.238167	0.354262	0.723142	NA	0.91114	0.0479744	0.210816	0.233862	0.815092	NA
4921523L03Rik	0	NA	NA	NA	NA	NA	0	NA	NA	NA	NA	NA	0	NA	NA	NA	NA	NA	0	NA	NA	NA	NA	NA	0	NA	NA	NA	NA	NA
4921524J17Rik	419.533	-0.0337269	0.116736	-0.28894	0.772627	0.999481	453.266	-0.105971	0.122576	-0.864424	0.387355	0.9976	446.481	-0.253875	0.145926	-1.7394	0.0819646	0.434172	438.54	-0.392688	0.181022	-2.16917	0.03007	0.156127	478.142	-0.307428	0.206788	-1.48715	0.136976	0.522185
4921524L21Rik	0.683428	-0.0302373	0.0287335	-0.993448	0.320492	0.999481	2.72682	0.0148885	0.0284408	0.572449	0.567018	0.9976	1.44118	-0.0121052	0.083219	-0.146146	0.883806	NA	3.18959	0.222729	0.238373	0.995678	0.319407	0.593358	1.20674	-0.134049	0.198223	-0.889227	0.373881	NA
4921525O09Rik	3.30009	-0.10637	0.062276	-1.72352	0.0847952	0.999481	4.02936	-0.114168	0.0672019	-1.74627	0.0807635	0.9976	3.93201	-0.3682	0.159038	-2.33008	0.0198021	0.236739	6.80216	-0.010598	0.299082	-0.0362484	0.971084	0.988917	5.37544	-0.447274	0.333031	-1.36407	0.172545	0.562398
4921527H02Rik	0.385079	0.0173438	0.0220752	0.743432	0.45722	0.999481	0.255926	0.00956559	0.0212663	0.459335	0.645994	0.9976	0	NA	NA	NA	NA	NA	0.797664	0.114036	0.14311	1.08918	0.276074	NA	0	NA	NA	NA	NA	NA
4921528I07Rik	1.48245	-0.0128486	0.0501986	-0.256323	0.797701	0.999481	1.816	-0.0056096	0.0526239	-0.107867	0.914101	0.9976	2.49014	0.0586004	0.122555	0.493066	0.621966	0.879359	2.84053	0.254228	0.293862	0.869196	0.38474	0.655255	2.09093	0.0182982	0.288061	0.0634785	0.949386	NA
4921529L05Rik	1.13097	-0.0655328	0.0444589	-1.52152	0.128128	0.999481	1.53819	-0.0606347	0.0503734	-1.23653	0.216261	0.9976	1.46133	-0.119141	0.0984709	-1.2005	0.229947	NA	2.09814	-0.111124	0.276983	-0.392221	0.694895	NA	2.69122	0.00802037	0.27976	0.0287018	0.977102	0.993231
4921530L21Rik	2.33134	-0.0775016	0.050074	-1.63706	0.101618	0.999481	2.73741	-0.0750134	0.0488546	-1.6912	0.0907993	0.9976	4.25839	-0.0413414	0.116934	-0.35197	0.724861	0.918014	4.10037	-0.142206	0.286403	-0.494383	0.621035	0.821841	3.28817	-0.363872	0.24965	-1.80796	0.0706126	0.40729
4921531C22Rik	23.7919	-0.0756642	0.128043	-0.589346	0.555629	0.999481	29.2318	0.0201967	0.126371	0.159545	0.87324	0.9976	33.2209	0.165528	0.183509	0.903125	0.36646	0.753919	28.4862	-0.115276	0.303636	-0.379186	0.70455	0.867628	28.8969	-0.2693	0.275856	-0.97715	0.328495	0.694425
4921534A09Rik	1.3026	0.00740796	0.0463463	0.160449	0.872527	0.999481	1.11769	-0.014436	0.0433461	-0.328028	0.742891	0.9976	1.40975	0.00153997	0.103462	0.0148885	0.988121	NA	1.10302	-0.104726	0.241603	-0.419414	0.674913	NA	1.44834	0.00285242	0.241492	0.0116559	0.9907	NA
4921534H16Rik	0	NA	NA	NA	NA	NA	0	NA	NA	NA	NA	NA	0	NA	NA	NA	NA	NA	0	NA	NA	NA	NA	NA	0	NA	NA	NA	NA	NA
4921536K21Rik	2.19721	0.0123385	0.0558284	0.224675	0.822232	0.999481	2.60394	0.0261931	0.0616746	0.429558	0.667517	0.9976	1.53331	-0.0794188	0.0943161	-0.846576	0.397231	NA	1.50736	-0.312091	0.267664	-1.16577	0.243708	NA	1.87357	-0.232704	0.277322	-0.884714	0.376311	NA
4921539E11Rik	10.0455	-0.0317821	0.0785985	-0.403533	0.686556	0.999481	10.3558	-0.0269785	0.0524749	-0.515497	0.606206	0.9976	11.1215	-0.0938125	0.154697	-0.603576	0.546125	0.848141	16.2593	0.159016	0.312426	0.514811	0.606685	0.813283	9.77199	-0.441236	0.30009	-1.62486	0.104192	0.472831
4921539H07Rik	0.213347	-0.010227	0.0220404	-0.389512	0.696897	0.999481	0.472828	-0.00459069	0.0279347	-0.165998	0.868159	0.9976	1.21882	0.0746234	0.0895529	0.908203	0.363771	NA	0.284975	-0.0784732	0.137537	-0.5143	0.607042	NA	0.706263	0.0374762	0.167409	0.204174	0.838218	NA
4922502D21Rik	22.2939	0.0236574	0.0747633	0.320471	0.748611	0.999481	29.5816	0.0480887	0.0672625	0.734393	0.462709	0.9976	20.5468	-0.0916524	0.170068	-0.536627	0.591525	0.869415	40.1645	0.406986	0.313852	1.32383	0.185559	0.442874	16.1855	-0.842247	0.327936	-2.80315	0.00506065	0.107337
4922502N22Rik	0	NA	NA	NA	NA	NA	0.0603491	0.00458262	0.0212663	0.215487	0.829388	0.9976	0.143219	0.0133155	0.0491562	0.270881	0.786482	NA	0	NA	NA	NA	NA	NA	0	NA	NA	NA	NA	NA
4930401A07Rik	0	NA	NA	NA	NA	NA	0	NA	NA	NA	NA	NA	0	NA	NA	NA	NA	NA	0	NA	NA	NA	NA	NA	0	NA	NA	NA	NA	NA
4930401C15Rik	0.958453	-0.0642815	0.0424615	-1.54937	0.121293	0.999481	1.47752	-0.0428764	0.0497644	-0.864086	0.387541	0.9976	2.63905	0.0482413	0.121573	0.404643	0.68574	0.901862	1.51463	-0.206375	0.235297	-0.922057	0.356499	NA	1.69005	-0.181448	0.234514	-0.839977	0.400921	NA
4930401G09Rik	0	NA	NA	NA	NA	NA	0	NA	NA	NA	NA	NA	0	NA	NA	NA	NA	NA	0	NA	NA	NA	NA	NA	0	NA	NA	NA	NA	NA
4930401O10Rik	0.510588	0.0185543	0.0221599	0.868318	0.38522	0.999481	0	NA	NA	NA	NA	NA	0	NA	NA	NA	NA	NA	0	NA	NA	NA	NA	NA	0	NA	NA	NA	NA	NA
4930401O12Rik	0.0885413	-0.0016786	0.0220333	-0.0761846	0.939272	0.999481	0.280516	0.00144926	0.021795	0.0664952	0.946984	0.9976	0.597296	0.0380696	0.0608867	0.630595	0.528305	NA	3.70119	0.139697	0.144446	1.52131	0.128181	0.363616	0.438514	0.0672199	0.170387	0.422539	0.672632	NA
4930402C01Rik	0.343092	-0.00362057	0.0220787	-0.143238	0.886102	0.999481	0.237983	-0.00929844	0.0212663	-0.448006	0.654149	0.9976	0.23258	-0.0231777	0.0491562	-0.483265	0.628908	NA	0.308693	-0.0473627	0.137511	-0.349367	0.726814	NA	0.397821	-0.0419141	0.137864	-0.315059	0.752717	NA
4930402F06Rik	1.36982	0.0369918	0.0393842	1.08365	0.27852	0.999481	0.933457	0.0188711	0.0353205	0.553316	0.580047	0.9976	1.10368	0.0781397	0.10099	0.817504	0.413641	NA	0.87955	0.0951466	0.203883	0.455074	0.649056	NA	0.579203	-0.0204495	0.159274	-0.120786	0.90386	NA
4930402F11Rik	0	NA	NA	NA	NA	NA	0.53305	0.016952	0.0212923	0.855425	0.392316	0.9976	0	NA	NA	NA	NA	NA	0.119012	0.0271222	0.137306	0.197531	0.843412	NA	0.0866664	0.0299344	0.137723	0.217352	0.827934	NA
4930402H05Rik	0	NA	NA	NA	NA	NA	0	NA	NA	NA	NA	NA	0	NA	NA	NA	NA	NA	0	NA	NA	NA	NA	NA	0	NA	NA	NA	NA	NA
4930402H24Rik	435.407	0.0456739	0.104226	0.438299	0.66117	0.999481	472.149	-0.031607	0.111627	-0.283199	0.777024	0.9976	540.866	0.181622	0.115957	1.56648	0.117237	0.494507	555.921	0.2481	0.189796	1.30744	0.191065	0.449933	475.109	-0.331103	0.193077	-1.7153	0.0862894	0.436748
4930402K13Rik	0.0585246	0.00126572	0.0220333	0.0574457	0.95419	0.999481	0.692059	0.0197953	0.0245556	0.90467	0.36564	0.9976	0.06874	-0.00347139	0.0491562	-0.0706194	0.943701	NA	0.0789828	-0.00957431	0.137306	-0.0697298	0.944409	NA	0.0957497	-0.0131708	0.137723	-0.0956326	0.923812	NA
4930403D09Rik	0	NA	NA	NA	NA	NA	0	NA	NA	NA	NA	NA	0	NA	NA	NA	NA	NA	0	NA	NA	NA	NA	NA	0	NA	NA	NA	NA	NA
4930403P22Rik	0.333874	-0.00455019	0.0266329	-0.154037	0.877581	0.999481	0.455696	0.000224123	0.0300512	0.00570739	0.995446	0.999329	0.750108	0.0370573	0.0827697	0.453722	0.650029	NA	0.492064	-0.0332054	0.167677	-0.220113	0.825783	NA	1.05723	0.21381	0.230316	0.934031	0.350288	NA
4930404A12Rik	0	NA	NA	NA	NA	NA	0	NA	NA	NA	NA	NA	0	NA	NA	NA	NA	NA	0	NA	NA	NA	NA	NA	0	NA	NA	NA	NA	NA
4930404H11Rik	5.33735	0.11123	0.0993744	1.14068	0.254004	0.999481	4.83656	0.0182449	0.082387	0.22361	0.823061	0.9976	5.8323	0.147028	0.178857	0.832026	0.405395	0.776055	4.4732	-0.105584	0.332012	-0.321642	0.747724	0.888968	4.19358	-0.205676	0.32609	-0.630501	0.528367	0.81328
4930404H24Rik	0	NA	NA	NA	NA	NA	0	NA	NA	NA	NA	NA	0	NA	NA	NA	NA	NA	0	NA	NA	NA	NA	NA	0	NA	NA	NA	NA	NA
4930404I05Rik	1.61464	0.0146945	0.0550635	0.269632	0.787444	0.999481	1.22687	-0.0323294	0.0479728	-0.687946	0.491487	0.9976	1.45446	-0.0293441	0.0976084	-0.301741	0.762849	NA	1.19747	-0.220107	0.263259	-0.823581	0.410178	NA	1.03931	-0.362454	0.228863	-1.79695	0.0723429	NA
4930404I20Rik	0	NA	NA	NA	NA	NA	0	NA	NA	NA	NA	NA	0	NA	NA	NA	NA	NA	0	NA	NA	NA	NA	NA	0	NA	NA	NA	NA	NA
4930404N11Rik	0	NA	NA	NA	NA	NA	0	NA	NA	NA	NA	NA	0	NA	NA	NA	NA	NA	0	NA	NA	NA	NA	NA	0	NA	NA	NA	NA	NA
4930405A21Rik	0	NA	NA	NA	NA	NA	0	NA	NA	NA	NA	NA	0	NA	NA	NA	NA	NA	0	NA	NA	NA	NA	NA	0	NA	NA	NA	NA	NA
4930405D11Rik	2.4093	0.0459221	0.0535717	0.919519	0.357824	0.999481	3.58101	0.0805548	0.0579489	1.54	0.123559	0.9976	2.24702	0.06581	0.119638	0.568198	0.5699	0.859191	2.81831	0.201627	0.261614	0.805348	0.420619	0.680927	2.05073	0.0875428	0.284468	0.311883	0.755129	NA
4930405G09Rik	0	NA	NA	NA	NA	NA	0	NA	NA	NA	NA	NA	0	NA	NA	NA	NA	NA	0	NA	NA	NA	NA	NA	0	NA	NA	NA	NA	NA
4930405H06Rik	0	NA	NA	NA	NA	NA	0	NA	NA	NA	NA	NA	0	NA	NA	NA	NA	NA	0	NA	NA	NA	NA	NA	0	NA	NA	NA	NA	NA
4930405J17Rik	0	NA	NA	NA	NA	NA	0	NA	NA	NA	NA	NA	0	NA	NA	NA	NA	NA	0	NA	NA	NA	NA	NA	0	NA	NA	NA	NA	NA
4930405L22Rik	0	NA	NA	NA	NA	NA	0	NA	NA	NA	NA	NA	0.0716097	0.00820645	0.0491562	0.166946	0.867412	NA	0	NA	NA	NA	NA	NA	0	NA	NA	NA	NA	NA
4930405N21Rik	0.291765	0.0133702	0.0220333	0.627425	0.53038	0.999481	0	NA	NA	NA	NA	NA	0	NA	NA	NA	NA	NA	0.0396415	0.0271222	0.137306	0.197531	0.843412	NA	0	NA	NA	NA	NA	NA
4930405O22Rik	0	NA	NA	NA	NA	NA	0	NA	NA	NA	NA	NA	0	NA	NA	NA	NA	NA	0	NA	NA	NA	NA	NA	0	NA	NA	NA	NA	NA
4930406D18Rik	0.999367	-0.00795082	0.0435289	-0.181995	0.855587	0.999481	0.582792	-0.0408368	0.0300141	-1.2401	0.214939	0.9976	0.958026	-0.050149	0.0878183	-0.577277	0.563753	NA	0.776038	-0.191884	0.204733	-0.9578	0.338164	NA	0.881914	-0.22939	0.216848	-1.18424	0.236316	NA
4930407G08Rik	0.0442706	0.00126572	0.0220333	0.0574457	0.95419	0.999481	0.0530691	-0.000756253	0.0212663	-0.035561	0.971632	0.9976	0.429344	0.0357795	0.0622114	0.646158	0.518177	NA	0.138781	0.0267752	0.137314	0.17141	0.863901	NA	0.201498	0.0371187	0.137723	0.255217	0.798555	NA
4930407I10Rik	7.78841	-0.0339602	0.0643347	-0.525403	0.599303	0.999481	14.0198	0.0402265	0.0611232	0.678099	0.497709	0.9976	9.06015	-0.0846539	0.141857	-0.592618	0.553437	0.850812	17.4692	0.351819	0.314413	1.14196	0.253471	0.521479	9.53226	-0.246709	0.31543	-0.803502	0.421685	0.755694
4930407I19Rik	0	NA	NA	NA	NA	NA	0	NA	NA	NA	NA	NA	0	NA	NA	NA	NA	NA	0	NA	NA	NA	NA	NA	0	NA	NA	NA	NA	NA
4930408K08Rik	0	NA	NA	NA	NA	NA	0	NA	NA	NA	NA	NA	0	NA	NA	NA	NA	NA	0.118924	0.0629163	0.137318	0.390419	0.696227	NA	0	NA	NA	NA	NA	NA
4930408O17Rik	0.489262	-0.0199399	0.0262486	-0.674533	0.499973	0.999481	0.469539	-0.0202124	0.0221574	-0.798914	0.42434	0.9976	0.680168	-0.0447138	0.0686666	-0.682612	0.494852	NA	0.609621	-0.101586	0.153776	-0.62542	0.531696	NA	0.643781	-0.115208	0.143808	-0.839447	0.401218	NA
4930412B13Rik	6.52565	0.0868145	0.100363	0.878221	0.379824	0.999481	5.23117	-0.0592265	0.0900839	-0.661	0.508612	0.9976	5.79226	-0.0498944	0.172808	-0.288208	0.773188	0.935346	4.67672	-0.458472	0.330545	-1.39944	0.161681	0.411223	4.95355	-0.555752	0.336557	-1.65766	0.0973864	0.457977
4930412C18Rik	9.98681	0.102535	0.103426	1.00578	0.314521	0.999481	9.60464	0.0418673	0.101026	0.412937	0.679653	0.9976	12.8552	0.298815	0.192649	1.56462	0.117671	0.494889	20.0437	1.05749	0.321431	3.29597	0.00098081	0.0161556	12.1488	0.409166	0.331477	1.22715	0.219766	0.605854
4930412E21Rik	0.76234	0.0127881	0.0382825	0.341631	0.732629	0.999481	0.598643	-0.00515309	0.0349041	-0.142541	0.886653	0.9976	1.43953	0.105615	0.106188	1.09145	0.275074	NA	0.475016	-0.0923921	0.167888	-0.590076	0.55514	NA	0.877309	0.0541755	0.225334	0.253793	0.799656	NA
4930412F09Rik	12.4891	-0.039337	0.0846451	-0.460323	0.645285	0.999481	19.807	0.0738482	0.0878161	0.851718	0.394371	0.9976	10.304	-0.463218	0.17863	-2.5748	0.0100299	0.172204	10.8973	-0.707894	0.328926	-2.18733	0.0287181	0.151416	14.3015	-0.35735	0.336054	-1.0764	0.281747	0.659944
4930412F12Rik	0	NA	NA	NA	NA	NA	0	NA	NA	NA	NA	NA	0	NA	NA	NA	NA	NA	0	NA	NA	NA	NA	NA	0	NA	NA	NA	NA	NA
4930412L05Rik	1.50126	-0.0521918	0.0586387	-0.889778	0.373585	0.999481	1.56262	-0.044026	0.0472512	-0.926772	0.354045	0.9976	1.64672	-0.125586	0.117615	-1.07738	0.28131	NA	1.85481	-0.18512	0.280037	-0.648259	0.516818	NA	2.45194	-0.0253521	0.290258	-0.0867256	0.93089	0.98019
4930412M03Rik	0	NA	NA	NA	NA	NA	0	NA	NA	NA	NA	NA	0	NA	NA	NA	NA	NA	0	NA	NA	NA	NA	NA	0	NA	NA	NA	NA	NA
4930412O13Rik	0	NA	NA	NA	NA	NA	0	NA	NA	NA	NA	NA	0	NA	NA	NA	NA	NA	0	NA	NA	NA	NA	NA	0	NA	NA	NA	NA	NA
4930413E15Rik	1.44494	0.0485146	0.045555	1.21343	0.224964	0.999481	0.582267	-0.00665586	0.034518	-0.190049	0.849271	0.9976	0.794136	0.0170618	0.0950611	0.183693	0.854254	NA	1.53222	0.155492	0.206526	0.824738	0.40952	NA	1.50642	0.262934	0.243198	1.09866	0.271916	NA
4930413G21Rik	0	NA	NA	NA	NA	NA	0	NA	NA	NA	NA	NA	0	NA	NA	NA	NA	NA	0	NA	NA	NA	NA	NA	0	NA	NA	NA	NA	NA
4930415H17Rik	0	NA	NA	NA	NA	NA	0	NA	NA	NA	NA	NA	0	NA	NA	NA	NA	NA	0	NA	NA	NA	NA	NA	0	NA	NA	NA	NA	NA
4930415L06Rik	0	NA	NA	NA	NA	NA	0	NA	NA	NA	NA	NA	0	NA	NA	NA	NA	NA	0	NA	NA	NA	NA	NA	0	NA	NA	NA	NA	NA
4930415O20Rik	5.36914	0.143468	0.100797	1.45135	0.146683	0.999481	5.30814	0.0748248	0.0878961	0.862102	0.388631	0.9976	7.26361	0.433805	0.191746	2.27729	0.0227691	0.251774	6.42768	0.437227	0.331597	1.31805	0.187486	0.445471	6.02429	0.311111	0.327028	0.941106	0.346651	0.706258
4930417H01Rik	2.95358	0.00886667	0.0659365	0.135758	0.892013	0.999481	2.02964	-0.0787556	0.0575269	-1.41082	0.158297	0.9976	4.03139	0.0689977	0.137382	0.513441	0.607643	0.873396	2.28438	-0.316107	0.289149	-1.09917	0.271694	NA	2.53736	-0.334202	0.296474	-1.16585	0.243676	0.626975
4930417O13Rik	49.5554	0.00819248	0.125308	0.0653065	0.94793	0.999481	58.1968	0.0502897	0.12492	0.402866	0.687047	0.9976	56.2241	-0.0419519	0.190559	-0.220086	0.825804	0.948643	53.3913	-0.203551	0.294465	-0.692621	0.488547	0.732333	62.416	0.0754271	0.306143	0.24626	0.805481	0.9349
4930417O22Rik	0	NA	NA	NA	NA	NA	0	NA	NA	NA	NA	NA	0	NA	NA	NA	NA	NA	0	NA	NA	NA	NA	NA	0	NA	NA	NA	NA	NA
4930419G24Rik	0	NA	NA	NA	NA	NA	0	NA	NA	NA	NA	NA	0	NA	NA	NA	NA	NA	0	NA	NA	NA	NA	NA	0	NA	NA	NA	NA	NA
4930420N18Rik	0	NA	NA	NA	NA	NA	0	NA	NA	NA	NA	NA	0	NA	NA	NA	NA	NA	0	NA	NA	NA	NA	NA	0	NA	NA	NA	NA	NA
4930421C12Rik	0.130009	-0.0016786	0.0220333	-0.0761846	0.939272	0.999481	0.203903	-0.00111217	0.0212663	-0.052297	0.958292	0.9976	0.151389	-0.0100401	0.0491562	-0.20425	0.838158	NA	1.42582	0.190971	0.184429	1.33359	0.182338	NA	0.379985	0.0191582	0.137723	0.149984	0.880777	NA
4930421P07Rik	0	NA	NA	NA	NA	NA	0	NA	NA	NA	NA	NA	0	NA	NA	NA	NA	NA	0	NA	NA	NA	NA	NA	0	NA	NA	NA	NA	NA
4930422C21Rik	0	NA	NA	NA	NA	NA	0	NA	NA	NA	NA	NA	0.0716097	0.00820645	0.0491562	0.166946	0.867412	NA	0	NA	NA	NA	NA	NA	0	NA	NA	NA	NA	NA
4930422I22Rik	2.33726	-0.00217548	0.0473268	-0.0458461	0.963433	0.999481	1.8786	-0.0407349	0.0464455	-0.902633	0.366721	0.9976	1.76012	-0.130551	0.107848	-1.24123	0.214521	NA	2.73258	-0.0206811	0.230935	-0.0901864	0.928139	0.972627	3.16981	0.0544694	0.277086	0.194211	0.846011	0.94945
4930422M22Rik	3.45166	0.059947	0.0631177	0.997186	0.318674	0.999481	4.1583	0.0881573	0.0688603	1.33402	0.182196	0.9976	4.49897	0.230515	0.156555	1.52804	0.126504	0.508417	4.0085	0.381565	0.315595	1.20483	0.22827	0.493883	5.2013	0.67847	0.329849	2.01897	0.0434908	0.334683
4930423C22Rik	0	NA	NA	NA	NA	NA	0	NA	NA	NA	NA	NA	0	NA	NA	NA	NA	NA	0	NA	NA	NA	NA	NA	0	NA	NA	NA	NA	NA
4930423D22Rik	0.461394	-0.00195814	0.0317241	-0.0748165	0.940361	0.999481	0.352105	-0.0101026	0.0258375	-0.422969	0.672318	0.9976	0.652361	0.0187009	0.0925651	0.23105	0.817276	NA	0.586968	0.0292227	0.206332	0.156106	0.87595	NA	0.837001	0.157642	0.242346	0.663845	0.50679	NA
4930423D24Rik	0	NA	NA	NA	NA	NA	0	NA	NA	NA	NA	NA	0	NA	NA	NA	NA	NA	1.04074	0.187883	0.159316	1.37322	0.169684	NA	0	NA	NA	NA	NA	NA
4930423M02Rik	0.515949	0.00928021	0.026702	0.3749	0.707735	0.999481	0.299185	-0.0014804	0.0212673	-0.0749956	0.940218	0.9976	0.174435	-0.0166089	0.0491562	-0.344483	0.730483	NA	0.934991	0.206719	0.214929	1.01584	0.309705	NA	0.244842	-0.0490917	0.137723	-0.361716	0.717565	NA
4930425K10Rik	0	NA	NA	NA	NA	NA	0	NA	NA	NA	NA	NA	0	NA	NA	NA	NA	NA	0	NA	NA	NA	NA	NA	0	NA	NA	NA	NA	NA
4930425K24Rik	0	NA	NA	NA	NA	NA	0.0688835	0.00458262	0.0212663	0.215487	0.829388	0.9976	0	NA	NA	NA	NA	NA	0	NA	NA	NA	NA	NA	0	NA	NA	NA	NA	NA
4930425L21Rik	0.434519	0.011799	0.0287759	0.45481	0.649246	0.999481	0.203903	-0.00111217	0.0212663	-0.052297	0.958292	0.9976	0.442964	0.0194271	0.0565857	0.331094	0.740574	NA	0.17415	-0.0279225	0.137306	-0.20336	0.838854	NA	0.930295	0.122081	0.157257	0.881221	0.378198	NA
4930425O10Rik	0	NA	NA	NA	NA	NA	0	NA	NA	NA	NA	NA	0	NA	NA	NA	NA	NA	0	NA	NA	NA	NA	NA	0	NA	NA	NA	NA	NA
4930426D05Rik	58.5113	-0.208458	0.124178	-1.66883	0.0951518	0.999481	66.4829	-0.245208	0.125846	-1.94577	0.0516825	0.9976	70.0942	-0.254892	0.195974	-1.29551	0.195144	0.598252	67.33	-0.555691	0.306888	-1.81277	0.0698679	0.258204	64.9518	-1.00395	0.316307	-3.20594	0.00134624	0.0444108
4930426I24Rik	3.07227	0.0392468	0.07504	0.529724	0.596303	0.999481	2.52531	-0.0262185	0.0656208	-0.397944	0.690672	0.9976	2.31544	-0.132314	0.151961	-0.858768	0.390468	0.768689	3.63193	0.205574	0.331878	0.624017	0.532616	0.76359	3.83698	0.228581	0.329934	0.692725	0.488482	0.792554
4930426L09Rik	2.53568	-0.154169	0.0685786	-2.33526	0.0195298	0.999481	4.38014	-0.035203	0.0661093	-0.530299	0.595904	0.9976	3.6399	-0.193059	0.143686	-1.32943	0.183707	0.586526	4.28779	-0.277227	0.324182	-0.848292	0.396276	0.664311	5.66297	-0.0100033	0.330167	-0.0304057	0.975744	0.992896
4930428D20Rik	0	NA	NA	NA	NA	NA	0	NA	NA	NA	NA	NA	0.748185	0.0589689	0.0580523	1.13824	0.255019	NA	0	NA	NA	NA	NA	NA	0	NA	NA	NA	NA	NA
4930428E07Rik	0	NA	NA	NA	NA	NA	0	NA	NA	NA	NA	NA	0	NA	NA	NA	NA	NA	0	NA	NA	NA	NA	NA	0	NA	NA	NA	NA	NA
4930428N03Rik	0.781786	0.00507228	0.028917	0.17907	0.857882	0.999481	0.893978	0.00479438	0.0255707	0.19107	0.848471	0.9976	0.3437	-0.0297464	0.0491562	-0.658236	0.510387	NA	0.60059	-0.0333035	0.152684	-0.200325	0.841227	NA	0.565415	-0.0626671	0.139137	-0.480506	0.630868	NA
4930428O21Rik	1.59506	0.046253	0.0525408	0.927167	0.35384	0.999481	2.05408	0.0579359	0.0521292	1.18393	0.236443	0.9976	1.93329	0.140682	0.128913	1.13668	0.255673	0.663588	1.9572	0.315529	0.286389	1.1143	0.26515	NA	1.70887	0.19852	0.253141	0.762672	0.445659	NA
4930429D17Rik	2.21793	0.0268991	0.0522142	0.538238	0.590413	0.999481	2.06317	0.0236352	0.0666112	0.355316	0.722353	0.9976	3.46572	0.213712	0.149959	1.4916	0.135803	0.522766	2.03099	0.053132	0.297589	0.178191	0.858573	NA	2.01414	-0.00405041	0.290901	-0.0140971	0.988752	NA
4930429F24Rik	5.95422	0.034082	0.0942377	0.364289	0.715643	0.999481	5.65319	-0.0199571	0.0809784	-0.244771	0.806634	0.9976	6.89532	0.0683486	0.178136	0.383671	0.701222	0.909554	6.67541	0.120868	0.332862	0.358724	0.719801	0.875704	6.77862	0.0468786	0.336223	0.139175	0.889312	0.967469
4930429H19Rik	1.27481	0.050945	0.0375446	1.86373	0.0623594	0.999481	0.639648	0.0310424	0.0301736	1.08433	0.278217	0.9976	0.76163	0.113423	0.0866004	1.4491	0.147309	NA	0.542961	0.104416	0.139019	0.71127	0.476917	NA	0.369726	0.0371187	0.137723	0.280535	0.779067	NA
4930429P21Rik	0	NA	NA	NA	NA	NA	0	NA	NA	NA	NA	NA	0	NA	NA	NA	NA	NA	0	NA	NA	NA	NA	NA	0	NA	NA	NA	NA	NA
4930430A15Rik	6.89497	0.0571554	0.0650099	0.933673	0.350473	0.999481	6.57648	0.0468255	0.0689258	0.696657	0.486017	0.9976	6.18196	0.066474	0.155155	0.436212	0.662683	0.894244	11.9239	0.452551	0.297251	1.60224	0.109102	0.33324	3.46628	-0.589575	0.283882	-2.53789	0.0111523	0.171628
4930430E12Rik	10.8384	0.0509316	0.0923404	0.558049	0.576811	0.999481	9.96491	-0.0212879	0.0935415	-0.226267	0.820994	0.9976	17.989	0.375486	0.187409	2.05303	0.0400698	0.32338	17.3549	0.60908	0.331345	1.83915	0.0658925	0.24946	11.6448	0.0388192	0.33726	0.11444	0.908889	0.973597
4930430F08Rik	22.871	-0.0362402	0.128119	-0.282117	0.777854	0.999481	27.9475	0.0524253	0.127867	0.410108	0.681727	0.9976	28.1233	0.0270672	0.186476	0.144976	0.88473	0.9689	32.4844	0.292993	0.308284	0.948635	0.342806	0.615728	43.3749	0.813504	0.303944	2.66359	0.00773113	0.138125
4930430O22Rik	0	NA	NA	NA	NA	NA	0	NA	NA	NA	NA	NA	0	NA	NA	NA	NA	NA	0	NA	NA	NA	NA	NA	0	NA	NA	NA	NA	NA
4930431F10Rik	0	NA	NA	NA	NA	NA	0	NA	NA	NA	NA	NA	0	NA	NA	NA	NA	NA	0	NA	NA	NA	NA	NA	0	NA	NA	NA	NA	NA
4930431F12Rik	0.0442706	0.00126572	0.0220333	0.0574457	0.95419	0.999481	0.863268	0.040682	0.0331355	1.41176	0.158019	0.9976	0.956609	0.134181	0.0909636	1.72283	0.0849189	NA	0.601306	0.188433	0.177598	1.00803	0.313442	NA	0.351084	0.0942192	0.144639	0.537094	0.591202	NA
4930431L21Rik	0.0782108	0.00650008	0.0220333	0.295011	0.767985	0.999481	0	NA	NA	NA	NA	NA	0.302483	0.0235336	0.0491562	0.508019	0.61144	NA	0	NA	NA	NA	NA	NA	0	NA	NA	NA	NA	NA
4930431P03Rik	0	NA	NA	NA	NA	NA	0	NA	NA	NA	NA	NA	0	NA	NA	NA	NA	NA	0	NA	NA	NA	NA	NA	0	NA	NA	NA	NA	NA
4930431P19Rik	13.25	0.0915981	0.115284	0.802546	0.422237	0.999481	13.7247	0.033867	0.105622	0.322355	0.747184	0.9976	12.3594	-0.0903323	0.1905	-0.475332	0.63455	0.884003	14.0732	0.0480593	0.330581	0.146075	0.883863	0.95393	12.0255	-0.388561	0.330131	-1.18463	0.236162	0.619519
4930432B10Rik	0.350989	-0.0164633	0.0221294	-0.627255	0.530492	0.999481	0.420746	-0.0178989	0.0213666	-0.722945	0.469714	0.9976	0.407542	-0.0440888	0.0493301	-0.753633	0.45107	NA	0.551443	-0.0763891	0.139171	-0.511766	0.608815	NA	0.921269	-0.017916	0.171651	-0.102281	0.918534	NA
4930432E11Rik	11.2473	0.13533	0.0841528	1.73783	0.082241	0.999481	10.2821	0.0894668	0.0787167	1.18119	0.237529	0.9976	10.7857	0.257136	0.180741	1.46392	0.143217	0.534089	16.6722	0.765807	0.330981	2.3759	0.0175061	0.110134	7.16465	-0.111497	0.331174	-0.339764	0.734034	0.905278
4930432H08Rik	0.295815	-0.0140534	0.0220798	-0.538561	0.59019	0.999481	0.598371	-0.00558161	0.023238	-0.20284	0.83926	0.9976	0.348871	-0.0364119	0.0491824	-0.671642	0.501811	NA	0.443219	-0.0799617	0.13839	-0.537407	0.590987	NA	0.489684	-0.0991274	0.138535	-0.683481	0.494303	NA
4930432K21Rik	21.5401	0.0346869	0.116216	0.30014	0.76407	0.999481	25.3167	0.0747261	0.11825	0.635772	0.524925	0.9976	25.9924	0.0896094	0.195264	0.461014	0.644788	0.888686	21.8516	-0.233836	0.311459	-0.754609	0.450484	0.70412	25.9546	0.0656571	0.321519	0.204551	0.837923	0.94708
4930432L08Rik	0	NA	NA	NA	NA	NA	0	NA	NA	NA	NA	NA	0.160041	0.0133155	0.0491562	0.270881	0.786482	NA	0	NA	NA	NA	NA	NA	0.144056	0.0299344	0.137723	0.217352	0.827934	NA
4930432M17Rik	0	NA	NA	NA	NA	NA	0	NA	NA	NA	NA	NA	0	NA	NA	NA	NA	NA	0	NA	NA	NA	NA	NA	0	NA	NA	NA	NA	NA
4930432O09Rik	0.137844	-0.00462292	0.0220333	-0.215783	0.829157	0.999481	0.588077	0.0117773	0.0261644	0.425951	0.670143	0.9976	0.161806	-0.0166089	0.0491562	-0.344483	0.730483	NA	0.781316	0.0850713	0.160225	0.577952	0.563296	NA	0.226579	-0.0490917	0.137723	-0.361716	0.717565	NA
4930433B08Rik	0.356623	0.0155524	0.022041	0.707283	0.47939	0.999481	0.445347	0.0145441	0.0212667	0.766381	0.443449	0.9976	0.0800203	0.00820645	0.0491562	0.166946	0.867412	NA	0.545213	0.135179	0.13887	0.89635	0.370066	NA	0	NA	NA	NA	NA	NA
4930433I11Rik	0.278606	-0.000159269	0.0220416	-0.00782507	0.993757	0.999847	0.3312	-0.0014804	0.0212673	-0.0749956	0.940218	0.9976	0.744796	0.0200172	0.0564195	0.455433	0.648798	NA	0.27659	-0.0288805	0.137376	-0.209364	0.834164	NA	0.287249	-0.0490917	0.137723	-0.361716	0.717565	NA
4930433J02Rik	0	NA	NA	NA	NA	NA	0.077144	0.00458262	0.0212663	0.215487	0.829388	0.9976	0.0716097	0.00820645	0.0491562	0.166946	0.867412	NA	0	NA	NA	NA	NA	NA	0	NA	NA	NA	NA	NA
4930433N12Rik	5.1991	0.0894112	0.0853375	1.08574	0.277595	0.999481	5.61249	0.054814	0.0698108	0.810094	0.417886	0.9976	8.07957	0.444311	0.186925	2.44662	0.0144204	0.203755	7.1282	0.395577	0.320566	1.2645	0.20605	0.469713	5.11006	0.148442	0.328247	0.450639	0.65225	0.868669
4930434B07Rik	0	NA	NA	NA	NA	NA	0	NA	NA	NA	NA	NA	0	NA	NA	NA	NA	NA	0	NA	NA	NA	NA	NA	0	NA	NA	NA	NA	NA
4930434F21Rik	1.23303	-0.0785792	0.0422553	-2.03472	0.0418792	0.999481	1.40582	-0.0736869	0.0390976	-2.2862	0.0222426	0.9976	2.18981	-0.118858	0.12312	-0.955211	0.339471	0.734269	2.07755	-0.287909	0.25739	-1.17347	0.240609	NA	1.99387	-0.406278	0.247339	-2.0754	0.0379498	NA
4930434O05Rik	0	NA	NA	NA	NA	NA	0	NA	NA	NA	NA	NA	0	NA	NA	NA	NA	NA	0.0469383	0.0271222	0.137306	0.197531	0.843412	NA	0	NA	NA	NA	NA	NA
4930435C17Rik	1.28315	0.0462379	0.0396708	1.45145	0.146656	0.999481	0.341063	-0.00172477	0.0229439	-0.0808482	0.935563	0.9976	1.47829	0.139409	0.101283	1.65041	0.0988599	NA	0.747669	0.136149	0.198197	0.705742	0.480348	NA	0.244842	-0.0490917	0.137723	-0.361716	0.717565	NA
4930435E12Rik	3.18048	0.0620949	0.057798	1.18367	0.236542	0.999481	2.64537	0.0203543	0.0423871	0.499309	0.617562	0.9976	3.28685	0.12923	0.131046	1.05532	0.291279	0.695284	2.51499	0.0942484	0.249722	0.382544	0.702058	0.866141	1.59243	-0.146887	0.221359	-0.719769	0.471667	NA
4930435N07Rik	0	NA	NA	NA	NA	NA	0	NA	NA	NA	NA	NA	0	NA	NA	NA	NA	NA	0	NA	NA	NA	NA	NA	0	NA	NA	NA	NA	NA
4930437M23Rik	0	0	0	0	1	NA	0.0688835	-0.0195545	0.0218901	0.215487	0.829388	0.9976	0	0	0	0	1	NA	1.04859	-0.148493	0.152523	-1.06808	0.285485	NA	1.3092	-0.136855	0.163802	-1.07564	0.28209	NA
4930438A08Rik	1.91777	0.010559	0.0449343	0.235875	0.813529	0.999481	1.54014	-0.0177952	0.0437744	-0.402878	0.687038	0.9976	4.18105	0.191345	0.133118	1.55273	0.120488	0.499281	27.1321	0.93222	0.296566	4.12957	3.63e-05	0.00157344	3.54089	0.31586	0.277236	1.11491	0.264889	0.646337
4930438E09Rik	0	NA	NA	NA	NA	NA	0	NA	NA	NA	NA	NA	0	NA	NA	NA	NA	NA	0	NA	NA	NA	NA	NA	0	NA	NA	NA	NA	NA
4930439A04Rik	0	NA	NA	NA	NA	NA	0	NA	NA	NA	NA	NA	0	NA	NA	NA	NA	NA	0	NA	NA	NA	NA	NA	0	NA	NA	NA	NA	NA
4930439D14Rik	14.0217	0.110611	0.106431	1.05089	0.293307	0.999481	17.143	0.15633	0.104387	1.51329	0.130206	0.9976	16.2693	0.239104	0.195952	1.22158	0.221866	0.62602	10.0528	-0.401452	0.332607	-1.19254	0.233049	0.499315	17.8481	0.420128	0.33667	1.23714	0.216035	0.601928
4930440C22Rik	0	NA	NA	NA	NA	NA	0.38572	0.0145441	0.0212667	0.702557	0.482332	0.9976	0	NA	NA	NA	NA	NA	0.0396415	0.0271222	0.137306	0.197531	0.843412	NA	0	NA	NA	NA	NA	NA
4930440I19Rik	1.72726	0.0716357	0.0508383	1.6459	0.099785	0.999481	1.6021	0.07416	0.0522678	1.55459	0.120043	0.9976	3.36301	0.409703	0.149985	3.06202	0.0021985	0.0752353	0.931403	0.591823	0.263725	0.638155	0.523373	NA	1.2366	0.221284	0.239006	0.928328	0.353237	NA
4930441H08Rik	0.729487	-0.00225312	0.0408108	-0.0531576	0.957606	0.999481	0.941046	0.00629658	0.0408624	0.153729	0.877824	0.9976	1.33426	0.0667202	0.107405	0.646414	0.518011	NA	0.775957	-0.0479267	0.212504	-0.217775	0.827604	NA	0.548389	-0.180446	0.178689	-0.988005	0.32315	NA
4930441J16Rik	0	NA	NA	NA	NA	NA	0	NA	NA	NA	NA	NA	0	NA	NA	NA	NA	NA	0	NA	NA	NA	NA	NA	0	NA	NA	NA	NA	NA
4930442G10Rik	0.0818936	0.00650008	0.0220333	0.295011	0.767985	0.999481	0.888417	0.0235568	0.0236622	1.20085	0.229811	0.9976	0.209131	0.0184246	0.0491562	0.376227	0.706748	NA	0.140815	0.0640774	0.137323	0.425862	0.670208	NA	0	NA	NA	NA	NA	NA
4930442G15Rik	0.15713	-0.00462292	0.0220333	-0.215783	0.829157	0.999481	0.806311	0.0165039	0.0281224	0.670654	0.502441	0.9976	0.25664	-0.0114998	0.0491562	-0.2405	0.809943	NA	0.25315	-0.0288805	0.137376	-0.209364	0.834164	NA	0.387994	-0.00188974	0.14731	-0.0112783	0.991001	NA
4930442H23Rik	0	NA	NA	NA	NA	NA	0	NA	NA	NA	NA	NA	0	NA	NA	NA	NA	NA	0	NA	NA	NA	NA	NA	0	NA	NA	NA	NA	NA
4930442J19Rik	0	NA	NA	NA	NA	NA	0.0482627	0.00458262	0.0212663	0.215487	0.829388	0.9976	0	NA	NA	NA	NA	NA	0	NA	NA	NA	NA	NA	0	NA	NA	NA	NA	NA
4930442L01Rik	0	NA	NA	NA	NA	NA	0	NA	NA	NA	NA	NA	0	NA	NA	NA	NA	NA	0	NA	NA	NA	NA	NA	0	NA	NA	NA	NA	NA
4930442P19Rik	0	NA	NA	NA	NA	NA	0	NA	NA	NA	NA	NA	0	NA	NA	NA	NA	NA	0	NA	NA	NA	NA	NA	0	NA	NA	NA	NA	NA
4930443G03Rik	0	NA	NA	NA	NA	NA	0	NA	NA	NA	NA	NA	0	NA	NA	NA	NA	NA	0	NA	NA	NA	NA	NA	0	NA	NA	NA	NA	NA
4930443O20Rik	0.590983	0.01158	0.0306453	0.356538	0.721438	0.999481	0.810129	0.0201307	0.0342367	0.604334	0.545622	0.9976	0.7568	0.0429805	0.083275	0.520111	0.602986	NA	0.843169	0.110843	0.185006	0.584067	0.559175	NA	1.09771	0.223802	0.221521	0.998433	0.31807	NA
4930444A19Rik	0	NA	NA	NA	NA	NA	0	NA	NA	NA	NA	NA	0	NA	NA	NA	NA	NA	0	NA	NA	NA	NA	NA	0	NA	NA	NA	NA	NA
4930444E06Rik	0.510132	-0.022133	0.0328687	-0.632265	0.527214	0.999481	0.886945	-0.00190833	0.0344007	-0.0552603	0.955931	0.9976	0.933502	-7.68e-05	0.0948395	-0.000785554	0.999373	NA	0.600602	-0.135446	0.195148	-0.699921	0.483977	NA	0.580384	-0.194364	0.183297	-1.05836	0.289892	NA
4930444F02Rik	0	NA	NA	NA	NA	NA	0	NA	NA	NA	NA	NA	0	NA	NA	NA	NA	NA	0	NA	NA	NA	NA	NA	0	NA	NA	NA	NA	NA
4930444G20Rik	1.46863	0.0137385	0.0228789	0.75813	0.448373	0.999481	0.237983	-0.00929844	0.0212663	-0.448006	0.654149	0.9976	0.641581	0.0107928	0.0610018	0.172189	0.863289	NA	0.888974	0.0984293	0.184975	0.530625	0.595679	NA	0.455472	-0.0257174	0.138404	-0.146189	0.883772	NA
4930444K16Rik	0	NA	NA	NA	NA	NA	0	NA	NA	NA	NA	NA	0	NA	NA	NA	NA	NA	0	NA	NA	NA	NA	NA	0	NA	NA	NA	NA	NA
4930444M15Rik	0.280713	0.0109097	0.022662	0.449789	0.652863	0.999481	0.0530691	-0.000756253	0.0212663	-0.035561	0.971632	0.9976	0.120591	0.00163768	0.0491562	0.0333158	0.973423	NA	0.813209	0.162708	0.163599	1.06235	0.288075	NA	0.13699	0.0119739	0.137723	0.0869419	0.930718	NA
4930444P10Rik	2.90782	0.0129671	0.0659031	0.198346	0.842774	0.999481	2.27957	-0.0483821	0.0585807	-0.831981	0.40542	0.9976	3.44371	0.032847	0.147177	0.225662	0.821464	0.947289	5.28526	0.374887	0.315305	1.22037	0.222324	0.487308	2.12145	-0.400665	0.264906	-1.68222	0.0925252	NA
4930445B16Rik	0	NA	NA	NA	NA	NA	0	NA	NA	NA	NA	NA	0	NA	NA	NA	NA	NA	0	NA	NA	NA	NA	NA	0	NA	NA	NA	NA	NA
4930445N08Rik	1.60841	-0.00708943	0.0529187	-0.134201	0.893244	0.999481	2.43477	0.0258327	0.05446	0.487854	0.625653	0.9976	1.88298	-0.0135809	0.108631	-0.124752	0.90072	0.972954	3.43779	0.264474	0.27419	0.992789	0.320813	0.594563	1.45926	-0.271729	0.244864	-1.35088	0.176733	NA
4930445N18Rik	2.89101	0.0267238	0.0633616	0.430062	0.667151	0.999481	2.63909	-0.00369304	0.0573127	-0.0643968	0.948654	0.9976	3.09681	0.0353991	0.143683	0.249118	0.80327	0.942954	3.65651	0.203667	0.307298	0.666035	0.505389	0.745407	3.73599	0.201715	0.303577	0.659038	0.509871	0.803806
4930447A16Rik	0	NA	NA	NA	NA	NA	0	NA	NA	NA	NA	NA	0	NA	NA	NA	NA	NA	0	NA	NA	NA	NA	NA	0	NA	NA	NA	NA	NA
4930447C04Rik	2.3659	-0.0388116	0.0696257	-0.560916	0.574855	0.999481	3.56102	0.0174869	0.0599024	0.294851	0.768108	0.9976	3.02291	-0.0396207	0.138714	-0.288162	0.773223	0.935346	4.81956	0.248517	0.309825	0.8292	0.406992	0.671434	3.59001	0.0269877	0.318111	0.085796	0.931629	0.980277
4930447C11Rik	0	NA	NA	NA	NA	NA	0	NA	NA	NA	NA	NA	0	NA	NA	NA	NA	NA	0	NA	NA	NA	NA	NA	0	NA	NA	NA	NA	NA
4930447F04Rik	1.4677	0.0308478	0.0424055	0.781523	0.434495	0.999481	0.973479	0.00162156	0.032146	0.0505171	0.95971	0.9976	0.751115	-0.0305848	0.077999	-0.378503	0.705057	NA	0.677804	-0.0917493	0.181726	-0.643953	0.519606	NA	0.593465	-0.15387	0.165093	-0.942162	0.34611	NA
4930447F24Rik	0	NA	NA	NA	NA	NA	0	NA	NA	NA	NA	NA	0	NA	NA	NA	NA	NA	0	NA	NA	NA	NA	NA	0	NA	NA	NA	NA	NA
4930447K03Rik	2.17769	0.0186239	0.0641285	0.295786	0.767393	0.999481	3.11741	0.0641212	0.0675133	0.980486	0.326846	0.9976	3.6641	0.181624	0.150525	1.26591	0.205546	0.606751	3.14709	0.231188	0.3027	0.77657	0.437413	0.694614	2.61932	0.101347	0.306855	0.329366	0.741879	0.908403
4930447M23Rik	0.232272	-0.00472505	0.0220392	-0.169415	0.86547	0.999481	0.186998	-0.00929844	0.0212663	-0.367348	0.713359	0.9976	0.544885	0.0119234	0.0589207	0.190348	0.849037	NA	0.541918	0.0441613	0.151348	0.248199	0.80398	NA	0.552231	0.0291879	0.175495	0.173154	0.862531	NA
4930447N08Rik	0	NA	NA	NA	NA	NA	0	NA	NA	NA	NA	NA	0	NA	NA	NA	NA	NA	0	NA	NA	NA	NA	NA	0	NA	NA	NA	NA	NA
4930448A20Rik	1.60123	0.0665102	0.0406674	2.45304	0.0141654	0.999481	0.554727	0.0366276	0.0294638	1.22928	0.218966	0.9976	0.370004	0.0367089	0.0492187	0.647317	0.517427	NA	0.746402	0.20611	0.166394	1.25534	0.209355	NA	0.0713645	0.0299344	0.137723	0.217352	0.827934	NA
4930448C13Rik	0.529433	-0.0228091	0.0323112	-0.664004	0.506688	0.999481	1.03401	0.00392447	0.0387856	0.101664	0.919023	0.9976	1.32672	0.0302882	0.0884753	0.356714	0.721306	NA	1.04662	0.00290786	0.199704	0.0143231	0.988572	NA	0.87185	-0.0837885	0.206723	-0.399664	0.689404	NA
4930448D08Rik	0.494116	-0.0233057	0.0238146	-0.839786	0.401028	0.999481	0.59195	-0.0256829	0.0238539	-0.976471	0.328831	0.9976	0.864042	-0.0462681	0.0720578	-0.667855	0.504226	NA	0.758109	-0.12448	0.162463	-0.745736	0.455827	NA	0.803029	-0.136483	0.152944	-0.997342	0.318598	NA
4930448E22Rik	0	NA	NA	NA	NA	NA	0	NA	NA	NA	NA	NA	0	NA	NA	NA	NA	NA	0	NA	NA	NA	NA	NA	0	NA	NA	NA	NA	NA
4930448F12Rik	0.409468	0.0155524	0.022041	0.760529	0.446938	0.999481	0	NA	NA	NA	NA	NA	0	NA	NA	NA	NA	NA	0	NA	NA	NA	NA	NA	0	NA	NA	NA	NA	NA
4930448H16Rik	0.545234	-0.0183385	0.0271567	-0.607183	0.543729	0.999481	0.572963	-0.0236832	0.026298	-0.842202	0.399675	0.9976	0.48952	-0.0535245	0.0519905	-0.884107	0.376638	NA	0.792017	-0.0833997	0.179655	-0.428171	0.668526	NA	0.981442	-0.0590518	0.194087	-0.300083	0.764114	NA
4930448I06Rik	0	NA	NA	NA	NA	NA	0	NA	NA	NA	NA	NA	0.0612809	0.00820645	0.0491562	0.166946	0.867412	NA	0	NA	NA	NA	NA	NA	0	NA	NA	NA	NA	NA
4930448I18Rik	0	NA	NA	NA	NA	NA	0	NA	NA	NA	NA	NA	0	NA	NA	NA	NA	NA	0	NA	NA	NA	NA	NA	0.0866664	0.0299344	0.137723	0.217352	0.827934	NA
4930448K20Rik	0	NA	NA	NA	NA	NA	0	NA	NA	NA	NA	NA	0	NA	NA	NA	NA	NA	0.702167	0.0839359	0.13742	0.974615	0.329751	NA	0	NA	NA	NA	NA	NA
4930449A18Rik	0.480231	0.0198629	0.0375722	0.497494	0.618841	0.999481	1.18749	0.0696837	0.0478548	1.61144	0.107084	0.9976	2.23667	0.321519	0.135245	2.73147	0.00630519	0.135139	3.67207	0.680819	0.277597	2.88991	0.00385354	0.0420096	0.76767	0.251108	0.241036	1.00634	0.314252	NA
4930449E01Rik	2.41449	0.0395895	0.0506456	0.834985	0.403726	0.999481	2.08456	0.0150691	0.0417175	0.367777	0.71304	0.9976	1.8759	0.0148789	0.105552	0.142122	0.886984	NA	1.91354	0.0360213	0.231864	0.155064	0.876771	NA	1.84262	0.00444303	0.219509	0.0201997	0.983884	NA
4930449I04Rik	0.72065	0.0274214	0.0265258	1.22654	0.219997	0.999481	0.642688	0.0323143	0.0275613	1.22871	0.219179	0.9976	0.160041	0.0133155	0.0491562	0.270881	0.786482	NA	0.755147	0.203087	0.165296	1.25085	0.210988	NA	0.173333	0.0550791	0.137723	0.411087	0.681009	NA
4930449I24Rik	0	NA	NA	NA	NA	NA	0	NA	NA	NA	NA	NA	0	NA	NA	NA	NA	NA	0	NA	NA	NA	NA	NA	0	NA	NA	NA	NA	NA
4930451E10Rik	2.57936	-0.0720096	0.0721335	-0.987137	0.323575	0.999481	3.08231	-0.0556149	0.0688027	-0.802949	0.422004	0.9976	2.49556	-0.259922	0.143885	-1.81002	0.0702927	0.406069	3.01909	-0.327911	0.319772	-1.00631	0.314266	0.588165	3.08536	-0.490557	0.321976	-1.5413	0.123244	0.504832
4930451G09Rik	6.33751	-0.0576727	0.0966186	-0.59728	0.55032	0.999481	8.77835	0.0520346	0.105228	0.494541	0.620924	0.9976	7.57422	-0.108505	0.190357	-0.570362	0.568432	0.858876	6.22346	-0.502133	0.33242	-1.49237	0.135603	0.375303	8.53192	-0.0769988	0.33391	-0.231423	0.816986	0.939433
4930451I11Rik	0.22883	0.0110802	0.0220333	0.504235	0.614096	0.999481	0	NA	NA	NA	NA	NA	0.22264	0.0184246	0.0491562	0.376227	0.706748	NA	0.107994	0.0454705	0.137306	0.341899	0.732427	NA	0.173333	0.0550791	0.137723	0.411087	0.681009	NA
4930452B06Rik	3.98724	-0.0177326	0.0768749	-0.229398	0.818559	0.999481	4.77687	-0.00227511	0.075358	-0.0301125	0.975977	0.9976	5.36341	0.034715	0.167185	0.208645	0.834725	0.951863	6.15592	0.100081	0.281798	0.363693	0.716087	0.874367	4.56924	-0.205405	0.323177	-0.647813	0.517106	0.807888
4930452L12Rik	0	NA	NA	NA	NA	NA	0	NA	NA	NA	NA	NA	0	NA	NA	NA	NA	NA	0	NA	NA	NA	NA	NA	0	NA	NA	NA	NA	NA
4930452N14Rik	0	NA	NA	NA	NA	NA	0.129233	0.00707411	0.0212663	0.332643	0.739404	0.9976	0.230818	0.0184246	0.0491562	0.376227	0.706748	NA	0	NA	NA	NA	NA	NA	0	NA	NA	NA	NA	NA
4930453C13Rik	0	NA	NA	NA	NA	NA	0	NA	NA	NA	NA	NA	0	NA	NA	NA	NA	NA	0	NA	NA	NA	NA	NA	0	NA	NA	NA	NA	NA
4930453H23Rik	1.58414	-0.0277304	0.0462914	-0.595576	0.551459	0.999481	1.7267	-0.0339416	0.04648	-0.729237	0.465857	0.9976	1.94705	-0.0485514	0.0992195	-0.484985	0.627687	0.880921	9.14973	0.218072	0.199133	1.31043	0.190051	0.448505	1.60803	-0.27827	0.218513	-1.63602	0.101836	NA
4930453L07Rik	1.45726	0.0605569	0.0537541	1.20419	0.228518	0.999481	0.581095	-0.0131225	0.0320691	-0.343578	0.731164	0.9976	2.12474	0.197169	0.126915	1.68262	0.0924496	0.452563	0.696573	-0.0248339	0.197729	-0.115354	0.908164	NA	0.781027	-0.0228842	0.189544	-0.112815	0.910177	NA
4930453N24Rik	231.173	0.047566	0.116586	0.408235	0.683101	0.999481	248.981	-0.0338269	0.116784	-0.289735	0.772019	0.9976	228.086	-0.344576	0.131944	-2.61154	0.00901344	0.163044	247.759	-0.193625	0.175551	-1.1031	0.269984	0.540356	259.871	-0.204701	0.19168	-1.06808	0.285486	0.664153
4930453O03Rik	0	NA	NA	NA	NA	NA	0	NA	NA	NA	NA	NA	0	NA	NA	NA	NA	NA	0	NA	NA	NA	NA	NA	0	NA	NA	NA	NA	NA
4930455B14Rik	0.399494	0.0133702	0.0220333	0.627425	0.53038	0.999481	0.0853087	0.00458262	0.0212663	0.215487	0.829388	0.9976	0.15163	0.0133155	0.0491562	0.270881	0.786482	NA	0.183169	0.0640774	0.137323	0.493963	0.621332	NA	0.0849849	0.0299344	0.137723	0.217352	0.827934	NA
4930455C13Rik	0	NA	NA	NA	NA	NA	0	NA	NA	NA	NA	NA	0	NA	NA	NA	NA	NA	0	NA	NA	NA	NA	NA	0	NA	NA	NA	NA	NA
4930455D15Rik	6.33385	0.0965077	0.0968165	1.01007	0.312463	0.999481	6.16015	0.0424494	0.0956462	0.445979	0.655612	0.9976	7.23397	0.214174	0.193901	1.10778	0.267957	0.674049	8.42822	0.527621	0.326164	1.62211	0.104779	0.325208	5.96879	-0.0523988	0.336717	-0.156726	0.875461	0.961249
4930455G09Rik	6.95484	-0.0780268	0.098829	-0.781451	0.434537	0.999481	11.4857	0.106652	0.102573	1.04552	0.295784	0.9976	11.979	0.193939	0.189126	1.02964	0.303177	0.703236	13.3306	0.431952	0.33289	1.29	0.197051	0.458245	12.0143	0.324367	0.331814	0.972425	0.330839	0.696383
4930455H04Rik	0.340876	-0.00374223	0.022081	-0.146642	0.883415	0.999481	0.302631	-0.00851802	0.0212796	-0.331891	0.739972	0.9976	0.92894	0.0490127	0.0805657	0.63416	0.525976	NA	0.356188	-0.0361349	0.137864	-0.211366	0.832602	NA	0.385759	-0.0505706	0.138006	-0.319112	0.749642	NA
4930456G14Rik	0.0442706	0.00126572	0.0220333	0.0574457	0.95419	0.999481	0.0530691	-0.000756253	0.0212663	-0.035561	0.971632	0.9976	0.0518305	-0.00347139	0.0491562	-0.0706194	0.943701	NA	0.0594978	-0.00957431	0.137306	-0.0697298	0.944409	NA	0.201498	0.0371187	0.137723	0.255217	0.798555	NA
4930456L15Rik	0.149218	0.00879012	0.0220333	0.398946	0.689933	0.999481	0	NA	NA	NA	NA	NA	0.0800203	0.00820645	0.0491562	0.166946	0.867412	NA	0.102838	0.0454705	0.137306	0.32346	0.746347	NA	0.227714	0.0802239	0.137723	0.556069	0.578164	NA
4930458A03Rik	0.42323	0.0128241	0.0227217	0.599106	0.549103	0.999481	0.496031	0.0233572	0.0284145	0.831032	0.405956	0.9976	0.478882	0.0484491	0.064607	0.743674	0.457074	NA	0.3889	0.0753957	0.141808	0.544098	0.586374	NA	0.872902	0.282832	0.199516	1.43969	0.149955	NA
4930458B22Rik	0.0442706	0.00126572	0.0220333	0.0574457	0.95419	0.999481	0.20226	0.00422671	0.0212663	0.198751	0.842457	0.9976	0.317612	0.0190959	0.0520992	0.393681	0.693817	NA	0.0594978	-0.00957431	0.137306	-0.0697298	0.944409	NA	0.0724823	-0.0131708	0.137723	-0.0956326	0.923812	NA
4930458D05Rik	4.91355	0.170859	0.0790497	2.40435	0.0162011	0.999481	3.15691	0.0625257	0.0631122	1.01647	0.309406	0.9976	4.42695	0.342727	0.168375	2.09732	0.035965	0.308264	4.31783	0.607227	0.323842	1.87165	0.0612556	0.238483	2.57807	0.144713	0.307168	0.460674	0.645033	0.866122
4930458K08Rik	0.31869	0.0148545	0.026401	0.575584	0.564897	0.999481	0.119845	0.00173523	0.0212663	0.0815951	0.934969	0.9976	0.135103	0.00163768	0.0491562	0.0333158	0.973423	NA	0.384649	0.0709922	0.140463	0.542892	0.587204	NA	0.146122	0.0119739	0.137723	0.0869419	0.930718	NA
4930459C07Rik	1.45494	-0.024101	0.0504467	-0.473209	0.636064	0.999481	2.13246	0.00561668	0.0538379	0.103897	0.917251	0.9976	1.57246	-0.0625467	0.0999758	-0.619479	0.535601	NA	1.40658	0.120975	0.257144	-0.951757	0.34122	NA	1.81759	-0.152724	0.268886	-0.576215	0.56447	NA
4930459L07Rik	0	NA	NA	NA	NA	NA	0	NA	NA	NA	NA	NA	0.0716097	0.00820645	0.0491562	0.166946	0.867412	NA	0	NA	NA	NA	NA	NA	0	NA	NA	NA	NA	NA
4930461C15Rik	0	NA	NA	NA	NA	NA	0.147468	0.00707411	0.0212663	0.332643	0.739404	0.9976	0	NA	NA	NA	NA	NA	0	NA	NA	NA	NA	NA	0	NA	NA	NA	NA	NA
4930461G14Rik	0.145882	0.00879012	0.0220333	0.398946	0.689933	0.999481	0.593627	0.0284082	0.0264162	1.13017	0.258406	0.9976	0.230818	0.0184246	0.0491562	0.376227	0.706748	NA	0.702167	0.0839359	0.13742	0.974615	0.329751	NA	0.144056	0.0299344	0.137723	0.217352	0.827934	NA
4930463O16Rik	0.287443	-0.0136452	0.0220732	-0.525575	0.599183	0.999481	0.524318	-0.0124216	0.0258119	-0.468527	0.639408	0.9976	1.43902	0.0863815	0.100676	0.920353	0.357388	NA	1.93543	0.341957	0.260218	1.3839	0.166389	NA	1.05114	0.0698889	0.19587	0.352905	0.724159	NA
4930465I24Rik	0	NA	NA	NA	NA	NA	0	NA	NA	NA	NA	NA	0	NA	NA	NA	NA	NA	0	NA	NA	NA	NA	NA	0	NA	NA	NA	NA	NA
4930465K10Rik	0.8989	-0.0291543	0.0330111	-0.810123	0.417869	0.999481	0.86835	-0.0359854	0.0292143	-1.24067	0.214728	0.9976	0.923964	-0.0775317	0.0676456	-1.17421	0.24031	NA	1.4577	-0.0658951	0.191596	-0.336824	0.736249	NA	1.35881	-0.14638	0.201113	-0.793424	0.427531	NA
4930465M20Rik	0.288179	0.00318765	0.0230861	0.138076	0.89018	0.999481	0.155641	-0.00360365	0.0212663	-0.169453	0.86544	0.9976	0.686128	0.0448367	0.0703106	0.786114	0.431801	NA	0.17415	-0.0279225	0.137306	-0.20336	0.838854	NA	0.526077	0.0846513	0.16029	0.498641	0.618032	NA
4930466I24Rik	0	NA	NA	NA	NA	NA	0	NA	NA	NA	NA	NA	0	NA	NA	NA	NA	NA	0	NA	NA	NA	NA	NA	0	NA	NA	NA	NA	NA
4930466K18Rik	0	NA	NA	NA	NA	NA	0	NA	NA	NA	NA	NA	0	NA	NA	NA	NA	NA	0	NA	NA	NA	NA	NA	0	NA	NA	NA	NA	NA
4930467D21Rik	0.747251	0.0256067	0.0379647	0.696392	0.486183	0.999481	0.820552	0.0304801	0.0402207	0.770185	0.44119	0.9976	2.03741	0.226526	0.122446	2.12084	0.0339349	0.301387	2.28849	0.440305	0.257324	1.91963	0.0549048	NA	0.631933	0.0699094	0.198332	0.314121	0.753429	NA
4930467E23Rik	0.269673	0.0133702	0.0220333	0.613179	0.539758	0.999481	0	NA	NA	NA	NA	NA	0	NA	NA	NA	NA	NA	1.37607	0.349817	0.206916	2.03519	0.0418313	NA	0	NA	NA	NA	NA	NA
4930467K11Rik	0	0	0	0	1	NA	0	NA	NA	NA	NA	NA	0.757068	0.0728176	0.0641601	1.27299	0.203022	NA	0.265068	0.0978315	0.13753	0.616238	0.537737	NA	0.0849849	0.0299344	0.137723	0.217352	0.827934	NA
4930469B13Rik	0	NA	NA	NA	NA	NA	0	NA	NA	NA	NA	NA	0	NA	NA	NA	NA	NA	0	NA	NA	NA	NA	NA	0	NA	NA	NA	NA	NA
4930469K13Rik	22.6336	-0.10817	0.121995	-0.881928	0.377816	0.999481	26.2731	-0.0891183	0.121286	-0.732553	0.463831	0.9976	24.4217	-0.321966	0.195122	-1.64349	0.100282	0.466075	29.8177	-0.0569453	0.274414	-0.207762	0.835415	0.932411	29.6817	-0.15345	0.291495	-0.525512	0.599227	0.846516
4930470B04Rik	0	NA	NA	NA	NA	NA	0	NA	NA	NA	NA	NA	0	NA	NA	NA	NA	NA	0	NA	NA	NA	NA	NA	0	NA	NA	NA	NA	NA
4930470G03Rik	0.362916	-0.0158272	0.0221153	-0.635537	0.525078	0.999481	0.605242	-0.0159936	0.0267082	-0.613776	0.539364	0.9976	0.472311	-0.0497768	0.0573978	-0.775506	0.438041	NA	0.55491	-0.101781	0.152989	-0.701577	0.482943	NA	1.16843	0.0268275	0.177186	0.154724	0.877039	NA
4930470O06Rik	1.30247	-0.0118578	0.0383337	-0.308446	0.757743	0.999481	1.51695	-0.0122684	0.0410334	-0.300979	0.763431	0.9976	1.41544	-0.0524449	0.0961771	-0.549196	0.582871	NA	1.18172	-0.150044	0.19117	-0.779162	0.435884	NA	1.2245	-0.225398	0.205428	-1.33491	0.181905	NA
4930470P17Rik	0.253785	-0.00233288	0.0220333	-0.111804	0.910979	0.999481	0.565868	0.00302867	0.0231531	0.244183	0.807089	0.9976	0.329629	-0.00728837	0.0524352	-0.145828	0.884058	NA	0.236949	-0.0462707	0.137306	-0.343053	0.731559	NA	0.287249	-0.0490917	0.137723	-0.361716	0.717565	NA
4930471C04Rik	0.583748	0.00825859	0.0274202	0.43219	0.665603	0.999481	0.20871	-0.00645104	0.0212663	-0.309409	0.757011	0.9976	0.478263	0.00546919	0.0573512	0.115583	0.907983	NA	0.647121	0.0559638	0.192706	0.388608	0.697566	NA	0.369164	-0.0272818	0.146533	-0.191606	0.848051	NA
4930471C06Rik	0	NA	NA	NA	NA	NA	0	NA	NA	NA	NA	NA	0	NA	NA	NA	NA	NA	0.198207	0.08667	0.137442	0.5306	0.595696	NA	0	NA	NA	NA	NA	NA
4930471D02Rik	0.399592	0.0088646	0.0250462	0.407951	0.68331	0.999481	0.129663	-0.00360365	0.0212663	-0.169453	0.86544	0.9976	0.188166	-0.00493108	0.0491562	-0.100314	0.920095	NA	0.146246	-0.0279225	0.137306	-0.20336	0.838854	NA	0.177364	-0.0311313	0.137723	-0.226042	0.821168	NA
4930471E15Rik	0	NA	NA	NA	NA	NA	0	NA	NA	NA	NA	NA	0.379404	0.0355052	0.0546227	0.718452	0.472479	NA	0	NA	NA	NA	NA	NA	0	NA	NA	NA	NA	NA
4930471E19Rik	8.66424	-0.0604743	0.103636	-0.581654	0.5608	0.999481	11.1264	0.00480341	0.0986471	0.0489645	0.960948	0.9976	14.4584	0.251104	0.195259	1.29582	0.195038	0.598252	15.6109	0.420208	0.328382	1.28979	0.197124	0.458297	9.17809	-0.629774	0.337158	-1.9099	0.0561458	0.37302
4930471M09Rik	0.330285	0.0148762	0.0238416	0.541652	0.588059	0.999481	0.469193	0.0158683	0.0221568	0.6446	0.519186	0.9976	0.0452825	-0.00347139	0.0491562	-0.0706194	0.943701	NA	0.113518	0.00877399	0.137306	0.0639011	0.949049	NA	0.342852	0.0940623	0.14367	0.532957	0.594063	NA
4930473A02Rik	73.5854	0.0525232	0.130815	0.402338	0.687435	0.999481	85.9398	0.0842866	0.126549	0.668099	0.50407	0.9976	86.4325	0.0708587	0.186325	0.380799	0.703352	0.910072	106.529	0.457449	0.292439	1.56717	0.117076	0.345691	75.2383	-0.440051	0.28088	-1.57059	0.116277	0.493142
4930473D10Rik	0	NA	NA	NA	NA	NA	0	NA	NA	NA	NA	NA	0	NA	NA	NA	NA	NA	0	NA	NA	NA	NA	NA	0	NA	NA	NA	NA	NA
4930473H19Rik	0	NA	NA	NA	NA	NA	0	NA	NA	NA	NA	NA	0	NA	NA	NA	NA	NA	0	NA	NA	NA	NA	NA	0	NA	NA	NA	NA	NA
4930473O22Rik	0.506175	0.0203247	0.0266293	0.821318	0.411465	0.999481	0.0557968	-0.000756253	0.0212663	-0.035561	0.971632	0.9976	0.0548941	-0.00347139	0.0491562	-0.0706194	0.943701	NA	0.420547	0.0470017	0.137405	0.451822	0.651397	NA	0.423104	0.0886873	0.137941	0.588074	0.556483	NA
4930474B08Rik	0	NA	NA	NA	NA	NA	0	NA	NA	NA	NA	NA	0	NA	NA	NA	NA	NA	0	NA	NA	NA	NA	NA	0	NA	NA	NA	NA	NA
4930474H06Rik	0	NA	NA	NA	NA	NA	0.0853087	0.00458262	0.0212663	0.215487	0.829388	0.9976	0	NA	NA	NA	NA	NA	0.140815	0.0640774	0.137323	0.425862	0.670208	NA	0	NA	NA	NA	NA	NA
4930474N05Rik	0.366731	0.00160531	0.0220779	0.0974776	0.922347	0.999481	0.178487	-0.00645104	0.0212663	-0.309409	0.757011	0.9976	0.267337	-0.00639078	0.0491562	-0.136516	0.891413	NA	0.295666	-0.0100479	0.137521	-0.0721836	0.942456	NA	0.543828	0.0514111	0.15994	0.31048	0.756196	NA
4930474N09Rik	0.230551	0.00290148	0.0220333	0.131686	0.895233	0.999481	0.167233	-0.00111217	0.0212663	-0.052297	0.958292	0.9976	0.263487	0.0053134	0.0492766	0.106767	0.914974	NA	0.229177	0.0101074	0.137392	0.0853354	0.931995	NA	1.02211	0.217614	0.182263	1.18079	0.237684	NA
4930477E14Rik	0	NA	NA	NA	NA	NA	0	NA	NA	NA	NA	NA	0	NA	NA	NA	NA	NA	0.877709	0.105007	0.137593	1.09002	0.275703	NA	0	NA	NA	NA	NA	NA
4930477G07Rik	21.0686	0.0224015	0.124781	0.180057	0.857108	0.999481	21.8695	-0.0462857	0.121493	-0.380423	0.703631	0.9976	33.0825	0.406552	0.194959	2.09852	0.035859	0.308088	39.2073	0.748478	0.315571	2.38081	0.0172748	0.10931	21.0189	-0.491267	0.313075	-1.57022	0.116364	0.493188
4930477N07Rik	0.0641798	0.00650008	0.0220333	0.295011	0.767985	0.999481	0.0890695	0.00458262	0.0212663	0.215487	0.829388	0.9976	0.366459	0.0286427	0.0491562	0.629593	0.528961	NA	0	NA	NA	NA	NA	NA	0	NA	NA	NA	NA	NA
4930477O15Rik	0	NA	NA	NA	NA	NA	0	NA	NA	NA	NA	NA	0	NA	NA	NA	NA	NA	0	NA	NA	NA	NA	NA	0	NA	NA	NA	NA	NA
4930478K11Rik	0	NA	NA	NA	NA	NA	0	NA	NA	NA	NA	NA	0	NA	NA	NA	NA	NA	0	NA	NA	NA	NA	NA	0	NA	NA	NA	NA	NA
4930478M09Rik	0.170444	0.00879012	0.0220333	0.398946	0.689933	0.999481	0.120698	0.00707411	0.0212663	0.332643	0.739404	0.9976	0.183843	0.0184246	0.0491562	0.376227	0.706748	NA	0	NA	NA	NA	NA	NA	0	NA	NA	NA	NA	NA
4930478P22Rik	0.369762	0.00800206	0.0220593	0.359883	0.718935	0.999481	0.0934992	-0.00360365	0.0212663	-0.169453	0.86544	0.9976	0.167523	-0.00493108	0.0491562	-0.100314	0.920095	NA	0.104925	-0.0279225	0.137306	-0.20336	0.838854	NA	0.215167	-0.00598654	0.137723	-0.0434679	0.965329	NA
4930479D17Rik	1.64621	-0.0349399	0.0618497	-0.556802	0.577662	0.999481	3.39477	0.0803638	0.0735965	1.11569	0.264553	0.9976	2.61988	0.023058	0.123228	0.188619	0.850391	0.957343	3.39041	0.26801	0.313345	0.862197	0.388579	0.658131	3.92527	0.534387	0.333486	1.57894	0.11435	0.489894
4930479H17Rik	0.124221	0.00355576	0.0220333	0.161381	0.871793	0.999481	0.115633	0.00173523	0.0212663	0.0815951	0.934969	0.9976	0.0452825	-0.00347139	0.0491562	-0.0706194	0.943701	NA	0.0524623	-0.00957431	0.137306	-0.0697298	0.944409	NA	0.0642502	-0.0131708	0.137723	-0.0956326	0.923812	NA
4930480C01Rik	0	NA	NA	NA	NA	NA	0	NA	NA	NA	NA	NA	0	NA	NA	NA	NA	NA	0	NA	NA	NA	NA	NA	0	NA	NA	NA	NA	NA
4930480E11Rik	0.947145	0.0119667	0.0328915	0.379358	0.704422	0.999481	0.356974	-0.015143	0.0212954	-0.636414	0.524506	0.9976	0.410152	-0.0317791	0.0493096	-0.566324	0.571173	NA	0.640106	-0.0298399	0.153487	-0.176156	0.860172	NA	0.489684	-0.0991274	0.138535	-0.683481	0.494303	NA
4930480G23Rik	0.269602	0.00290148	0.0220333	0.131686	0.895233	0.999481	0.140334	-0.00360365	0.0212663	-0.169453	0.86544	0.9976	0.260042	0.000177984	0.0491562	0.00362077	0.997111	NA	0.157966	-0.0279225	0.137306	-0.20336	0.838854	NA	0.320515	0.0191582	0.137723	0.12474	0.900729	NA
4930480K02Rik	0	NA	NA	NA	NA	NA	0	NA	NA	NA	NA	NA	0	NA	NA	NA	NA	NA	0	NA	NA	NA	NA	NA	0	NA	NA	NA	NA	NA
4930480K15Rik	0	NA	NA	NA	NA	NA	0	NA	NA	NA	NA	NA	0	NA	NA	NA	NA	NA	0	NA	NA	NA	NA	NA	0	NA	NA	NA	NA	NA
4930480K23Rik	31.5439	0.138754	0.130297	1.06773	0.285641	0.999481	30.4984	-0.0374589	0.128368	-0.291736	0.770489	0.9976	29.5041	-0.162881	0.190186	-0.854894	0.39261	0.770255	28.7692	-0.272164	0.2884	-0.940146	0.347143	0.619878	33.7534	-0.0348353	0.282231	-0.123386	0.901802	0.970901
4930480M12Rik	0.192539	0.0110802	0.0220333	0.504235	0.614096	0.999481	0	NA	NA	NA	NA	NA	0	NA	NA	NA	NA	NA	0	NA	NA	NA	NA	NA	0.214094	0.0802239	0.137723	0.534728	0.592838	NA
4930481A15Rik	169.618	0.161564	0.129611	1.24945	0.2115	0.999481	165.373	-0.0424212	0.128199	-0.331022	0.740628	0.9976	185.478	0.0829399	0.174258	0.476304	0.633858	0.884003	149.904	-0.482624	0.232127	-2.0796	0.0375624	0.178263	160.66	-0.445494	0.280178	-1.59379	0.110983	0.484852
4930481B07Rik	16.4276	0.0557503	0.119497	0.46695	0.640535	0.999481	21.853	0.188599	0.119785	1.58457	0.113063	0.9976	17.4979	-0.0341147	0.196262	-0.173855	0.861979	0.961696	17.0114	-0.126258	0.294534	-0.428187	0.668515	0.84657	20.1886	0.180184	0.30487	0.58976	0.555351	0.825053
4930483J18Rik	0.674633	-0.0385579	0.0286647	-1.20783	0.227114	0.999481	1.49968	-0.0076665	0.0364204	-0.209674	0.833922	0.9976	0.791861	-0.0958197	0.0654868	-1.41584	0.156822	NA	1.00484	-0.206959	0.188994	-1.2892	0.197329	NA	1.70745	-0.0589255	0.230212	-0.270874	0.786488	NA
4930483K19Rik	0.640745	0.0262104	0.0259497	1.1402	0.254204	0.999481	0.773868	0.0356146	0.0288925	1.38698	0.165449	0.9976	0.147023	0.0133155	0.0491562	0.270881	0.786482	NA	0.185309	0.0640774	0.137323	0.497186	0.619058	NA	0.662891	0.147296	0.145177	1.07695	0.281505	NA
4930483O08Rik	0.785186	-0.0017931	0.0359795	-0.0478313	0.961851	0.999481	0.959551	0.00335513	0.0424474	0.0774443	0.93827	0.9976	1.13919	0.0206905	0.090176	0.231493	0.816932	NA	1.29134	0.135112	0.255867	0.523601	0.600556	NA	1.52345	0.224098	0.26998	0.81353	0.415914	NA
4930484H19Rik	0.329275	0.0120782	0.0238334	0.518001	0.604458	0.999481	0.311563	0.00920264	0.0212669	0.407946	0.683313	0.9976	0.06874	-0.00347139	0.0491562	-0.0706194	0.943701	NA	0.118624	0.00877399	0.137306	0.0639011	0.949049	NA	0.350704	0.0622634	0.137723	0.464684	0.642157	NA
4930486F22Rik	0	NA	NA	NA	NA	NA	0	NA	NA	NA	NA	NA	0	NA	NA	NA	NA	NA	0	NA	NA	NA	NA	NA	0	NA	NA	NA	NA	NA
4930486I03Rik	0	NA	NA	NA	NA	NA	0	NA	NA	NA	NA	NA	0	NA	NA	NA	NA	NA	0	NA	NA	NA	NA	NA	0	NA	NA	NA	NA	NA
4930486L24Rik	29.9651	-0.216285	0.130798	-1.64756	0.099442	0.999481	38.2043	-0.0399174	0.126241	-0.315795	0.752158	0.9976	47.2259	0.23101	0.181643	1.27203	0.203361	0.60371	50.213	0.422319	0.261778	1.61116	0.107145	0.329765	44.4718	0.080924	0.263628	0.30678	0.759011	0.915532
4930486N12Rik	0	NA	NA	NA	NA	NA	0	NA	NA	NA	NA	NA	0	NA	NA	NA	NA	NA	0	NA	NA	NA	NA	NA	0	NA	NA	NA	NA	NA
4930487D11Rik	0.639691	0.0257543	0.0257499	1.12879	0.258985	0.999481	0.0603491	0.00458262	0.0212663	0.215487	0.829388	0.9976	0.0716097	0.00820645	0.0491562	0.166946	0.867412	NA	0	NA	NA	NA	NA	NA	0.129016	0.0550791	0.137723	0.385695	0.699723	NA
4930488B22Rik	0	NA	NA	NA	NA	NA	0	NA	NA	NA	NA	NA	0	NA	NA	NA	NA	NA	0	NA	NA	NA	NA	NA	0	NA	NA	NA	NA	NA
4930488L21Rik	5.95795	-0.124125	0.0826178	-1.5068	0.131862	0.999481	9.68263	0.00176484	0.0730792	0.0241886	0.980702	0.998007	7.87602	-0.167242	0.167564	-0.993733	0.320353	0.718657	12.0103	0.20388	0.33269	0.617473	0.536923	0.766493	7.66876	-0.525036	0.323578	-1.72474	0.0845751	0.433779
4930488N15Rik	1.80221	-0.0845323	0.0555328	-1.54487	0.122377	0.999481	2.627	-0.0638245	0.0670291	-0.948106	0.343075	0.9976	3.12524	-0.0695996	0.142269	-0.487022	0.626243	0.880921	5.35548	0.304267	0.314189	0.975745	0.329191	0.602449	3.96294	0.0295246	0.32552	0.0910437	0.927458	0.979386
4930488N24Rik	0.481755	0.00924345	0.0236238	0.477594	0.632939	0.999481	0.294622	0.00137932	0.0212663	0.0648592	0.948286	0.9976	0.2175	-0.00493108	0.0491562	-0.100314	0.920095	NA	0.157966	-0.0279225	0.137306	-0.20336	0.838854	NA	0.191499	-0.0311313	0.137723	-0.226042	0.821168	NA
4930500F04Rik	0.193396	0.0110802	0.0220333	0.504235	0.614096	0.999481	0	NA	NA	NA	NA	NA	0	NA	NA	NA	NA	NA	0.0469383	0.0271222	0.137306	0.197531	0.843412	NA	0.258318	0.0802239	0.137723	0.601043	0.547811	NA
4930500F10Rik	0.123114	-0.00462292	0.0220333	-0.199052	0.842222	0.999481	0.196088	-0.00395956	0.0212663	-0.175294	0.860849	0.9976	0.297111	-0.00694509	0.0512078	-0.123423	0.901772	NA	0.164941	-0.0462707	0.137306	-0.326132	0.744324	NA	0.202147	-0.0490917	0.137723	-0.346934	0.728641	NA
4930500L23Rik	0.122858	0.00355576	0.0220333	0.161381	0.871793	0.999481	0.181204	0.00422671	0.0212663	0.198751	0.842457	0.9976	0.330636	0.0246627	0.0590503	0.448838	0.653549	NA	0.396128	0.0892263	0.162069	0.535252	0.592476	NA	0.416378	0.0886873	0.137941	0.580842	0.561347	NA
4930500M09Rik	0.0442706	0.00126572	0.0220333	0.0574457	0.95419	0.999481	0.0530691	-0.000756253	0.0212663	-0.035561	0.971632	0.9976	0.0518305	-0.00347139	0.0491562	-0.0706194	0.943701	NA	0.0594978	-0.00957431	0.137306	-0.0697298	0.944409	NA	0.0724823	-0.0131708	0.137723	-0.0956326	0.923812	NA
4930502A04Rik	0.50121	0.00602407	0.0377726	0.166971	0.867393	0.999481	0.5702	0.00694452	0.0313248	0.199491	0.841878	0.9976	1.5796	0.11977	0.0981039	1.42229	0.154942	NA	0.333739	-0.0520275	0.172093	-0.275871	0.782647	NA	0.452977	-0.0816187	0.190496	-0.422747	0.67248	NA
4930502C17Rik	0	NA	NA	NA	NA	NA	0	NA	NA	NA	NA	NA	0	NA	NA	NA	NA	NA	0	NA	NA	NA	NA	NA	0	NA	NA	NA	NA	NA
4930502E09Rik	1.62756	0.0656338	0.0482664	1.62896	0.103321	0.999481	0.58195	0.00248971	0.031755	0.0729664	0.941833	0.9976	1.14914	0.0693805	0.0882956	0.865421	0.386808	NA	2.03394	0.534523	0.280509	2.02848	0.0425109	NA	2.71655	0.707185	0.290071	2.51413	0.0119327	0.176156
4930502E18Rik	0.0389988	0.00126572	0.0220333	0.0574457	0.95419	0.999481	0.579799	0.0167992	0.0232347	0.783648	0.433247	0.9976	0.122222	0.00163768	0.0491562	0.0333158	0.973423	NA	0.683874	0.208239	0.181358	1.10962	0.267164	NA	1.60815	0.64425	0.258414	2.63801	0.00833945	NA
4930503B20Rik	0	NA	NA	NA	NA	NA	0	NA	NA	NA	NA	NA	0	NA	NA	NA	NA	NA	0	NA	NA	NA	NA	NA	0	NA	NA	NA	NA	NA
4930503E14Rik	0.170444	0.00879012	0.0220333	0.398946	0.689933	0.999481	0	NA	NA	NA	NA	NA	0.0687608	0.00820645	0.0491562	0.166946	0.867412	NA	0	NA	NA	NA	NA	NA	0	NA	NA	NA	NA	NA
4930503E24Rik	0.176313	0.000611438	0.0220333	0.0277506	0.977861	0.999481	0.345254	0.00452718	0.0230131	0.207133	0.835906	0.9976	0.674977	0.0848799	0.0875027	1.02364	0.306005	NA	0.249392	0.0101074	0.137392	0.0853354	0.931995	NA	0.155261	-0.0311313	0.137723	-0.226042	0.821168	NA
4930503H13Rik	0	NA	NA	NA	NA	NA	0	NA	NA	NA	NA	NA	0	NA	NA	NA	NA	NA	0	NA	NA	NA	NA	NA	0	NA	NA	NA	NA	NA
4930503L19Rik	272.037	0.172648	0.120397	1.4356	0.151117	0.999481	293.899	0.113221	0.116403	0.973008	0.330549	0.9976	294.327	0.0494754	0.132856	0.37243	0.709572	0.91235	322.585	0.254684	0.216115	1.17877	0.238491	0.505219	319.58	0.171301	0.192372	0.890496	0.373199	0.724114
4930503O07Rik	0.0442706	0.00126572	0.0220333	0.0574457	0.95419	0.999481	0.138378	0.00173523	0.0212663	0.0815951	0.934969	0.9976	0.0518305	-0.00347139	0.0491562	-0.0706194	0.943701	NA	0.0594978	-0.00957431	0.137306	-0.0697298	0.944409	NA	0.0724823	-0.0131708	0.137723	-0.0956326	0.923812	NA
4930504D19Rik	0	NA	NA	NA	NA	NA	0	NA	NA	NA	NA	NA	0	NA	NA	NA	NA	NA	0	NA	NA	NA	NA	NA	0	NA	NA	NA	NA	NA
4930505A04Rik	9.50006	-0.0523618	0.0696064	-0.745958	0.455693	0.999481	11.2821	-0.0505663	0.0739251	-0.685515	0.493019	0.9976	11.3029	-0.139404	0.161572	-0.857411	0.391218	0.769356	26.2542	0.356368	0.293042	1.25843	0.208236	0.471857	10.0388	-0.709707	0.324443	-2.36129	0.0182117	0.224042
4930505G20Rik	0	NA	NA	NA	NA	NA	0	NA	NA	NA	NA	NA	0	NA	NA	NA	NA	NA	0	NA	NA	NA	NA	NA	0	NA	NA	NA	NA	NA
4930505K13Rik	0.156422	0.00879012	0.0220333	0.398946	0.689933	0.999481	0.077144	0.00458262	0.0212663	0.215487	0.829388	0.9976	0	NA	NA	NA	NA	NA	0.421192	0.105007	0.137593	0.77214	0.440031	NA	0	NA	NA	NA	NA	NA
4930505K14Rik	0.531383	-0.0299653	0.0299897	-0.889761	0.373594	0.999481	1.41374	0.011401	0.0432272	0.269288	0.787708	0.9976	0.623088	-0.0819839	0.0687683	-1.11173	0.266253	NA	1.84271	0.116304	0.233198	0.519261	0.603579	NA	1.10891	-0.0604748	0.197498	-0.313908	0.753591	NA
4930505M18Rik	0	NA	NA	NA	NA	NA	0	NA	NA	NA	NA	NA	0	NA	NA	NA	NA	NA	0	NA	NA	NA	NA	NA	0	NA	NA	NA	NA	NA
4930505N22Rik	25.1937	-0.0320663	0.113309	-0.282158	0.777823	0.999481	32.333	0.0625573	0.116875	0.536433	0.59166	0.9976	26.1092	-0.263917	0.195295	-1.34833	0.177552	0.580211	25.2231	-0.502993	0.297357	-1.68847	0.0913205	0.301226	25.7982	-0.612869	0.328698	-1.87998	0.0601108	0.385148
4930505O20Rik	0	NA	NA	NA	NA	NA	0	NA	NA	NA	NA	NA	0	NA	NA	NA	NA	NA	0.190993	0.0454705	0.137306	0.35299	0.724096	NA	0.16997	0.0550791	0.137723	0.411087	0.681009	NA
4930506C21Rik	14.9513	0.0861735	0.100917	0.865823	0.386587	0.999481	14.8958	0.02999	0.0917727	0.327875	0.743006	0.9976	13.6234	-0.0516098	0.185576	-0.27791	0.781081	0.937198	21.0291	0.441139	0.332885	1.33721	0.181153	0.437006	12.2349	-0.425584	0.336935	-1.29123	0.196623	0.587662
4930507D05Rik	0.493529	0.0175486	0.0237741	0.725467	0.468166	0.999481	1.02391	0.0565345	0.0383534	1.76658	0.0772981	0.9976	0.496474	0.0422059	0.057742	0.700168	0.483823	NA	0.185891	0.0272714	0.137316	0.219163	0.826523	NA	0.157467	0.0119739	0.137723	0.0869419	0.930718	NA
4930507D10Rik	0.278606	-0.000159269	0.0220416	-0.00782507	0.993757	0.999847	0.210502	-0.00645104	0.0212663	-0.309409	0.757011	0.9976	0.283178	-0.0114998	0.0491562	-0.2405	0.809943	NA	0.236949	-0.0462707	0.137306	-0.343053	0.731559	NA	0.372234	-0.023947	0.137723	-0.179073	0.857881	NA
4930509E16Rik	9.80803	-0.0306525	0.102943	-0.297481	0.766099	0.999481	13.1182	0.0542094	0.102879	0.53194	0.594767	0.9976	10.0428	-0.185252	0.183466	-1.00893	0.313007	0.711724	10.9525	-0.203562	0.332845	-0.617121	0.537155	0.766642	10.9453	-0.345451	0.336812	-1.03723	0.299628	0.67402
4930509G22Rik	10.8613	0.0025589	0.114187	0.0224112	0.98212	0.999847	12.039	-0.0131232	0.107776	-0.122246	0.902704	0.9976	12.2658	-0.0491575	0.194002	-0.25406	0.79945	0.941494	12.5745	-0.0262652	0.315946	-0.0829972	0.933854	0.975064	13.8498	0.0965048	0.320549	0.300392	0.763878	0.917555
4930509H03Rik	0	NA	NA	NA	NA	NA	0	NA	NA	NA	NA	NA	0	NA	NA	NA	NA	NA	0	NA	NA	NA	NA	NA	0	NA	NA	NA	NA	NA
4930509J09Rik	0	NA	NA	NA	NA	NA	0	NA	NA	NA	NA	NA	0	NA	NA	NA	NA	NA	0	NA	NA	NA	NA	NA	0	NA	NA	NA	NA	NA
4930509K18Rik	0	NA	NA	NA	NA	NA	0	NA	NA	NA	NA	NA	0	NA	NA	NA	NA	NA	2.28204	0.188318	0.159499	1.75827	0.0787024	NA	0	NA	NA	NA	NA	NA
4930510E17Rik	0.142391	0.00879012	0.0220333	0.398946	0.689933	0.999481	0	NA	NA	NA	NA	NA	1.13138	0.0890753	0.070576	1.64758	0.0994395	NA	0.0610562	0.0271222	0.137306	0.197531	0.843412	NA	0	NA	NA	NA	NA	NA
4930511A02Rik	1.26421	0.0391114	0.0395032	1.15428	0.248384	0.999481	1.71842	0.04097	0.0370142	1.32845	0.184028	0.9976	1.18462	0.0659389	0.0822306	0.892964	0.371876	NA	0.626086	0.00353742	0.138792	0.0376544	0.969963	NA	0.326456	-0.0670522	0.137723	-0.498505	0.618128	NA
4930511E03Rik	2.9553	-0.076858	0.06767	-1.11634	0.264275	0.999481	5.66544	0.0411921	0.0755156	0.549471	0.582682	0.9976	4.1658	-0.0813107	0.143898	-0.560293	0.57528	0.861664	2.61657	-0.846059	0.295253	-3.11935	0.00181251	0.0248731	4.40276	-0.244961	0.315454	-0.8075	0.419378	0.754472
4930511J24Rik	0	NA	NA	NA	NA	NA	0	NA	NA	NA	NA	NA	0	NA	NA	NA	NA	NA	0	NA	NA	NA	NA	NA	0	NA	NA	NA	NA	NA
4930511M06Rik	66.7791	0.177008	0.11607	1.5594	0.118901	0.999481	55.9567	-0.00526923	0.111403	-0.0473947	0.962199	0.9976	56.2513	-0.0535403	0.196263	-0.27298	0.784868	0.938261	46.1121	-0.527566	0.317989	-1.65965	0.0969841	0.311429	55.6507	-0.191411	0.337295	-0.572883	0.566724	0.830031
4930511O05Rik	0.457898	-0.00474938	0.0258971	-0.192397	0.847431	0.999481	0.318618	-0.0121634	0.0212676	-0.577097	0.563874	0.9976	0.463196	-0.0256234	0.0574288	-0.468096	0.639716	NA	0.897504	0.0546083	0.184267	0.293631	0.76904	NA	0.430955	-0.0853554	0.137856	-0.618815	0.536038	NA
4930512B01Rik	12.0545	-0.134008	0.0954356	-1.39335	0.163514	0.999481	16.5629	-0.0478446	0.0990245	-0.483756	0.628559	0.9976	15.8448	-0.170743	0.186465	-0.911858	0.361844	0.750059	15.335	-0.347716	0.33269	-1.0483	0.294499	0.567467	16.3333	-0.395748	0.337319	-1.19205	0.233242	0.616069
4930512H18Rik	3.08693	-0.00876687	0.0803015	-0.109037	0.913173	0.999481	3.89434	0.0191093	0.0697638	0.273945	0.784127	0.9976	3.08282	-0.0784561	0.141542	-0.547621	0.583952	0.86619	4.33243	0.167965	0.324007	0.515553	0.606167	0.81289	4.81384	0.294982	0.336701	0.873696	0.382284	0.730703
4930512J16Rik	4.31503	-0.0104407	0.0669424	-0.156462	0.875669	0.999481	4.85387	-0.0113506	0.0774459	-0.145668	0.884184	0.9976	6.17066	0.0861441	0.167644	0.518599	0.60404	0.872782	6.04953	0.126623	0.317507	0.397202	0.691219	0.859593	5.16998	-0.0761463	0.313225	-0.24299	0.808013	0.935981
4930512M02Rik	16.1085	0.0662832	0.102691	0.651921	0.514452	0.999481	17.8754	0.0724419	0.107453	0.67884	0.497239	0.9976	14.963	-0.0812004	0.184546	-0.439018	0.660649	0.89344	13.5983	-0.309101	0.332564	-0.926172	0.354357	0.626808	12.9429	-0.4956	0.331221	-1.53974	0.123624	0.505541
4930512P04Rik	0	NA	NA	NA	NA	NA	0	NA	NA	NA	NA	NA	0	NA	NA	NA	NA	NA	0	NA	NA	NA	NA	NA	0	NA	NA	NA	NA	NA
4930513D17Rik	6.00642	-0.0955153	0.0887384	-1.07994	0.28017	0.999481	6.37205	-0.115056	0.0832113	-1.40232	0.16082	0.9976	10.5726	0.0911755	0.166787	0.55489	0.57897	0.863203	8.37513	-0.120562	0.330243	-0.368383	0.712588	0.872092	7.69951	-0.338519	0.330575	-1.05376	0.291993	0.66882
4930513N10Rik	3.7793	0.0410481	0.0783008	0.53361	0.593611	0.999481	4.40572	0.0576514	0.0786313	0.740203	0.459177	0.9976	4.05578	0.0544341	0.155346	0.350438	0.72601	0.918055	3.53775	-0.0241627	0.320372	-0.0748677	0.94032	0.977238	3.70518	-0.0155732	0.304298	-0.0504543	0.95976	0.988818
4930513N20Rik	0	NA	NA	NA	NA	NA	0	NA	NA	NA	NA	NA	0	NA	NA	NA	NA	NA	0	NA	NA	NA	NA	NA	0	NA	NA	NA	NA	NA
4930513O06Rik	0.569112	0.018262	0.0247173	0.814889	0.415136	0.999481	0.0701672	-0.000756253	0.0212663	-0.035561	0.971632	0.9976	0.06874	-0.00347139	0.0491562	-0.0706194	0.943701	NA	0.356647	0.0454631	0.139003	0.349116	0.727003	NA	0.0957497	-0.0131708	0.137723	-0.0956326	0.923812	NA
4930515B02Rik	0.396464	0.00446492	0.0221421	0.202956	0.839169	0.999481	0.16739	-0.00645104	0.0212663	-0.309409	0.757011	0.9976	0.24164	-0.0114998	0.0491562	-0.2405	0.809943	NA	0.190538	-0.0462707	0.137306	-0.343053	0.731559	NA	0.229316	-0.0490917	0.137723	-0.361716	0.717565	NA
4930515G01Rik	0	NA	NA	NA	NA	NA	0	NA	NA	NA	NA	NA	0	NA	NA	NA	NA	NA	0	NA	NA	NA	NA	NA	0	NA	NA	NA	NA	NA
4930515G13Rik	0.0493026	0.00126572	0.0220333	0.0574457	0.95419	0.999481	0.0594957	-0.000756253	0.0212663	-0.035561	0.971632	0.9976	0.104596	0.00163768	0.0491562	0.0333158	0.973423	NA	0.067263	-0.00957431	0.137306	-0.0697298	0.944409	NA	0.081614	-0.0131708	0.137723	-0.0956326	0.923812	NA
4930515G16Rik	0.89456	0.0772154	0.0459861	1.98718	0.0469029	0.999481	0.461131	0.0244928	0.0280527	0.806567	0.419916	0.9976	0.314634	0.0306466	0.0583713	0.470616	0.637915	NA	0.274438	0.0555772	0.137475	0.378628	0.704964	NA	0.303042	0.0637213	0.139252	0.432492	0.665384	NA
4930515L19Rik	0.287468	-0.00724457	0.0255209	-0.296424	0.766906	0.999481	0.502944	-0.00384019	0.0309844	-0.133956	0.893438	0.9976	1.07988	0.0573575	0.0808645	0.778149	0.436481	NA	0.369022	-0.0585328	0.158598	-0.414679	0.678377	NA	0.332624	-0.0716869	0.142179	-0.522137	0.601575	NA
4930516B21Rik	8.67075	-0.075659	0.109325	-0.691725	0.48911	0.999481	10.0954	-0.035363	0.0918524	-0.383524	0.701331	0.9976	14.8695	0.257706	0.193962	1.33993	0.180268	0.582573	10.4855	-0.12588	0.332093	-0.375949	0.706955	0.869331	10.5683	-0.282136	0.333585	-0.84727	0.396845	0.739
4930516K23Rik	0	NA	NA	NA	NA	NA	0	NA	NA	NA	NA	NA	0	NA	NA	NA	NA	NA	0	NA	NA	NA	NA	NA	0	NA	NA	NA	NA	NA
4930517E11Rik	0	NA	NA	NA	NA	NA	0	NA	NA	NA	NA	NA	0	NA	NA	NA	NA	NA	0	NA	NA	NA	NA	NA	0	NA	NA	NA	NA	NA
4930517E14Rik	1.32575	0.0512184	0.037555	1.90033	0.0573898	0.999481	0.543918	0.0297513	0.0314944	1.0045	0.315137	0.9976	0.473681	0.0734015	0.0779077	0.925531	0.35469	NA	0.570179	0.232193	0.19751	1.12371	0.261135	NA	0.472441	0.172714	0.17552	0.858197	0.390784	NA
4930517G19Rik	0	NA	NA	NA	NA	NA	0	NA	NA	NA	NA	NA	0	NA	NA	NA	NA	NA	0	NA	NA	NA	NA	NA	0	NA	NA	NA	NA	NA
4930517J16Rik	0	NA	NA	NA	NA	NA	0	NA	NA	NA	NA	NA	0	NA	NA	NA	NA	NA	0	NA	NA	NA	NA	NA	0	NA	NA	NA	NA	NA
4930517L18Rik	0	NA	NA	NA	NA	NA	0	NA	NA	NA	NA	NA	0	NA	NA	NA	NA	NA	0	NA	NA	NA	NA	NA	0	NA	NA	NA	NA	NA
4930517O19Rik	52.9346	0.241199	0.130379	1.8631	0.0624487	0.999481	53.2732	0.107439	0.125097	0.862372	0.388483	0.9976	50.3241	0.0165388	0.18976	0.0872614	0.930464	0.980475	47.05	-0.138501	0.301594	-0.459663	0.645758	0.833658	50.1196	-0.0965861	0.331079	-0.293096	0.769449	0.920573
4930518C09Rik	0	NA	NA	NA	NA	NA	0	NA	NA	NA	NA	NA	0	NA	NA	NA	NA	NA	0	NA	NA	NA	NA	NA	0	NA	NA	NA	NA	NA
4930518I15Rik	0	NA	NA	NA	NA	NA	0	NA	NA	NA	NA	NA	0	NA	NA	NA	NA	NA	0	NA	NA	NA	NA	NA	0	NA	NA	NA	NA	NA
4930518I17Rik	0	NA	NA	NA	NA	NA	0	NA	NA	NA	NA	NA	0	NA	NA	NA	NA	NA	0	NA	NA	NA	NA	NA	0	NA	NA	NA	NA	NA
4930518J20Rik	2.59599	0.0308057	0.0506552	0.64034	0.521951	0.999481	1.88341	-0.00556586	0.049005	-0.112545	0.910391	0.9976	1.59234	-0.0471944	0.0924871	-0.506823	0.612279	NA	2.85408	0.11367	0.250867	0.466672	0.640734	0.831276	1.36867	-0.245912	0.210521	-1.45618	0.145343	NA
4930518J21Rik	6.08037	-0.0123948	0.0758693	-0.162576	0.870852	0.999481	8.16532	0.0368307	0.0860273	0.43439	0.664005	0.9976	6.63757	-0.0956379	0.177454	-0.538032	0.590555	0.869415	6.43443	-0.158992	0.314037	-0.503447	0.61465	0.817646	5.85997	-0.506085	0.329087	-1.57369	0.115559	0.492455
4930518P08Rik	0	NA	NA	NA	NA	NA	0	NA	NA	NA	NA	NA	0	NA	NA	NA	NA	NA	0	NA	NA	NA	NA	NA	0	NA	NA	NA	NA	NA
4930519A11Rik	0.0852219	0.00650008	0.0220333	0.295011	0.767985	0.999481	0	NA	NA	NA	NA	NA	0.0612809	0.00820645	0.0491562	0.166946	0.867412	NA	0.0792829	0.0454705	0.137306	0.305132	0.760266	NA	0	NA	NA	NA	NA	NA
4930519D14Rik	0	NA	NA	NA	NA	NA	0	NA	NA	NA	NA	NA	0.307831	0.0235336	0.0491562	0.508019	0.61144	NA	0	NA	NA	NA	NA	NA	0	NA	NA	NA	NA	NA
4930519E07Rik	0	NA	NA	NA	NA	NA	0	NA	NA	NA	NA	NA	0	NA	NA	NA	NA	NA	0	NA	NA	NA	NA	NA	0	NA	NA	NA	NA	NA
4930519F09Rik	9.44492	-0.0616624	0.0985014	-0.62017	0.535146	0.999481	10.4825	-0.0730487	0.0934414	-0.784217	0.432913	0.9976	9.11605	-0.371937	0.189584	-1.94823	0.0513873	0.356206	8.93557	-0.71905	0.33175	-2.16865	0.0301091	0.156195	12.0551	-0.229044	0.334653	-0.688777	0.490964	0.793633
4930519F16Rik	0.443251	-0.00200971	0.028448	-0.0894053	0.92876	0.999481	1.52455	0.0555971	0.045439	1.42138	0.155205	0.9976	1.5651	0.144797	0.110598	1.50757	0.131664	NA	1.56583	0.38638	0.264954	1.56348	0.11794	NA	0.850953	0.115921	0.224746	0.537537	0.590897	NA
4930519F24Rik	0.0451164	0.00126572	0.0220333	0.0574457	0.95419	0.999481	0.102589	0.00173523	0.0212663	0.0815951	0.934969	0.9976	0.0990814	0.00163768	0.0491562	0.0333158	0.973423	NA	0.0600167	-0.00957431	0.137306	-0.0697298	0.944409	NA	0.0736466	-0.0131708	0.137723	-0.0956326	0.923812	NA
4930519G04Rik	15.8662	-0.0222878	0.114208	-0.194596	0.845709	0.999481	16.9108	-0.106704	0.125597	-0.850942	0.394802	0.9976	14.9081	-0.296892	0.19167	-1.54248	0.122958	0.503725	17.1925	-0.294474	0.298302	-0.989032	0.322648	0.59661	16.5762	-0.55739	0.306263	-1.81318	0.0698036	0.406633
4930519H02Rik	1.21941	-0.00725142	0.0314985	-0.226487	0.820822	0.999481	0.773444	-0.0243382	0.0227219	-1.06135	0.28853	0.9976	0.98676	-0.0478848	0.0608334	-0.881905	0.377828	NA	2.02317	0.0227827	0.175732	0.133376	0.893896	NA	1.06098	-0.120453	0.142348	-1.0511	0.293213	NA
4930519L02Rik	1.22436	0.0162477	0.0441403	0.384796	0.700389	0.999481	1.08691	0.000152533	0.0356631	0.00432419	0.99655	0.999418	0.876404	-0.0307612	0.0776955	-0.397654	0.690885	NA	2.58069	0.421699	0.285323	1.56354	0.117925	0.347461	2.70565	0.381714	0.263094	1.47327	0.140679	0.528105
4930519P11Rik	0.610364	-0.0189596	0.0277167	-0.661176	0.508499	0.999481	0.544239	-0.0233472	0.0230616	-0.903374	0.366327	0.9976	0.53301	-0.0566992	0.0527259	-0.934806	0.349888	NA	0.612378	-0.116822	0.139375	-0.872412	0.382984	NA	0.997685	-0.0665037	0.172972	-0.389296	0.697057	NA
4930520K02Rik	0.260087	-0.00545367	0.0221578	-0.231005	0.817311	0.999481	0.22513	-0.00929844	0.0212663	-0.428893	0.668001	0.9976	0.219951	-0.0231777	0.0491562	-0.46397	0.64267	NA	0.293163	-0.0473627	0.137511	-0.329102	0.742079	NA	0.379557	-0.04779	0.146692	-0.31738	0.750955	NA
4930520M14Rik	0	NA	NA	NA	NA	NA	0	NA	NA	NA	NA	NA	0	NA	NA	NA	NA	NA	0	NA	NA	NA	NA	NA	0	NA	NA	NA	NA	NA
4930520O04Rik	19.7339	-0.0276903	0.11753	-0.234976	0.814227	0.999481	23.8392	0.0316865	0.123561	0.256271	0.797742	0.9976	24.2453	0.00845061	0.194333	0.0434835	0.965316	0.991411	28.3472	0.268791	0.320084	0.839663	0.401097	0.66719	26.4941	0.12611	0.313115	0.401719	0.687891	0.885216
4930520P13Rik	0	NA	NA	NA	NA	NA	0	NA	NA	NA	NA	NA	0	NA	NA	NA	NA	NA	0.277665	0.0635971	0.137321	0.478934	0.631986	NA	0.214001	0.0802239	0.137723	0.533868	0.593433	NA
4930521E06Rik	0	NA	NA	NA	NA	NA	0	NA	NA	NA	NA	NA	0	NA	NA	NA	NA	NA	0	NA	NA	NA	NA	NA	0	NA	NA	NA	NA	NA
4930521O17Rik	0.0885413	-0.0016786	0.0220333	-0.0761846	0.939272	0.999481	0.299189	0.0055902	0.0212824	0.221697	0.82455	0.9976	0.25754	0.000177984	0.0491562	0.00362077	0.997111	NA	0.241108	0.0101074	0.137392	0.0853354	0.931995	NA	0.144965	-0.0311313	0.137723	-0.226042	0.821168	NA
4930522H14Rik	1.75967	-0.0178546	0.0395878	-0.449188	0.653296	0.999481	3.18041	0.00392229	0.0223903	0.179097	0.857861	0.9976	3.56069	0.0590332	0.11446	0.535043	0.59262	0.869589	2.1555	-0.110602	0.230433	-0.496007	0.61989	NA	1.73628	-0.215254	0.195535	-1.48649	0.13715	NA
4930522L14Rik	24.4899	-0.0577097	0.121747	-0.471602	0.637211	0.999481	31.0007	0.0499669	0.125015	0.398866	0.689992	0.9976	27.9899	-0.142404	0.194196	-0.731097	0.46472	0.810291	27.8283	-0.214912	0.280679	-0.762762	0.445605	0.699781	33.9678	0.138048	0.261096	0.528291	0.597298	0.845003
4930522N08Rik	0	NA	NA	NA	NA	NA	0	NA	NA	NA	NA	NA	0	NA	NA	NA	NA	NA	0	NA	NA	NA	NA	NA	0	NA	NA	NA	NA	NA
4930522O17Rik	0.225494	0.0110802	0.0220333	0.504235	0.614096	0.999481	0.0603491	0.00458262	0.0212663	0.215487	0.829388	0.9976	0.122562	0.0133155	0.0491562	0.270881	0.786482	NA	0	NA	NA	NA	NA	NA	0	NA	NA	NA	NA	NA
4930523C07Rik	1882.47	0.10646	0.129827	0.82142	0.411407	0.999481	2129.79	0.097533	0.127999	0.763308	0.44528	0.9976	1853.75	-0.17537	0.185471	-0.944457	0.344936	0.737899	1689.56	-0.530241	0.256265	-2.06943	0.0385057	0.18098	1835.62	-0.409767	0.316676	-1.29973	0.193693	0.584543
4930524B15Rik	0.82668	0.0185792	0.0386024	0.501718	0.615866	0.999481	0.535511	-0.0058581	0.0255537	-0.220711	0.825317	0.9976	0.648774	-0.00144675	0.0543771	-0.0260116	0.979248	NA	1.07201	0.126972	0.211931	0.609045	0.542494	NA	0.581403	-0.0267349	0.139842	-0.218661	0.826914	NA
4930524B17Rik	0	NA	NA	NA	NA	NA	0.174378	0.00707411	0.0212663	0.332643	0.739404	0.9976	0.588922	0.0508312	0.0543832	0.947855	0.343203	NA	0	NA	NA	NA	NA	NA	0	NA	NA	NA	NA	NA
4930524J08Rik	4.19145	0.0807285	0.0796824	1.05425	0.291766	0.999481	2.23637	-0.0703195	0.0581522	-1.24938	0.211528	0.9976	4.87943	0.153946	0.155991	1.02001	0.307723	0.70833	4.13754	0.0979836	0.299612	0.337962	0.735392	0.882869	6.06074	0.354229	0.296148	1.20007	0.230111	0.614188
4930524N10Rik	0	NA	NA	NA	NA	NA	0	NA	NA	NA	NA	NA	0	NA	NA	NA	NA	NA	0.238023	0.0454705	0.137306	0.35299	0.724096	NA	0	NA	NA	NA	NA	NA
4930524O07Rik	3.25874	0.0335324	0.0639424	0.537157	0.591159	0.999481	3.13054	0.0181333	0.0746535	0.242711	0.808229	0.9976	2.71959	-0.0405136	0.149646	-0.266482	0.789868	0.939258	3.57073	0.185421	0.32661	0.563634	0.573003	0.79033	3.50958	0.143838	0.326108	0.434475	0.663943	0.87435
4930524O08Rik	3.56413	-0.026801	0.0668798	-0.394734	0.69304	0.999481	5.22261	0.0200696	0.0652212	0.31015	0.756447	0.9976	4.64187	-0.0222422	0.148763	-0.149484	0.881172	0.967744	3.61774	-0.269542	0.294412	-0.91751	0.358876	0.631645	3.88534	-0.303711	0.297905	-1.06314	0.287718	0.665807
4930525C09Rik	0	NA	NA	NA	NA	NA	0	NA	NA	NA	NA	NA	0	NA	NA	NA	NA	NA	0	NA	NA	NA	NA	NA	0	NA	NA	NA	NA	NA
4930525G20Rik	2.72205	-0.117207	0.069122	-1.70578	0.0880491	0.999481	6.08122	0.0497017	0.0781384	0.651595	0.514663	0.9976	7.09439	0.179127	0.171052	1.07887	0.280647	0.685914	5.27304	0.0210665	0.320086	0.0658481	0.947499	0.979317	4.90074	-0.163614	0.323005	-0.523063	0.60093	0.846896
4930526A20Rik	0	NA	NA	NA	NA	NA	0	NA	NA	NA	NA	NA	0	NA	NA	NA	NA	NA	0	NA	NA	NA	NA	NA	0	NA	NA	NA	NA	NA
4930526F13Rik	0.497671	-0.0108405	0.023601	-0.427987	0.668661	0.999481	0.899263	0.000478451	0.0255849	0.0185789	0.985177	0.998176	0.407016	-0.0434085	0.0493108	-0.746706	0.455241	NA	1.44405	0.0649202	0.171781	0.397856	0.690736	NA	0.571298	-0.104907	0.139178	-0.756694	0.449233	NA
4930526L06Rik	40.3936	0.157514	0.130391	1.21143	0.225731	0.999481	38.6491	-0.0283314	0.127387	-0.222308	0.824074	0.9976	38.0628	-0.0954366	0.195409	-0.487369	0.625997	0.880921	29.6253	-0.83943	0.304912	-2.74637	0.00602586	0.0562704	37.6334	-0.382317	0.310601	-1.23578	0.21654	0.602479
4930526M16Rik	0	NA	NA	NA	NA	NA	0	NA	NA	NA	NA	NA	0	NA	NA	NA	NA	NA	0	NA	NA	NA	NA	NA	0	NA	NA	NA	NA	NA
4930527A07Rik	0	NA	NA	NA	NA	NA	0.308576	0.0120571	0.0212663	0.610537	0.541506	0.9976	0	NA	NA	NA	NA	NA	0	NA	NA	NA	NA	NA	0	NA	NA	NA	NA	NA
4930527B05Rik	0	NA	NA	NA	NA	NA	0	NA	NA	NA	NA	NA	0	NA	NA	NA	NA	NA	0	NA	NA	NA	NA	NA	0	NA	NA	NA	NA	NA
4930527E20Rik	0.0644654	0.00650008	0.0220333	0.295011	0.767985	0.999481	0	NA	NA	NA	NA	NA	0.132891	0.0133155	0.0491562	0.270881	0.786482	NA	0.760546	0.159714	0.148378	1.12482	0.260666	NA	0	NA	NA	NA	NA	NA
4930527J03Rik	0.312843	0.0133702	0.0220333	0.627425	0.53038	0.999481	0	NA	NA	NA	NA	NA	0	NA	NA	NA	NA	NA	0	NA	NA	NA	NA	NA	0	NA	NA	NA	NA	NA
4930528D03Rik	0.384872	-0.00678279	0.0247445	-0.254664	0.798982	0.999481	0.704658	0.00576819	0.0328963	0.176169	0.860161	0.9976	0.671409	0.00385104	0.0681631	0.0566327	0.954838	NA	0.58561	0.00165447	0.189335	0.00792474	0.993677	NA	0.534392	-0.0706826	0.157736	-0.45615	0.648282	NA
4930528G23Rik	0.109582	0.00355576	0.0220333	0.161381	0.871793	0.999481	0.123209	0.00173523	0.0212663	0.0815951	0.934969	0.9976	0.410679	0.0221267	0.0491826	0.485968	0.62699	NA	0.25101	0.0272714	0.137316	0.219163	0.826523	NA	0.0736466	-0.0131708	0.137723	-0.0956326	0.923812	NA
4930528H21Rik	0.0986051	-0.0016786	0.0220333	-0.0761846	0.939272	0.999481	0.859975	0.0251005	0.0289641	1.00504	0.314876	0.9976	0.193248	-0.00493108	0.0491562	-0.100314	0.920095	NA	1.18778	0.1159	0.154529	1.00567	0.314575	NA	0.163228	-0.0311313	0.137723	-0.226042	0.821168	NA
4930528J11Rik	1.10824	0.00921266	0.0443156	0.208691	0.83469	0.999481	0.698527	-0.0258978	0.0330854	-0.720468	0.471237	0.9976	1.6238	0.0361072	0.0853208	0.442121	0.658401	NA	0.978573	-0.0392809	0.185588	-0.203078	0.839074	NA	0.793798	-0.128011	0.171889	-0.838923	0.401512	NA
4930528P14Rik	0.0762766	0.00650008	0.0220333	0.295011	0.767985	0.999481	0	NA	NA	NA	NA	NA	0	NA	NA	NA	NA	NA	0	NA	NA	NA	NA	NA	0	NA	NA	NA	NA	NA
4930529C04Rik	0.228989	-0.00233288	0.0220333	-0.101638	0.919044	0.999481	0.413486	0.00173012	0.0271162	0.058868	0.953057	0.9976	0.229303	-0.0114998	0.0491562	-0.22937	0.818581	NA	0.489613	0.0598268	0.187324	0.332323	0.739646	NA	0.320258	-0.0253146	0.141417	-0.175193	0.860928	NA
4930529I22Rik	0	NA	NA	NA	NA	NA	0	NA	NA	NA	NA	NA	0.206283	0.0184246	0.0491562	0.376227	0.706748	NA	0	NA	NA	NA	NA	NA	0	NA	NA	NA	NA	NA
4930529N20Rik	0	NA	NA	NA	NA	NA	0	NA	NA	NA	NA	NA	0	NA	NA	NA	NA	NA	0	NA	NA	NA	NA	NA	0	NA	NA	NA	NA	NA
4930532G15Rik	3.3435	-0.057253	0.069208	-0.819802	0.412329	0.999481	5.45602	0.0263226	0.0741587	0.357136	0.72099	0.9976	4.32485	-0.0779505	0.144591	-0.53809	0.590515	0.869415	5.71081	0.143081	0.330451	0.431839	0.665858	0.845563	5.59695	0.0559315	0.335805	0.167363	0.867084	0.957753
4930532I03Rik	0	NA	NA	NA	NA	NA	0	NA	NA	NA	NA	NA	0	NA	NA	NA	NA	NA	0	NA	NA	NA	NA	NA	0	NA	NA	NA	NA	NA
4930532M18Rik	0.312843	0.0133702	0.0220333	0.627425	0.53038	0.999481	0	NA	NA	NA	NA	NA	0.748962	0.0756283	0.065311	1.28696	0.19811	NA	0	NA	NA	NA	NA	NA	0	NA	NA	NA	NA	NA
4930533B01Rik	0	NA	NA	NA	NA	NA	0	NA	NA	NA	NA	NA	0	NA	NA	NA	NA	NA	0	NA	NA	NA	NA	NA	0	NA	NA	NA	NA	NA
4930533D04Rik	0	NA	NA	NA	NA	NA	0	NA	NA	NA	NA	NA	0	NA	NA	NA	NA	NA	0	NA	NA	NA	NA	NA	0	NA	NA	NA	NA	NA
4930533I22Rik	0.156422	-0.0174786	0.0226489	0.398946	0.689933	0.999481	0	0	0	0	1	NA	0	0	0	0	1	NA	0.356947	-0.0704959	0.142471	0.672535	0.501243	NA	1.39081	-0.141677	0.16547	-1.12073	0.262401	NA
4930533K18Rik	3.53068	0.065146	0.0698448	0.970843	0.331627	0.999481	2.73271	0.00361601	0.0641778	0.0564197	0.955007	0.9976	3.85684	0.153979	0.161607	0.9704	0.331847	0.727353	5.46995	0.504943	0.314348	1.63029	0.103041	0.322454	2.1226	-0.242944	0.259985	-1.00447	0.315153	NA
4930533L02Rik	0	NA	NA	NA	NA	NA	0	NA	NA	NA	NA	NA	0	NA	NA	NA	NA	NA	0	NA	NA	NA	NA	NA	0	NA	NA	NA	NA	NA
4930533N22Rik	0.17659	-0.00462292	0.0220333	-0.215783	0.829157	0.999481	0.36939	-0.0022683	0.0262823	-0.0924588	0.926334	0.9976	0.908145	0.045291	0.0727912	0.776909	0.437213	NA	1.82517	0.227468	0.202615	1.41631	0.156684	NA	0.286454	-0.0490917	0.137723	-0.361716	0.717565	NA
4930533P14Rik	0.145882	0.00879012	0.0220333	0.398946	0.689933	0.999481	0	NA	NA	NA	NA	NA	0	NA	NA	NA	NA	NA	0	NA	NA	NA	NA	NA	0.432168	0.0802239	0.137723	0.799252	0.424144	NA
4930534D22Rik	0.348292	0.00464772	0.0268259	0.144047	0.885464	0.999481	0.84647	0.0215775	0.0284251	0.78707	0.431241	0.9976	1.5351	0.11603	0.0895024	1.55263	0.120512	NA	0.315953	0.0144577	0.137691	0.0757298	0.939634	NA	0.719543	0.128359	0.169656	0.666631	0.505008	NA
4930534H03Rik	2.45721	-0.012832	0.0516307	-0.246651	0.805178	0.999481	3.38152	0.00999435	0.0561966	0.179215	0.857769	0.9976	2.46302	-0.101861	0.130838	-0.769954	0.441327	0.798771	1.90758	-0.412418	0.261351	-1.64977	0.0989907	NA	4.04768	0.125646	0.298916	0.422911	0.67236	0.878703
4930535E02Rik	0	NA	NA	NA	NA	NA	0	NA	NA	NA	NA	NA	0	NA	NA	NA	NA	NA	0.135138	0.0454705	0.137306	0.32346	0.746347	NA	0	NA	NA	NA	NA	NA
4930535G08Rik	0	NA	NA	NA	NA	NA	0	NA	NA	NA	NA	NA	0	NA	NA	NA	NA	NA	0	NA	NA	NA	NA	NA	0	NA	NA	NA	NA	NA
4930535I16Rik	0	NA	NA	NA	NA	NA	0	NA	NA	NA	NA	NA	0	NA	NA	NA	NA	NA	0	NA	NA	NA	NA	NA	0	NA	NA	NA	NA	NA
4930535L15Rik	0	NA	NA	NA	NA	NA	0	NA	NA	NA	NA	NA	0	NA	NA	NA	NA	NA	0	NA	NA	NA	NA	NA	0	NA	NA	NA	NA	NA
4930535O05Rik	0.130009	-0.0016786	0.0220333	-0.0761846	0.939272	0.999481	0.155641	-0.00360365	0.0212663	-0.169453	0.86544	0.9976	0.151389	-0.0100401	0.0491562	-0.20425	0.838158	NA	0.17415	-0.0279225	0.137306	-0.20336	0.838854	NA	0.210015	-0.0311313	0.137723	-0.226042	0.821168	NA
4930537H20Rik	0	NA	NA	NA	NA	NA	0.348301	0.0120571	0.0212663	0.637463	0.523823	0.9976	0.147023	0.0133155	0.0491562	0.270881	0.786482	NA	0.158566	0.0755111	0.137372	0.462373	0.643814	NA	0	NA	NA	NA	NA	NA
4930538E20Rik	0	NA	NA	NA	NA	NA	0	NA	NA	NA	NA	NA	0	NA	NA	NA	NA	NA	0	NA	NA	NA	NA	NA	0	NA	NA	NA	NA	NA
4930539C22Rik	0	NA	NA	NA	NA	NA	0	NA	NA	NA	NA	NA	0	NA	NA	NA	NA	NA	0	NA	NA	NA	NA	NA	0	NA	NA	NA	NA	NA
4930539E08Rik	32.7545	0.120407	0.127268	0.949492	0.34237	0.999481	32.806	0.0083703	0.119282	0.0701954	0.944038	0.9976	41.9881	0.284246	0.195162	1.46227	0.143667	0.534601	33.3827	-0.0339684	0.320578	-0.106052	0.915541	0.96764	41.5002	0.348354	0.310013	1.1216	0.262031	0.64402
4930539J05Rik	6.13751	0.0230484	0.10008	0.231494	0.816931	0.999481	7.27217	0.0560954	0.103915	0.541774	0.587974	0.9976	6.30671	-0.0311877	0.159584	-0.193421	0.846629	0.956067	6.67207	-0.015116	0.332638	-0.0453139	0.963857	0.986182	6.72274	-0.119979	0.333879	-0.359925	0.718903	0.899454
4930539M17Rik	0.163787	0.00879012	0.0220333	0.398946	0.689933	0.999481	0	NA	NA	NA	NA	NA	0.0735117	0.00820645	0.0491562	0.166946	0.867412	NA	0.156553	0.0454705	0.137306	0.35299	0.724096	NA	0.288112	0.0550791	0.137723	0.411087	0.681009	NA
4930540E01Rik	0	NA	NA	NA	NA	NA	0	NA	NA	NA	NA	NA	0	NA	NA	NA	NA	NA	0	NA	NA	NA	NA	NA	0	NA	NA	NA	NA	NA
4930540M03Rik	0.414469	0.0160392	0.0253637	0.660452	0.508964	0.999481	0.24785	0.00422671	0.0212663	0.198751	0.842457	0.9976	0.500309	0.0378278	0.0581665	0.683285	0.494427	NA	1.43251	0.368129	0.22451	1.96838	0.0490243	NA	0.353782	0.0813512	0.137819	0.480546	0.630839	NA
4930540M05Rik	0.16307	0.000611438	0.0220333	0.0277506	0.977861	0.999481	0.118991	-0.00360365	0.0212663	-0.169453	0.86544	0.9976	0.796883	0.0720374	0.0783769	1.0384	0.299085	NA	0.134526	-0.0279225	0.137306	-0.20336	0.838854	NA	0.249895	-0.00598654	0.137723	-0.0434679	0.965329	NA
4930542C12Rik	0	NA	NA	NA	NA	NA	0.0853087	0.00458262	0.0212663	0.215487	0.829388	0.9976	0	NA	NA	NA	NA	NA	0.28649	0.0640774	0.137323	0.586381	0.557619	NA	0.288112	0.0550791	0.137723	0.411087	0.681009	NA
4930542C16Rik	0.119523	0.00355576	0.0220333	0.161381	0.871793	0.999481	0.494534	0.028335	0.0309843	0.928141	0.353334	0.9976	0.883366	0.102026	0.0812455	1.4538	0.146001	NA	0.523726	0.125781	0.152311	0.767104	0.44302	NA	0.140947	0.0119739	0.137723	0.0869419	0.930718	NA
4930543E12Rik	0.923598	0.0326922	0.0343637	1.21932	0.222724	0.999481	1.24284	0.0488063	0.0386119	1.62016	0.105197	0.9976	0.651309	0.0430861	0.0687861	0.730112	0.465322	NA	1.34993	0.385575	0.243697	1.84606	0.0648829	NA	0.74861	0.196906	0.197492	1.02752	0.304174	NA
4930543I11Rik	0	NA	NA	NA	NA	NA	0	NA	NA	NA	NA	NA	0.230873	0.0184246	0.0491562	0.376227	0.706748	NA	0.118924	0.0629163	0.137318	0.390419	0.696227	NA	0	NA	NA	NA	NA	NA
4930543K20Rik	0	NA	NA	NA	NA	NA	0	NA	NA	NA	NA	NA	0	NA	NA	NA	NA	NA	0	NA	NA	NA	NA	NA	0	NA	NA	NA	NA	NA
4930543N07Rik	0.226631	-0.00233288	0.0220333	-0.111804	0.910979	0.999481	0.461185	0.00128707	0.0249158	0.0602407	0.951964	0.9976	0.19011	-0.0166089	0.0491562	-0.344483	0.730483	NA	0.722081	0.096056	0.179651	0.579972	0.561934	NA	0.265146	-0.0490917	0.137723	-0.361716	0.717565	NA
4930544D05Rik	0	NA	NA	NA	NA	NA	0	NA	NA	NA	NA	NA	0	NA	NA	NA	NA	NA	0	NA	NA	NA	NA	NA	0	NA	NA	NA	NA	NA
4930544G11Rik	2.26218	-0.0213144	0.0295985	-0.748929	0.4539	0.999481	4.75246	0.0159146	0.0557086	0.28961	0.772115	0.9976	3.17356	-0.0864694	0.111501	-0.777537	0.436842	0.795629	5.4175	0.119176	0.284502	0.425982	0.670121	0.847331	3.62811	-0.126831	0.232311	-0.577263	0.563762	0.828406
4930544I03Rik	2.41718	0.0864456	0.0684887	1.3349	0.181908	0.999481	5.60571	0.205064	0.0766927	3.08138	0.00206041	0.9976	3.15946	0.268317	0.15744	1.78516	0.0742355	0.415299	7.11702	0.729736	0.301078	2.67857	0.00739371	0.0636556	2.06289	0.19949	0.305172	0.644183	0.519457	NA
4930544L04Rik	0.90589	-0.0384588	0.0282587	-1.35697	0.17479	0.999481	1.09227	-0.0379016	0.0282532	-1.52042	0.128406	0.9976	1.18785	-0.111036	0.0774578	-1.55287	0.120454	NA	1.27381	-0.219227	0.178534	-1.39312	0.163584	NA	1.49732	-0.185004	0.172271	-1.47424	0.140418	NA
4930544M13Rik	2.27788	0.16141	0.0699983	2.59707	0.0094022	0.999481	1.57447	0.0684767	0.0503326	1.49519	0.134864	0.9976	1.5089	0.107461	0.100796	1.18796	0.23485	NA	0.714847	0.0505623	0.238863	0.206433	0.836453	NA	1.98633	0.436473	0.265425	1.68831	0.0913509	NA
4930545H06Rik	0	NA	NA	NA	NA	NA	0	NA	NA	NA	NA	NA	0	NA	NA	NA	NA	NA	0	NA	NA	NA	NA	NA	0	NA	NA	NA	NA	NA
4930545L08Rik	0	NA	NA	NA	NA	NA	0	NA	NA	NA	NA	NA	0.0769577	0.00820645	0.0491562	0.166946	0.867412	NA	0	NA	NA	NA	NA	NA	0	NA	NA	NA	NA	NA
4930545L23Rik	0	NA	NA	NA	NA	NA	0	NA	NA	NA	NA	NA	0	NA	NA	NA	NA	NA	0	NA	NA	NA	NA	NA	0	NA	NA	NA	NA	NA
4930546C10Rik	0.130009	-0.0016786	0.0220333	-0.0761846	0.939272	0.999481	0.155641	-0.00360365	0.0212663	-0.169453	0.86544	0.9976	0.151389	-0.0100401	0.0491562	-0.20425	0.838158	NA	0.17415	-0.0279225	0.137306	-0.20336	0.838854	NA	0.210015	-0.0311313	0.137723	-0.226042	0.821168	NA
4930546K05Rik	1.24997	0.0826148	0.0515742	1.83662	0.0662653	0.999481	0.94217	0.0428366	0.0398221	1.15003	0.250133	0.9976	1.34267	0.153774	0.105497	1.65098	0.0987429	NA	3.36006	0.813443	0.29438	3.06245	0.00219535	0.0285929	2.89829	0.406735	0.223663	2.07378	0.0380993	0.31653
4930547E08Rik	5.12212	-0.0294445	0.073863	-0.399011	0.689885	0.999481	3.94729	-0.136156	0.0684595	-2.10672	0.0351415	0.9976	5.28512	-0.157562	0.162167	-0.97186	0.33112	0.727353	3.77837	-0.846456	0.310155	-2.85992	0.00423752	0.0448154	4.97074	-0.546379	0.318114	-1.80729	0.0707169	0.407531
4930547H16Rik	0	NA	NA	NA	NA	NA	0	NA	NA	NA	NA	NA	0	NA	NA	NA	NA	NA	0.238023	0.0454705	0.137306	0.35299	0.724096	NA	0	NA	NA	NA	NA	NA
4930547M16Rik	0.517374	0.0158088	0.0323155	0.509213	0.610603	0.999481	0.508995	0.015762	0.0313782	0.431521	0.66609	0.9976	0.693929	0.0602933	0.0822163	0.72337	0.469453	NA	0.303575	-0.0124956	0.15135	-0.0744687	0.940637	NA	0.557559	0.0477101	0.175837	0.345772	0.729514	NA
4930548G14Rik	0.513847	-0.00592441	0.0265759	-0.224597	0.822293	0.999481	0.424064	-0.0125081	0.0241019	-0.546395	0.584795	0.9976	0.567651	-0.0218168	0.0596491	-0.385752	0.69968	NA	0.422886	-0.0689406	0.142225	-0.515203	0.606411	NA	0.456646	-0.0853554	0.137856	-0.644552	0.519218	NA
4930548H24Rik	0.154549	0.0110802	0.0220333	0.498965	0.617804	0.999481	0	NA	NA	NA	NA	NA	0	NA	NA	NA	NA	NA	0	NA	NA	NA	NA	NA	0	NA	NA	NA	NA	NA
4930548K13Rik	0.65585	0.00164675	0.0369586	0.0485998	0.961238	0.999481	0.822738	0.0107816	0.040869	0.261385	0.793796	0.9976	1.28358	0.0594228	0.0898354	0.706334	0.47998	NA	0.61417	-0.0421997	0.174118	-0.251402	0.801503	NA	0.980165	0.0710582	0.214465	0.331804	0.740037	NA
4930549C15Rik	0	NA	NA	NA	NA	NA	0	NA	NA	NA	NA	NA	0	NA	NA	NA	NA	NA	0	NA	NA	NA	NA	NA	0	NA	NA	NA	NA	NA
4930550C14Rik	25.8809	0.0746775	0.129451	0.577924	0.563315	0.999481	33.4893	0.15902	0.117484	1.36306	0.172863	0.9976	36.2665	0.389744	0.187236	2.08196	0.0373464	0.313883	40.3896	0.706491	0.269481	2.61883	0.00882307	0.0712462	36.3193	0.482175	0.293514	1.63862	0.101293	0.467959
4930550C17Rik	0.582235	0.0104834	0.03325	0.336237	0.736692	0.999481	0.294194	-0.00723868	0.0219028	-0.313591	0.753832	0.9976	0.566714	0.0117977	0.0785238	0.136237	0.891634	NA	0.603263	0.0638263	0.210635	0.29186	0.770394	NA	0.689224	0.0756233	0.18701	0.368016	0.712861	NA
4930550L24Rik	0.119523	0.00355576	0.0220333	0.161381	0.871793	0.999481	0.0557968	-0.000756253	0.0212663	-0.035561	0.971632	0.9976	1.33879	0.125197	0.0867608	1.88469	0.0594721	NA	0.126709	0.00877399	0.137306	0.0639011	0.949049	NA	0.508607	0.0622634	0.137723	0.666295	0.505222	NA
4930551I15Rik	0.21855	-0.00756724	0.0220333	-0.370292	0.711165	0.999481	0.347087	-0.00802716	0.0230555	-0.374468	0.708056	0.9976	0.546819	-0.00334953	0.0656457	-0.0684232	0.945449	NA	0.293146	-0.0635077	0.137379	-0.495878	0.61998	NA	0.548504	-0.00680343	0.158432	-0.0467901	0.962681	NA
4930551L18Rik	0	NA	NA	NA	NA	NA	0	NA	NA	NA	NA	NA	0	NA	NA	NA	NA	NA	0	NA	NA	NA	NA	NA	0	NA	NA	NA	NA	NA
4930551O13Rik	0	NA	NA	NA	NA	NA	0	NA	NA	NA	NA	NA	0	NA	NA	NA	NA	NA	0	NA	NA	NA	NA	NA	0	NA	NA	NA	NA	NA
4930552P12Rik	18.4213	0.0593307	0.109694	0.545649	0.585307	0.999481	20.141	0.0469999	0.107179	0.440374	0.659667	0.9976	24.4851	0.334468	0.192639	1.74068	0.0817392	0.433564	24.119	0.347957	0.31336	1.11533	0.264708	0.534658	21.7731	0.125108	0.323027	0.388922	0.697334	0.888847
4930553I04Rik	0	NA	NA	NA	NA	NA	0	NA	NA	NA	NA	NA	0	NA	NA	NA	NA	NA	0	NA	NA	NA	NA	NA	0	NA	NA	NA	NA	NA
4930553I21Rik	0	NA	NA	NA	NA	NA	0	NA	NA	NA	NA	NA	0	NA	NA	NA	NA	NA	0	NA	NA	NA	NA	NA	0	NA	NA	NA	NA	NA
4930553M12Rik	0	NA	NA	NA	NA	NA	0	NA	NA	NA	NA	NA	0	NA	NA	NA	NA	NA	0.0469383	0.0271222	0.137306	0.197531	0.843412	NA	0	NA	NA	NA	NA	NA
4930553P18Rik	0.394523	-0.0158756	0.0250299	-0.559189	0.576033	0.999481	0.740654	-0.00674893	0.0338263	-0.193747	0.846374	0.9976	0.9442	0.00653482	0.0808591	0.0801495	0.936118	NA	0.808134	-0.0196769	0.182319	-0.100569	0.919893	NA	1.44836	0.180446	0.247465	0.719803	0.471646	NA
4930554C24Rik	1.02249	0.0393947	0.0481314	0.870985	0.383762	0.999481	1.16595	0.0188478	0.0327141	0.62037	0.535014	0.9976	0.896217	0.0268196	0.0849303	0.328293	0.74269	NA	0.899771	0.0946036	0.221445	0.41965	0.674741	NA	0.429791	-0.103583	0.151149	-0.684177	0.493863	NA
4930554G22Rik	0	NA	NA	NA	NA	NA	0	NA	NA	NA	NA	NA	0	NA	NA	NA	NA	NA	0	NA	NA	NA	NA	NA	0	NA	NA	NA	NA	NA
4930554G24Rik	5.20006	-0.0624228	0.103856	-0.600451	0.548206	0.999481	5.47488	-0.0630306	0.0813273	-0.777537	0.436842	0.9976	7.96486	0.149194	0.192671	0.777808	0.436682	0.795548	9.96019	0.411194	0.332784	1.25569	0.20923	0.4731	7.9019	0.108382	0.337289	0.325737	0.744624	0.909038
4930554H23Rik	1.74843	0.0820549	0.0581435	1.57482	0.115299	0.999481	0.897671	0.00868524	0.0440446	0.198732	0.842472	0.9976	1.62204	0.0832159	0.0987051	0.925929	0.354483	NA	1.14665	0.0868086	0.222848	0.39759	0.690933	NA	0.668269	-0.10761	0.203571	-0.508655	0.610994	NA
4930555A03Rik	1.47038	-0.0748342	0.0557114	-1.35559	0.175231	0.999481	1.60282	-0.078987	0.0522512	-1.59138	0.111524	0.9976	2.97235	0.024074	0.128564	0.185812	0.852592	0.9586	2.93513	0.059382	0.306735	0.190239	0.849122	0.938345	3.89816	0.263915	0.311521	0.83218	0.405308	0.745202
4930555B11Rik	0.239978	0.00813584	0.0220333	0.370595	0.710939	0.999481	0.0557968	-0.000756253	0.0212663	-0.035561	0.971632	0.9976	0.0548941	-0.00347139	0.0491562	-0.0706194	0.943701	NA	0.189906	0.0272714	0.137316	0.219163	0.826523	NA	0.161423	0.0119739	0.137723	0.0869419	0.930718	NA
4930555B12Rik	0	NA	NA	NA	NA	NA	0	NA	NA	NA	NA	NA	0	NA	NA	NA	NA	NA	0	NA	NA	NA	NA	NA	0	NA	NA	NA	NA	NA
4930555F03Rik	1.77538	0.0790603	0.0568518	1.56113	0.118494	0.999481	1.69121	0.0732364	0.0567395	1.39282	0.163674	0.9976	5.49945	0.499444	0.157191	3.73534	0.000187463	0.0171711	3.82404	1.07049	0.325823	3.30913	0.00093586	0.0156291	1.31196	0.131465	0.232472	0.58102	0.561227	NA
4930555G01Rik	0	NA	NA	NA	NA	NA	0	NA	NA	NA	NA	NA	0	NA	NA	NA	NA	NA	0	NA	NA	NA	NA	NA	0	NA	NA	NA	NA	NA
4930555G07Rik	0.152553	0.00879012	0.0220333	0.398946	0.689933	0.999481	0	NA	NA	NA	NA	NA	1.40947	0.134052	0.0851813	2.15717	0.0309923	NA	0.157073	0.0640774	0.137323	0.451215	0.651835	NA	0.670848	0.251857	0.17197	1.32065	0.186618	NA
4930555G21Rik	0	NA	NA	NA	NA	NA	0	NA	NA	NA	NA	NA	0	NA	NA	NA	NA	NA	0	NA	NA	NA	NA	NA	0	NA	NA	NA	NA	NA
4930555K19Rik	0	NA	NA	NA	NA	NA	0	NA	NA	NA	NA	NA	0	NA	NA	NA	NA	NA	0	NA	NA	NA	NA	NA	0	NA	NA	NA	NA	NA
4930555M17Rik	0	NA	NA	NA	NA	NA	0	NA	NA	NA	NA	NA	0	NA	NA	NA	NA	NA	0	NA	NA	NA	NA	NA	0	NA	NA	NA	NA	NA
4930555O08Rik	0	NA	NA	NA	NA	NA	0	NA	NA	NA	NA	NA	0	NA	NA	NA	NA	NA	0	NA	NA	NA	NA	NA	0	NA	NA	NA	NA	NA
4930556G01Rik	4.85924	0.19578	0.080338	2.77216	0.0055685	0.896741	4.649	0.145305	0.0710309	2.27296	0.0230287	0.9976	5.21497	0.290781	0.145203	2.25053	0.0244156	0.258938	3.71129	0.430732	0.304519	1.4626	0.143577	0.386566	2.49987	0.143292	0.268383	0.534842	0.592759	0.843703
4930556G22Rik	0.115696	0.00879012	0.0220333	0.398946	0.689933	0.999481	0.073734	0.00458262	0.0212663	0.215487	0.829388	0.9976	0.214829	0.0184246	0.0491562	0.376227	0.706748	NA	0.0792829	0.0454705	0.137306	0.305132	0.760266	NA	0	NA	NA	NA	NA	NA
4930556H04Rik	0	NA	NA	NA	NA	NA	0	NA	NA	NA	NA	NA	0	NA	NA	NA	NA	NA	0	NA	NA	NA	NA	NA	0	NA	NA	NA	NA	NA
4930556I23Rik	0	NA	NA	NA	NA	NA	0	NA	NA	NA	NA	NA	0	NA	NA	NA	NA	NA	0	NA	NA	NA	NA	NA	0	NA	NA	NA	NA	NA
4930556J24Rik	1.29372	0.00715013	0.0479013	0.149366	0.881265	0.999481	1.18476	-0.0153184	0.0480805	-0.320744	0.748405	0.9976	2.9077	0.138695	0.119268	1.27043	0.20393	0.604599	0.937436	-0.199514	0.234545	-0.820271	0.412062	NA	1.52496	-0.00478781	0.233896	-0.0212987	0.983007	NA
4930556L07Rik	0	NA	NA	NA	NA	NA	0.540008	0.0186261	0.0213911	0.86713	0.385871	0.9976	0	NA	NA	NA	NA	NA	1.57988	0.161066	0.148756	1.45342	0.146108	NA	0	NA	NA	NA	NA	NA
4930556M19Rik	0	NA	NA	NA	NA	NA	0	NA	NA	NA	NA	NA	0	NA	NA	NA	NA	NA	0	NA	NA	NA	NA	NA	0	NA	NA	NA	NA	NA
4930556N09Rik	0.122704	0.00355576	0.0220333	0.161381	0.871793	0.999481	0.0701672	-0.000756253	0.0212663	-0.035561	0.971632	0.9976	0.130021	0.00163768	0.0491562	0.0333158	0.973423	NA	0.762161	0.147313	0.177098	1.08692	0.277073	NA	0.0957497	-0.0131708	0.137723	-0.0956326	0.923812	NA
4930556N13Rik	1.5599	0.0169556	0.0437361	0.398407	0.69033	0.999481	1.83164	0.033141	0.0535815	0.628472	0.529695	0.9976	2.12075	0.105545	0.129021	0.847227	0.396869	0.771088	1.47717	0.0176673	0.254728	0.0696452	0.944476	NA	1.14923	-0.137027	0.218317	-0.922202	0.356423	NA
4930557B06Rik	0	NA	NA	NA	NA	NA	0	NA	NA	NA	NA	NA	0	NA	NA	NA	NA	NA	0	NA	NA	NA	NA	NA	0	NA	NA	NA	NA	NA
4930557F10Rik	0.877968	0.0498642	0.0353032	1.76683	0.0772574	0.999481	0.415716	0.014808	0.0214573	0.74155	0.45836	0.9976	0.451526	0.0517495	0.056809	0.855151	0.392467	NA	1.61266	0.412317	0.220642	2.31221	0.0207663	NA	0	NA	NA	NA	NA	NA
4930557J02Rik	0	NA	NA	NA	NA	NA	0	NA	NA	NA	NA	NA	0	NA	NA	NA	NA	NA	0	NA	NA	NA	NA	NA	0	NA	NA	NA	NA	NA
4930557K07Rik	4.20818	-0.0804844	0.0720713	-1.11075	0.266676	0.999481	4.6184	-0.102906	0.0733181	-1.42756	0.153417	0.9976	5.1159	-0.163827	0.154215	-1.05274	0.292459	0.695488	7.09192	-2.58e-05	0.319584	-6.48e-05	0.999948	0.999955	5.58183	-0.399386	0.323357	-1.28998	0.197056	0.588123
4930558C23Rik	1.59773	0.0347311	0.0575692	0.626216	0.531173	0.999481	1.09419	-0.0158378	0.0434586	-0.364109	0.715777	0.9976	1.37733	0.000894886	0.0969449	0.0092716	0.992602	NA	3.70346	0.469432	0.290012	1.73794	0.0822222	0.283004	1.77991	0.099111	0.261796	0.386855	0.698864	NA
4930558F17Rik	0.0585246	0.00126572	0.0220333	0.0574457	0.95419	0.999481	0.0701672	-0.000756253	0.0212663	-0.035561	0.971632	0.9976	0.06874	-0.00347139	0.0491562	-0.0706194	0.943701	NA	0.158266	0.0267752	0.137314	0.17141	0.863901	NA	0.0957497	-0.0131708	0.137723	-0.0956326	0.923812	NA
4930558G05Rik	0	NA	NA	NA	NA	NA	0	NA	NA	NA	NA	NA	0	NA	NA	NA	NA	NA	0	NA	NA	NA	NA	NA	0	NA	NA	NA	NA	NA
4930558J18Rik	1.93413	-0.0161673	0.054078	-0.294787	0.768157	0.999481	2.9717	0.040277	0.0744601	0.541327	0.588282	0.9976	3.22463	0.0776815	0.143812	0.547506	0.584031	0.866237	4.58522	0.552368	0.329199	1.68017	0.0929249	0.303969	4.63629	0.518874	0.322906	1.57555	0.115131	0.491219
4930558J22Rik	0.0641798	0.00650008	0.0220333	0.295011	0.767985	0.999481	0	NA	NA	NA	NA	NA	0	NA	NA	NA	NA	NA	0	NA	NA	NA	NA	NA	0	NA	NA	NA	NA	NA
4930558K02Rik	2.88024	0.0396341	0.0694784	0.578871	0.562676	0.999481	2.20452	-0.0363996	0.0688744	-0.525169	0.599466	0.9976	2.80264	0.0114742	0.132154	0.0871065	0.930587	0.980475	2.44787	-0.077907	0.311284	-0.247589	0.804452	0.9169	3.73178	0.297922	0.326869	0.906137	0.364863	0.719372
4930558N11Rik	0	NA	NA	NA	NA	NA	0	NA	NA	NA	NA	NA	0	NA	NA	NA	NA	NA	0	NA	NA	NA	NA	NA	0	NA	NA	NA	NA	NA
4930559C10Rik	0.421369	0.0187982	0.0229708	0.811695	0.416967	0.999481	0.0603491	0.00458262	0.0212663	0.215487	0.829388	0.9976	0.58429	0.0504081	0.0541523	0.939684	0.34738	NA	0	NA	NA	NA	NA	NA	0.317389	0.0802239	0.137723	0.644719	0.519109	NA
4930560O18Rik	0	NA	NA	NA	NA	NA	0	NA	NA	NA	NA	NA	0	NA	NA	NA	NA	NA	0	NA	NA	NA	NA	NA	0	NA	NA	NA	NA	NA
4930562A09Rik	0.402934	-0.00599582	0.0223219	-0.242864	0.80811	0.999481	0.736717	0.00452319	0.0273543	0.166187	0.86801	0.9976	0.290726	-0.0297464	0.0491562	-0.583042	0.559865	NA	0.813798	0.0258178	0.142308	0.17863	0.858228	NA	0.40807	-0.0853554	0.137856	-0.597033	0.550486	NA
4930562C15Rik	9.94028	0.00250898	0.0820257	0.0306783	0.975526	0.999481	9.87336	-0.064328	0.103814	-0.615803	0.538024	0.9976	9.34205	-0.184687	0.182436	-1.00401	0.315372	0.713465	10.2644	-0.197466	0.332866	-0.594078	0.55246	0.777242	8.77409	-0.635342	0.335867	-1.91151	0.0559396	0.372458
4930562D21Rik	0	NA	NA	NA	NA	NA	0	NA	NA	NA	NA	NA	0	NA	NA	NA	NA	NA	0	NA	NA	NA	NA	NA	0	NA	NA	NA	NA	NA
4930562F07Rik	0	NA	NA	NA	NA	NA	0	NA	NA	NA	NA	NA	0	NA	NA	NA	NA	NA	0	NA	NA	NA	NA	NA	0	NA	NA	NA	NA	NA
4930562F17Rik	0.356505	-0.0049675	0.0270226	-0.202908	0.839207	0.999481	0.415703	-0.00846365	0.0296387	-0.324269	0.745735	0.9976	0.969903	0.0701039	0.0956152	0.779233	0.435842	NA	1.14699	0.198852	0.227199	0.917999	0.35862	NA	0.495089	-0.0387154	0.191176	-0.218387	0.827128	NA
4930563E18Rik	0.298803	0.0133702	0.0220333	0.615507	0.53822	0.999481	0	NA	NA	NA	NA	NA	0	NA	NA	NA	NA	NA	0	NA	NA	NA	NA	NA	0.0849849	0.0299344	0.137723	0.217352	0.827934	NA
4930563E22Rik	10.9294	-0.0565708	0.106189	-0.530359	0.595863	0.999481	10.5293	-0.180438	0.106673	-1.69822	0.0894661	0.9976	11.0867	-0.245432	0.18529	-1.32121	0.186432	0.589257	10.922	-0.502338	0.329286	-1.51849	0.128892	0.364201	11.9788	-0.476968	0.335745	-1.42264	0.15484	0.544672
4930563F08Rik	0	NA	NA	NA	NA	NA	0	NA	NA	NA	NA	NA	0	NA	NA	NA	NA	NA	0	NA	NA	NA	NA	NA	0	NA	NA	NA	NA	NA
4930563H07Rik	0	NA	NA	NA	NA	NA	0	NA	NA	NA	NA	NA	0	NA	NA	NA	NA	NA	0	NA	NA	NA	NA	NA	0	NA	NA	NA	NA	NA
4930563I02Rik	0	NA	NA	NA	NA	NA	0	NA	NA	NA	NA	NA	0	NA	NA	NA	NA	NA	0	NA	NA	NA	NA	NA	0	NA	NA	NA	NA	NA
4930563J15Rik	0.50445	0.0077532	0.0237476	0.329783	0.741564	0.999481	0.16739	-0.00645104	0.0212663	-0.309409	0.757011	0.9976	0.311706	-0.00639078	0.0491562	-0.136516	0.891413	NA	0.432051	0.0384161	0.1628	0.21819	0.827281	NA	0.399285	0.00148116	0.137876	0.0143041	0.988587	NA
4930563M21Rik	18.5895	0.0623677	0.116131	0.54063	0.588763	0.999481	17.1156	-0.0828468	0.114351	-0.724873	0.46853	0.9976	19.0817	-0.0421901	0.190797	-0.221318	0.824845	0.948309	19.2547	-0.109217	0.318217	-0.345389	0.729802	0.880362	17.2112	-0.488318	0.326476	-1.50355	0.132697	0.516189
4930564D02Rik	0.503542	0.0222087	0.0242019	0.9431	0.34563	0.999481	0	NA	NA	NA	NA	NA	0	NA	NA	NA	NA	NA	0.411352	0.125419	0.138118	0.779597	0.435628	NA	0	NA	NA	NA	NA	NA
4930565D16Rik	2.84043	0.159279	0.073072	2.4433	0.0145538	0.999481	1.5169	0.0447362	0.0560653	0.822886	0.410573	0.9976	2.2477	0.1363	0.116107	1.28425	0.199053	0.601422	1.07467	0.00263565	0.252304	0.0103128	0.991772	NA	1.48693	0.167872	0.260434	0.63031	0.528491	NA
4930565N06Rik	0	NA	NA	NA	NA	NA	0	NA	NA	NA	NA	NA	0	NA	NA	NA	NA	NA	0	NA	NA	NA	NA	NA	0	NA	NA	NA	NA	NA
4930566F21Rik	1.44714	0.00745173	0.0385665	0.197567	0.843384	0.999481	1.56326	0.00527881	0.0378155	0.14232	0.886828	0.9976	1.04614	-0.0569989	0.0888924	-0.64516	0.518824	NA	0.965167	-0.162798	0.206853	-0.815597	0.414731	NA	1.05027	-0.182743	0.203659	-1.16818	0.242733	NA
4930566N20Rik	0	NA	NA	NA	NA	NA	0	NA	NA	NA	NA	NA	0	NA	NA	NA	NA	NA	0	NA	NA	NA	NA	NA	0	NA	NA	NA	NA	NA
4930567H12Rik	0.692435	-0.00888665	0.0315142	-0.303946	0.761169	0.999481	0.595262	-0.0164913	0.0262199	-0.513701	0.607461	0.9976	0.649266	-0.053774	0.0748159	-0.722998	0.469681	NA	0.587785	-0.0989977	0.154044	-0.6059	0.544581	NA	0.977923	-0.0370152	0.211578	-0.181782	0.855754	NA
4930567H17Rik	0.502112	0.0217816	0.0239729	0.933095	0.350771	0.999481	0	NA	NA	NA	NA	NA	0	NA	NA	NA	NA	NA	0.142479	0.06322	0.13732	0.422395	0.672736	NA	0	NA	NA	NA	NA	NA
4930567K12Rik	0	NA	NA	NA	NA	NA	0	NA	NA	NA	NA	NA	0	NA	NA	NA	NA	NA	0	NA	NA	NA	NA	NA	0	NA	NA	NA	NA	NA
4930567K20Rik	0	NA	NA	NA	NA	NA	0	NA	NA	NA	NA	NA	0	NA	NA	NA	NA	NA	0	NA	NA	NA	NA	NA	0	NA	NA	NA	NA	NA
4930568A12Rik	11.4341	-0.0533342	0.093081	-0.567494	0.570379	0.999481	12.9211	-0.0607258	0.0956409	-0.630934	0.528084	0.9976	11.9295	-0.27482	0.190698	-1.42982	0.152769	0.547309	16.2731	0.0843676	0.324663	0.259853	0.794977	0.912901	16.7137	0.0719646	0.336539	0.212344	0.831839	0.944678
4930568A13Rik	0.363562	-0.0163472	0.0221268	-0.636868	0.524211	0.999481	0.437813	-0.0185286	0.0218375	-0.7512	0.452532	0.9976	1.35758	0.0393862	0.0894347	0.461057	0.644758	NA	0.49428	-0.106526	0.138653	-0.769886	0.441368	NA	0.859569	-0.0456073	0.171153	-0.258423	0.79608	NA
4930568D16Rik	0.214714	0.0058458	0.0220333	0.265316	0.790766	0.999481	0.234116	0.00671819	0.0212663	0.325367	0.744904	0.9976	0.871534	0.082518	0.073352	1.30185	0.192967	NA	0.154994	0.00877399	0.137306	0.0639011	0.949049	NA	0.761287	0.254055	0.191806	1.30319	0.192511	NA
4930568E12Rik	0.218823	0.0110802	0.0220333	0.504235	0.614096	0.999481	1.15252	0.0463003	0.0328543	1.83783	0.0660872	0.9976	0.265781	0.0235336	0.0491562	0.504777	0.613715	NA	1.31403	0.275652	0.187709	1.77878	0.0752763	NA	0.576224	0.105369	0.137723	0.9444	0.344965	NA
4930568G15Rik	0.78333	-0.00578685	0.0288612	-0.192479	0.847367	0.999481	1.17791	0.00414746	0.0299391	0.141334	0.887606	0.9976	0.844364	-0.0238557	0.0701196	-0.338597	0.734913	NA	0.908116	-0.0392624	0.182514	-0.205504	0.837178	NA	0.843581	-0.0645025	0.150523	-0.476411	0.633782	NA
4930569F06Rik	0	NA	NA	NA	NA	NA	0	NA	NA	NA	NA	NA	0	NA	NA	NA	NA	NA	0	NA	NA	NA	NA	NA	0	NA	NA	NA	NA	NA
4930570D08Rik	1.58124	0.053833	0.0496814	1.21043	0.226116	0.999481	0.959721	0.012647	0.0442341	0.291551	0.77063	0.9976	0.808781	-0.00767568	0.0829083	-0.0936683	0.925373	NA	0.519244	-0.14689	0.204183	-0.687326	0.491877	NA	0.52554	-0.168055	0.177776	-0.947347	0.343462	NA
4930570G19Rik	2.31979	-0.0161236	0.0687765	-0.232133	0.816435	0.999481	2.08752	-0.0710823	0.0660219	-1.08892	0.276189	0.9976	3.26731	0.033462	0.139347	0.241779	0.808952	0.944484	2.66054	-0.111332	0.298795	-0.377905	0.705501	0.868135	2.24992	-0.387097	0.305496	-1.29188	0.196399	NA
4930570N18Rik	0.130009	-0.0016786	0.0220333	-0.0761846	0.939272	0.999481	0.155641	-0.00360365	0.0212663	-0.169453	0.86544	0.9976	0.151389	-0.0100401	0.0491562	-0.20425	0.838158	NA	0.17415	-0.0279225	0.137306	-0.20336	0.838854	NA	0.210015	-0.0311313	0.137723	-0.226042	0.821168	NA
4930571K23Rik	10.6384	0.0469718	0.0713476	0.678694	0.497332	0.999481	10.0625	0.0144384	0.0664187	0.218916	0.826715	0.9976	9.62445	-0.00613238	0.163454	-0.0376347	0.969979	0.993009	16.4769	0.436628	0.3214	1.38699	0.165446	0.415583	9.03971	-0.147634	0.312161	-0.483879	0.628472	0.858751
4930571N24Rik	0	NA	NA	NA	NA	NA	0	NA	NA	NA	NA	NA	0	NA	NA	NA	NA	NA	0	NA	NA	NA	NA	NA	0.16997	0.0550791	0.137723	0.411087	0.681009	NA
4930572K03Rik	0.0451164	0.00126572	0.0220333	0.0574457	0.95419	0.999481	0.41642	0.0135219	0.0214717	0.551081	0.581578	0.9976	0.0991706	0.00163768	0.0491562	0.0333158	0.973423	NA	0.226051	0.0443621	0.137389	0.331586	0.740202	NA	0.0736466	-0.0131708	0.137723	-0.0956326	0.923812	NA
4930572O03Rik	0	NA	NA	NA	NA	NA	0	NA	NA	NA	NA	NA	0	NA	NA	NA	NA	NA	0	NA	NA	NA	NA	NA	0	NA	NA	NA	NA	NA
4930573C15Rik	0.292623	-0.0106337	0.022042	-0.527068	0.598146	0.999481	0.350836	-0.0121634	0.0212676	-0.621533	0.534249	0.9976	0.42372	-0.0247622	0.0492392	-0.553632	0.579831	NA	1.01704	0.0145305	0.163728	0.155117	0.876729	NA	0.648718	-0.0377214	0.142884	-0.291476	0.770687	NA
4930573H18Rik	2.55748	0.16006	0.0745065	2.34575	0.0189887	0.999481	2.86587	0.117164	0.062714	2.08743	0.0368497	0.9976	1.47949	0.0874711	0.121781	0.738895	0.459971	NA	1.69359	0.191869	0.261159	0.769501	0.441596	NA	1.18564	0.0339091	0.221209	0.156096	0.875958	NA
4930573I07Rik	0	NA	NA	NA	NA	NA	0	NA	NA	NA	NA	NA	0	NA	NA	NA	NA	NA	0	NA	NA	NA	NA	NA	0	NA	NA	NA	NA	NA
4930577H14Rik	0	NA	NA	NA	NA	NA	0.308576	0.0120571	0.0212663	0.610537	0.541506	0.9976	0	NA	NA	NA	NA	NA	0	NA	NA	NA	NA	NA	0	NA	NA	NA	NA	NA
4930577N17Rik	0	NA	NA	NA	NA	NA	0	NA	NA	NA	NA	NA	0	NA	NA	NA	NA	NA	0	NA	NA	NA	NA	NA	0	NA	NA	NA	NA	NA
4930578C19Rik	3.37506	0.100925	0.0667697	1.67096	0.0947293	0.999481	3.98283	0.168902	0.0785052	2.29128	0.0219471	0.9976	6.17434	0.495655	0.167992	3.22191	0.0012734	0.0554246	8.43528	1.51956	0.332166	4.51443	6.35e-06	0.00047167	2.55886	0.301903	0.309283	0.954075	0.340046	0.702989
4930578G10Rik	35.5716	0.333379	0.126435	2.68583	0.00723507	0.959577	33.8282	0.158767	0.11451	1.402	0.160916	0.9976	92.7654	0.736582	0.186838	4.3653	1.27e-05	0.00382285	217.378	1.55796	0.331179	5.21196	1.87e-07	3.83e-05	32.4827	0.141043	0.332922	0.423395	0.672007	0.878504
4930578I06Rik	0.583154	-0.00201551	0.0304991	-0.0772076	0.938458	0.999481	0.848574	0.00649027	0.0310707	0.215654	0.829257	0.9976	0.910731	0.0180141	0.0722127	0.257901	0.796484	NA	3.06326	0.380323	0.245927	1.79619	0.0724648	0.263115	0.62381	-0.0441204	0.163272	-0.306517	0.759211	NA
4930578I07Rik	0	NA	NA	NA	NA	NA	0.073734	0.00458262	0.0212663	0.215487	0.829388	0.9976	0	NA	NA	NA	NA	NA	0	NA	NA	NA	NA	NA	0	NA	NA	NA	NA	NA
4930578M01Rik	3.27214	0.122661	0.0876116	1.4504	0.146946	0.999481	5.03973	0.1778	0.0832934	2.28399	0.0223724	0.9976	5.19693	0.484837	0.184198	2.69814	0.00697283	0.143438	6.18815	0.865156	0.332127	2.65506	0.00792945	0.066304	2.84788	0.0671306	0.306617	0.224555	0.822326	0.941519
4930578M07Rik	1.76258	0.0355038	0.0525113	0.699889	0.483996	0.999481	1.63463	0.0137582	0.0454526	0.307175	0.758711	0.9976	2.02188	0.0526211	0.100458	0.546325	0.584842	0.866672	1.76057	0.0727306	0.230769	0.317482	0.750878	NA	1.18718	-0.137928	0.233769	-0.661836	0.508076	NA
4930579C12Rik	5.62657	-0.0674694	0.081749	-0.817678	0.413541	0.999481	7.16	-0.0349074	0.0870855	-0.39952	0.68951	0.9976	6.33483	-0.199911	0.171055	-1.16653	0.243401	0.65141	7.11041	-0.188268	0.324403	-0.581322	0.561023	0.782486	7.82863	-0.151488	0.32411	-0.478445	0.632333	0.860282
4930579D09Rik	0	NA	NA	NA	NA	NA	0	NA	NA	NA	NA	NA	0	NA	NA	NA	NA	NA	0	NA	NA	NA	NA	NA	0	NA	NA	NA	NA	NA
4930579F01Rik	1.91703	0.0144906	0.0630946	0.231588	0.816858	0.999481	2.91437	0.0487125	0.0583097	0.866247	0.386355	0.9976	1.34924	-0.145701	0.124622	-1.16536	0.243872	NA	5.83527	0.634601	0.310453	2.15651	0.0310435	0.159174	1.45956	-0.427929	0.295366	-1.46892	0.141855	NA
4930579G18Rik	0	NA	NA	NA	NA	NA	0	NA	NA	NA	NA	NA	0	NA	NA	NA	NA	NA	0	NA	NA	NA	NA	NA	0	NA	NA	NA	NA	NA
4930579G24Rik	30.5414	0.00274979	0.116945	0.0235398	0.98122	0.999847	35.103	0.0251037	0.122999	0.20426	0.83815	0.9976	33.2376	-0.0929268	0.196266	-0.473368	0.63595	0.884727	38.2561	0.101045	0.315397	0.321602	0.747754	0.888968	47.399	0.486516	0.314733	1.54279	0.122882	0.504236
4930579H20Rik	0	NA	NA	NA	NA	NA	0	NA	NA	NA	NA	NA	0	NA	NA	NA	NA	NA	0	NA	NA	NA	NA	NA	0	NA	NA	NA	NA	NA
4930579K19Rik	2.91874	-0.0223539	0.0648561	-0.341494	0.732732	0.999481	3.45009	-0.0196413	0.0723838	-0.270884	0.786481	0.9976	3.18684	-0.0855969	0.144612	-0.583409	0.559618	0.854535	3.57042	-0.0755983	0.319026	-0.235063	0.81416	0.921729	3.88865	-0.0422071	0.32702	-0.128203	0.897989	0.969936
4930579M01Rik	0	NA	NA	NA	NA	NA	0	NA	NA	NA	NA	NA	0	NA	NA	NA	NA	NA	0	NA	NA	NA	NA	NA	0	NA	NA	NA	NA	NA
4930579O11Rik	0	NA	NA	NA	NA	NA	0	NA	NA	NA	NA	NA	0	NA	NA	NA	NA	NA	0	NA	NA	NA	NA	NA	0	NA	NA	NA	NA	NA
4930579P08Rik	8.71347	0.204158	0.108429	1.9448	0.0517995	0.999481	7.08733	0.0391691	0.0929355	0.426625	0.669652	0.9976	7.85332	0.120442	0.182824	0.668477	0.503829	0.829764	5.49989	-0.312039	0.332822	-0.938281	0.3481	0.620605	5.58819	-0.456699	0.335641	-1.39763	0.162224	0.554038
4930580E04Rik	0	NA	NA	NA	NA	NA	0	NA	NA	NA	NA	NA	0	NA	NA	NA	NA	NA	0	NA	NA	NA	NA	NA	0	NA	NA	NA	NA	NA
4930581F22Rik	9.90085	-0.112336	0.116792	-0.955121	0.339516	0.999481	10.8576	-0.114534	0.106831	-1.0665	0.286199	0.9976	13.7278	0.0208314	0.194924	0.106794	0.914953	0.976127	13.5046	0.0313449	0.325418	0.0955849	0.92385	0.970495	16.3916	0.334555	0.313892	1.06125	0.288575	0.665958
4930583I09Rik	4.36409	0.0855739	0.0797502	1.10831	0.267727	0.999481	2.74691	-0.0315411	0.0560046	-0.564535	0.57239	0.9976	3.07491	-0.0377841	0.116415	-0.323667	0.74619	0.925245	3.30716	-0.0746756	0.272933	-0.285128	0.775546	0.90358	4.79791	0.255994	0.319973	0.79922	0.424163	0.757388
4930583K01Rik	1.29111	0.00867039	0.0499508	0.175263	0.860873	0.999481	1.07363	-0.0144072	0.0358188	-0.412258	0.68015	0.9976	0.815418	-0.0885559	0.0855778	-0.957236	0.338448	NA	0.708444	-0.228684	0.184914	-1.30058	0.193403	NA	1.17486	-0.12401	0.238984	-0.530407	0.59583	NA
4930583P06Rik	0	NA	NA	NA	NA	NA	0	NA	NA	NA	NA	NA	0	NA	NA	NA	NA	NA	0	NA	NA	NA	NA	NA	0	NA	NA	NA	NA	NA
4930584E12Rik	0	NA	NA	NA	NA	NA	0	NA	NA	NA	NA	NA	0	NA	NA	NA	NA	NA	0	NA	NA	NA	NA	NA	0	NA	NA	NA	NA	NA
4930584F24Rik	1.20163	0.0430696	0.0507695	0.902579	0.36675	0.999481	1.74683	0.0704203	0.0541539	1.41501	0.157066	0.9976	1.70809	0.186911	0.134034	1.48125	0.138541	NA	1.94603	0.453104	0.294095	1.59922	0.109772	NA	0.650816	-0.145469	0.202019	-0.782568	0.433881	NA
4930586N03Rik	2.85352	0.0226153	0.062877	0.368311	0.712641	0.999481	2.4431	-0.0121563	0.0498719	-0.244408	0.806915	0.9976	4.58897	0.186669	0.152219	1.28264	0.199618	0.601686	3.62464	0.187857	0.302722	0.623042	0.533257	0.763796	2.89609	-0.019671	0.278515	-0.0711108	0.94331	0.983113
4930587A21Rik	1.91891	0.0636042	0.0473217	1.62917	0.103276	0.999481	2.17395	0.0928943	0.0543408	1.97217	0.04859	0.9976	0.826181	0.0300427	0.0905047	0.339625	0.734139	NA	1.54266	0.262418	0.243492	1.14914	0.2505	NA	1.27453	0.225204	0.239272	0.948511	0.342869	NA
4930587E11Rik	0	NA	NA	NA	NA	NA	0	NA	NA	NA	NA	NA	0	NA	NA	NA	NA	NA	0	NA	NA	NA	NA	NA	0	NA	NA	NA	NA	NA
4930588G17Rik	0.51012	0.0101602	0.0265658	0.383319	0.701483	0.999481	0.782694	0.0145499	0.0251145	0.598893	0.549244	0.9976	1.47704	0.148549	0.102417	1.68688	0.091626	NA	1.76058	0.325728	0.226359	1.63166	0.10275	NA	0.217447	-0.0490917	0.137723	-0.361716	0.717565	NA
4930588K23Rik	0.0782108	0.00650008	0.0220333	0.295011	0.767985	0.999481	0	NA	NA	NA	NA	NA	0.0716097	0.00820645	0.0491562	0.166946	0.867412	NA	0.0792829	0.0454705	0.137306	0.305132	0.760266	NA	0	NA	NA	NA	NA	NA
4930589L23Rik	1.9759	0.0564108	0.0452532	1.52844	0.126405	0.999481	0.67899	0.000949805	0.0296423	0.0322584	0.974266	0.9976	0.822189	0.0217302	0.0843333	0.262613	0.792849	NA	0.682337	0.00324146	0.191939	0.0163599	0.986947	NA	0.746522	0.0174704	0.186109	0.0869401	0.930719	NA
4930589O11Rik	0	NA	NA	NA	NA	NA	0	NA	NA	NA	NA	NA	0	NA	NA	NA	NA	NA	0	NA	NA	NA	NA	NA	0	NA	NA	NA	NA	NA
4930589P08Rik	0	NA	NA	NA	NA	NA	0	NA	NA	NA	NA	NA	0	NA	NA	NA	NA	NA	0	NA	NA	NA	NA	NA	0	NA	NA	NA	NA	NA
4930590H14Rik	0.305106	0.0133702	0.0220333	0.627425	0.53038	0.999481	0	NA	NA	NA	NA	NA	0	NA	NA	NA	NA	NA	0	NA	NA	NA	NA	NA	0	NA	NA	NA	NA	NA
4930590J08Rik	19.1824	-0.00383995	0.1115	-0.0344064	0.972553	0.999481	18.6607	-0.131885	0.117121	-1.12413	0.260958	0.9976	20.9262	-0.112463	0.196217	-0.572948	0.56668	0.858322	20.0068	-0.300864	0.321258	-0.942524	0.345924	0.618865	18.5968	-0.594415	0.333461	-1.79187	0.0731532	0.412856
4930590L14Rik	0	NA	NA	NA	NA	NA	0	NA	NA	NA	NA	NA	0	NA	NA	NA	NA	NA	0	NA	NA	NA	NA	NA	0	NA	NA	NA	NA	NA
4930590L20Rik	0.48186	-0.0246826	0.0346651	-0.641135	0.521435	0.999481	1.03253	0.0121955	0.0471037	0.262694	0.792786	0.9976	1.17265	0.0390888	0.106687	0.377597	0.70573	NA	0.74504	-0.0469333	0.194253	-0.223363	0.823253	NA	1.4877	0.217895	0.258736	0.828551	0.407359	NA
4930591A17Rik	0	NA	NA	NA	NA	NA	0	NA	NA	NA	NA	NA	0	NA	NA	NA	NA	NA	0	NA	NA	NA	NA	NA	0	NA	NA	NA	NA	NA
4930591E09Rik	0	NA	NA	NA	NA	NA	0	NA	NA	NA	NA	NA	0	NA	NA	NA	NA	NA	0	NA	NA	NA	NA	NA	0	NA	NA	NA	NA	NA
4930592C13Rik	0.526273	-0.0311112	0.027049	-0.996163	0.319171	0.999481	0.768736	-0.0301477	0.0312643	-0.967963	0.333063	0.9976	0.61646	-0.0831986	0.0619078	-1.19455	0.232263	NA	1.00595	-0.105006	0.202233	-0.499527	0.617408	NA	0.85816	-0.186078	0.174934	-1.19721	0.231225	NA
4930593A02Rik	24.7807	0.0694183	0.12	0.57979	0.562056	0.999481	33.577	0.223359	0.121877	1.85238	0.0639706	0.9976	32.8482	0.308449	0.190567	1.62304	0.104582	0.472504	26.4272	-0.0485254	0.294351	-0.165194	0.868791	0.947405	29.5704	0.111202	0.32885	0.338265	0.735163	0.906139
4930593C16Rik	0	NA	NA	NA	NA	NA	0	NA	NA	NA	NA	NA	0.0800203	0.00820645	0.0491562	0.166946	0.867412	NA	0.237931	0.0640774	0.137323	0.5	0.617075	NA	0	NA	NA	NA	NA	NA
4930594C11Rik	0	NA	NA	NA	NA	NA	0	NA	NA	NA	NA	NA	0	NA	NA	NA	NA	NA	0	NA	NA	NA	NA	NA	0	NA	NA	NA	NA	NA
4930594M17Rik	0.0966326	0.00355576	0.0220333	0.161381	0.871793	0.999481	0.0543258	-0.000756253	0.0212663	-0.035561	0.971632	0.9976	0.0526304	-0.00347139	0.0491562	-0.0706194	0.943701	NA	0.0600167	-0.00957431	0.137306	-0.0697298	0.944409	NA	0.0736466	-0.0131708	0.137723	-0.0956326	0.923812	NA
4930594M22Rik	0.318129	-0.00828401	0.0220705	-0.32061	0.748506	0.999481	0.449601	-0.00690237	0.0219232	-0.291147	0.770939	0.9976	0.654152	0.00235446	0.0614118	0.038365	0.969397	NA	0.570349	-0.0040913	0.13923	-0.026645	0.978743	NA	0.382193	-0.0853554	0.137856	-0.569338	0.569127	NA
4930594O21Rik	0.292623	-0.0106337	0.022042	-0.527068	0.598146	0.999481	0.419719	-0.00979384	0.0212949	-0.502884	0.615046	0.9976	0.3437	-0.0297464	0.0491562	-0.658236	0.510387	NA	0.521307	-0.0486737	0.138869	-0.363881	0.715947	NA	0.478749	-0.0853554	0.137856	-0.665278	0.505873	NA
4930595D18Rik	85.224	-0.139424	0.120025	-1.15439	0.248342	0.999481	105.802	-0.0562011	0.116007	-0.484053	0.628349	0.9976	86.0483	-0.311421	0.183556	-1.6845	0.0920855	0.452103	71.669	-1.35194	0.326668	-4.18163	2.89e-05	0.00134985	91.6515	-0.764677	0.335566	-2.33574	0.0195048	0.230968
4930595L18Rik	0	NA	NA	NA	NA	NA	0	NA	NA	NA	NA	NA	0	NA	NA	NA	NA	NA	0	NA	NA	NA	NA	NA	0	NA	NA	NA	NA	NA
4930595M18Rik	1.33675	-0.000386743	0.0228409	-0.0170002	0.986436	0.999847	0.791093	-0.0249228	0.0254149	-1.00198	0.316352	0.9976	1.76989	0.0116879	0.0838798	0.141196	0.887715	NA	1.4432	-0.0249289	0.174211	-0.143541	0.885863	NA	0.979368	-0.119635	0.141935	-1.01303	0.311046	NA
4930595O18Rik	0	NA	NA	NA	NA	NA	0	NA	NA	NA	NA	NA	0	NA	NA	NA	NA	NA	0	NA	NA	NA	NA	NA	0	NA	NA	NA	NA	NA
4930596D02Rik	0.303933	-0.000159269	0.0220416	-0.00782507	0.993757	0.999847	0.36479	-0.0014804	0.0212673	-0.0749956	0.940218	0.9976	0.279732	-0.0114998	0.0491562	-0.2405	0.809943	NA	2.58219	0.118984	0.143849	1.16846	0.242621	0.509555	0.480773	0.0132765	0.138289	0.101655	0.91903	NA
4930596I21Rik	0	NA	NA	NA	NA	NA	0	NA	NA	NA	NA	NA	0	NA	NA	NA	NA	NA	0	NA	NA	NA	NA	NA	0	NA	NA	NA	NA	NA
4930597A21Rik	6.67163	-0.0140251	0.0801997	-0.175244	0.860888	0.999481	6.70839	-0.048614	0.0802295	-0.602766	0.546664	0.9976	5.74938	-0.166684	0.141206	-1.17541	0.239831	0.647236	6.03753	-0.306876	0.304931	-1.00279	0.315963	0.590034	6.60721	-0.460957	0.33315	-1.4012	0.161155	0.552577
4930597L12Rik	0	NA	NA	NA	NA	NA	0	NA	NA	NA	NA	NA	0	NA	NA	NA	NA	NA	0	NA	NA	NA	NA	NA	0	NA	NA	NA	NA	NA
4930597O21Rik	0.329924	-0.00373147	0.0266192	-0.122497	0.902505	0.999481	0.20847	-0.00929844	0.0212663	-0.402773	0.687115	0.9976	0.345593	-0.0188695	0.05984	-0.280543	0.779061	NA	1.94421	0.333616	0.235673	1.58977	0.111887	NA	0.284026	-0.0670522	0.137723	-0.452991	0.650555	NA
4930598A11Rik	0.604288	0.0096578	0.0306792	0.309488	0.75695	0.999481	0.237983	-0.00929844	0.0212663	-0.448006	0.654149	0.9976	0.719579	0.0236017	0.0694604	0.340373	0.733575	NA	0.575901	0.030326	0.171955	0.156668	0.875506	NA	0.390964	-0.0434127	0.137847	-0.315059	0.752717	NA
4930598F16Rik	2.27602	0.0853317	0.0533245	1.96784	0.0490864	0.999481	0.837286	0.0156344	0.0407737	0.390927	0.695851	0.9976	1.19975	0.0854072	0.104175	0.876932	0.380524	NA	0.756505	0.0391071	0.198573	0.189989	0.849318	NA	1.51264	0.287474	0.246962	1.17623	0.239504	NA
4930598N05Rik	2.89422	0.0973411	0.0655337	1.62907	0.103297	0.999481	1.11993	-0.0237308	0.0403692	-0.602812	0.546633	0.9976	1.60394	0.00494455	0.115804	0.0430406	0.965669	NA	1.39025	-0.0576707	0.269389	-0.211545	0.832462	NA	3.08662	0.385051	0.289562	1.33384	0.182258	0.570807
4930599A14Rik	0	NA	NA	NA	NA	NA	0	NA	NA	NA	NA	NA	0.0769394	0.00820645	0.0491562	0.166946	0.867412	NA	0	NA	NA	NA	NA	NA	0	NA	NA	NA	NA	NA
4930599N23Rik	50.9734	0.115914	0.12629	0.918915	0.35814	0.999481	55.3299	0.0522442	0.127461	0.410532	0.681416	0.9976	68.0297	0.365678	0.167549	2.18457	0.0289207	0.280353	80.0505	0.712768	0.259454	2.7501	0.00595765	0.0559347	59.3383	0.0469711	0.249916	0.188068	0.850823	0.95144
4930599N24Rik	0	NA	NA	NA	NA	NA	0	NA	NA	NA	NA	NA	0	NA	NA	NA	NA	NA	0	NA	NA	NA	NA	NA	0	NA	NA	NA	NA	NA
4931400O07Rik	0.861201	-0.0154872	0.030133	-0.52521	0.599437	0.999481	0.658986	-0.0285007	0.0246797	-1.07143	0.283978	0.9976	0.906935	-0.0556217	0.0730817	-0.724825	0.46856	NA	3.52235	0.261896	0.240817	1.1861	0.235582	0.50212	0.985939	-0.153998	0.178416	-1.00639	0.314229	NA
4931403E22Rik	6.23551	0.0339259	0.0864043	0.397207	0.691215	0.999481	7.62884	0.0635638	0.0850258	0.755431	0.449991	0.9976	9.53055	0.249368	0.180151	1.41912	0.155865	0.551497	6.29638	-0.0523508	0.332683	-0.157218	0.875073	0.950144	6.17589	-0.164055	0.327851	-0.509781	0.610205	0.850762
4931403G20Rik	0	NA	NA	NA	NA	NA	0	NA	NA	NA	NA	NA	0	NA	NA	NA	NA	NA	0	NA	NA	NA	NA	NA	0	NA	NA	NA	NA	NA
4931406B18Rik	1.22139	0.0505806	0.0372668	1.83441	0.0665929	0.999481	0.438228	0.0191868	0.0272402	0.727833	0.466716	0.9976	0.54566	0.0577127	0.0663086	0.878931	0.379439	NA	0.120554	0.00877399	0.137306	0.0639011	0.949049	NA	0.159149	0.0119739	0.137723	0.0869419	0.930718	NA
4931406C07Rik	91.2269	-0.242887	0.127811	-1.88782	0.0590506	0.999481	114.676	-0.112826	0.12452	-0.903446	0.366289	0.9976	143.054	0.111902	0.194038	0.577122	0.563857	0.856956	166.091	0.427106	0.291425	1.46488	0.142953	0.385595	149.414	0.16367	0.308012	0.53058	0.59571	0.84451
4931406G06Rik	1.69687	-0.0300609	0.0565897	-0.534777	0.592804	0.999481	1.51182	-0.0575271	0.049983	-1.16893	0.242433	0.9976	1.68972	-0.124947	0.121355	-1.03783	0.29935	NA	2.83707	0.0569372	0.266176	0.219293	0.826422	0.927996	2.17025	-0.11626	0.263575	-0.448711	0.65364	NA
4931406P16Rik	275.098	0.0552544	0.120562	0.458393	0.64667	0.999481	308.117	0.0390303	0.126902	0.307692	0.758317	0.9976	336.643	0.143459	0.162083	0.885464	0.375907	0.760761	334.035	0.14381	0.211207	0.680931	0.495915	0.737289	300.672	-0.28345	0.228559	-1.24074	0.214703	0.600391
4931408C20Rik	0.981128	0.0467435	0.0469671	1.08732	0.276895	0.999481	2.18922	0.153528	0.0655864	2.61478	0.00892851	0.9976	1.06835	0.0640239	0.0855411	0.824655	0.409568	NA	0.444705	0.272317	0.198482	-0.158479	0.874079	NA	0.698675	0.0780663	0.204108	0.360654	0.718358	NA
4931409K22Rik	9.67636	0.031769	0.074454	0.435213	0.663408	0.999481	11.1681	0.0380226	0.0722693	0.535109	0.592574	0.9976	7.05443	-0.158486	0.144628	-1.09134	0.275121	0.680997	19.619	0.63406	0.328713	1.97755	0.0479792	0.206378	7.51263	-0.540053	0.326731	-1.75814	0.0787242	0.423215
4931412I15Rik	0	NA	NA	NA	NA	NA	0	NA	NA	NA	NA	NA	0	NA	NA	NA	NA	NA	0	NA	NA	NA	NA	NA	0	NA	NA	NA	NA	NA
4931413I07Rik	0	NA	NA	NA	NA	NA	0	NA	NA	NA	NA	NA	0	NA	NA	NA	NA	NA	0	NA	NA	NA	NA	NA	0	NA	NA	NA	NA	NA
4931413K12Rik	0	NA	NA	NA	NA	NA	0	NA	NA	NA	NA	NA	0	NA	NA	NA	NA	NA	0	NA	NA	NA	NA	NA	0	NA	NA	NA	NA	NA
4931414P19Rik	101.781	0.0423198	0.119287	0.354959	0.72262	0.999481	114.232	0.0418747	0.115838	0.361594	0.717655	0.9976	106.599	-0.185874	0.154017	-1.2066	0.227588	0.633303	105.046	-0.314277	0.16867	-1.86318	0.062437	0.241676	114.431	-0.208009	0.240547	-0.865477	0.386777	0.733325
4931415C17Rik	2.93227	-0.0519721	0.0775276	-0.666156	0.505312	0.999481	4.6808	0.0401115	0.0779338	0.519498	0.603413	0.9976	4.73116	0.0772895	0.17115	0.455016	0.649098	0.890559	4.18117	0.0114912	0.328775	0.0348298	0.972215	0.989327	6.53479	0.400535	0.326236	1.2307	0.218434	0.603958
4931417E11Rik	0	NA	NA	NA	NA	NA	0	NA	NA	NA	NA	NA	0	NA	NA	NA	NA	NA	0	NA	NA	NA	NA	NA	0	NA	NA	NA	NA	NA
4931419H13Rik	0.981955	-0.00748118	0.0300765	-0.248443	0.803792	0.999481	1.23332	-0.00414689	0.0352959	-0.11782	0.90621	0.9976	0.808419	-0.0520732	0.0641253	-0.809081	0.418469	NA	1.30463	-0.0179734	0.191391	-0.0933363	0.925636	NA	0.933112	-0.113085	0.153418	-0.829476	0.406835	NA
4931422A03Rik	24.4892	0.220174	0.129044	1.71292	0.0867265	0.999481	24.3241	0.0895718	0.124819	0.719408	0.47189	0.9976	27.2631	0.238309	0.192687	1.23883	0.21541	0.619007	37.0456	0.658983	0.325978	2.0322	0.0421336	0.191307	27.3731	0.314557	0.26494	1.18763	0.23498	0.618398
4931423N10Rik	4.1333	0.091538	0.0677575	1.46714	0.142338	0.999481	5.89806	0.138311	0.0713683	2.15032	0.0315301	0.9976	4.41998	0.28415	0.169377	1.73362	0.0829859	0.435658	7.55479	0.717145	0.317047	2.385	0.0170793	0.108568	3.18765	0.169529	0.314009	0.539992	0.589203	0.841851
4931428F04Rik	25.4937	-0.0817586	0.125722	-0.646622	0.517877	0.999481	33.6215	0.0676855	0.121758	0.554834	0.579008	0.9976	39.6838	0.297163	0.189847	1.56537	0.117496	0.494659	30.9752	-0.101932	0.298285	-0.340822	0.733237	0.88199	32.7789	-0.0938641	0.304185	-0.308005	0.758079	0.915493
4931428L18Rik	0.46301	-0.0169795	0.0317583	-0.503932	0.614309	0.999481	1.99999	0.0703126	0.0513286	1.53259	0.125378	0.9976	0.917006	0.01537	0.0900227	0.172742	0.862854	NA	0.420186	-0.135982	0.16297	-0.834294	0.404115	NA	0.971744	0.0690282	0.247039	0.275629	0.782833	NA
4931429L15Rik	1.09874	0.0125049	0.0367804	0.353092	0.724019	0.999481	0.945551	0.000790327	0.0415354	0.0191882	0.984691	0.998176	1.67783	0.120081	0.12255	1.04152	0.297636	NA	1.55355	0.17466	0.267924	0.692163	0.488835	NA	0.903257	-0.0553658	0.23045	-0.232588	0.816081	NA
4931429P17Rik	0.0515162	0.00650008	0.0220333	0.295011	0.767985	0.999481	0.629078	0.0245895	0.0241443	1.05809	0.290012	0.9976	0.894084	0.10275	0.0753752	1.60962	0.107481	NA	0.305281	0.105007	0.137593	0.66147	0.508311	NA	0.129016	0.0550791	0.137723	0.385695	0.699723	NA
4931431B13Rik	0	NA	NA	NA	NA	NA	0	NA	NA	NA	NA	NA	0	NA	NA	NA	NA	NA	0	NA	NA	NA	NA	NA	0	NA	NA	NA	NA	NA
4931431C16Rik	0	NA	NA	NA	NA	NA	0	NA	NA	NA	NA	NA	0.0800203	0.00820645	0.0491562	0.166946	0.867412	NA	0	NA	NA	NA	NA	NA	0	NA	NA	NA	NA	NA
4931440F15Rik	0	NA	NA	NA	NA	NA	0	NA	NA	NA	NA	NA	0	NA	NA	NA	NA	NA	0	NA	NA	NA	NA	NA	0	NA	NA	NA	NA	NA
4931440J10Rik	18.3449	-0.0575522	0.108514	-0.527849	0.597604	0.999481	25.7567	0.0779644	0.112221	0.699592	0.484182	0.9976	21.2856	-0.118054	0.191562	-0.614761	0.538713	0.844753	18.8828	-0.510836	0.325396	-1.57952	0.114217	0.341649	19.2383	-0.654819	0.334565	-1.99308	0.0462532	0.344565
4931440P22Rik	39.2394	-0.040704	0.130817	-0.310815	0.755941	0.999481	40.5267	-0.176211	0.12836	-1.37228	0.169977	0.9976	42.4309	-0.220599	0.174374	-1.26436	0.206102	0.607419	42.313	-0.293006	0.242197	-1.20795	0.227066	0.492555	41.8755	-0.537879	0.278127	-1.93263	0.0532814	0.364929
4932411K12Rik	3.52721	0.097258	0.0749588	1.36295	0.172897	0.999481	2.27012	-0.00806233	0.0612994	-0.132184	0.894839	0.9976	5.17361	0.250152	0.149904	1.7951	0.0726371	0.411854	4.15746	0.377598	0.312021	1.23484	0.216889	0.481788	5.04867	0.428788	0.295443	1.45693	0.145136	0.535646
4932411N23Rik	0.319999	-0.00610068	0.0234296	-0.357216	0.72093	0.999481	0.740183	0.00445726	0.0273635	0.169233	0.865614	0.9976	0.954038	0.029651	0.0726911	0.437023	0.662095	NA	0.393172	-0.0451709	0.140667	-0.442898	0.657839	NA	0.401515	-0.0670522	0.137723	-0.577591	0.563541	NA
4932412D23Rik	8.36954	0.0542	0.103422	0.528584	0.597094	0.999481	8.08827	-0.0162489	0.0898796	-0.18101	0.85636	0.9976	11.4748	0.221298	0.188398	1.19114	0.233598	0.640093	11.7451	0.343897	0.332856	1.04017	0.298261	0.571436	8.49425	-0.176519	0.336588	-0.52913	0.596715	0.844743
4932413F04Rik	0	NA	NA	NA	NA	NA	0	NA	NA	NA	NA	NA	0	NA	NA	NA	NA	NA	0	NA	NA	NA	NA	NA	0	NA	NA	NA	NA	NA
4932414J04Rik	0	NA	NA	NA	NA	NA	0	NA	NA	NA	NA	NA	0	NA	NA	NA	NA	NA	0.0396415	0.0271222	0.137306	0.197531	0.843412	NA	0	NA	NA	NA	NA	NA
4932414N04Rik	10.0146	-0.0498566	0.0805956	-0.614786	0.538696	0.999481	11.1668	-0.0419176	0.0692994	-0.604366	0.5456	0.9976	10.8924	-0.183127	0.17111	-1.06503	0.286864	0.690912	18.0594	0.216246	0.317733	0.687328	0.491876	0.735146	11.2599	-0.368032	0.318399	-1.1985	0.230722	0.614347
4932415D10Rik	4.56126	-0.0575468	0.0543288	-1.07157	0.283911	0.999481	8.02989	0.00278259	0.0398103	0.0701267	0.944093	0.9976	5.58731	-0.129781	0.125291	-1.03632	0.300054	0.701244	9.49717	0.0889692	0.281842	0.320174	0.748837	0.889483	5.28817	-0.481316	0.271133	-2.25065	0.0244076	0.25749
4932415M13Rik	0.333946	-0.0101824	0.0236957	-0.388768	0.697448	0.999481	0.485833	-0.00994833	0.0251427	-0.385374	0.69996	0.9976	0.30132	-0.0297464	0.0491562	-0.598861	0.549266	NA	0.348035	-0.0800912	0.137561	-0.599147	0.549075	NA	0.507191	-0.0723371	0.154916	-0.482615	0.629369	NA
4932416K20Rik	0.175574	-0.00462292	0.0220333	-0.215783	0.829157	0.999481	0.210502	-0.00645104	0.0212663	-0.309409	0.757011	0.9976	0.20622	-0.0166089	0.0491562	-0.344483	0.730483	NA	0.236949	-0.0462707	0.137306	-0.343053	0.731559	NA	0.287249	-0.0490917	0.137723	-0.361716	0.717565	NA
4932422M17Rik	0	NA	NA	NA	NA	NA	0	NA	NA	NA	NA	NA	0	NA	NA	NA	NA	NA	0	NA	NA	NA	NA	NA	0	NA	NA	NA	NA	NA
4932429P05Rik	0.0729411	0.00650008	0.0220333	0.295011	0.767985	0.999481	0.422444	0.0181561	0.0213545	0.756417	0.449399	0.9976	0	NA	NA	NA	NA	NA	0.730196	0.185335	0.161286	1.20189	0.229406	NA	0.064508	0.0299344	0.137723	0.217352	0.827934	NA
4932430I15Rik	0	NA	NA	NA	NA	NA	0	NA	NA	NA	NA	NA	0	NA	NA	NA	NA	NA	0	NA	NA	NA	NA	NA	0	NA	NA	NA	NA	NA
4932431L22Rik	0	NA	NA	NA	NA	NA	0	NA	NA	NA	NA	NA	0	NA	NA	NA	NA	NA	0	NA	NA	NA	NA	NA	0	NA	NA	NA	NA	NA
4932431P20Rik	14.6485	0.0121184	0.0636174	0.192146	0.847628	0.999481	14.8161	-0.00544211	0.0613844	-0.0887175	0.929306	0.9976	12.8117	-0.14054	0.163782	-0.853606	0.393323	0.770561	20.694	0.251563	0.327314	0.776615	0.437386	0.694614	12.2461	-0.446798	0.314443	-1.52084	0.128299	0.511448
4932435O22Rik	1.45001	0.0446342	0.0456989	1.0848	0.27801	0.999481	1.25259	0.027934	0.0407461	0.721584	0.47055	0.9976	0.53442	-0.0304807	0.0647578	-0.379593	0.704248	NA	1.24816	0.155192	0.232607	0.67831	0.497575	NA	1.09205	0.0912491	0.230975	0.403694	0.686438	NA
4932438A13Rik	666.799	-0.0233121	0.117399	-0.198529	0.842631	0.999481	815.214	0.132126	0.11606	1.13871	0.254822	0.9976	759.002	-0.0876062	0.148216	-0.590973	0.554538	0.851226	739.354	-0.204499	0.179958	-1.13627	0.255845	0.524502	827.144	-0.00857232	0.190069	-0.0450982	0.964029	0.990252
4932438H23Rik	10.2263	-0.0753139	0.110256	-0.679095	0.497078	0.999481	11.2225	-0.104672	0.111483	-0.934249	0.350176	0.9976	12.0314	-0.167927	0.196239	-0.855412	0.392323	0.77019	15.9309	0.303921	0.292393	1.03908	0.298768	0.571968	16.2959	0.273183	0.306653	0.893962	0.371342	0.723071
4932441J04Rik	10.125	0.146349	0.10327	1.45572	0.145469	0.999481	8.8706	0.0700688	0.11465	0.611747	0.540705	0.9976	9.22674	0.0891068	0.192803	0.464256	0.642465	0.887941	9.37004	0.206559	0.309865	0.665874	0.505491	0.745442	9.94311	0.228002	0.330092	0.691255	0.489405	0.792925
4932442E05Rik	0	NA	NA	NA	NA	NA	0	NA	NA	NA	NA	NA	0	NA	NA	NA	NA	NA	0	NA	NA	NA	NA	NA	0	NA	NA	NA	NA	NA
4932443L11Rik	1.29095	0.0606189	0.0388684	2.2109	0.0270426	0.999481	0.388749	0.0229509	0.0266571	0.886325	0.375442	0.9976	0.353282	0.0431588	0.060092	0.753606	0.451086	NA	0.0396415	0.0271222	0.137306	0.197531	0.843412	NA	0.774213	0.374076	0.20242	1.71704	0.0859719	NA
4932702P03Rik	0.0762766	0.00650008	0.0220333	0.295011	0.767985	0.999481	0.170259	0.00956559	0.0212663	0.432428	0.66543	0.9976	0	NA	NA	NA	NA	NA	0	NA	NA	NA	NA	NA	0	NA	NA	NA	NA	NA
4933400A11Rik	0	NA	NA	NA	NA	NA	0	NA	NA	NA	NA	NA	0	NA	NA	NA	NA	NA	0	NA	NA	NA	NA	NA	0	NA	NA	NA	NA	NA
4933400C23Rik	0.715825	0.0358666	0.0411118	0.943948	0.345196	0.999481	0.237911	-0.00473039	0.0232287	-0.210051	0.833628	0.9976	1.09346	0.121179	0.101507	1.34594	0.178323	NA	0.198497	-0.0462707	0.137306	-0.343053	0.731559	NA	1.01163	0.234966	0.21746	1.10564	0.26888	NA
4933400F21Rik	0	NA	NA	NA	NA	NA	0	NA	NA	NA	NA	NA	0	NA	NA	NA	NA	NA	0	NA	NA	NA	NA	NA	0	NA	NA	NA	NA	NA
4933400L20Rik	0.304175	0.0189559	0.0261957	0.739537	0.459581	0.999481	1.65557	0.150675	0.0570113	3.43162	0.000599979	0.799217	0.563361	0.0924326	0.0730817	1.27153	0.203541	NA	0.657819	0.143111	0.141327	1.0019	0.316394	NA	0.144056	0.0299344	0.137723	0.217352	0.827934	NA
4933401B06Rik	0.72093	0.0274858	0.0265574	1.23145	0.218156	0.999481	0	NA	NA	NA	NA	NA	0	NA	NA	NA	NA	NA	0	NA	NA	NA	NA	NA	0	NA	NA	NA	NA	NA
4933401H06Rik	0	NA	NA	NA	NA	NA	0	NA	NA	NA	NA	NA	0	NA	NA	NA	NA	NA	0	NA	NA	NA	NA	NA	0	NA	NA	NA	NA	NA
4933401J01Rik	0	NA	NA	NA	NA	NA	0	NA	NA	NA	NA	NA	0	NA	NA	NA	NA	NA	0	NA	NA	NA	NA	NA	0	NA	NA	NA	NA	NA
4933402C05Rik	0	NA	NA	NA	NA	NA	0	NA	NA	NA	NA	NA	0	NA	NA	NA	NA	NA	0	NA	NA	NA	NA	NA	0	NA	NA	NA	NA	NA
4933402C06Rik	0.12836	0.00879012	0.0220333	0.398946	0.689933	0.999481	0.419535	0.0175992	0.0216917	0.76082	0.446765	0.9976	0.160041	0.0133155	0.0491562	0.270881	0.786482	NA	0	NA	NA	NA	NA	NA	0.0849849	0.0299344	0.137723	0.217352	0.827934	NA
4933402D24Rik	2.42632	-0.102262	0.0764739	-1.34132	0.179816	0.999481	3.66077	-0.011321	0.0631185	-0.179373	0.857645	0.9976	3.34997	-0.126093	0.165736	-0.758566	0.448112	0.802158	3.24451	-0.233235	0.31903	-0.721303	0.470723	0.719954	3.94554	-0.149323	0.325804	-0.47357	0.635807	0.862164
4933402E13Rik	0.86193	0.0377123	0.0403	1.09556	0.273271	0.999481	0.264228	-0.00400037	0.0213749	-0.182879	0.854893	0.9976	0.410153	-0.00157487	0.0625251	-0.0263114	0.979009	NA	1.11827	0.182024	0.210153	1.08202	0.279246	NA	0.25575	-0.0490917	0.137723	-0.352769	0.724262	NA
4933402J07Rik	9.88909	0.0871778	0.100393	0.883636	0.376892	0.999481	11.9997	0.100579	0.0911589	1.12519	0.26051	0.9976	9.34701	-0.0081232	0.175961	-0.0463176	0.963057	0.991019	18.867	0.658921	0.330534	2.03664	0.0416862	0.190185	9.7753	-0.053093	0.337264	-0.159412	0.873344	0.960537
4933402J10Rik	2.3987	-0.0419126	0.0663575	-0.635422	0.525153	0.999481	3.82654	0.0177195	0.0554114	0.324099	0.745863	0.9976	5.17914	0.122584	0.136409	0.940203	0.347113	0.739672	11.0115	0.712954	0.312176	2.44135	0.0146325	0.0984204	2.72887	-0.265428	0.272891	-1.07946	0.280381	0.658835
4933402N03Rik	0	NA	NA	NA	NA	NA	0	NA	NA	NA	NA	NA	0	NA	NA	NA	NA	NA	0	NA	NA	NA	NA	NA	0	NA	NA	NA	NA	NA
4933402N22Rik	0.631418	0.017698	0.034274	0.619542	0.53556	0.999481	0.379327	-0.00185555	0.0237915	-0.0838014	0.933214	0.9976	0.387193	-0.00230279	0.0613776	-0.0404245	0.967755	NA	0.376128	0.00287258	0.15821	0.0186352	0.985132	NA	0.282497	-0.0490917	0.137723	-0.361716	0.717565	NA
4933403L11Rik	0	NA	NA	NA	NA	NA	0	NA	NA	NA	NA	NA	0	NA	NA	NA	NA	NA	0	NA	NA	NA	NA	NA	0	NA	NA	NA	NA	NA
4933403O08Rik	0	NA	NA	NA	NA	NA	0.933957	0.0308335	0.0269818	1.40599	0.159728	0.9976	0	NA	NA	NA	NA	NA	0	NA	NA	NA	NA	NA	0	NA	NA	NA	NA	NA
4933404I11Rik	0.218823	0.0110802	0.0220333	0.504235	0.614096	0.999481	0	NA	NA	NA	NA	NA	0	NA	NA	NA	NA	NA	0	NA	NA	NA	NA	NA	0	NA	NA	NA	NA	NA
4933404K08Rik	0	NA	NA	NA	NA	NA	0	NA	NA	NA	NA	NA	0	NA	NA	NA	NA	NA	0	NA	NA	NA	NA	NA	0	NA	NA	NA	NA	NA
4933404K13Rik	23.3111	-0.0211975	0.130118	-0.162512	0.870903	0.999481	22.8676	-0.159874	0.122117	-1.30462	0.192022	0.9976	29.4791	0.0842551	0.189063	0.445786	0.655752	0.892647	23.6741	-0.472558	0.242958	-1.94376	0.0519243	0.216038	28.7566	-0.056297	0.326156	-0.173267	0.862442	0.956259
4933404O12Rik	25.0726	0.068318	0.125993	0.541995	0.587822	0.999481	29.0935	0.102054	0.124115	0.821499	0.411362	0.9976	29.6263	0.12743	0.187585	0.678971	0.497156	0.825848	32.9471	0.367716	0.26601	1.3826	0.166786	0.417058	37.0173	0.611813	0.275189	2.218	0.026555	0.268659
4933405D12Rik	5.07322	0.0144796	0.0898825	0.160416	0.872554	0.999481	6.5347	0.0668203	0.0944741	0.711343	0.476872	0.9976	4.7343	-0.132725	0.166221	-0.794801	0.42673	0.78811	8.06486	0.306647	0.328019	0.949982	0.342121	0.615103	5.54356	-0.134206	0.335237	-0.401157	0.688305	0.885389
4933405E24Rik	0.998172	-0.01757	0.0366703	-0.473168	0.636094	0.999481	2.3675	0.0114022	0.0277754	0.436986	0.662122	0.9976	1.95605	0.0276677	0.0917436	0.313447	0.753941	0.92822	1.53301	-0.0158093	0.209648	-0.0766773	0.93888	NA	0.976013	-0.152833	0.158589	-1.13663	0.255694	NA
4933405L10Rik	0.469265	0.0173438	0.0220752	0.82458	0.40961	0.999481	0.66384	0.0199902	0.0218168	0.984938	0.324655	0.9976	0	NA	NA	NA	NA	NA	2.924	0.4477	0.227355	2.80584	0.00501848	0.0501376	0	NA	NA	NA	NA	NA
4933405O20Rik	0	NA	NA	NA	NA	NA	0	NA	NA	NA	NA	NA	0	NA	NA	NA	NA	NA	0	NA	NA	NA	NA	NA	0	NA	NA	NA	NA	NA
4933406B15Rik	0	NA	NA	NA	NA	NA	0	NA	NA	NA	NA	NA	0	NA	NA	NA	NA	NA	0	NA	NA	NA	NA	NA	0	NA	NA	NA	NA	NA
4933406B17Rik	0.558813	0.00832087	0.0300806	0.26079	0.794255	0.999481	0.36541	-0.00529991	0.023406	-0.217447	0.82786	0.9976	0.641229	0.0227632	0.0811954	0.272109	0.785538	NA	1.31175	0.273573	0.234007	1.22427	0.220851	NA	0.310521	-0.0670522	0.137723	-0.481996	0.629809	NA
4933406C10Rik	14.0933	0.103688	0.113066	0.925549	0.35468	0.999481	14.6648	0.0609739	0.109696	0.557425	0.577237	0.9976	13.4113	-0.0426768	0.195859	-0.218042	0.827396	0.949318	13.9098	0.0270088	0.309614	0.0869069	0.930746	0.973621	13.9702	-0.087993	0.322036	-0.273221	0.784683	0.926044
4933406D12Rik	0	NA	NA	NA	NA	NA	0	NA	NA	NA	NA	NA	0	NA	NA	NA	NA	NA	0	NA	NA	NA	NA	NA	0	NA	NA	NA	NA	NA
4933406F09Rik	1.49011	-0.0416143	0.0545533	-0.765727	0.443839	0.999481	1.49814	-0.0618016	0.053634	-1.16443	0.244249	0.9976	1.7889	-0.0769983	0.11266	-0.683674	0.494181	NA	2.93831	0.0775877	0.26487	0.304432	0.760799	0.895686	1.52163	-0.440357	0.258099	-1.97238	0.0485664	NA
4933406G16Rik	0.163787	0.00879012	0.0220333	0.398946	0.689933	0.999481	0.617152	0.0194223	0.0215186	0.93248	0.351089	0.9976	0.0800203	0.00820645	0.0491562	0.166946	0.867412	NA	0.0631965	0.0271222	0.137306	0.197531	0.843412	NA	0.193524	0.0802239	0.137723	0.499664	0.617312	NA
4933406I18Rik	465.962	0.19798	0.124828	1.58887	0.112089	0.999481	513.842	0.132702	0.128374	1.03592	0.300241	0.9976	438.109	-0.178004	0.181316	-0.980939	0.326623	0.724425	367.637	-0.832408	0.224948	-3.69966	0.000215892	0.00557583	437.544	-0.426283	0.289146	-1.47771	0.139485	0.526412
4933406J09Rik	10.3643	0.265539	0.110872	2.47971	0.0131491	0.999481	8.93689	0.120518	0.099557	1.23172	0.218054	0.9976	11.3237	0.45868	0.195114	2.37637	0.0174841	0.220827	10.546	0.613578	0.321985	1.90637	0.0566016	0.226946	12.3664	0.951024	0.316893	2.98003	0.00288218	0.0732816
4933406J10Rik	0	NA	NA	NA	NA	NA	0	NA	NA	NA	NA	NA	0	NA	NA	NA	NA	NA	0	NA	NA	NA	NA	NA	0	NA	NA	NA	NA	NA
4933406K04Rik	1.23063	-0.0238626	0.0442844	-0.531912	0.594787	0.999481	1.33219	-0.0255954	0.0393693	-0.665614	0.505658	0.9976	1.52704	-0.0479619	0.103759	-0.455734	0.648581	NA	1.93247	-0.00527034	0.243781	-0.0217641	0.982636	NA	1.42037	-0.212604	0.233303	-0.982569	0.32582	NA
4933406L23Rik	0	NA	NA	NA	NA	NA	0	NA	NA	NA	NA	NA	0	NA	NA	NA	NA	NA	0	NA	NA	NA	NA	NA	0	NA	NA	NA	NA	NA
4933406M09Rik	1.6698	0.0232096	0.0388718	0.654401	0.512854	0.999481	1.01928	-0.00647172	0.0406204	-0.162197	0.871151	0.9976	1.03143	-0.0155082	0.0786699	-0.200037	0.841452	NA	1.88508	0.185439	0.249384	0.776233	0.437611	NA	0.725795	-0.123349	0.14729	-0.908749	0.363483	NA
4933406P04Rik	0.902793	-0.00400906	0.0427289	-0.0927964	0.926065	0.999481	1.04651	-0.00188926	0.0399662	-0.0469216	0.962576	0.9976	1.07119	-0.0126597	0.101737	-0.124794	0.900687	NA	2.00076	0.249789	0.268448	0.959268	0.337424	NA	0.862547	-0.122505	0.197311	-0.680191	0.496384	NA
4933407E24Rik	0	NA	NA	NA	NA	NA	0	NA	NA	NA	NA	NA	0	NA	NA	NA	NA	NA	0	NA	NA	NA	NA	NA	0	NA	NA	NA	NA	NA
4933407I05Rik	0	NA	NA	NA	NA	NA	0	NA	NA	NA	NA	NA	0	NA	NA	NA	NA	NA	0	NA	NA	NA	NA	NA	0	NA	NA	NA	NA	NA
4933407I08Rik	0	NA	NA	NA	NA	NA	0	NA	NA	NA	NA	NA	0	NA	NA	NA	NA	NA	0	NA	NA	NA	NA	NA	0	NA	NA	NA	NA	NA
4933407K13Rik	49.28	-0.0370937	0.130655	-0.283937	0.776459	0.999481	59.1491	0.0453215	0.128268	0.353902	0.723413	0.9976	62.2951	0.0892644	0.170141	0.525223	0.599428	0.871331	69.0224	0.3038	0.250406	1.21478	0.224448	0.489893	58.8119	-0.17657	0.24835	-0.711271	0.476916	0.788443
4933407L21Rik	1.48899	-0.0380528	0.0463343	-0.83032	0.406358	0.999481	1.94771	-0.0264872	0.0487624	-0.551824	0.581069	0.9976	2.45259	-0.012392	0.132576	-0.0941178	0.925016	0.978467	2.73729	0.0507822	0.280606	0.180905	0.856442	0.941513	1.9093	-0.232045	0.247319	-1.0293	0.30334	NA
4933408A14Rik	0.145882	0.00879012	0.0220333	0.398946	0.689933	0.999481	0	NA	NA	NA	NA	NA	0.153915	0.0133155	0.0491562	0.270881	0.786482	NA	0	NA	NA	NA	NA	NA	0.0713645	0.0299344	0.137723	0.217352	0.827934	NA
4933408B17Rik	94.057	0.0858662	0.130651	0.658777	0.510039	0.999481	100.394	0.0141834	0.127221	0.111604	0.911138	0.9976	96.2669	-0.121249	0.186007	-0.651651	0.514627	0.834563	97.2228	-0.175227	0.264047	-0.66442	0.506421	0.745963	92.0596	-0.49558	0.286028	-1.73713	0.0823649	0.427887
4933408J17Rik	1.16473	0.0399287	0.0331937	1.61284	0.106779	0.999481	0.24248	0.00671819	0.0212663	0.309462	0.75697	0.9976	0.814496	0.0802476	0.0721449	1.23761	0.215861	NA	0.147959	0.00877399	0.137306	0.0639011	0.949049	NA	0.215425	0.0371187	0.137723	0.263684	0.792024	NA
4933408N05Rik	0	NA	NA	NA	NA	NA	0	NA	NA	NA	NA	NA	0	NA	NA	NA	NA	NA	0	NA	NA	NA	NA	NA	0	NA	NA	NA	NA	NA
4933409D19Rik	0	NA	NA	NA	NA	NA	0	NA	NA	NA	NA	NA	0	NA	NA	NA	NA	NA	0	NA	NA	NA	NA	NA	0	NA	NA	NA	NA	NA
4933409F18Rik	0.68699	-0.0415824	0.0296985	-1.26781	0.204865	0.999481	0.977594	-0.0462829	0.0369676	-1.36385	0.172615	0.9976	2.96945	0.0858643	0.110462	0.824876	0.409442	0.778421	1.79912	-0.0122718	0.217414	-0.0565108	0.954935	NA	1.30624	-0.191713	0.210046	-1.06865	0.285227	NA
4933409G03Rik	5.81745	0.0508445	0.076467	0.680245	0.49635	0.999481	8.08569	0.0918656	0.0747218	1.28151	0.200015	0.9976	6.50771	0.0863584	0.156712	0.55888	0.576243	0.861664	12.441	0.658151	0.323948	2.09947	0.0357756	0.173271	4.13741	-0.424517	0.307947	-1.46403	0.143186	0.532551
4933411E02Rik	1.62235	0.0410232	0.0403009	1.23742	0.215932	0.999481	0.380165	-0.00682191	0.0212675	-0.439089	0.660597	0.9976	0.599914	-0.00723586	0.0600022	-0.170065	0.864959	NA	0.707011	-0.00535539	0.157491	-0.0345852	0.97241	NA	0.491395	-0.0419141	0.137864	-0.412476	0.67999	NA
4933411E06Rik	0	NA	NA	NA	NA	NA	0	NA	NA	NA	NA	NA	0	NA	NA	NA	NA	NA	0	NA	NA	NA	NA	NA	0	NA	NA	NA	NA	NA
4933411E08Rik	1.10186	0.0167676	0.0409147	0.418726	0.675416	0.999481	1.10829	0.00917338	0.0390393	0.238468	0.811518	0.9976	2.2232	0.170738	0.125379	1.47439	0.140377	0.529258	1.00571	0.0223432	0.224586	0.0951284	0.924213	NA	3.32501	0.562801	0.281068	2.03161	0.0421928	0.330582
4933411G06Rik	0.512271	-0.0216062	0.0264326	-0.736547	0.461398	0.999481	0.901897	-0.00892231	0.0312121	-0.287023	0.774095	0.9976	0.512314	-0.048416	0.0519524	-0.900751	0.367721	NA	0.589714	0.123677	0.145109	-0.850821	0.394869	NA	0.905183	-0.0787924	0.17078	-0.462201	0.643938	NA
4933411K16Rik	0	NA	NA	NA	NA	NA	0	NA	NA	NA	NA	NA	0	NA	NA	NA	NA	NA	0	NA	NA	NA	NA	NA	0	NA	NA	NA	NA	NA
4933411O13Rik	0	NA	NA	NA	NA	NA	0	NA	NA	NA	NA	NA	0	NA	NA	NA	NA	NA	0	NA	NA	NA	NA	NA	0	NA	NA	NA	NA	NA
4933412A08Rik	0.491362	0.0173438	0.0220752	0.845109	0.39805	0.999481	0	NA	NA	NA	NA	NA	0	NA	NA	NA	NA	NA	0	NA	NA	NA	NA	NA	0	NA	NA	NA	NA	NA
4933412E12Rik	10.0324	-0.0833972	0.110773	-0.744659	0.456478	0.999481	11.0311	-0.086544	0.102264	-0.836713	0.402754	0.9976	14.1205	0.0569827	0.196059	0.290034	0.77179	0.934954	13.0858	-0.0348827	0.308167	-0.112604	0.910344	0.965948	13.7734	-0.0354312	0.318064	-0.110814	0.911764	0.974802
4933412E24Rik	0	NA	NA	NA	NA	NA	0	NA	NA	NA	NA	NA	0.143219	0.0133155	0.0491562	0.270881	0.786482	NA	0	NA	NA	NA	NA	NA	0	NA	NA	NA	NA	NA
4933412L11Rik	0	NA	NA	NA	NA	NA	0	NA	NA	NA	NA	NA	0	NA	NA	NA	NA	NA	0	NA	NA	NA	NA	NA	0	NA	NA	NA	NA	NA
4933412O06Rik	0.280216	-0.00664859	0.0220482	-0.251106	0.801732	0.999481	0.696612	0.0065784	0.0243104	0.269361	0.787652	0.9976	0.437375	-0.0076161	0.0557201	-0.106678	0.915044	NA	1.11291	0.139569	0.191231	0.75573	0.449811	NA	0.635277	0.0159336	0.161613	0.106336	0.915316	NA
4933413C19Rik	0	NA	NA	NA	NA	NA	0	NA	NA	NA	NA	NA	0	NA	NA	NA	NA	NA	0	NA	NA	NA	NA	NA	0	NA	NA	NA	NA	NA
4933413J09Rik	5.09955	-0.0907528	0.0958849	-0.936499	0.349016	0.999481	5.27068	-0.150664	0.0937713	-1.61981	0.105272	0.9976	7.94667	0.0518525	0.182286	0.286265	0.774675	0.935688	9.84415	0.494299	0.305777	1.61594	0.106106	0.327835	7.09258	-0.201633	0.323638	-0.622189	0.533818	0.815458
4933413L06Rik	0	NA	NA	NA	NA	NA	0	NA	NA	NA	NA	NA	0	NA	NA	NA	NA	NA	0	NA	NA	NA	NA	NA	0	NA	NA	NA	NA	NA
4933414I15Rik	0.884988	0.0507809	0.0356093	1.78692	0.0739511	0.999481	0.694372	0.0440696	0.0319865	1.4878	0.136805	0.9976	0	NA	NA	NA	NA	NA	1.41196	0.207769	0.166407	1.58164	0.113733	NA	0	NA	NA	NA	NA	NA
4933415A04Rik	2.32708	-0.0670727	0.0639009	-1.04605	0.295536	0.999481	4.55808	0.0349821	0.0649631	0.544124	0.586356	0.9976	2.44628	-0.227427	0.141039	-1.62002	0.105227	0.474194	6.87246	0.498852	0.32627	1.55411	0.120158	0.350149	2.71495	-0.491139	0.298932	-1.73232	0.083216	0.430415
4933415F23Rik	0	NA	NA	NA	NA	NA	0	NA	NA	NA	NA	NA	0	NA	NA	NA	NA	NA	0	NA	NA	NA	NA	NA	0	NA	NA	NA	NA	NA
4933415J04Rik	0	NA	NA	NA	NA	NA	0	NA	NA	NA	NA	NA	0	NA	NA	NA	NA	NA	0	NA	NA	NA	NA	NA	0	NA	NA	NA	NA	NA
4933416C03Rik	0	NA	NA	NA	NA	NA	0	NA	NA	NA	NA	NA	0	NA	NA	NA	NA	NA	0	NA	NA	NA	NA	NA	0	NA	NA	NA	NA	NA
4933416E03Rik	0.19759	0.0110802	0.0220333	0.501855	0.61577	0.999481	0.476976	0.0188182	0.022424	0.847908	0.396489	0.9976	1.16031	0.186614	0.0986634	2.35834	0.0183569	NA	0.695795	0.233126	0.178922	1.32725	0.184427	NA	0.554033	0.16514	0.14347	0.981082	0.326552	NA
4933416E14Rik	0	NA	NA	NA	NA	NA	0.177683	0.00707411	0.0212663	0.332643	0.739404	0.9976	0	NA	NA	NA	NA	NA	0	NA	NA	NA	NA	NA	0	NA	NA	NA	NA	NA
4933416I08Rik	0	NA	NA	NA	NA	NA	0	NA	NA	NA	NA	NA	0	NA	NA	NA	NA	NA	0	NA	NA	NA	NA	NA	0.509909	0.150379	0.13867	0.905037	0.365446	NA
4933416M07Rik	0	NA	NA	NA	NA	NA	0	NA	NA	NA	NA	NA	0	NA	NA	NA	NA	NA	0	NA	NA	NA	NA	NA	0	NA	NA	NA	NA	NA
4933416O17Rik	0.447205	-0.0103384	0.0257178	-0.37366	0.708657	0.999481	0.39881	-0.0157444	0.0236837	-0.567723	0.570223	0.9976	0.847763	0.00684125	0.0706682	0.0973054	0.922484	NA	0.395813	-0.096667	0.138005	-0.664038	0.506666	NA	0.480553	-0.098291	0.138486	-0.675275	0.499501	NA
4933417A18Rik	3.91387	0.0891578	0.0844717	1.08528	0.277798	0.999481	2.60239	-0.0410946	0.0679388	-0.608609	0.542784	0.9976	2.7282	-0.0725046	0.142173	-0.506492	0.612512	0.875173	6.02134	0.493532	0.322644	1.56764	0.116965	0.345643	2.3838	-0.421134	0.303083	-1.42117	0.155267	0.545527
4933417C20Rik	8.87688	0.0936378	0.109239	0.862818	0.388237	0.999481	9.21779	0.052838	0.103001	0.512197	0.608513	0.9976	7.79033	-0.120459	0.192014	-0.624711	0.532161	0.842231	10.9291	0.369519	0.301242	1.22878	0.219153	0.484136	9.05277	-0.00946101	0.331349	-0.0284781	0.977281	0.99326
4933417D19Rik	0	NA	NA	NA	NA	NA	0	NA	NA	NA	NA	NA	0.245124	0.0235336	0.0491562	0.50325	0.614789	NA	0	NA	NA	NA	NA	NA	0	NA	NA	NA	NA	NA
4933417E11Rik	0	NA	NA	NA	NA	NA	0	NA	NA	NA	NA	NA	0	NA	NA	NA	NA	NA	0.0631965	0.0271222	0.137306	0.197531	0.843412	NA	0.288112	0.0550791	0.137723	0.411087	0.681009	NA
4933417G07Rik	0	NA	NA	NA	NA	NA	0	NA	NA	NA	NA	NA	0	NA	NA	NA	NA	NA	0	NA	NA	NA	NA	NA	0	NA	NA	NA	NA	NA
4933417O13Rik	0	NA	NA	NA	NA	NA	0	NA	NA	NA	NA	NA	0	NA	NA	NA	NA	NA	0	NA	NA	NA	NA	NA	0	NA	NA	NA	NA	NA
4933421A08Rik	19.2741	0.102169	0.0932418	1.13196	0.257652	0.999481	20.2964	0.0728677	0.0854072	0.869973	0.384315	0.9976	18.2928	0.0602179	0.173455	0.350056	0.726297	0.918058	24.1167	0.322267	0.321907	1.01579	0.309728	0.583523	19.383	0.105032	0.317146	0.330934	0.740694	0.907945
4933421D24Rik	0	NA	NA	NA	NA	NA	0	NA	NA	NA	NA	NA	0	NA	NA	NA	NA	NA	0	NA	NA	NA	NA	NA	0	NA	NA	NA	NA	NA
4933421I07Rik	0.513439	0.0190092	0.0222366	0.875306	0.381408	0.999481	0	NA	NA	NA	NA	NA	0	NA	NA	NA	NA	NA	0.187753	0.0827989	0.13741	0.509679	0.610277	NA	0	NA	NA	NA	NA	NA
4933421O10Rik	60.3074	-0.0661919	0.130795	-0.505292	0.613353	0.999481	68.1732	-0.0598438	0.128374	-0.465173	0.641807	0.9976	78.7102	0.110848	0.176965	0.625919	0.531368	0.842231	83.5065	0.261494	0.258528	1.0104	0.312302	0.586596	87.7704	0.311778	0.265774	1.17201	0.241192	0.624726
4933422A05Rik	1.53439	0.00337324	0.0504137	0.0661945	0.947223	0.999481	1.39362	-0.0235648	0.0521329	-0.446233	0.655429	0.9976	2.47606	0.0839035	0.124423	0.691868	0.48902	0.821885	1.42351	-0.0944477	0.251854	-0.363715	0.716071	NA	1.36146	-0.193358	0.248852	-0.803434	0.421724	NA
4933423L19Rik	0	NA	NA	NA	NA	NA	0	NA	NA	NA	NA	NA	0	NA	NA	NA	NA	NA	0	NA	NA	NA	NA	NA	0	NA	NA	NA	NA	NA
4933423P22Rik	0	NA	NA	NA	NA	NA	0	NA	NA	NA	NA	NA	0	NA	NA	NA	NA	NA	0	NA	NA	NA	NA	NA	0	NA	NA	NA	NA	NA
4933424G06Rik	3.53716	0.0616376	0.0833096	0.747261	0.454906	0.999481	3.48674	0.0199696	0.0720426	0.278047	0.780976	0.9976	2.45141	-0.171403	0.153425	-1.11146	0.266371	0.672817	4.68799	0.280822	0.325483	0.880507	0.378585	0.650108	3.38961	-0.0358042	0.312239	-0.115299	0.908208	0.973148
4933424H11Rik	0	NA	NA	NA	NA	NA	0	NA	NA	NA	NA	NA	0	NA	NA	NA	NA	NA	0	NA	NA	NA	NA	NA	0	NA	NA	NA	NA	NA
4933424L21Rik	6.70428	-0.128249	0.0940063	-1.3535	0.175895	0.999481	8.36394	-0.0890635	0.0970982	-0.907678	0.364049	0.9976	7.19406	-0.338135	0.179761	-1.85306	0.0638734	0.389653	6.14963	-0.968731	0.329494	-2.92169	0.00348134	0.0392257	9.77108	-0.308947	0.325888	-0.952255	0.340967	0.703826
4933424M12Rik	3.2719	-0.10853	0.0701573	-1.56129	0.118455	0.999481	5.07541	-0.0312461	0.0739159	-0.422184	0.672891	0.9976	5.53208	-0.0417909	0.166726	-0.248824	0.803497	0.943022	4.02589	-0.457701	0.316298	-1.43258	0.151977	0.399198	4.67351	-0.449521	0.326543	-1.40383	0.160369	0.551961
4933424N20Rik	0.193874	-0.00756724	0.0220333	-0.341785	0.732513	0.999481	1.27745	0.0368027	0.0375941	1.1031	0.269984	0.9976	0.295392	-0.0193823	0.0508819	-0.378148	0.705321	NA	0.543903	0.0154994	0.17032	0.103614	0.917475	NA	0.31669	-0.0670522	0.137723	-0.483821	0.628513	NA
4933425D22Rik	0	NA	NA	NA	NA	NA	0	NA	NA	NA	NA	NA	0	NA	NA	NA	NA	NA	0	NA	NA	NA	NA	NA	0	NA	NA	NA	NA	NA
4933425L06Rik	1.38513	-0.027147	0.0425818	-0.635559	0.525064	0.999481	1.54003	-0.0220355	0.0350027	-0.654807	0.512592	0.9976	1.34821	-0.12006	0.0995528	-1.22805	0.219428	NA	1.28013	-0.242995	0.202148	-1.32661	0.184637	NA	1.52631	-0.233863	0.213646	-1.25665	0.20888	NA
4933425M03Rik	0.273044	-0.0121635	0.022052	-0.501314	0.61615	0.999481	0.327333	-0.0140099	0.0212808	-0.596074	0.551126	0.9976	0.524892	-0.0214517	0.0591375	-0.377902	0.705503	NA	0.486826	-0.0751439	0.149751	-0.54133	0.58828	NA	0.4485	-0.0920632	0.138124	-0.644139	0.519485	NA
4933426K07Rik	0	NA	NA	NA	NA	NA	0	NA	NA	NA	NA	NA	0	NA	NA	NA	NA	NA	0	NA	NA	NA	NA	NA	0	NA	NA	NA	NA	NA
4933427D06Rik	92.7079	0.289874	0.127744	2.30446	0.021197	0.999481	89.0142	0.141366	0.121158	1.17322	0.240709	0.9976	134.692	0.691759	0.193017	3.62317	0.000291019	0.0218692	159.906	1.16708	0.295065	3.96218	7.43e-05	0.00263653	117.596	0.593092	0.333225	1.76708	0.0772149	0.420126
4933427D14Rik	111.502	-0.057746	0.120384	-0.479343	0.631695	0.999481	127.654	-0.0266885	0.120242	-0.22182	0.824454	0.9976	140.552	0.0930991	0.131809	0.706127	0.480109	0.817948	138.537	0.062535	0.196207	0.318567	0.750055	0.889996	149.82	0.178988	0.19774	0.904839	0.36555	0.72011
4933427E11Rik	2.56454	0.0834171	0.0488825	2.42608	0.015263	0.999481	0.614236	0.0166886	0.0325018	0.557937	0.576887	0.9976	0.594583	0.0334593	0.0798845	0.470163	0.638239	NA	0.700361	0.126402	0.200093	0.677728	0.497944	NA	0.462987	0.0335581	0.173535	0.177486	0.859127	NA
4933427E13Rik	1.08013	0.0685201	0.0522955	1.42011	0.155576	0.999481	1.28712	0.0482395	0.042526	1.26674	0.205248	0.9976	1.63549	0.201636	0.122095	1.83372	0.0666962	NA	1.53969	0.472825	0.284403	1.73432	0.0828612	NA	0.71414	0.0895637	0.218274	0.423489	0.671938	NA
4933427G23Rik	44.3138	0.0202624	0.130518	0.155736	0.876241	0.999481	47.8912	-0.0239912	0.128086	-0.187499	0.851269	0.9976	49.0046	-0.0633145	0.185431	-0.341743	0.732544	0.919776	55.939	0.190904	0.256684	0.744705	0.45645	0.70927	51.9973	-0.060988	0.269275	-0.226476	0.820831	0.940973
4933427I04Rik	1.29987	0.02687	0.0387989	0.749088	0.453804	0.999481	1.13165	0.0164215	0.0363916	0.463354	0.643111	0.9976	1.03103	0.0340805	0.0978681	0.350187	0.726198	NA	4.33688	0.993097	0.320465	3.18468	0.00144915	0.0212349	0.834145	-0.0141585	0.212302	-0.0628245	0.949906	NA
4933427I22Rik	0.538459	-0.00953284	0.0299945	-0.324995	0.745185	0.999481	0.371687	-0.0182668	0.023511	-0.724268	0.468901	0.9976	0.71916	-0.0121441	0.0688522	-0.175551	0.860647	NA	2.05606	0.199212	0.214375	1.02875	0.303598	NA	0.503437	-0.126119	0.156784	-0.79872	0.424453	NA
4933427J07Rik	0.285352	0.0133702	0.0220333	0.616247	0.537731	0.999481	0.0482627	0.00458262	0.0212663	0.215487	0.829388	0.9976	0.260801	0.0235336	0.0491562	0.503897	0.614334	NA	0	NA	NA	NA	NA	NA	0.0849849	0.0299344	0.137723	0.217352	0.827934	NA
4933428C19Rik	0.677011	-0.0353394	0.0353423	-0.971537	0.331281	0.999481	1.42545	0.00209085	0.0365141	0.0576867	0.953998	0.9976	1.11705	-0.0557123	0.108711	-0.503195	0.614827	NA	1.44309	0.0162814	0.247273	0.0646786	0.94843	NA	1.56487	0.0345812	0.239261	0.140841	0.887996	NA
4933428G20Rik	0	NA	NA	NA	NA	NA	0	NA	NA	NA	NA	NA	0	NA	NA	NA	NA	NA	0	NA	NA	NA	NA	NA	0	NA	NA	NA	NA	NA
4933428M09Rik	1.78248	0.00285583	0.0239062	0.121727	0.903115	0.999481	1.53719	-0.00664283	0.0344616	-0.192685	0.847206	0.9976	1.40694	-0.0361881	0.0827948	-0.438162	0.661269	NA	2.04087	0.023947	0.197173	0.123303	0.901867	NA	1.46419	-0.0882707	0.185096	-0.516484	0.605516	NA
4933428P19Rik	0	NA	NA	NA	NA	NA	0	NA	NA	NA	NA	NA	0	NA	NA	NA	NA	NA	0	NA	NA	NA	NA	NA	0	NA	NA	NA	NA	NA
4933429H19Rik	0.0442706	0.00126572	0.0220333	0.0574457	0.95419	0.999481	0.126803	0.00173523	0.0212663	0.0815951	0.934969	0.9976	0.128788	0.00163768	0.0491562	0.0333158	0.973423	NA	0.0594978	-0.00957431	0.137306	-0.0697298	0.944409	NA	0.0724823	-0.0131708	0.137723	-0.0956326	0.923812	NA
4933430A20Rik	0	NA	NA	NA	NA	NA	0	NA	NA	NA	NA	NA	0	NA	NA	NA	NA	NA	0	NA	NA	NA	NA	NA	0	NA	NA	NA	NA	NA
4933430H06Rik	0	NA	NA	NA	NA	NA	0	NA	NA	NA	NA	NA	0	NA	NA	NA	NA	NA	0	NA	NA	NA	NA	NA	0	NA	NA	NA	NA	NA
4933430H16Rik	0.19721	-0.00756724	0.0220333	-0.35214	0.724734	0.999481	0.237983	-0.00929844	0.0212663	-0.448006	0.654149	0.9976	0.23258	-0.0231777	0.0491562	-0.483265	0.628908	NA	0.269052	-0.0635077	0.137379	-0.483677	0.628615	NA	0.326456	-0.0670522	0.137723	-0.498505	0.618128	NA
4933430I17Rik	1.72966	-0.0812906	0.063788	-1.25426	0.209749	0.999481	3.41734	0.0292333	0.070196	0.414899	0.678216	0.9976	3.16819	0.0157592	0.146188	0.106368	0.915291	0.97629	5.32356	0.541602	0.329278	1.63885	0.101244	0.319649	5.53513	0.512267	0.321769	1.55665	0.119554	0.499385
4933430L12Rik	0	NA	NA	NA	NA	NA	0	NA	NA	NA	NA	NA	0	NA	NA	NA	NA	NA	0	NA	NA	NA	NA	NA	0	NA	NA	NA	NA	NA
4933430M04Rik	0	NA	NA	NA	NA	NA	0	NA	NA	NA	NA	NA	0	NA	NA	NA	NA	NA	0	NA	NA	NA	NA	NA	0	NA	NA	NA	NA	NA
4933430N04Rik	0.139744	-0.00462292	0.0220333	-0.215783	0.829157	0.999481	0.16739	-0.00645104	0.0212663	-0.309409	0.757011	0.9976	0.164682	-0.0166089	0.0491562	-0.344483	0.730483	NA	0.190538	-0.0462707	0.137306	-0.343053	0.731559	NA	0.229316	-0.0490917	0.137723	-0.361716	0.717565	NA
4933431C10Rik	0	NA	NA	NA	NA	NA	0	NA	NA	NA	NA	NA	0	NA	NA	NA	NA	NA	0	NA	NA	NA	NA	NA	0	NA	NA	NA	NA	NA
4933431E20Rik	1.34354	0.0652824	0.0459114	1.70255	0.0886524	0.999481	0.203878	-0.00428322	0.0221122	-0.18932	0.849842	0.9976	1.04516	0.149425	0.109912	1.45409	0.14592	NA	2.66201	0.719784	0.28712	2.74768	0.00600179	0.0561593	2.7381	0.95234	0.302862	3.14947	0.00163568	0.0509246
4933431G14Rik	0	NA	NA	NA	NA	NA	0	NA	NA	NA	NA	NA	0	NA	NA	NA	NA	NA	0	NA	NA	NA	NA	NA	0	NA	NA	NA	NA	NA
4933431K14Rik	7.91492	0.0825151	0.0963312	0.868402	0.385175	0.999481	6.4805	-0.0434643	0.0921598	-0.469231	0.638905	0.9976	5.66943	-0.180686	0.160023	-1.12855	0.259087	0.666402	6.58277	-0.189934	0.332681	-0.56827	0.569852	0.788638	8.4552	0.141768	0.335715	0.420423	0.674176	0.879393
4933431K23Rik	8.06861	-0.0496271	0.0896433	-0.553002	0.580262	0.999481	9.68297	-0.0236425	0.0861159	-0.274452	0.783738	0.9976	11.0732	0.0232284	0.180943	0.128492	0.897759	0.972382	14.4626	0.326964	0.332477	0.991672	0.321358	0.595005	9.79949	-0.252439	0.333697	-0.773284	0.439354	0.766623
4933431M02Rik	0	NA	NA	NA	NA	NA	0	NA	NA	NA	NA	NA	0	NA	NA	NA	NA	NA	0	NA	NA	NA	NA	NA	0	NA	NA	NA	NA	NA
4933432G23Rik	0.526416	0.028527	0.0273585	1.09411	0.273906	0.999481	0.221202	0.00956559	0.0212663	0.459335	0.645994	0.9976	0.400974	0.0590089	0.0620492	0.874069	0.382081	NA	0.477483	0.105007	0.137593	0.825836	0.408897	NA	0.436632	0.178493	0.153997	0.948483	0.342884	NA
4933432K03Rik	8.62233	0.319765	0.0992135	3.56479	0.000364141	0.459893	5.57995	0.10801	0.0763053	1.48698	0.13702	0.9976	5.05125	0.302506	0.187947	1.6245	0.104268	0.471917	10.0732	1.00869	0.332683	3.10306	0.00191533	0.0259785	8.92137	0.951752	0.335051	2.8207	0.00479186	0.103409
4933433F19Rik	0.648732	0.0115895	0.0311155	0.368982	0.712141	0.999481	0.395708	-0.0055035	0.0236941	-0.236769	0.812836	0.9976	0.350641	-0.0152653	0.0528839	-0.295795	0.767386	NA	0.308693	-0.0473627	0.137511	-0.349367	0.726814	NA	0.462329	-0.0281585	0.150895	-0.150979	0.879992	NA
4933433G08Rik	0	NA	NA	NA	NA	NA	0	NA	NA	NA	NA	NA	0	NA	NA	NA	NA	NA	0	NA	NA	NA	NA	NA	0	NA	NA	NA	NA	NA
4933433G15Rik	8.33899	0.0627223	0.0830851	0.767041	0.443057	0.999481	9.18468	0.0487803	0.0746968	0.660358	0.509024	0.9976	8.72522	0.0674598	0.164111	0.411953	0.680374	0.900092	8.14927	0.0600159	0.32198	0.18456	0.853574	0.939838	10.1212	0.253056	0.325758	0.765693	0.443859	0.770501
4933433N18Rik	0	NA	NA	NA	NA	NA	0	NA	NA	NA	NA	NA	0.0612809	0.00820645	0.0491562	0.166946	0.867412	NA	0	NA	NA	NA	NA	NA	0	NA	NA	NA	NA	NA
4933434E20Rik	547.169	-0.0743165	0.0890133	-0.834866	0.403793	0.999481	628.543	-0.0276061	0.0834809	-0.330665	0.740898	0.9976	651.696	-0.0368755	0.0961654	-0.383453	0.701384	0.909662	620.057	-0.205399	0.143319	-1.43309	0.151832	0.398925	670.029	-0.122265	0.12662	-0.96559	0.334249	0.698651
4933434M16Rik	0.139744	-0.00462292	0.0220333	-0.215783	0.829157	0.999481	0.16739	-0.00645104	0.0212663	-0.309409	0.757011	0.9976	0.404743	-0.00128876	0.0491826	-0.0311546	0.975146	NA	0.269821	-0.0142187	0.137479	-0.101996	0.91876	NA	0.314301	-0.023947	0.137723	-0.179073	0.857881	NA
4933435F18Rik	0	NA	NA	NA	NA	NA	0	NA	NA	NA	NA	NA	0	NA	NA	NA	NA	NA	0	NA	NA	NA	NA	NA	0	NA	NA	NA	NA	NA
4933435G04Rik	0.562882	0.00959211	0.027382	0.426341	0.669859	0.999481	0.970401	0.0360229	0.0393536	1.1024	0.270289	0.9976	0.755729	0.0334175	0.070593	0.593154	0.553078	NA	0.801093	0.154031	0.210715	0.823242	0.41037	NA	0.373916	-0.023947	0.137723	-0.179073	0.857881	NA
4933436E23Rik	0.0916979	-0.0016786	0.0220333	-0.0761846	0.939272	0.999481	0.582635	0.0231246	0.0316745	0.783571	0.433292	0.9976	0.776797	0.101991	0.091417	1.2079	0.227084	NA	0.123529	-0.0279225	0.137306	-0.20336	0.838854	NA	0.150085	-0.0311313	0.137723	-0.226042	0.821168	NA
4933436F18Rik	0	NA	NA	NA	NA	NA	0	NA	NA	NA	NA	NA	0	NA	NA	NA	NA	NA	0	NA	NA	NA	NA	NA	0	NA	NA	NA	NA	NA
4933436H12Rik	0.788807	0.0201203	0.0293307	0.746199	0.455547	0.999481	0.160464	-0.00645104	0.0212663	-0.309409	0.757011	0.9976	0.156291	-0.0166089	0.0491562	-0.344483	0.730483	NA	1.03848	0.134016	0.169013	0.83492	0.403763	NA	0.218611	-0.0490917	0.137723	-0.361716	0.717565	NA
4933436I01Rik	3.44956	0.0141525	0.0560558	0.256958	0.797211	0.999481	3.20098	-0.00905066	0.0531179	-0.171292	0.863994	0.9976	2.31956	-0.102473	0.101705	-1.02153	0.307002	0.707589	5.52711	0.199103	0.268352	0.764115	0.444799	0.699414	3.46444	-0.0493893	0.264573	-0.187631	0.851166	0.951454
4933436I20Rik	3.01539	0.0042511	0.0638228	0.0670526	0.94654	0.999481	2.92585	-0.0229897	0.0620741	-0.372834	0.709272	0.9976	4.58847	0.125633	0.155058	0.831607	0.405631	0.776055	6.16384	0.469838	0.322187	1.49384	0.135218	0.374773	4.10262	0.11552	0.308682	0.374158	0.708286	0.894383
4933436P19Rik	0.136735	0.00355576	0.0220333	0.161381	0.871793	0.999481	0.0701672	-0.000756253	0.0212663	-0.035561	0.971632	0.9976	0.06874	-0.00347139	0.0491562	-0.0706194	0.943701	NA	0.0789828	-0.00957431	0.137306	-0.0697298	0.944409	NA	0.0957497	-0.0131708	0.137723	-0.0956326	0.923812	NA
4933437G19Rik	0.733526	-0.000770213	0.0347113	-0.0213094	0.982999	0.999847	1.06377	0.0126486	0.0387542	0.330026	0.74138	0.9976	1.42843	0.0770121	0.106537	0.758413	0.448204	NA	1.53377	0.237784	0.266157	0.910564	0.362525	NA	0.91166	-0.00484551	0.211595	-0.0225992	0.98197	NA
4933438A12Rik	0	NA	NA	NA	NA	NA	0.181047	0.00956559	0.0212663	0.459335	0.645994	0.9976	0.230873	0.0184246	0.0491562	0.376227	0.706748	NA	0	NA	NA	NA	NA	NA	0	NA	NA	NA	NA	NA
4933438B17Rik	4.65584	0.13076	0.0760311	1.88481	0.059456	0.999481	4.12805	0.0963021	0.0725437	1.39191	0.163951	0.9976	3.69323	0.130517	0.146295	0.922606	0.356213	0.745983	2.51106	-0.0239603	0.297721	-0.0806283	0.935738	0.975674	3.06944	0.08585	0.294687	0.294982	0.768007	0.920082
4933438K21Rik	0	NA	NA	NA	NA	NA	0	NA	NA	NA	NA	NA	0	NA	NA	NA	NA	NA	0	NA	NA	NA	NA	NA	0	NA	NA	NA	NA	NA
4933439C10Rik	0	NA	NA	NA	NA	NA	0	NA	NA	NA	NA	NA	0	NA	NA	NA	NA	NA	0	NA	NA	NA	NA	NA	0	NA	NA	NA	NA	NA
4933439J24Rik	0	NA	NA	NA	NA	NA	0	NA	NA	NA	NA	NA	0.150469	0.0133155	0.0491562	0.270881	0.786482	NA	0.28649	0.0640774	0.137323	0.586381	0.557619	NA	0	NA	NA	NA	NA	NA
4933439K11Rik	16.659	-0.13879	0.115238	-1.19448	0.232292	0.999481	18.4496	-0.174347	0.116193	-1.49241	0.135591	0.9976	20.4711	-0.158111	0.192171	-0.819149	0.412701	0.780584	18.9951	-0.522899	0.29289	-1.77816	0.0753777	0.26872	20.3579	-0.559565	0.322859	-1.75133	0.0798885	0.425079
4933439N06Rik	0	NA	NA	NA	NA	NA	0	NA	NA	NA	NA	NA	0.0716097	0.00820645	0.0491562	0.166946	0.867412	NA	0	NA	NA	NA	NA	NA	0	NA	NA	NA	NA	NA
4933439N14Rik	0	NA	NA	NA	NA	NA	0.0603491	0.00458262	0.0212663	0.215487	0.829388	0.9976	0	NA	NA	NA	NA	NA	0	NA	NA	NA	NA	NA	0	NA	NA	NA	NA	NA
4933440J02Rik	0.0641798	0.00650008	0.0220333	0.295011	0.767985	0.999481	0	NA	NA	NA	NA	NA	0	NA	NA	NA	NA	NA	0	NA	NA	NA	NA	NA	0.0849849	0.0299344	0.137723	0.217352	0.827934	NA
4933440M02Rik	6.38382	0.0655827	0.0860761	0.778162	0.436474	0.999481	5.19858	-0.0368689	0.0890052	-0.414475	0.678526	0.9976	5.83355	-0.0121651	0.170585	-0.0713968	0.943082	0.984588	6.25238	0.0428703	0.3243	0.132398	0.894669	0.958658	4.87668	-0.438539	0.331404	-1.3521	0.176343	0.56562
4933440N22Rik	0	NA	NA	NA	NA	NA	0	NA	NA	NA	NA	NA	0	NA	NA	NA	NA	NA	0	NA	NA	NA	NA	NA	0	NA	NA	NA	NA	NA
5031410I06Rik	0	NA	NA	NA	NA	NA	0	NA	NA	NA	NA	NA	0	NA	NA	NA	NA	NA	0.0469383	0.0271222	0.137306	0.197531	0.843412	NA	0	NA	NA	NA	NA	NA
5031415H12Rik	0	NA	NA	NA	NA	NA	0	NA	NA	NA	NA	NA	0	NA	NA	NA	NA	NA	0	NA	NA	NA	NA	NA	0	NA	NA	NA	NA	NA
5031425E22Rik	952.882	0.0332983	0.118746	0.280472	0.779115	0.999481	1014.58	-0.0689209	0.120031	-0.574108	0.565895	0.9976	949.942	-0.33414	0.136359	-2.44979	0.014294	0.20306	913.76	-0.568683	0.161562	-3.5199	0.00043171	0.00901001	1044.52	-0.319073	0.199657	-1.59843	0.109947	0.48397
5031425F14Rik	11.0246	-0.0359135	0.102927	-0.346754	0.728776	0.999481	14.1152	0.0262123	0.0969635	0.270196	0.78701	0.9976	15.8169	0.138947	0.19466	0.715149	0.474517	0.815974	17.0995	0.363291	0.320085	1.12991	0.258513	0.527831	18.4577	0.422225	0.333767	1.25385	0.209898	0.595849
5031434C07Rik	0	NA	NA	NA	NA	NA	0	NA	NA	NA	NA	NA	0	NA	NA	NA	NA	NA	0	NA	NA	NA	NA	NA	0	NA	NA	NA	NA	NA
5031434O11Rik	37.278	0.133106	0.130227	1.02492	0.305399	0.999481	40.4743	0.107703	0.128275	0.839848	0.400993	0.9976	45.4844	0.296769	0.16801	1.76636	0.0773352	0.421997	43.5251	0.278545	0.226019	1.23158	0.218105	0.483036	39.5132	-0.0981176	0.229771	-0.427138	0.669279	0.877593
5031439G07Rik	643.181	-0.0204236	0.098946	-0.206418	0.836465	0.999481	738.82	0.0225938	0.104963	0.215276	0.829553	0.9976	708.705	-0.170058	0.110659	-1.53674	0.124357	0.505059	646.384	-0.518003	0.12721	-4.07165	4.67e-05	0.00187692	727.006	-0.320053	0.182582	-1.75317	0.0795736	0.424799
5033403F01Rik	1.60169	0.0167684	0.0525915	0.322304	0.747223	0.999481	1.50285	-0.0010726	0.052137	-0.0204586	0.983677	0.998176	1.49794	-0.0214348	0.131324	-0.162349	0.871031	NA	1.93158	0.139281	0.274719	0.496252	0.619717	NA	2.81492	0.474816	0.315426	1.46734	0.142285	0.530982
5033403H07Rik	0.49923	0.0200151	0.0265709	0.808119	0.419022	0.999481	0.148337	0.00173523	0.0212663	0.0815951	0.934969	0.9976	0.138165	0.00163768	0.0491562	0.0333158	0.973423	NA	0.225829	0.0527846	0.137452	0.328274	0.742705	NA	0.397321	0.0939212	0.16718	0.629651	0.528923	NA
5033404E19Rik	0	NA	NA	NA	NA	NA	0	NA	NA	NA	NA	NA	0.0735117	0.00820645	0.0491562	0.166946	0.867412	NA	0	NA	NA	NA	NA	NA	0	NA	NA	NA	NA	NA
5033406O09Rik	7.93655	-0.0753073	0.103885	-0.719519	0.471821	0.999481	9.13461	-0.0424349	0.0839856	-0.503672	0.614492	0.9976	11.3138	0.0504329	0.18255	0.275721	0.782763	0.937499	16.3148	0.673792	0.313714	2.14668	0.0318186	0.161536	20.5695	0.835214	0.336935	2.4535	0.0141474	0.195855
5033417F24Rik	1.73304	-0.0521216	0.0626141	-0.827403	0.408008	0.999481	1.28873	-0.0937349	0.0464221	-2.32114	0.0202791	0.9976	3.30794	0.066272	0.139779	0.4823	0.629593	0.881903	1.79958	-0.327064	0.278389	-1.16055	0.245825	NA	2.85075	0.0152287	0.312073	0.0482604	0.961509	0.9894
5033421B08Rik	18.2003	0.329594	0.112304	3.08854	0.00201145	0.635695	15.0253	0.236832	0.114442	2.09122	0.0365087	0.9976	20.9956	0.764488	0.195319	3.92444	8.69e-05	0.0114958	16.8153	0.690756	0.31536	2.19162	0.0284069	0.150346	14.1975	0.364047	0.33728	1.06623	0.286319	0.664588
5033423K11Rik	0	NA	NA	NA	NA	NA	0	NA	NA	NA	NA	NA	0	NA	NA	NA	NA	NA	0	NA	NA	NA	NA	NA	0	NA	NA	NA	NA	NA
5033424D13Rik	0	NA	NA	NA	NA	NA	0	NA	NA	NA	NA	NA	0	NA	NA	NA	NA	NA	0	NA	NA	NA	NA	NA	0	NA	NA	NA	NA	NA
5033425B01Rik	0	NA	NA	NA	NA	NA	0	NA	NA	NA	NA	NA	0	NA	NA	NA	NA	NA	0	NA	NA	NA	NA	NA	0	NA	NA	NA	NA	NA
5033426E14Rik	0.496469	0.0145952	0.0322756	0.43692	0.66217	0.999481	1.0839	0.0394666	0.037276	1.188	0.234831	0.9976	0.523533	0.0179452	0.064647	0.283934	0.776461	NA	2.49441	0.545121	0.265397	2.34592	0.01898	0.115837	0.223732	-0.0490917	0.137723	-0.361716	0.717565	NA
5033426O07Rik	0	NA	NA	NA	NA	NA	0.0890695	0.00458262	0.0212663	0.215487	0.829388	0.9976	0	NA	NA	NA	NA	NA	0	NA	NA	NA	NA	NA	0	NA	NA	NA	NA	NA
5033428I22Rik	28.4529	-0.305457	0.11874	-2.5464	0.0108839	0.999481	38.7695	-0.134725	0.117504	-1.14123	0.253774	0.9976	58.4807	0.453956	0.189386	3.91384	9.08e-05	0.0116952	79.2253	0.734072	0.326684	2.25151	0.024353	0.136029	44.6615	-0.252755	0.318981	-0.793203	0.427659	0.759084
5033430I15Rik	1.91616	-0.0481675	0.0649736	-0.739321	0.459712	0.999481	2.60015	-0.0109093	0.0693844	-0.155497	0.876429	0.9976	3.01368	0.0215771	0.151579	0.142346	0.886806	0.969348	2.14128	-0.230761	0.294691	-0.762281	0.445893	NA	3.16921	0.0868181	0.328057	0.261001	0.794092	0.929732
5330406M23Rik	0	NA	NA	NA	NA	NA	0	NA	NA	NA	NA	NA	0	NA	NA	NA	NA	NA	0	NA	NA	NA	NA	NA	0	NA	NA	NA	NA	NA
5330409N07Rik	0	NA	NA	NA	NA	NA	0	NA	NA	NA	NA	NA	0	NA	NA	NA	NA	NA	0	NA	NA	NA	NA	NA	0	NA	NA	NA	NA	NA
5330411J11Rik	0.139744	-0.00462292	0.0220333	-0.215783	0.829157	0.999481	0.16739	-0.00645104	0.0212663	-0.309409	0.757011	0.9976	0.24164	-0.0114998	0.0491562	-0.2405	0.809943	NA	0.768972	0.133261	0.186133	0.710864	0.477169	NA	0.716389	0.130059	0.188137	0.666879	0.50485	NA
5330411O13Rik	1.43389	-0.019129	0.0446592	-0.430125	0.667105	0.999481	1.53425	-0.0224329	0.0411129	-0.558681	0.576379	0.9976	1.97336	-0.0102674	0.0991254	-0.103618	0.917473	0.976798	1.05768	-0.300446	0.199982	-1.69596	0.0898933	NA	1.79335	-0.133378	0.261976	-0.519111	0.603683	NA
5330413D20Rik	0	NA	NA	NA	NA	NA	0	NA	NA	NA	NA	NA	0	NA	NA	NA	NA	NA	0	NA	NA	NA	NA	NA	0	NA	NA	NA	NA	NA
5330413P13Rik	0.852667	0.0380625	0.0337799	1.41035	0.158437	0.999481	0.240785	0.00422671	0.0212663	0.198751	0.842457	0.9976	0.881983	0.0987891	0.081424	1.44379	0.148798	NA	0.0789828	-0.00957431	0.137306	-0.0697298	0.944409	NA	0.692325	0.184987	0.16892	1.04978	0.293818	NA
5330416C01Rik	0.482398	0.026929	0.0265981	1.01702	0.309145	0.999481	0.555853	0.0351254	0.029242	1.21513	0.224317	0.9976	0.356943	0.0433742	0.0602381	0.755029	0.450232	NA	3.59698	0.590096	0.250724	3.35285	0.000799844	0.0138976	1.60236	0.451542	0.217087	2.33574	0.0195048	NA
5330417C22Rik	41.9411	-0.0668357	0.124468	-0.534916	0.592708	0.999481	47.0135	-0.0973276	0.127707	-0.760218	0.447124	0.9976	70.0148	0.432737	0.18593	2.33134	0.0197357	0.236689	77.7391	0.760817	0.258837	2.93861	0.00329686	0.0379822	45.5882	-0.644798	0.269491	-2.39111	0.0167975	0.215472
5330417H12Rik	0	NA	NA	NA	NA	NA	0	NA	NA	NA	NA	NA	0	NA	NA	NA	NA	NA	0	NA	NA	NA	NA	NA	0	NA	NA	NA	NA	NA
5330425B07Rik	1.50224	0.0163944	0.0450514	0.370176	0.711251	0.999481	1.14545	-0.0135282	0.0468834	-0.280459	0.779125	0.9976	2.24018	0.105816	0.119001	0.918986	0.358103	0.747671	3.13193	0.516664	0.302949	1.71798	0.0858009	0.290459	12.3715	1.24586	0.317742	4.11688	3.84e-05	0.00419944
5330426L24Rik	9.30073	0.065795	0.116135	0.569725	0.568864	0.999481	11.0925	0.0978599	0.110035	0.89434	0.37114	0.9976	14.827	0.440827	0.196234	2.26591	0.023457	0.254446	14.6204	0.676476	0.308827	2.18529	0.0288673	0.152059	17.4429	0.964388	0.31252	3.07355	0.00211527	0.0598705
5330429C05Rik	0	NA	NA	NA	NA	NA	0	NA	NA	NA	NA	NA	0	NA	NA	NA	NA	NA	0	NA	NA	NA	NA	NA	0	NA	NA	NA	NA	NA
5330434G04Rik	6.92027	0.00757456	0.0947777	0.0811382	0.935332	0.999481	7.20995	-0.022279	0.0978176	-0.229923	0.818152	0.9976	8.05921	0.0154932	0.179305	0.0872762	0.930452	0.980475	9.36802	0.209326	0.329523	0.644019	0.519563	0.754782	6.92497	-0.315556	0.332476	-0.983046	0.325585	0.69199
5330437M03Rik	0	NA	NA	NA	NA	NA	0	NA	NA	NA	NA	NA	0	NA	NA	NA	NA	NA	0	NA	NA	NA	NA	NA	0	NA	NA	NA	NA	NA
5330438D12Rik	25.2466	-0.233644	0.123077	-1.88713	0.0591431	0.999481	32.8325	-0.120296	0.126774	-0.947865	0.343198	0.9976	30.9549	-0.38017	0.182762	-2.07695	0.0378063	0.315045	29.2451	-0.643003	0.289702	-2.21186	0.0269763	0.145244	34.21	-0.418323	0.290395	-1.4384	0.150321	0.539714
5330438I03Rik	0	NA	NA	NA	NA	NA	0	NA	NA	NA	NA	NA	0	NA	NA	NA	NA	NA	0	NA	NA	NA	NA	NA	0	NA	NA	NA	NA	NA
5330439A09Rik	0.218823	0.0110802	0.0220333	0.504235	0.614096	0.999481	0	NA	NA	NA	NA	NA	0	NA	NA	NA	NA	NA	0	NA	NA	NA	NA	NA	0	NA	NA	NA	NA	NA
5330439B14Rik	0	NA	NA	NA	NA	NA	0	NA	NA	NA	NA	NA	0	NA	NA	NA	NA	NA	0	NA	NA	NA	NA	NA	0	NA	NA	NA	NA	NA
5330439K02Rik	42.9293	-0.0364598	0.130505	-0.279402	0.779936	0.999481	49.2293	-0.0122458	0.126131	-0.0971224	0.922629	0.9976	47.4192	-0.145173	0.192026	-0.755537	0.449927	0.803475	41.5816	-0.562387	0.28957	-1.94087	0.0522735	0.216646	51.1544	-0.168767	0.308947	-0.548014	0.583682	0.839109
5330439M10Rik	1.57148	-0.0122921	0.05265	-0.231817	0.81668	0.999481	2.10814	0.00679256	0.0566942	0.120955	0.903727	0.9976	1.79202	-0.0402807	0.123872	-0.320997	0.748213	NA	1.03931	-0.374113	0.219057	-1.89342	0.0583023	NA	2.52897	0.0717985	0.259413	0.280881	0.778802	0.923543
5430400D12Rik	4.06713	0.111696	0.0904898	1.2581	0.208357	0.999481	3.29275	0.00553427	0.066137	0.0837548	0.933251	0.9976	4.81107	0.155914	0.154455	1.03622	0.300098	0.701244	4.91341	0.423461	0.329847	1.27989	0.200583	0.462645	4.15663	0.24131	0.332557	0.717755	0.472908	0.786695
5430401F13Rik	1.22363	-0.0696254	0.0484854	-1.46548	0.142791	0.999481	2.55842	0.00785261	0.0592623	0.131132	0.895671	0.9976	6.59578	0.332198	0.155826	2.33306	0.019645	0.236043	2.94783	0.0903562	0.288384	0.312962	0.75431	0.892486	1.73585	-0.375573	0.25988	-1.67054	0.0948129	NA
5430401H09Rik	114.457	0.207828	0.0802623	3.27753	0.00104721	0.5259	159.047	0.215887	0.0758735	3.69937	0.000216137	0.476702	70.2226	0.39178	0.179821	2.29755	0.0215875	0.246098	508.173	0.918857	0.2952	4.28694	1.81e-05	0.000978464	386.795	1.019	0.298444	4.0124	6.01e-05	0.00598168
5430402E10Rik	0	NA	NA	NA	NA	NA	0	NA	NA	NA	NA	NA	0	NA	NA	NA	NA	NA	0	NA	NA	NA	NA	NA	0	NA	NA	NA	NA	NA
5430402O13Rik	15.032	-0.0190741	0.117641	-0.161761	0.871494	0.999481	16.9603	-0.0236772	0.110708	-0.214598	0.830081	0.9976	18.4913	0.0167818	0.196243	0.0856951	0.931709	0.980512	17.3017	-0.140884	0.316701	-0.446923	0.654931	0.838722	16.2054	-0.41203	0.327687	-1.26493	0.205896	0.59241
5430402P08Rik	0.214124	-0.00756724	0.0220333	-0.355655	0.722099	0.999481	0.256716	-0.00929844	0.0212663	-0.449694	0.652931	0.9976	1.17156	0.0869091	0.0961514	1.02832	0.3038	NA	0.477623	-0.0310089	0.166832	-0.236968	0.812681	NA	0.434578	-0.063532	0.170077	-0.395643	0.692369	NA
5430403G16Rik	45.4626	-0.0718393	0.130789	-0.548661	0.583238	0.999481	51.8245	-0.0412302	0.123221	-0.334056	0.738337	0.9976	49.6722	-0.21584	0.18817	-1.14505	0.25219	0.660184	54.0102	-0.128624	0.247238	-0.520302	0.602853	0.810467	54.8144	-0.171618	0.318522	-0.538498	0.590233	0.842341
5430403N17Rik	0.0729411	0.00650008	0.0220333	0.295011	0.767985	0.999481	0.142618	0.00707411	0.0212663	0.332643	0.739404	0.9976	0.244532	0.0235336	0.0491562	0.463495	0.64301	NA	0	NA	NA	NA	NA	NA	0	NA	NA	NA	NA	NA
5430405H02Rik	175.205	0.162	0.124557	1.30207	0.192894	0.999481	184.608	0.0565699	0.125332	0.451468	0.651652	0.9976	182.47	-0.036241	0.161685	-0.224136	0.822652	0.947622	188.404	0.00955505	0.217708	0.0439016	0.964983	0.986964	172.581	-0.39419	0.237134	-1.66275	0.096362	0.4557
5430416N02Rik	48.8024	0.0174563	0.130817	0.133339	0.893925	0.999481	51.6695	-0.0646241	0.128335	-0.502446	0.615354	0.9976	52.2238	-0.143116	0.174145	-0.820718	0.411807	0.780179	47.6981	-0.489113	0.200595	-2.4355	0.0148714	0.0993608	60.4983	0.0467893	0.242949	0.192753	0.847153	0.94995
5430419D17Rik	0	NA	NA	NA	NA	NA	0	NA	NA	NA	NA	NA	0	NA	NA	NA	NA	NA	0	NA	NA	NA	NA	NA	0	NA	NA	NA	NA	NA
5430420F09Rik	0	NA	NA	NA	NA	NA	0	NA	NA	NA	NA	NA	0	NA	NA	NA	NA	NA	0	NA	NA	NA	NA	NA	0	NA	NA	NA	NA	NA
5430421F17Rik	0	NA	NA	NA	NA	NA	0.0890695	0.00458262	0.0212663	0.215487	0.829388	0.9976	0.580486	0.0505862	0.0542536	0.938367	0.348056	NA	0	NA	NA	NA	NA	NA	0	NA	NA	NA	NA	NA
5430427M07Rik	0	NA	NA	NA	NA	NA	0	NA	NA	NA	NA	NA	0	NA	NA	NA	NA	NA	0	NA	NA	NA	NA	NA	0	NA	NA	NA	NA	NA
5430427N15Rik	0.667088	-0.020832	0.0373263	-0.513089	0.607889	0.999481	1.42943	0.0209284	0.0444797	0.480274	0.631033	0.9976	1.74189	0.0636034	0.0996086	0.673319	0.500744	NA	2.3272	0.42306	0.290444	1.47261	0.140856	0.382847	1.33679	0.0753107	0.245064	0.299329	0.764689	NA
5430427O19Rik	316.173	0.112192	0.12343	0.90993	0.362859	0.999481	342.352	0.0463838	0.125382	0.370176	0.711252	0.9976	317.623	-0.189183	0.148652	-1.27259	0.203164	0.60371	291.984	-0.514096	0.185032	-2.77786	0.00547189	0.0531955	359.899	-0.0247556	0.199015	-0.124399	0.900999	0.970848
5430430B14Rik	1.52283	-0.0574562	0.0507481	-1.1325	0.257424	0.999481	1.58541	-0.0586002	0.04398	-1.47268	0.140838	0.9976	2.69275	-0.0182482	0.132503	-0.135863	0.891929	0.971013	2.23738	-0.156891	0.271411	-0.572451	0.567017	NA	2.59648	-0.114173	0.282953	-0.405416	0.685172	0.883719
5430431A17Rik	46.7448	0.153162	0.125832	1.228	0.219446	0.999481	49.6666	0.0861593	0.115968	0.747335	0.454861	0.9976	43.1615	-0.0823206	0.196162	-0.419506	0.674846	0.898055	41.9565	-0.213032	0.323063	-0.663082	0.507278	0.746642	37.4187	-0.638452	0.334054	-1.95013	0.0511611	0.359329
5430433H01Rik	0	NA	NA	NA	NA	NA	0	NA	NA	NA	NA	NA	0	NA	NA	NA	NA	NA	0	NA	NA	NA	NA	NA	0	NA	NA	NA	NA	NA
5430434F05Rik	0	NA	NA	NA	NA	NA	0	NA	NA	NA	NA	NA	0	NA	NA	NA	NA	NA	0	NA	NA	NA	NA	NA	0	NA	NA	NA	NA	NA
5430434I15Rik	0	NA	NA	NA	NA	NA	0	NA	NA	NA	NA	NA	0	NA	NA	NA	NA	NA	0	NA	NA	NA	NA	NA	0.144056	0.0299344	0.137723	0.217352	0.827934	NA
[truncated: 49,958 more rows]
