# Supplementary material for: Deep phenotyping and lifetime trajectories reveal limited effects of longevity regulators on the aging process in C57BL/6J mice
Source: Nat Commun. 2022 Nov 11;13:6830. doi: 10.1038/s41467-022-34515-y (PMC9652467; doi:10.1038/s41467-022-34515-y)
Supplement: Supplementary file 6 — Supplementary Data 4 [file 41467_2022_34515_MOESM6_ESM.xlsx]

## Sheet: Column_labels
Column labels AgeGroups RNA-seq brain
gene_name	Gene name for gene level results or transcript ID for transcript level results
baseMean_3Mvs5M	Average of the normalized count values, divided by size factors, associated with age groups 3 months vs 5 months
log2FoldChange_3Mvs5M	Effect size estimate, associated with age groups 3 months vs 5 months
lfcSE_3Mvs5M	Standard error estimate for the log2 fold change estimate associated with age groups 3 months vs 5 months
stat_3Mvs5M	Value of the test statistic for the gene or transcript associated with age groups 3 months vs 5 months
pvalue_3Mvs5M	P-value of the test for the gene or transcript associated with age groups 3 months vs 5 months
padj_3Mvs5M	Adjusted P-value derived from multiple testing for the gene or transcript associated with age groups 3 months vs 5 months
baseMean_3Mvs8M	Average of the normalized count values, divided by size factors, associated with age groups 3 months vs 8 months
log2FoldChange_3Mvs8M	Effect size estimate, associated with age groups 3 months vs 8 months
lfcSE_3Mvs8M	Standard error estimate for the log2 fold change estimate associated with age groups 3 months vs 8 months
stat_3Mvs8M	Value of the test statistic for the gene or transcript associated with age groups 3 months vs 8 months
pvalue_3Mvs8M	P-value of the test for the gene or transcript associated with age groups 3 months vs 8 months
padj_3Mvs8M	Adjusted P-value derived from multiple testing for the gene or transcript associated with age groups 3 months vs 8 months
baseMean_3Mvs14M	Average of the normalized count values, divided by size factors, associated with age groups 3 months vs 14 months
log2FoldChange_3Mvs14M	Effect size estimate, associated with age groups 3 months vs 14 months
lfcSE_3Mvs14M	Standard error estimate for the log2 fold change estimate associated with age groups 3 months vs 14 months
stat_3Mvs14M	Value of the test statistic for the gene or transcript associated with age groups 3 months vs 14 months
pvalue_3Mvs14M	P-value of the test for the gene or transcript associated with age groups 3 months vs 14 months
padj_3Mvs14M	Adjusted P-value derived from multiple testing for the gene or transcript associated with age groups 3 months vs 14 months
baseMean_3Mvs20M	Average of the normalized count values, divided by size factors, associated with age groups 3 months vs 20 months
log2FoldChange_3Mvs20M	Effect size estimate, associated with age groups 3 months vs 20 months
lfcSE_3Mvs20M	Standard error estimate for the log2 fold change estimate associated with age groups 3 months vs 20 months
stat_3Mvs20M	Value of the test statistic for the gene or transcript associated with age groups 3 months vs 20 months
pvalue_3Mvs20M	P-value of the test for the gene or transcript associated with age groups 3 months vs 20 months
padj_3Mvs20M	Adjusted P-value derived from multiple testing for the gene or transcript associated with age groups 3 months vs 20 months
baseMean_3Mvs26M	Average of the normalized count values, divided by size factors, associated with age groups 3 months vs 26 months
log2FoldChange_3Mvs26M	Effect size estimate, associated with age groups 3 months vs 26 months
lfcSE_3Mvs26M	Standard error estimate for the log2 fold change estimate associated with age groups 3 months vs 26 months
stat_3Mvs26M	Value of the test statistic for the gene or transcript associated with age groups 3 months vs 26 months
pvalue_3Mvs26M	P-value of the test for the gene or transcript associated with age groups 3 months vs 26 months
padj_3Mvs26M	Adjusted P-value derived from multiple testing for the gene or transcript associated with age groups 3 months vs 26 months

## Sheet: AgeGroups RNA-seq brain
gene_name	baseMean_3Mvs5M	log2FoldChange_3Mvs5M	lfcSE_3Mvs5M	stat_3Mvs5M	pvalue_3Mvs5M	padj_3Mvs5M	baseMean_3Mvs8M	log2FoldChange_3Mvs8M	lfcSE_3Mvs8M	stat_3Mvs8M	pvalue_3Mvs8M	padj_3Mvs8M	baseMean_3Mvs14M	log2FoldChange_3Mvs14M	lfcSE_3Mvs14M	stat_3Mvs14M	pvalue_3Mvs14M	padj_3Mvs14M	baseMean_3Mvs20M	log2FoldChange_3Mvs20M	lfcSE_3Mvs20M	stat_3Mvs20M	pvalue_3Mvs20M	padj_3Mvs20M	baseMean_3Mvs26M	log2FoldChange_3Mvs26M	lfcSE_3Mvs26M	pvalue_3Mvs26M	padj_3Mvs26M
0610005C13Rik	2.45964	7.86e-05	0.0278868	0.00278657	0.997777	0.999688	3.26605	0.0274516	0.0259617	1.0614	0.288509	0.998863	3.49849	0.0228985	0.0230454	1.0154	0.309914	0.996631	2.69273	0.00159801	0.0402903	0.0393819	0.968586	NA	2.37707	-0.00229974	0.0539803	0.568307	0.972615
0610006L08Rik	0.570389	0.0100188	0.0150182	0.668989	0.503503	0.997416	0.453117	0.001388	0.0101037	0.139798	0.88882	0.998863	0.733921	0.0114818	0.0133637	0.902673	0.3667	0.996631	0.468548	0.00322901	0.0197695	0.1609	0.872172	NA	0.483094	0.000630957	0.0540197	0.795341	NA
0610009B22Rik	142.12	-0.000389921	0.0674583	-0.00576965	0.995397	0.999283	141.808	-0.0167141	0.0605034	-0.275611	0.782847	0.998863	139.176	-0.0318601	0.0611253	-0.519705	0.603269	0.996631	144.772	-0.0777641	0.0827475	-0.938367	0.348056	0.815303	128.798	-0.00309819	0.0540237	0.464904	0.972615
0610009E02Rik	23.8064	0.00315468	0.0612054	0.0513997	0.959007	0.997416	23.6451	-0.0117422	0.0523227	-0.223865	0.822862	0.998863	22.4157	-0.0429323	0.0552807	-0.771177	0.440602	0.996631	26.3659	0.0438758	0.0808664	0.541	0.588507	0.910635	26.7493	0.0126543	0.0548722	0.283417	0.972615
0610009L18Rik	22.05	-0.0374472	0.0609393	-0.612802	0.540007	0.997416	20.1257	-0.0737164	0.0468942	-1.55939	0.118903	0.998863	21.0684	-0.0793527	0.057585	-1.37131	0.170277	0.996631	24.0672	-0.0205687	0.0808792	-0.253527	0.799861	0.962468	20.2444	-0.00943853	0.0548512	0.170054	0.972615
0610010F05Rik	814.01	-0.00409453	0.0517246	-0.0791377	0.936923	0.997416	848.15	0.0542062	0.0546417	0.991609	0.321388	0.998863	825.13	-0.0115959	0.060224	-0.192439	0.847398	0.996631	884.364	0.0402755	0.0629391	0.639791	0.522309	0.887163	764.614	-0.00166689	0.0539834	0.650917	0.972615
0610010K14Rik	0	NA	NA	NA	NA	NA	0	NA	NA	NA	NA	NA	0	NA	NA	NA	NA	NA	0	NA	NA	NA	NA	NA	0	NA	NA	NA	NA
0610012D04Rik	0	NA	NA	NA	NA	NA	0	NA	NA	NA	NA	NA	0	NA	NA	NA	NA	NA	0	NA	NA	NA	NA	NA	0	NA	NA	NA	NA
0610012G03Rik	39.4329	-0.0478188	0.0612427	-0.777885	0.436637	0.997416	39.6381	-0.0575545	0.0537329	-1.07122	0.28407	0.998863	45.318	0.0340223	0.0593502	0.5753	0.565089	0.996631	47.5622	0.0651908	0.0825459	0.789353	0.429906	0.851652	36.6671	-0.0096865	0.0549823	0.128303	0.972615
0610025J13Rik	0.537991	0.00770674	0.0151445	0.51999	0.603071	0.997416	0.234522	-0.00348363	0.00775865	-0.463479	0.643021	0.998863	0.358159	-0.00167621	0.0105557	-0.178435	0.858381	0.996631	0.274845	-0.00761264	0.0149837	-0.522382	0.601404	NA	0.348019	-0.000886014	0.0540469	0.642505	NA
0610030E20Rik	166.517	-0.0234821	0.0653445	-0.359152	0.719481	0.997416	172.127	0.00123671	0.0587129	0.0210743	0.983186	0.998863	174.167	0.0195365	0.0633677	0.308087	0.758016	0.996631	189.158	0.0922524	0.0722068	1.27797	0.201259	0.720766	176.624	0.004537	0.0465569	0.849658	0.973633
0610031O16Rik	0.0483999	-0.000689602	0.00589144	-0.117052	0.906819	0.997416	0.343154	0.00586491	0.00912651	0.63587	0.524861	0.998863	0.215829	0.00197158	0.00785667	0.259448	0.79529	0.996631	0.0589468	-0.00160269	0.00915182	-0.175123	0.860983	NA	0.202656	0.000357218	0.054054	0.805273	NA
0610033M10Rik	0.174813	0.0010034	0.00806104	0.124475	0.900939	0.997416	0.119356	-5.29e-05	0.00501176	-0.0105532	0.99158	0.998863	0.115469	-0.000185838	0.0057621	-0.0322517	0.974271	0.996631	0.0717378	-0.00160269	0.00915182	-0.175123	0.860983	NA	0.125799	-3.70799e-05	0.054053	0.972272	NA
0610037L13Rik	262.698	0.0158411	0.0585534	0.270723	0.786604	0.997416	264.832	0.0086585	0.056858	0.152383	0.878885	0.998863	261.991	-0.0278357	0.0605786	-0.459911	0.64558	0.996631	281.543	0.0285253	0.070399	0.405418	0.685171	0.935712	274.657	0.0168893	0.0502438	0.472738	0.972615
0610038B21Rik	6.01143	-0.026464	0.0345571	-0.774715	0.438508	0.997416	5.79176	-0.0359695	0.0311344	-1.16609	0.243579	0.998863	5.72016	-0.0391143	0.0337825	-1.16448	0.244229	0.996631	6.72618	-0.0344009	0.0537478	-0.654614	0.512717	0.884824	6.91524	-0.00125496	0.0537823	0.821863	0.972615
0610039K10Rik	0.179891	-0.00315819	0.00695543	-0.467637	0.640045	0.997416	0.193682	-0.00276642	0.00580417	-0.48989	0.624212	0.998863	0.183019	-0.003195	0.00663489	-0.495216	0.620448	0.996631	0.361233	-0.00478105	0.0157602	-0.317059	0.751199	NA	0.247789	-0.00063267	0.054062	0.674619	NA
0610040B10Rik	28.464	0.0263114	0.0532774	0.495026	0.620582	0.997416	26.0574	-0.0260847	0.0474182	-0.550163	0.582208	0.998863	25.8813	-0.0287083	0.0502966	-0.569144	0.569258	0.996631	26.6976	-0.0619122	0.0763544	-0.80994	0.417975	0.84583	28.7521	0.00245572	0.0535576	0.754966	0.972615
0610040F04Rik	60.7386	0.0687672	0.0656417	1.05259	0.292528	0.997416	56.8759	-0.00303394	0.0568429	-0.0534964	0.957336	0.998863	59.0089	0.028669	0.0638846	0.449586	0.653009	0.996631	64.1332	0.0907605	0.0840846	1.08031	0.280006	0.778827	65.2788	0.0244697	0.0603031	0.0847972	0.972615
0610040J01Rik	40.0604	-0.0698802	0.0648978	-1.0748	0.282464	0.997416	38.6386	-0.0871794	0.053645	-1.61862	0.105529	0.998863	37.8645	-0.127136	0.0614729	-2.05614	0.0397695	0.996631	39.6204	-0.174543	0.0824639	-2.10923	0.0349248	0.431763	40.6803	-0.0208053	0.0581022	0.127531	0.972615
0610043K17Rik	66.0978	0.15222	0.0674635	2.25584	0.0240807	0.997416	58.3356	-0.0223661	0.060653	-0.368927	0.712182	0.998863	59.2455	0.00295575	0.0648038	0.0455028	0.963707	0.996631	61.517	-0.0204706	0.0837964	-0.244203	0.807074	0.964544	62.7417	0.016565	0.0539405	0.363583	0.972615
1010001B22Rik	0.491295	0.000505275	0.0107471	0.0555215	0.955723	0.997416	0.550982	0.00287351	0.00894289	0.361336	0.717849	0.998863	0.950532	0.0145847	0.0134658	1.17379	0.240478	0.996631	0.573787	0.00220857	0.00983365	0.22863	0.819156	NA	0.951509	0.00371626	0.0541958	0.126657	0.972615
1010001N08Rik	0	NA	NA	NA	NA	NA	0.0589166	0.000595821	0.00481451	0.123755	0.901509	0.998863	0	NA	NA	NA	NA	NA	0.0839552	0.000843235	0.00915182	0.0921384	0.926588	NA	0	NA	NA	NA	NA
1110002E22Rik	38.0027	-0.0447145	0.0634621	-0.705072	0.480765	0.997416	37.8922	-0.0579825	0.053536	-1.0888	0.276243	0.998863	37.2764	-0.0680094	0.0592893	-1.14549	0.252008	0.996631	36.0377	-0.225417	0.0827423	-2.72933	0.00634626	0.2383	35.6344	-0.0266628	0.0629719	0.0197004	0.770556
1110002J07Rik	12.7176	0.0624045	0.0525619	1.19347	0.232686	0.997416	12.4139	0.0394954	0.043433	0.912129	0.361701	0.998863	11.4826	0.00858902	0.0453729	0.189508	0.849695	0.996631	11.6109	-0.0105028	0.069515	-0.151253	0.879776	0.977242	9.6511	-0.0111495	0.0552659	0.131791	0.972615
1110002L01Rik	68.8307	0.103937	0.067368	1.54141	0.123217	0.997416	68.3028	0.0753756	0.0601041	1.25259	0.210357	0.998863	70.8282	0.103383	0.064874	1.59314	0.111128	0.996631	77.2081	0.210579	0.0838535	2.50429	0.0122698	0.298777	63.3031	-0.000557934	0.0538471	0.9054	0.979198
1110002O04Rik	0.0491042	0.000710002	0.00589144	0.120514	0.904076	0.997416	0.0589166	0.000595821	0.00481451	0.123755	0.901509	0.998863	0.281736	0.00529182	0.00840603	0.660374	0.509014	0.996631	0.118144	0.00215651	0.00934907	0.230665	0.817575	NA	0	NA	NA	NA	NA
1110003F10Rik	0	NA	NA	NA	NA	NA	0	NA	NA	NA	NA	NA	0	NA	NA	NA	NA	NA	0	NA	NA	NA	NA	NA	0	NA	NA	NA	NA
1110004F10Rik	668.295	-0.0563208	0.0409995	-1.37382	0.169497	0.997416	664.981	-0.0994182	0.0429257	-2.31633	0.0205401	0.998863	686.191	-0.0419505	0.0444146	-0.944658	0.344834	0.996631	725.752	-0.0184918	0.0518832	-0.356448	0.721505	0.945412	694.655	-0.0451835	0.0448005	0.143866	0.972615
1110006O24Rik	6.4689	-0.0446331	0.0404411	-1.10685	0.268358	0.997416	6.85774	-0.0197832	0.0299273	-0.663303	0.507137	0.998863	8.3474	0.0155407	0.03466	0.453456	0.65022	0.996631	7.50004	-0.023714	0.0562642	-0.421962	0.673053	0.932785	7.15944	-0.00630783	0.0541441	0.363313	0.972615
1110008E08Rik	0.101844	0.00132233	0.00589144	0.224449	0.822408	0.997416	0	NA	NA	NA	NA	NA	0	NA	NA	NA	NA	NA	0	NA	NA	NA	NA	NA	0	NA	NA	NA	NA
1110008L16Rik	57.2267	-0.072266	0.0674668	-1.06994	0.284647	0.997416	57.663	-0.0840483	0.0599457	-1.40466	0.160122	0.998863	54.2015	-0.155676	0.0649803	-2.39104	0.0168007	0.996631	59.1774	-0.141866	0.0839557	-1.68802	0.0914078	0.584105	55.3629	-0.00506672	0.0541391	0.346304	0.972615
1110008P14Rik	74.4883	-0.00219773	0.0674083	-0.0326307	0.973969	0.997416	76.6748	0.0143402	0.0607546	0.236466	0.813071	0.998863	75.7772	-0.00660067	0.0648406	-0.101945	0.9188	0.996631	77.579	-0.036126	0.0840902	-0.429936	0.667242	0.932087	76.8552	-0.00158776	0.0492701	0.937131	0.986224
1110012L19Rik	15.5584	-0.142451	0.0576877	-2.45316	0.0141608	0.997416	18.9192	-0.02769	0.0472489	-0.589588	0.555467	0.998863	19.2376	-0.0270941	0.0578546	-0.469659	0.638599	0.996631	21.1264	0.0127348	0.0800543	0.159585	0.873208	0.976057	18.0088	-0.00716101	0.054181	0.36309	0.972615
1110015O18Rik	7.46375	0.00418873	0.0427434	0.0979417	0.921979	0.997416	7.5002	-0.00231766	0.0369428	-0.0629132	0.949836	0.998863	8.56302	0.0368185	0.0412647	0.895805	0.370357	0.996631	8.85516	0.0611175	0.0674138	0.907883	0.36394	0.823629	8.05142	0.0023886	0.0535389	0.7608	0.972615
1110017D15Rik	16.5844	0.0276586	0.0522059	0.53283	0.594151	0.997416	15.014	-0.0160902	0.0413727	-0.388509	0.69764	0.998863	15.3857	-0.00886156	0.0444218	-0.199164	0.842134	0.996631	15.5282	-0.045117	0.0694133	-0.651661	0.51462	0.885387	16.2222	-7.66706e-05	0.0533982	0.99145	0.998651
1110018N20Rik	22.5364	0.0236101	0.0594828	0.398273	0.690429	0.997416	21.7201	-0.0159392	0.045651	-0.352507	0.724458	0.998863	23.2618	0.0214716	0.0573731	0.376943	0.706216	0.996631	26.6658	0.0771679	0.0706012	1.10141	0.270718	0.774046	22.8634	0.000468594	0.0532025	0.960406	0.991104
1110019B22Rik	0.129071	0.00132233	0.00589144	0.224449	0.822408	0.997416	0	NA	NA	NA	NA	NA	0.224176	0.00359642	0.00693447	0.543163	0.587018	0.996631	0	NA	NA	NA	NA	NA	0	NA	NA	NA	NA
1110019D14Rik	58.7213	-0.0495946	0.0652556	-0.75942	0.447601	0.997416	60.6498	-0.0406834	0.0591591	-0.689438	0.490548	0.998863	61.2926	-0.036573	0.0649128	-0.564099	0.572687	0.996631	63.0618	-0.071909	0.0840284	-0.856467	0.39174	0.831941	62.3369	-0.00996872	0.0525164	0.541658	0.972615
1110020A21Rik	6.3214	-0.0425193	0.0415004	-1.03267	0.301759	0.997416	6.9582	-0.0148044	0.0332712	-0.449708	0.652921	0.998863	6.7633	-0.0287759	0.0388792	-0.749909	0.45331	0.996631	6.68352	-0.0655281	0.0562419	-1.17832	0.23867	0.75268	6.33574	-0.00800006	0.0546267	0.171358	0.972615
1110025L11Rik	0	NA	NA	NA	NA	NA	0	NA	NA	NA	NA	NA	0	NA	NA	NA	NA	NA	0	NA	NA	NA	NA	NA	0	NA	NA	NA	NA
1110025M09Rik	2.52481	0.012611	0.0271119	0.483322	0.628867	0.997416	2.68455	0.0127766	0.0213339	0.622769	0.533436	0.998863	2.82073	0.0133994	0.022837	0.619698	0.535457	0.996631	3.30854	0.0328378	0.0357068	0.969703	0.332195	0.806306	2.22099	-0.000812469	0.0539922	0.776318	0.972615
1110028F11Rik	0	NA	NA	NA	NA	NA	0	NA	NA	NA	NA	NA	0	NA	NA	NA	NA	NA	0	NA	NA	NA	NA	NA	0	NA	NA	NA	NA
1110028F18Rik	0.0527403	0.000710002	0.00589144	0.120514	0.904076	0.997416	0	NA	NA	NA	NA	NA	0.053084	0.000569009	0.00554644	0.10259	0.918288	0.996631	0	NA	NA	NA	NA	NA	0.0679087	0.00054091	0.0540592	0.868811	NA
1110032A03Rik	199.579	-0.113147	0.0643257	-1.75869	0.0786301	0.997416	213.641	-0.0139224	0.0592084	-0.235067	0.814157	0.998863	215.024	-0.0205194	0.0647819	-0.316958	0.751275	0.996631	228.447	0.0114864	0.0739515	0.155324	0.876566	0.977106	202.404	-0.00186427	0.0539513	0.647738	0.972615
1110032F04Rik	308.167	-0.0472229	0.0616074	-0.764912	0.444324	0.997416	309.08	-0.0644381	0.0573539	-1.12255	0.261629	0.998863	292.621	-0.128044	0.0626152	-2.03732	0.0416183	0.996631	303.2	-0.237568	0.0838368	-2.83655	0.00456041	0.207299	309.515	-0.0162361	0.0563008	0.166574	0.972615
1110035H17Rik	5.38062	-0.0394636	0.0326784	-1.20598	0.227826	0.997416	5.06859	-0.0412454	0.025539	-1.61489	0.106335	0.998863	5.04471	-0.0589024	0.0330863	-1.76642	0.0773252	0.996631	5.31947	-0.0973729	0.049308	-2.00806	0.0446369	0.465334	6.13199	-0.00325981	0.054025	0.458038	0.972615
1110036E04Rik	0.43017	0.0113336	0.00954756	1.12674	0.259852	0.997416	0	NA	NA	NA	NA	NA	0.0665275	0.000569009	0.00554644	0.10259	0.918288	0.996631	0	NA	NA	NA	NA	NA	0	NA	NA	NA	NA
1110038B12Rik	67.8074	-0.10319	0.0668564	-1.5395	0.123682	0.997416	71.1431	-0.0583892	0.0601043	-0.968421	0.332834	0.998863	64.9339	-0.16283	0.064219	-2.52225	0.0116605	0.996631	74.9863	-0.0732506	0.0841318	-0.86931	0.384677	0.829198	63.2037	-0.0067339	0.0544537	0.179283	0.972615
1110038F14Rik	100.026	-0.0275657	0.0674411	-0.409814	0.681942	0.997416	94.257	-0.109046	0.0605375	-1.80191	0.0715588	0.998863	112.628	0.0596142	0.0609791	0.983687	0.325269	0.996631	101.628	-0.12838	0.0803879	-1.59918	0.109781	0.612077	90.6599	-0.00500226	0.0541947	0.295928	0.972615
1110046J04Rik	0	NA	NA	NA	NA	NA	0	NA	NA	NA	NA	NA	0	NA	NA	NA	NA	NA	0	NA	NA	NA	NA	NA	0	NA	NA	NA	NA
1110051M20Rik	665.705	-0.0430336	0.0483827	-0.889351	0.373815	0.997416	669.101	-0.0541173	0.0495509	-1.0917	0.274965	0.998863	680.126	-0.0386729	0.0475338	-0.813468	0.41595	0.996631	695.518	-0.103269	0.0554571	-1.86197	0.062607	0.516623	685.195	-0.0551678	0.0479833	0.0873019	0.972615
1110057P08Rik	0	NA	NA	NA	NA	NA	0	NA	NA	NA	NA	NA	0	NA	NA	NA	NA	NA	0	NA	NA	NA	NA	NA	0	NA	NA	NA	NA
1110059E24Rik	129.635	0.0310776	0.0636811	0.487621	0.625818	0.997416	135.893	0.0838572	0.0594806	1.40885	0.158878	0.998863	133.028	0.0415034	0.0619253	0.669589	0.50312	0.996631	139.389	0.0559334	0.0750869	0.74447	0.456592	0.862911	123.662	-0.00146211	0.0539032	0.745944	0.972615
1110059G10Rik	64.954	0.0750279	0.0672317	1.11572	0.26454	0.997416	60.5493	-0.0294757	0.0605581	-0.486432	0.626661	0.998863	72.7949	0.146321	0.0642577	2.28472	0.0223292	0.996631	64.7853	-0.0108231	0.0835285	-0.129481	0.896977	0.981792	56.1915	-0.00444677	0.0540627	0.407614	0.972615
1110060G06Rik	0.346012	0.0118555	0.0104962	1.075	0.282375	0.997416	0	NA	NA	NA	NA	NA	0.0778676	0.00114548	0.00554644	0.206525	0.836381	0.996631	0.0607313	0.000843235	0.00915182	0.0921384	0.926588	NA	0.0444727	0.000477957	0.0540584	0.868811	NA
1110065P20Rik	13.371	-0.10841	0.0534246	-2.02161	0.0432171	0.997416	15.4445	-0.0389152	0.0482735	-0.808237	0.418954	0.998863	16.0004	-0.0227267	0.0532197	-0.428192	0.668511	0.996631	14.8282	-0.131217	0.0732632	-1.79423	0.0727761	0.543123	15.6655	-0.00673731	0.0540301	0.414667	0.972615
1190001M18Rik	0.369953	0.00375404	0.011462	0.34438	0.73056	0.997416	0.117429	-0.00134786	0.00498426	-0.270424	0.786834	0.998863	0.280112	0.000725013	0.00927865	0.0811563	0.935318	0.996631	0.248295	-0.000973031	0.0146162	-0.066572	0.946922	NA	0.532761	0.00167945	0.0540721	0.365384	NA
1190002N15Rik	498.03	-0.126283	0.0584706	-2.15988	0.0307819	0.997416	530.015	-0.0239322	0.0589864	-0.405761	0.684918	0.998863	510.875	-0.0982483	0.0631389	-1.55564	0.119794	0.996631	558.575	-0.0318147	0.0721644	-0.441003	0.659211	0.929944	496.861	-0.00177316	0.0539785	0.622454	0.972615
1190005I06Rik	16.0592	0.0207389	0.0416725	0.497977	0.618501	0.997416	13.8511	-0.0152009	0.0342026	-0.436798	0.662258	0.998863	13.6181	-0.0221328	0.0363617	-0.600339	0.54828	0.996631	14.6469	-0.0364109	0.0644745	-0.559064	0.576118	0.906204	13.5299	-0.0047686	0.0540828	0.39224	0.972615
1190007I07Rik	43.2556	0.123934	0.0668334	1.85773	0.0632079	0.997416	38.0755	-0.0218906	0.0576408	-0.380473	0.703594	0.998863	40.4677	0.0385499	0.0637478	0.605162	0.545072	0.996631	41.2377	-0.000312131	0.0838899	-0.00373237	0.997022	0.999122	35.9642	-0.0041622	0.0539975	0.463473	0.972615
1190028D05Rik	0.826533	0.0352448	0.0156241	2.52833	0.0114605	0.997416	0.251423	0.00622465	0.00793044	0.766938	0.443118	0.998863	0.0389338	0.000569009	0.00554644	0.10259	0.918288	0.996631	0.175248	0.0020972	0.00922	0.227462	0.820065	NA	0.247942	0.00169609	0.0540875	0.444576	NA
1200007C13Rik	0.232372	0.00408467	0.0074565	0.52566	0.599125	0.997416	0	NA	NA	NA	NA	NA	0.0525092	0.000569009	0.00554644	0.10259	0.918288	0.996631	0	NA	NA	NA	NA	NA	0.103109	0.000602067	0.0540602	0.868811	NA
1300002E11Rik	178.435	0.0991425	0.0662593	1.49744	0.134279	0.997416	180.379	0.108952	0.0583249	1.86818	0.0617368	0.998863	173.259	0.0355398	0.0636717	0.557805	0.576978	0.996631	174.611	-0.0347432	0.0786614	-0.441673	0.658726	0.929938	169.759	-0.000231243	0.053895	0.940878	0.986903
1300014J16Rik	6.66348	0.00899836	0.0377211	0.243471	0.807641	0.997416	6.62426	0.00642593	0.0322853	0.201985	0.839928	0.998863	7.61432	0.0398913	0.0396119	1.03044	0.302805	0.996631	7.56816	0.0442592	0.0574107	0.779548	0.435657	0.853362	6.84138	0.000924149	0.0538966	0.832777	0.972909
1300017J02Rik	25.4734	0.0660135	0.0540187	1.23295	0.217594	0.997416	20.2558	-0.0558173	0.0506196	-1.09693	0.272671	0.998863	21.836	-0.0194132	0.0572896	-0.338332	0.735113	0.996631	23.2875	-0.0116766	0.0804331	-0.145096	0.884635	0.978995	20.3206	-0.00732441	0.0543013	0.313217	0.972615
1500002C15Rik	4.98106	-0.00459111	0.0393962	-0.115878	0.907749	0.997416	4.42287	-0.0279854	0.0294719	-0.939932	0.347253	0.998863	5.84003	0.0226613	0.0401673	0.567002	0.570713	0.996631	5.84189	0.0159202	0.0580319	0.27583	0.782679	0.959513	5.68128	0.00314961	0.0536588	0.675606	0.972615
1500002F19Rik	0	NA	NA	NA	NA	NA	0	NA	NA	NA	NA	NA	0	NA	NA	NA	NA	NA	0	NA	NA	NA	NA	NA	0	NA	NA	NA	NA
1500004A13Rik	32.4091	0.0393773	0.0642743	0.612435	0.54025	0.997416	31.2374	-0.00313386	0.0531065	-0.0589517	0.952991	0.998863	33.3747	0.0444457	0.0598246	0.742102	0.458025	0.996631	34.226	0.0389095	0.0790864	0.490394	0.623855	0.921369	33.583	0.00743464	0.0535212	0.510345	0.972615
1500005C15Rik	0	NA	NA	NA	NA	NA	0	NA	NA	NA	NA	NA	0	NA	NA	NA	NA	NA	0	NA	NA	NA	NA	NA	0	NA	NA	NA	NA
1500009C09Rik	147.466	-0.0734176	0.0661096	-1.10946	0.267234	0.997416	158.35	-0.0134333	0.0601537	-0.223666	0.823017	0.998863	163.205	0.0104181	0.0627367	0.166355	0.867878	0.996631	163.116	-0.04661	0.0841133	-0.554314	0.579364	0.907691	140.527	-0.00373652	0.0540872	0.370646	0.972615
1500009L16Rik	135.793	0.00996275	0.0673067	0.148029	0.88232	0.997416	136.181	0.00120305	0.0606262	0.0198258	0.984182	0.998863	134.654	-0.0305687	0.0645636	-0.473296	0.636002	0.996631	135.113	-0.120942	0.0788394	-1.5332	0.125228	0.627813	125.73	-0.00269157	0.0539753	0.542903	0.972615
1500011B03Rik	323.745	-0.0435078	0.0653567	-0.665508	0.505726	0.997416	323.488	-0.061961	0.0595357	-1.04114	0.297812	0.998863	332.14	-0.0389498	0.0635941	-0.612608	0.540135	0.996631	325.299	-0.176311	0.0834595	-2.11492	0.0344368	0.429188	321.854	-0.0218908	0.058561	0.121988	0.972615
1500012K07Rik	5.10112	0.00617701	0.0412021	0.149829	0.8809	0.997416	5.00605	-0.00265297	0.0327796	-0.0809125	0.935512	0.998863	5.02872	-0.00203482	0.0386111	-0.0526203	0.958034	0.996631	4.71516	-0.0435034	0.0519193	-0.839491	0.401194	0.837609	5.07253	-0.00219634	0.0537335	0.731282	0.972615
1500015A07Rik	84.0683	0.0442344	0.0654654	0.677834	0.497877	0.997416	79.1097	-0.0307746	0.0597829	-0.515847	0.605961	0.998863	79.8617	-0.0205178	0.0631255	-0.325082	0.745119	0.996631	79.3225	-0.119717	0.0835178	-1.43358	0.151692	0.662748	74.9546	-0.00314196	0.0539756	0.517128	0.972615
1500015L24Rik	4.0594	-0.0171196	0.0324547	-0.521693	0.601884	0.997416	5.5305	0.0378495	0.032194	1.17178	0.241285	0.998863	5.77676	0.0469989	0.038265	1.2373	0.215976	0.996631	5.60578	0.0505673	0.0562548	0.89749	0.369457	0.823786	5.38243	0.0049952	0.0541233	0.364133	0.972615
1500015O10Rik	11.5802	-0.0270065	0.0505118	-0.535391	0.59238	0.997416	12.1939	-0.0185896	0.0413346	-0.454916	0.649169	0.998863	11.4803	-0.0294339	0.043802	-0.669199	0.503369	0.996631	15.0062	0.0888833	0.0736352	1.21253	0.225308	0.742449	12.3019	-0.00362071	0.0535644	0.665789	0.972615
1500026H17Rik	20.821	-0.0384915	0.0624454	-0.613919	0.539269	0.997416	20.6206	-0.045684	0.0511438	-0.889269	0.373859	0.998863	23.8125	0.0409851	0.0585151	0.699426	0.484286	0.996631	23.9321	0.0166811	0.0817473	0.204004	0.83835	0.969382	22.8939	0.00110777	0.0536619	0.867943	0.97525
1500035N22Rik	0	NA	NA	NA	NA	NA	0	NA	NA	NA	NA	NA	0	NA	NA	NA	NA	NA	0	NA	NA	NA	NA	NA	0	NA	NA	NA	NA
1520401A03Rik	0.904861	-0.033491	0.0184969	-1.80194	0.0715548	0.997416	1.54005	0.000668728	0.0187106	0.035102	0.971998	0.998863	1.37325	-0.00854903	0.0201046	-0.418225	0.675782	0.996631	1.46111	-0.0143368	0.0336038	-0.422612	0.672579	NA	1.07738	-0.00540077	0.0543832	0.0635806	0.972615
1600002K03Rik	11.0056	0.0343262	0.0507801	0.670708	0.502406	0.997416	10.5756	0.011605	0.0367695	0.311341	0.755541	0.998863	10.9976	0.0256925	0.0464176	0.548063	0.583648	0.996631	10.8122	-0.00137571	0.0681678	-0.020034	0.984016	0.996641	10.3292	0.00034828	0.0536903	0.957366	0.99021
1600010M07Rik	129.101	0.0517867	0.0674376	0.768659	0.442096	0.997416	122.727	-0.0216257	0.0609054	-0.3546	0.722889	0.998863	116.917	-0.0983382	0.0654586	-1.50011	0.133585	0.996631	117.026	-0.221081	0.0826242	-2.67622	0.0074458	0.258881	116.756	-0.0321028	0.0654294	0.0601502	0.972615
1600012H06Rik	56.5499	-0.0960469	0.0666402	-1.43916	0.150105	0.997416	61.3728	-0.0268807	0.0592037	-0.455234	0.648941	0.998863	63.9988	0.0116506	0.065258	0.178935	0.857988	0.996631	66.4081	0.00655516	0.0836917	0.0784334	0.937483	0.987766	56.3828	-0.00467233	0.054106	0.371158	0.972615
1600012P17Rik	0	NA	NA	NA	NA	NA	0	NA	NA	NA	NA	NA	0	NA	NA	NA	NA	NA	0	NA	NA	NA	NA	NA	0	NA	NA	NA	NA
1600014C10Rik	74.3376	0.030211	0.067022	0.451619	0.651544	0.997416	78.4157	0.0833766	0.0602806	1.38352	0.166507	0.998863	77.8581	0.0610693	0.0649963	0.941432	0.346483	0.996631	72.6886	-0.0894893	0.0838709	-1.06687	0.286033	0.782052	74.5027	-0.00192645	0.0521594	0.889654	0.977193
1600014C23Rik	0.0618305	-0.000689602	0.00589144	-0.117052	0.906819	0.997416	0.0664335	-0.000612853	0.00481451	-0.127293	0.898709	0.998863	0.115431	-0.000185796	0.00576146	-0.0322481	0.974274	0.996631	0.07511	-0.00160269	0.00915182	-0.175123	0.860983	NA	0.0850957	-0.000433444	0.0540586	0.882488	NA
1600015I10Rik	0	NA	NA	NA	NA	NA	0	NA	NA	NA	NA	NA	0.0560934	0.000569009	0.00554644	0.10259	0.918288	0.996631	0	NA	NA	NA	NA	NA	0	NA	NA	NA	NA
1600017P15Rik	1.68647	-0.017081	0.0225281	-0.752695	0.451633	0.997416	2.31639	0.00954356	0.022821	0.415828	0.677536	0.998863	1.1456	-0.0413923	0.0189488	-2.11664	0.0342906	0.996631	1.96047	-0.014201	0.0370869	-0.377732	0.70563	NA	1.94785	-0.0019616	0.0539305	0.657298	0.972615
1600019K03Rik	0	NA	NA	NA	NA	NA	0	NA	NA	NA	NA	NA	0	NA	NA	NA	NA	NA	0.13673	0.00238383	0.00982787	0.242559	0.808347	NA	0	NA	NA	NA	NA
1600020E01Rik	63.2378	-0.0581728	0.0660742	-0.881547	0.378022	0.997416	63.7426	-0.0617286	0.0585621	-1.05649	0.290743	0.998863	62.0834	-0.094799	0.0631428	-1.5028	0.13289	0.996631	70.6265	-0.0175967	0.0840657	-0.209812	0.833815	0.96903	67.4681	-0.00773386	0.0529592	0.567955	0.972615
1600023N17Rik	2.62597	-0.00113372	0.0314399	-0.0358534	0.971399	0.997416	1.93176	-0.0356499	0.0210633	-1.68253	0.0924654	0.998863	3.04839	0.00585024	0.0288782	0.205752	0.836985	0.996631	2.24967	-0.0512015	0.0389938	-1.32889	0.183883	NA	2.18497	-0.00581437	0.054332	0.210563	0.972615
1600025M17Rik	0	NA	NA	NA	NA	NA	0	NA	NA	NA	NA	NA	0	NA	NA	NA	NA	NA	0.0552346	0.000843235	0.00915182	0.0921384	0.926588	NA	0	NA	NA	NA	NA
1600027J07Rik	0	NA	NA	NA	NA	NA	0	NA	NA	NA	NA	NA	0	NA	NA	NA	NA	NA	0	NA	NA	NA	NA	NA	0	NA	NA	NA	NA
1600029O15Rik	14.9586	0.00278688	0.0541254	0.0519813	0.958544	0.997416	15.7026	0.0196086	0.0439441	0.449593	0.653004	0.998863	14.3814	-0.0203883	0.0499113	-0.410311	0.681578	0.996631	14.8667	-0.0539961	0.0746289	-0.728897	0.466065	0.867318	14.3955	-0.00246317	0.0538502	0.636289	0.972615
1700001C02Rik	1.42611	0.000419287	0.0225737	0.0184207	0.985303	0.997416	1.9894	0.0198639	0.0194953	1.02385	0.305906	0.998863	1.56073	0.00565056	0.0199388	0.281492	0.778333	0.996631	2.25192	0.0460315	0.0347291	1.31768	0.18761	NA	1.65549	0.0019157	0.0539858	0.601889	0.972615
1700001C19Rik	1.45723	-0.0186879	0.0176993	-1.06053	0.288902	0.997416	1.86722	-0.00665627	0.0185236	-0.355852	0.721952	0.998863	1.4798	-0.0203109	0.0197176	-0.989626	0.322357	0.996631	1.81509	-0.024643	0.0328177	-0.757807	0.448567	NA	1.69071	-0.0031086	0.0540657	0.408195	0.972615
1700001D01Rik	0	NA	NA	NA	NA	NA	0	NA	NA	NA	NA	NA	0	NA	NA	NA	NA	NA	0	NA	NA	NA	NA	NA	0	NA	NA	NA	NA
1700001F09Rik	0.316056	0.0013481	0.0113688	0.117544	0.906429	0.997416	0.208814	-0.0013867	0.00680305	-0.203834	0.838483	0.998863	0.511762	0.00533349	0.0107919	0.576531	0.564257	0.996631	0.320647	0.00238078	0.0153358	0.151192	0.879825	NA	0.210895	-0.000451587	0.0540496	0.88726	NA
1700001G01Rik	0.31995	-0.0140157	0.012229	-1.07239	0.283546	0.997416	0.694843	0.00125058	0.0132132	0.0945659	0.92466	0.998863	0.766937	0.00239989	0.0155393	0.156863	0.875353	0.996631	0.523544	-0.0124064	0.0203828	-0.587802	0.556665	NA	0.380477	-0.0033689	0.054184	0.134342	NA
1700001G11Rik	0.944574	-0.023943	0.0172385	-1.35252	0.17621	0.997416	0.963323	-0.0188281	0.0140297	-1.302	0.192915	0.998863	1.48083	-0.000308493	0.0186733	-0.0161467	0.987117	0.998194	1.51965	-0.00564137	0.030999	-0.179915	0.857219	NA	1.30005	-0.00165912	0.0540347	0.521654	0.972615
1700001G17Rik	12.9088	0.0326332	0.0465321	0.701464	0.483013	0.997416	13.2268	0.0433638	0.0434834	0.993161	0.320631	0.998863	10.7585	-0.0356969	0.0442566	-0.79758	0.425114	0.996631	11.9773	-0.0113169	0.0569987	-0.196371	0.84432	0.969904	12.2918	5.69017e-05	0.053447	0.995237	0.998875
1700001J03Rik	0.447553	0.0108828	0.013544	0.767993	0.442492	0.997416	0.389643	0.00617886	0.00992361	0.573423	0.566358	0.998863	0.457808	0.00853922	0.0117361	0.7048	0.480935	0.996631	0.817346	0.0363118	0.0226784	1.64902	0.0991432	NA	0.395997	0.0009852	0.0540477	0.612943	NA
1700001J04Rik	0	NA	NA	NA	NA	NA	0	NA	NA	NA	NA	NA	0	NA	NA	NA	NA	NA	0	NA	NA	NA	NA	NA	0	NA	NA	NA	NA
1700001J11Rik	0	NA	NA	NA	NA	NA	0	NA	NA	NA	NA	NA	0.223025	0.00360307	0.00801514	0.458261	0.646765	0.996631	0	NA	NA	NA	NA	NA	0	NA	NA	NA	NA
1700001K19Rik	37.0894	-0.016629	0.0654256	-0.254066	0.799445	0.997416	38.7078	0.0171802	0.0535508	0.319805	0.749116	0.998863	38.4976	0.0140137	0.0613727	0.227472	0.820057	0.996631	42.0655	0.0682877	0.0840611	0.811232	0.417232	0.845757	37.7444	-0.000772488	0.0537726	0.888835	0.977041
1700001L05Rik	9.98112	-0.00675666	0.0488943	-0.137635	0.890529	0.997416	10.2022	-0.00305738	0.0399147	-0.0762627	0.93921	0.998863	9.95088	-0.010346	0.0442503	-0.232079	0.816477	0.996631	11.1073	0.00853197	0.0667544	0.127792	0.898313	0.981792	9.39434	-0.00600558	0.0541108	0.384542	0.972615
1700001L19Rik	107.924	-0.0648312	0.0674585	-0.96016	0.336975	0.997416	114.523	-0.00228817	0.0609086	-0.0375341	0.970059	0.998863	111.272	-0.0593871	0.0640826	-0.926107	0.354391	0.996631	117.371	-0.058516	0.0801317	-0.730062	0.465352	0.867079	100.07	-0.00477498	0.054177	0.30076	0.972615
1700001N15Rik	0.238748	-0.00054535	0.00865354	-0.0630204	0.94975	0.997416	0.104668	-0.00125748	0.00481451	-0.261185	0.79395	0.998863	0.0985177	-0.00148981	0.00554644	-0.268606	0.788233	0.996631	0.279296	-0.000841421	0.0135989	-0.0618744	0.950663	NA	0.133677	-0.000541317	0.0540601	0.780839	NA
1700001O22Rik	11.9894	0.0231024	0.0507665	0.455034	0.649085	0.997416	10.1981	-0.039791	0.0382902	-1.03986	0.298406	0.998863	13.0874	0.0348424	0.0455609	0.772879	0.439594	0.996631	13.6633	0.0959039	0.0748202	1.27648	0.201786	0.721274	13.0326	0.0104365	0.0546142	0.287139	0.972615
1700001P01Rik	6.11479	-0.0641061	0.0436808	-1.44907	0.147318	0.997416	6.00993	-0.0505313	0.0336098	-1.47711	0.139645	0.998863	6.22645	-0.0436101	0.0378018	-1.12813	0.259265	0.996631	6.01991	-0.118604	0.0570601	-2.06966	0.0384841	0.445417	6.18483	-0.00949094	0.0549522	0.126994	0.972615
1700003C15Rik	0	NA	NA	NA	NA	NA	0	NA	NA	NA	NA	NA	0.0560934	0.000569009	0.00554644	0.10259	0.918288	0.996631	0	NA	NA	NA	NA	NA	0	NA	NA	NA	NA
1700003D09Rik	0.150949	0.00242692	0.00659692	0.368981	0.712142	0.997416	0.061177	0.000595821	0.00481451	0.123755	0.901509	0.998863	0	NA	NA	NA	NA	NA	0	NA	NA	NA	NA	NA	0	NA	NA	NA	NA
1700003E16Rik	63.6217	-0.0350895	0.0658648	-0.532799	0.594172	0.997416	63.2022	-0.051365	0.058812	-0.872874	0.382732	0.998863	69.3502	0.0276257	0.0618382	0.447631	0.654419	0.996631	72.6202	0.0520378	0.0841215	0.618775	0.536065	0.891768	66.5269	-0.00242357	0.0530612	0.796829	0.972615
1700003E24Rik	0	NA	NA	NA	NA	NA	0	NA	NA	NA	NA	NA	0	NA	NA	NA	NA	NA	0	NA	NA	NA	NA	NA	0	NA	NA	NA	NA
1700003F12Rik	0	NA	NA	NA	NA	NA	0	NA	NA	NA	NA	NA	0	NA	NA	NA	NA	NA	0	NA	NA	NA	NA	NA	0	NA	NA	NA	NA
1700003G13Rik	0	NA	NA	NA	NA	NA	0	NA	NA	NA	NA	NA	0	NA	NA	NA	NA	NA	0	NA	NA	NA	NA	NA	0	NA	NA	NA	NA
1700003G18Rik	0	NA	NA	NA	NA	NA	0	NA	NA	NA	NA	NA	0	NA	NA	NA	NA	NA	0	NA	NA	NA	NA	NA	0	NA	NA	NA	NA
1700003H04Rik	0	NA	NA	NA	NA	NA	0.061177	0.000595821	0.00481451	0.123755	0.901509	0.998863	0.0560934	0.000569009	0.00554644	0.10259	0.918288	0.996631	0	NA	NA	NA	NA	NA	0.164578	0.000767973	0.0540632	0.692393	NA
1700003I16Rik	0.0491042	0.000710002	0.00589144	0.120514	0.904076	0.997416	0	NA	NA	NA	NA	NA	0	NA	NA	NA	NA	NA	0.0592822	0.000843235	0.00915182	0.0921384	0.926588	NA	0.135817	0.000730462	0.0540623	0.705876	NA
1700003I22Rik	0	NA	NA	NA	NA	NA	0	NA	NA	NA	NA	NA	0	NA	NA	NA	NA	NA	0	NA	NA	NA	NA	NA	0	NA	NA	NA	NA
1700003L19Rik	5.22231	0.0101829	0.0345754	0.290464	0.771461	0.997416	5.39376	0.0130321	0.0295692	0.434018	0.664275	0.998863	6.33338	0.0391047	0.0363092	1.08145	0.279498	0.996631	5.7431	0.0216516	0.0535575	0.401014	0.68841	0.937582	5.51086	0.00127911	0.0539218	0.75943	0.972615
1700003M07Rik	26.594	-0.032259	0.060827	-0.530713	0.595618	0.997416	26.4575	-0.0440239	0.0493643	-0.896915	0.369764	0.998863	26.8298	-0.0462391	0.0557284	-0.834144	0.4042	0.996631	28.6033	-0.0458858	0.0814314	-0.565165	0.571961	0.905482	26.8209	-0.00928235	0.0543316	0.335595	0.972615
1700003N22Rik	2.18333	-0.0119129	0.0207295	-0.573773	0.566122	0.997416	2.56481	-0.0021511	0.0208383	-0.104417	0.916838	0.998863	2.27876	-0.0107032	0.0214168	-0.497297	0.61898	0.996631	3.0052	0.0141598	0.039538	0.361675	0.717595	NA	1.99811	-0.00365175	0.0541737	0.191488	0.972615
1700003P14Rik	1.33275	-0.0116591	0.0205373	-0.563998	0.572756	0.997416	1.38595	-0.00610587	0.016356	-0.366686	0.713853	0.998863	1.52293	-0.00204339	0.0184752	-0.10945	0.912846	0.996631	1.16628	-0.0366115	0.0284855	-1.29406	0.195644	NA	1.46251	-0.0014481	0.0539789	0.672028	0.972615
1700006A11Rik	0	NA	NA	NA	NA	NA	0	NA	NA	NA	NA	NA	0.0389338	0.000569009	0.00554644	0.10259	0.918288	0.996631	0.0592822	0.000843235	0.00915182	0.0921384	0.926588	NA	0	NA	NA	NA	NA
1700006F04Rik	0	NA	NA	NA	NA	NA	0	NA	NA	NA	NA	NA	0	NA	NA	NA	NA	NA	0	NA	NA	NA	NA	NA	0	NA	NA	NA	NA
1700006H21Rik	0.185649	0.00103864	0.00820085	0.12665	0.899218	0.997416	0.342735	0.00495798	0.0083968	0.583419	0.559612	0.998863	0.0600403	-0.000748634	0.00554644	-0.134976	0.892631	0.996631	0.0717378	-0.00160269	0.00915182	-0.175123	0.860983	NA	0.149235	5.48674e-05	0.0540529	0.972272	NA
1700006J14Rik	0	NA	NA	NA	NA	NA	0	NA	NA	NA	NA	NA	0	NA	NA	NA	NA	NA	0	NA	NA	NA	NA	NA	0	NA	NA	NA	NA
1700006P03Rik	0	NA	NA	NA	NA	NA	0	NA	NA	NA	NA	NA	0	NA	NA	NA	NA	NA	0	NA	NA	NA	NA	NA	0	NA	NA	NA	NA
1700007E05Rik	0.913191	0.00573307	0.0171863	0.36735	0.713358	0.997416	0.850482	0.0013741	0.0127623	0.119757	0.904676	0.998863	0.897925	0.0027982	0.0139469	0.226894	0.820506	0.996631	1.37741	0.028707	0.027403	1.12587	0.260221	NA	1.28026	0.00389822	0.0541869	0.185296	0.972615
1700007F19Rik	0	NA	NA	NA	NA	NA	0	NA	NA	NA	NA	NA	0	NA	NA	NA	NA	NA	0	NA	NA	NA	NA	NA	0	NA	NA	NA	NA
1700007J10Rik	0	NA	NA	NA	NA	NA	0	NA	NA	NA	NA	NA	0	NA	NA	NA	NA	NA	0	NA	NA	NA	NA	NA	0	NA	NA	NA	NA
1700007K13Rik	9.98704	-0.00912133	0.0480295	-0.188982	0.850107	0.997416	10.6739	0.0121784	0.0387699	0.311877	0.755134	0.998863	9.55087	-0.0349101	0.0472416	-0.734329	0.462748	0.996631	10.4982	-0.0183572	0.0653186	-0.279543	0.779828	0.958857	10.1437	-0.00208417	0.0534418	0.80492	0.972615
1700007L15Rik	0.840706	0.00317592	0.00736455	0.442676	0.658	0.997416	1.24502	0.0222935	0.0144129	1.60596	0.108283	0.998863	0.537018	0.000381392	0.011102	0.0341409	0.972765	0.996631	0.482161	-0.00148108	0.0177553	-0.0737098	0.941241	NA	0.655491	0.000694747	0.0540429	0.682142	NA
1700007M16Rik	0	NA	NA	NA	NA	NA	0	NA	NA	NA	NA	NA	0	NA	NA	NA	NA	NA	0	NA	NA	NA	NA	NA	0	NA	NA	NA	NA
1700007P06Rik	0	NA	NA	NA	NA	NA	0	NA	NA	NA	NA	NA	0	NA	NA	NA	NA	NA	0	NA	NA	NA	NA	NA	0	NA	NA	NA	NA
1700008A23Rik	0	NA	NA	NA	NA	NA	0	NA	NA	NA	NA	NA	0	NA	NA	NA	NA	NA	0	NA	NA	NA	NA	NA	0	NA	NA	NA	NA
1700008B11Rik	0	NA	NA	NA	NA	NA	0	NA	NA	NA	NA	NA	0	NA	NA	NA	NA	NA	0	NA	NA	NA	NA	NA	0	NA	NA	NA	NA
1700008C04Rik	1.04108	0.0065659	0.0189156	0.346066	0.729293	0.997416	0.834086	-0.00328838	0.0119617	-0.272189	0.785477	0.998863	0.776	-0.00470308	0.0148241	-0.300762	0.763596	0.996631	0.603221	-0.0256509	0.0202731	-1.23008	0.218668	NA	0.901263	0.000124637	0.0539796	0.966936	0.992531
1700008H02Rik	0	NA	NA	NA	NA	NA	0	NA	NA	NA	NA	NA	0	NA	NA	NA	NA	NA	0	NA	NA	NA	NA	NA	0	NA	NA	NA	NA
1700008J07Rik	21.1074	-0.112861	0.0610294	-1.83943	0.0658512	0.997416	23.8571	-0.0248448	0.053565	-0.462342	0.643836	0.998863	23.7839	-0.0267644	0.0566471	-0.470285	0.638152	0.996631	23.697	-0.0856553	0.0782089	-1.09086	0.275335	0.775931	23.6535	-0.00987311	0.0540448	0.397605	0.972615
1700008K24Rik	0.488239	-0.00903472	0.0121203	-0.715647	0.474209	0.997416	0.479991	-0.00894676	0.00974265	-0.892267	0.37225	0.998863	0.475757	-0.00873271	0.0112146	-0.729591	0.46564	0.996631	0.432627	-0.0188576	0.0164441	-1.06378	0.287431	NA	0.42307	-0.00144858	0.0540808	0.329607	NA
1700008N11Rik	0	NA	NA	NA	NA	NA	0	NA	NA	NA	NA	NA	0	NA	NA	NA	NA	NA	0.0592822	0.000843235	0.00915182	0.0921384	0.926588	NA	0	NA	NA	NA	NA
1700008O03Rik	17.5763	0.0407742	0.0557604	0.730673	0.464979	0.997416	16.2336	-0.00935362	0.0460919	-0.20257	0.839471	0.998863	15.4696	-0.0397571	0.0508284	-0.779932	0.435431	0.996631	15.5147	-0.0827883	0.0729615	-1.1294	0.25873	0.765482	16.4724	-0.00458781	0.0534283	0.634333	0.972615
1700008P02Rik	0	NA	NA	NA	NA	NA	0	NA	NA	NA	NA	NA	0	NA	NA	NA	NA	NA	0	NA	NA	NA	NA	NA	0	NA	NA	NA	NA
1700009C05Rik	0.401359	0.00934873	0.0107117	0.843616	0.398884	0.997416	0.124679	-5.45e-05	0.00508602	-0.0107101	0.991455	0.998863	0.296057	0.00450287	0.0093654	0.510171	0.609931	0.996631	0.279375	0.00561003	0.0150415	0.379071	0.704635	NA	0.125799	-3.70799e-05	0.054053	0.972272	NA
1700009J07Rik	0.296892	-0.00793803	0.00773595	-0.841672	0.399972	0.997416	0.321358	-0.0068316	0.00651169	-0.885204	0.376047	0.998863	0.409083	-0.00866488	0.00973546	-0.806689	0.419846	0.996631	0.423165	-0.014506	0.014541	-0.910674	0.362467	NA	0.60254	-0.000510485	0.0540412	0.750532	NA
1700009N14Rik	0	NA	NA	NA	NA	NA	0	NA	NA	NA	NA	NA	0	NA	NA	NA	NA	NA	0	NA	NA	NA	NA	NA	0	NA	NA	NA	NA
1700010B08Rik	0.123661	-0.00147688	0.00589144	-0.250682	0.80206	0.997416	0.132867	-0.00125748	0.00481451	-0.261185	0.79395	0.998863	0.125844	-0.00148981	0.00554644	-0.268606	0.788233	0.996631	0.15022	-0.00282565	0.00915182	-0.308753	0.757509	NA	0.2381	-0.000186231	0.0540533	0.923798	NA
1700010B13Rik	1.34008	-0.00636104	0.0214783	-0.295004	0.76799	0.997416	0.877546	-0.0206936	0.0137921	-1.4556	0.145504	0.998863	0.624019	-0.0307217	0.0128106	-2.33297	0.0196499	0.996631	0.888559	-0.0453339	0.0246739	-1.96097	0.049882	NA	1.06081	-0.0034287	0.0541411	0.259845	0.972615
1700010D01Rik	0	NA	NA	NA	NA	NA	0	NA	NA	NA	NA	NA	0	NA	NA	NA	NA	NA	0	NA	NA	NA	NA	NA	0	NA	NA	NA	NA
1700010H22Rik	0	NA	NA	NA	NA	NA	0	NA	NA	NA	NA	NA	0	NA	NA	NA	NA	NA	0	NA	NA	NA	NA	NA	0	NA	NA	NA	NA
1700010I02Rik	1.04821	0.0257546	0.0191269	1.37558	0.16895	0.997416	0.427133	-0.0037598	0.00998793	-0.368466	0.712526	0.998863	0.345401	-0.00634841	0.0104718	-0.61803	0.536555	0.996631	0.549938	-0.00129263	0.0183103	-0.0656255	0.947676	NA	0.485646	-0.00068635	0.0540308	0.73266	NA
1700010I14Rik	22.7424	0.0339877	0.060331	0.565028	0.572055	0.997416	23.8328	0.0374314	0.0505557	0.747005	0.45506	0.998863	23.3772	0.0510879	0.0600829	0.851044	0.394745	0.996631	22.6685	-0.0222301	0.0814969	-0.273242	0.784667	0.959845	22.7285	0.000819089	0.0536605	0.902766	0.978603
1700010J16Rik	0.809584	0.00721377	0.0159923	0.443291	0.657556	0.997416	0.757798	0.00380564	0.0132086	0.283961	0.77644	0.998863	0.54581	-0.00417005	0.0129893	-0.30183	0.762782	0.996631	0.783859	0.0038941	0.0214014	0.179809	0.857302	NA	0.642304	-0.000471272	0.0540146	0.838863	NA
1700010K23Rik	0	NA	NA	NA	NA	NA	0	NA	NA	NA	NA	NA	0	NA	NA	NA	NA	NA	0	NA	NA	NA	NA	NA	0	NA	NA	NA	NA
1700010K24Rik	18.8077	0.0235824	0.0562155	0.421156	0.673641	0.997416	18.4415	0.0095811	0.0473589	0.20236	0.839635	0.998863	17.9469	0.00237908	0.0500438	0.0472176	0.96234	0.996631	16.4609	-0.108468	0.0721021	-1.50183	0.13314	0.638278	15.9543	-0.00730037	0.0544308	0.243188	0.972615
1700010L04Rik	0.197495	-0.00441068	0.00708008	-0.556994	0.577531	0.997416	0.54859	0.00258611	0.00967741	0.245352	0.806184	0.998863	0.451343	-0.000165996	0.0107661	-0.0140314	0.988805	0.99855	0.505318	-0.000419509	0.0179034	-0.0221058	0.982364	NA	0.559042	0.000443418	0.0540376	0.801791	NA
1700010N08Rik	0.821677	0.00722049	0.0152689	0.464769	0.642097	0.997416	0.416433	-0.00724572	0.009416	-0.745652	0.455878	0.998863	0.781812	0.00727089	0.0162757	0.435849	0.662947	0.996631	1.1575	0.0303466	0.0270391	1.12634	0.260024	NA	0.978344	0.00192828	0.0540597	0.415136	0.972615
1700011B04Rik	0	NA	NA	NA	NA	NA	0	NA	NA	NA	NA	NA	0	NA	NA	NA	NA	NA	0	NA	NA	NA	NA	NA	0	NA	NA	NA	NA
1700011C11Rik	5.13596	0.0821252	0.0364978	2.30231	0.0213177	0.997416	4.47992	0.053421	0.0299	1.79699	0.0723376	0.998863	4.51229	0.0500713	0.0323168	1.57991	0.114128	0.996631	4.14108	0.0629566	0.0518332	1.21298	0.225138	0.742031	3.58594	0.00571434	0.054191	0.330367	0.972615
1700011D18Rik	0	NA	NA	NA	NA	NA	0	NA	NA	NA	NA	NA	0	NA	NA	NA	NA	NA	0	NA	NA	NA	NA	NA	0	NA	NA	NA	NA
1700011L03Rik	0	NA	NA	NA	NA	NA	0	NA	NA	NA	NA	NA	0.110857	0.00114548	0.00554644	0.206525	0.836381	0.996631	0	NA	NA	NA	NA	NA	0	NA	NA	NA	NA
1700011L22Rik	6.60913	0.0475644	0.0450035	1.05506	0.291398	0.997416	6.49524	0.0224691	0.0313541	0.717526	0.47305	0.998863	6.29728	0.0236425	0.0402357	0.585445	0.558249	0.996631	6.27251	0.0225205	0.0580162	0.384394	0.700686	0.941962	6.0804	0.000353386	0.0536179	0.959335	0.991104
1700011M02Rik	0.52167	-0.0135118	0.0140209	-0.927397	0.353721	0.997416	0.495221	-0.0115495	0.0104713	-1.0444	0.296301	0.998863	0.570138	-0.00967035	0.0131618	-0.687569	0.491724	0.996631	0.667574	-0.0127549	0.021865	-0.561237	0.574636	NA	0.713808	-0.000730545	0.0540104	0.775433	NA
1700012A03Rik	0	NA	NA	NA	NA	NA	0	NA	NA	NA	NA	NA	0.112459	0.00119193	0.00565756	0.210678	0.833138	0.996631	0	NA	NA	NA	NA	NA	0	NA	NA	NA	NA
1700012B07Rik	0.0566466	-0.000689602	0.00589144	-0.117052	0.906819	0.997416	0.219235	0.00271802	0.00763114	0.346604	0.728889	0.998863	0.0578042	-0.000748634	0.00554644	-0.134976	0.892631	0.996631	0.0692411	-0.00160269	0.00915182	-0.175123	0.860983	NA	0.0784669	-0.000425682	0.0540585	0.882488	NA
1700012B09Rik	4.44805	-0.0260046	0.0346559	-0.747542	0.454737	0.997416	4.5071	-0.0222803	0.0287158	-0.774641	0.438552	0.998863	4.16819	-0.0365981	0.0326254	-1.1051	0.269115	0.996631	5.76593	0.0272197	0.0552921	0.489065	0.624796	0.921767	3.71374	-0.0138131	0.0564704	0.0113291	0.620592
1700012C08Rik	0	NA	NA	NA	NA	NA	0	NA	NA	NA	NA	NA	0	NA	NA	NA	NA	NA	0	NA	NA	NA	NA	NA	0	NA	NA	NA	NA
1700012C14Rik	0.0491042	0.000710002	0.00589144	0.120514	0.904076	0.997416	0.0622191	0.000595821	0.00481451	0.123755	0.901509	0.998863	0	NA	NA	NA	NA	NA	0	NA	NA	NA	NA	NA	0.103109	0.000602067	0.0540602	0.868811	NA
1700012D14Rik	85.5886	0.0437437	0.0674674	0.648121	0.516906	0.997416	86.9323	0.0449811	0.0605272	0.742724	0.457649	0.998863	85.2066	0.0203302	0.0653338	0.310542	0.756148	0.996631	88.9064	0.0185704	0.0796991	0.232804	0.815914	0.96573	93.1879	0.0482746	0.0799793	0.0454848	0.965159
1700012D16Rik	0	NA	NA	NA	NA	NA	0	NA	NA	NA	NA	NA	0	NA	NA	NA	NA	NA	0	NA	NA	NA	NA	NA	0	NA	NA	NA	NA
1700012E03Rik	0	NA	NA	NA	NA	NA	0	NA	NA	NA	NA	NA	0	NA	NA	NA	NA	NA	0	NA	NA	NA	NA	NA	0	NA	NA	NA	NA
1700012I11Rik	1.09758	0.00125903	0.0139973	0.0892291	0.9289	0.997416	0.952975	-0.00292926	0.0111964	-0.259538	0.79522	0.998863	0.746663	-0.0113484	0.0123027	-0.926729	0.354067	0.996631	1.27356	0.00783169	0.0258102	0.301792	0.762811	NA	0.980483	-0.000244891	0.0540414	0.864606	0.974574
1700012J15Rik	0	NA	NA	NA	NA	NA	0	NA	NA	NA	NA	NA	0	NA	NA	NA	NA	NA	0	NA	NA	NA	NA	NA	0.0679087	0.00054091	0.0540592	0.868811	NA
1700012J22Rik	0	NA	NA	NA	NA	NA	0	NA	NA	NA	NA	NA	0	NA	NA	NA	NA	NA	0	NA	NA	NA	NA	NA	0	NA	NA	NA	NA
1700012P22Rik	0.565009	-0.00177914	0.0107605	-0.168291	0.866354	0.997416	0.533689	-0.00255265	0.00881449	-0.314837	0.752885	0.998863	0.45295	-0.00317805	0.0115635	-0.270007	0.787155	0.996631	0.719027	0.00662327	0.0191238	0.343339	0.731343	NA	0.599467	0.000433779	0.054025	0.837383	NA
1700013A02Rik	0	NA	NA	NA	NA	NA	0	NA	NA	NA	NA	NA	0	NA	NA	NA	NA	NA	0	NA	NA	NA	NA	NA	0	NA	NA	NA	NA
1700013D24Rik	0	NA	NA	NA	NA	NA	0	NA	NA	NA	NA	NA	0	NA	NA	NA	NA	NA	0	NA	NA	NA	NA	NA	0	NA	NA	NA	NA
1700013F07Rik	8.44221	0.0543509	0.0456121	1.19499	0.232089	0.997416	8.70169	0.0383989	0.0348934	1.11188	0.266188	0.998863	7.9683	0.0220418	0.0409999	0.540582	0.588796	0.996631	8.60246	0.059689	0.0641912	0.928278	0.353263	0.817739	7.57978	0.00123812	0.0536055	0.861978	0.974162
1700013G24Rik	0	NA	NA	NA	NA	NA	0.0589166	0.000595821	0.00481451	0.123755	0.901509	0.998863	0	NA	NA	NA	NA	NA	0	NA	NA	NA	NA	NA	0	NA	NA	NA	NA
1700013H16Rik	0.598132	0.00940587	0.0141492	0.66658	0.505041	0.997416	0.432314	-0.000781437	0.00999878	-0.0813739	0.935145	0.998863	0.282752	-0.00298435	0.00930059	-0.330023	0.741383	0.996631	0.323139	-0.00454196	0.0153645	-0.298455	0.765356	NA	0.317468	-0.00044194	0.0540374	0.870722	NA
1700013M08Rik	0.0566466	-0.000689602	0.00589144	-0.117052	0.906819	0.997416	0.162759	-6.51e-05	0.00555819	-0.0117077	0.990659	0.998863	0.347301	0.00735382	0.00965023	0.71451	0.474912	0.996631	0.216148	0.00165884	0.0128175	0.129419	0.897026	NA	0.214284	0.000321519	0.0540536	0.805273	NA
1700013N06Rik	0.191647	0.00105669	0.00827156	0.12775	0.898347	0.997416	0.0538047	-0.000612853	0.00481451	-0.127293	0.898709	0.998863	0.0508462	-0.000748634	0.00554644	-0.134976	0.892631	0.996631	0.0606974	-0.00160269	0.00915182	-0.175123	0.860983	NA	0.0687293	-0.000405408	0.0540583	0.882488	NA
1700014D04Rik	2.70153	-0.0469806	0.0300816	-1.51584	0.12956	0.997416	3.83582	-0.00212124	0.0230742	-0.0925715	0.926244	0.998863	4.29229	0.0151337	0.0310567	0.485898	0.627039	0.996631	3.38036	-0.0392598	0.0465093	-0.83122	0.405849	0.840002	3.52231	-0.00200001	0.0539264	0.658524	0.972615
1700014F14Rik	0	NA	NA	NA	NA	NA	0	NA	NA	NA	NA	NA	0	NA	NA	NA	NA	NA	0	NA	NA	NA	NA	NA	0	NA	NA	NA	NA
1700014L14Rik	0.102439	-7.73e-05	0.0058939	-0.0131218	0.989531	0.997416	0.15298	0.00085603	0.00620243	0.138015	0.890228	0.998863	0.107877	-0.000177395	0.00562993	-0.0315093	0.974863	0.996631	0.0606974	-0.00160269	0.00915182	-0.175123	0.860983	NA	0.0687293	-0.000405408	0.0540583	0.882488	NA
1700015C15Rik	0.404424	-0.00532124	0.0125488	-0.396415	0.691799	0.997416	0.752642	0.0072732	0.0123093	0.602234	0.547018	0.998863	0.868448	0.0164183	0.0164478	0.997299	0.318619	0.996631	0.466041	-0.00599998	0.0188584	-0.313242	0.754097	NA	0.466379	-0.000870804	0.0540264	0.701928	NA
1700015C17Rik	0	NA	NA	NA	NA	NA	0	NA	NA	NA	NA	NA	0	NA	NA	NA	NA	NA	0	NA	NA	NA	NA	NA	0	NA	NA	NA	NA
1700015F17Rik	5.05502	0.0236394	0.035556	0.67252	0.501253	0.997416	4.15423	-0.0145585	0.0277056	-0.529378	0.596543	0.998863	3.52186	-0.0387879	0.0293107	-1.315	0.188511	0.996631	3.98872	-0.0419788	0.0454935	-0.922563	0.356235	0.819308	3.77509	-0.00725021	0.0545859	0.11616	0.972615
1700015G11Rik	0	NA	NA	NA	NA	NA	0	NA	NA	NA	NA	NA	0	NA	NA	NA	NA	NA	0	NA	NA	NA	NA	NA	0.0444727	0.000477957	0.0540584	0.868811	NA
1700015I17Rik	0.378567	-0.00916273	0.0115352	-0.731868	0.464249	0.997416	0.522331	-0.0035536	0.0110404	-0.308683	0.757563	0.998863	0.583159	-0.00021274	0.0112939	-0.0173445	0.986162	0.99791	0.508499	-0.00997013	0.019196	-0.498329	0.618252	NA	0.648107	0.000275281	0.0540219	0.899265	NA
1700015O11Rik	0.312671	0.00418523	0.00907373	0.499033	0.617756	0.997416	0.0635024	-0.000612853	0.00481451	-0.127293	0.898709	0.998863	0.244268	0.000696568	0.00727534	0.0957437	0.923724	0.996631	0.0717378	-0.00160269	0.00915182	-0.175123	0.860983	NA	0.0813264	-0.000428828	0.0540586	0.882488	NA
1700016A09Rik	0	NA	NA	NA	NA	NA	0	NA	NA	NA	NA	NA	0	NA	NA	NA	NA	NA	0	NA	NA	NA	NA	NA	0	NA	NA	NA	NA
1700016B01Rik	0.0527403	0.000710002	0.00589144	0.120514	0.904076	0.997416	0	NA	NA	NA	NA	NA	0	NA	NA	NA	NA	NA	0	NA	NA	NA	NA	NA	0	NA	NA	NA	NA
1700016B15Rik	0	NA	NA	NA	NA	NA	0	NA	NA	NA	NA	NA	0	NA	NA	NA	NA	NA	0	NA	NA	NA	NA	NA	0	NA	NA	NA	NA
1700016C15Rik	8.14873	0.00509111	0.0470258	0.108867	0.913308	0.997416	8.88409	0.0324728	0.0385777	0.8415	0.400068	0.998863	6.79917	-0.0409889	0.0371646	-1.09255	0.27459	0.996631	7.53451	-0.0525062	0.0600867	-0.873625	0.382323	0.828734	7.9111	-0.00268928	0.0538432	0.638642	0.972615
1700016D06Rik	0.453294	-0.0129207	0.0118649	-0.989005	0.322661	0.997416	0.58608	-0.00638268	0.0107253	-0.54183	0.587936	0.998863	0.663725	-0.00732624	0.0140879	-0.511433	0.609048	0.996631	1.1133	0.0146493	0.0244544	0.6006	0.548106	NA	0.885711	0.000853324	0.0539967	0.762618	0.972615
1700016D08Rik	0	NA	NA	NA	NA	NA	0	NA	NA	NA	NA	NA	0	NA	NA	NA	NA	NA	0	NA	NA	NA	NA	NA	0	NA	NA	NA	NA
1700016F12Rik	0	NA	NA	NA	NA	NA	0	NA	NA	NA	NA	NA	0	NA	NA	NA	NA	NA	0	NA	NA	NA	NA	NA	0	NA	NA	NA	NA
1700016G22Rik	0.624103	-0.0147912	0.0134174	-1.11102	0.266559	0.997416	0.558524	-0.0120615	0.00918624	-1.35754	0.174609	0.998863	0.520958	-0.0145381	0.010458	-1.39495	0.16303	0.996631	0.618393	-0.0241286	0.0175594	-1.41726	0.156406	NA	0.715052	-0.00169387	0.0540806	0.26607	NA
1700016H13Rik	0	NA	NA	NA	NA	NA	0.101616	0.000595821	0.00481451	0.123755	0.901509	0.998863	0.0554285	0.000569009	0.00554644	0.10259	0.918288	0.996631	0.0607313	0.000843235	0.00915182	0.0921384	0.926588	NA	0.135561	0.000644402	0.0540609	0.868811	NA
1700016J18Rik	0.834501	-0.0113452	0.0163573	-0.681044	0.495844	0.997416	1.03886	-0.00386306	0.0141447	-0.277615	0.781308	0.998863	0.880167	-0.00679349	0.014318	-0.454347	0.649579	0.996631	0.883813	-0.0149207	0.0218565	-0.680679	0.496074	NA	1.06367	-0.000156109	0.0540301	0.930544	0.984195
1700016K19Rik	7.90459	0.00121908	0.0398913	0.0308323	0.975403	0.997416	6.5709	-0.0479402	0.0333513	-1.45163	0.146605	0.998863	7.84995	0.000374094	0.0357047	0.0104711	0.991645	0.99908	7.4248	-0.0529024	0.0611714	-0.868835	0.384937	0.829198	6.36315	-0.00976566	0.0550795	0.0887836	0.972615
1700016L21Rik	0.749033	0.00984191	0.0150013	0.651621	0.514646	0.997416	0.300166	-0.00445034	0.00724731	-0.614456	0.538914	0.998863	0.403088	-0.00435682	0.010603	-0.410165	0.681685	0.996631	0.41264	-0.00838373	0.0158969	-0.530194	0.595977	NA	0.394998	-0.000645336	0.0540537	0.631641	NA
1700016P03Rik	90.4863	-0.268515	0.0603693	-4.42469	9.66e-06	0.0644025	94.6	-0.263343	0.0553078	-4.77227	1.82e-06	0.0366736	96.5798	-0.22516	0.058754	-3.80895	0.000139557	0.418034	101.369	-0.332295	0.0805725	-4.16953	3.05e-05	0.0103017	89.434	-0.0134724	0.0564751	0.00103361	0.18534
1700016P04Rik	0.147797	-0.00280311	0.00655376	-0.416689	0.676906	0.997416	0.21886	-0.00267242	0.00679875	-0.380592	0.703506	0.998863	0.150951	-0.00282456	0.00623933	-0.44187	0.658583	0.996631	0.180342	-0.00549568	0.010657	-0.504718	0.613757	NA	0.204297	-0.000609747	0.0540615	0.68979	NA
1700017B05Rik	35.7866	-0.00629712	0.0615797	-0.102381	0.918454	0.997416	40.8605	0.0947435	0.057129	1.6642	0.0960733	0.998863	41.6846	0.0852696	0.0609246	1.41223	0.157882	0.996631	43.6861	0.159043	0.0839251	1.89759	0.0577495	0.509426	36.1047	-0.00171947	0.0538043	0.75882	0.972615
1700017D01Rik	0.883523	-0.00804871	0.017275	-0.459477	0.645891	0.997416	0.933212	-0.00279066	0.0132267	-0.205731	0.837001	0.998863	0.85473	-0.00937096	0.0165665	-0.550032	0.582297	0.996631	0.995179	-0.00944298	0.0252926	-0.376703	0.706395	NA	1.04473	-0.000175578	0.0539638	0.957886	0.990492
1700017G19Rik	1.88108	-0.00466122	0.0263129	-0.175774	0.860471	0.997416	2.71251	0.0234909	0.0219066	1.07929	0.280461	0.998863	2.16084	0.00763789	0.0248746	0.305021	0.76035	0.996631	2.23749	0.0114608	0.0381764	0.297099	0.766391	NA	2.49876	0.00385622	0.0540586	0.410492	0.972615
1700017I07Rik	0	NA	NA	NA	NA	NA	0	NA	NA	NA	NA	NA	0	NA	NA	NA	NA	NA	0.0607313	0.000843235	0.00915182	0.0921384	0.926588	NA	0	NA	NA	NA	NA
1700017J07Rik	0	NA	NA	NA	NA	NA	0	NA	NA	NA	NA	NA	0.106168	0.00114548	0.00554644	0.206525	0.836381	0.996631	0	NA	NA	NA	NA	NA	0	NA	NA	NA	NA
1700017L05Rik	0	NA	NA	NA	NA	NA	0	NA	NA	NA	NA	NA	0	NA	NA	NA	NA	NA	0	NA	NA	NA	NA	NA	0	NA	NA	NA	NA
1700017M07Rik	1.18997	0.018933	0.0206521	0.931857	0.351411	0.997416	1.06274	0.00615903	0.0120851	0.51596	0.605882	0.998863	0.611432	-0.00704596	0.0130187	-0.504507	0.613905	0.996631	0.567491	-0.0177856	0.0183042	-0.974016	0.330049	NA	1.17088	0.00295198	0.0541025	0.311517	0.972615
1700017N19Rik	0.195599	0.00386529	0.00831944	0.463651	0.642898	0.997416	0.180052	0.00239586	0.00567403	0.434524	0.663908	0.998863	0.351772	0.0125748	0.0105237	1.16484	0.244082	0.996631	0	NA	NA	NA	NA	NA	0	NA	NA	NA	NA
1700018A04Rik	6.45296	0.0153047	0.0421143	0.364221	0.715693	0.997416	5.50459	-0.0276676	0.0315421	-0.881236	0.37819	0.998863	5.15204	-0.0265804	0.0315039	-0.824891	0.409434	0.996631	6.83315	0.01766	0.0543865	0.324564	0.745511	0.950395	6.50826	0.00177928	0.0537969	0.757402	0.972615
1700018A14Rik	0	NA	NA	NA	NA	NA	0	NA	NA	NA	NA	NA	0	NA	NA	NA	NA	NA	0	NA	NA	NA	NA	NA	0	NA	NA	NA	NA
1700018A23Rik	0	NA	NA	NA	NA	NA	0	NA	NA	NA	NA	NA	0	NA	NA	NA	NA	NA	0	NA	NA	NA	NA	NA	0	NA	NA	NA	NA
1700018B08Rik	0.205942	-0.000373142	0.00716266	-0.0520955	0.958453	0.997416	0.127005	-0.00125748	0.00481451	-0.261185	0.79395	0.998863	0.390642	0.00501521	0.010651	0.45805	0.646917	0.996631	0.204207	-0.00235867	0.0110946	-0.212596	0.831642	NA	0.244942	-0.000128706	0.0540528	0.923798	NA
1700018B24Rik	0	NA	NA	NA	NA	NA	0	NA	NA	NA	NA	NA	0.183557	0.00323289	0.00759373	0.419692	0.67471	0.996631	0	NA	NA	NA	NA	NA	0	NA	NA	NA	NA
1700018F24Rik	0	NA	NA	NA	NA	NA	0	NA	NA	NA	NA	NA	0	NA	NA	NA	NA	NA	0	NA	NA	NA	NA	NA	0	NA	NA	NA	NA
1700018G05Rik	0.644071	-0.0130162	0.014234	-0.865334	0.386855	0.997416	0.956276	0.000855505	0.0132576	0.0636258	0.949268	0.998863	1.1359	0.00642232	0.0174074	0.372368	0.709619	0.996631	0.74472	-0.0154762	0.0208746	-0.718602	0.472386	NA	0.823827	-0.000870767	0.05404	0.631842	0.972615
1700018L02Rik	13.0105	0.0160304	0.049166	0.327242	0.743485	0.997416	12.5865	0.000629806	0.0418179	0.0150616	0.987983	0.998863	12.0001	-0.0152189	0.044431	-0.340441	0.733525	0.996631	12.7915	-0.0213173	0.0689091	-0.308964	0.757349	0.952391	11.5811	-0.00431936	0.0540261	0.437688	0.972615
1700018M17Rik	0.127022	0.00152131	0.00631827	0.24078	0.809726	0.997416	0	NA	NA	NA	NA	NA	0	NA	NA	NA	NA	NA	0	NA	NA	NA	NA	NA	0	NA	NA	NA	NA
1700018P08Rik	0	NA	NA	NA	NA	NA	0	NA	NA	NA	NA	NA	0	NA	NA	NA	NA	NA	0	NA	NA	NA	NA	NA	0	NA	NA	NA	NA
1700019A02Rik	23.9143	-0.0459599	0.0573444	-0.804725	0.420979	0.997416	27.1041	0.0197854	0.0455238	0.436314	0.662609	0.998863	26.7911	0.0077943	0.0542215	0.145097	0.884635	0.996631	26.5643	-0.0320838	0.0789434	-0.408429	0.682959	0.935712	27.6536	0.00202932	0.0534187	0.812146	0.972615
1700019A23Rik	0	NA	NA	NA	NA	NA	0	NA	NA	NA	NA	NA	0	NA	NA	NA	NA	NA	0	NA	NA	NA	NA	NA	0	NA	NA	NA	NA
1700019C18Rik	0.236644	-0.000700154	0.00979938	-0.0714488	0.943041	0.997416	0.350247	0.00391935	0.00972551	0.387692	0.698244	0.998863	0.399303	0.00067796	0.00896313	0.0786453	0.937315	0.996631	0.290085	-0.00105325	0.015202	-0.0692838	0.944764	NA	0.45493	0.000998128	0.0540497	0.555096	NA
1700019D03Rik	48.9358	0.066279	0.0674474	0.981953	0.326123	0.997416	48.3651	0.0298607	0.0596332	0.500631	0.61663	0.998863	46.5484	-0.0114376	0.0650869	-0.175426	0.860745	0.996631	53.5557	0.125107	0.0830866	1.50464	0.132417	0.637228	49.235	0.00872817	0.0522953	0.589943	0.972615
1700019E08Rik	0	NA	NA	NA	NA	NA	0	NA	NA	NA	NA	NA	0	NA	NA	NA	NA	NA	0	NA	NA	NA	NA	NA	0	NA	NA	NA	NA
1700019F05Rik	0	NA	NA	NA	NA	NA	0	NA	NA	NA	NA	NA	0.113124	0.00121933	0.00572209	0.213091	0.831256	0.996631	0	NA	NA	NA	NA	NA	0	NA	NA	NA	NA
1700019G24Rik	0	NA	NA	NA	NA	NA	0	NA	NA	NA	NA	NA	0	NA	NA	NA	NA	NA	0	NA	NA	NA	NA	NA	0	NA	NA	NA	NA
1700019J19Rik	1.8991	-0.0232292	0.0240903	-0.960516	0.336796	0.997416	1.84279	-0.0221664	0.0194504	-1.13584	0.256024	0.998863	1.55802	-0.0362494	0.0204453	-1.76384	0.0777582	0.996631	2.30203	-0.0112392	0.0361082	-0.30709	0.758775	NA	2.0218	-0.00148381	0.0540275	0.573753	0.972615
1700019L13Rik	0	NA	NA	NA	NA	NA	0	NA	NA	NA	NA	NA	0	NA	NA	NA	NA	NA	0	NA	NA	NA	NA	NA	0	NA	NA	NA	NA
1700019M22Rik	0	NA	NA	NA	NA	NA	0	NA	NA	NA	NA	NA	0	NA	NA	NA	NA	NA	0	NA	NA	NA	NA	NA	0	NA	NA	NA	NA
1700019N19Rik	0.277747	0.00507683	0.00998876	0.505692	0.613073	0.997416	0.122419	-5.38e-05	0.00505478	-0.0106441	0.991507	0.998863	0.411016	0.00964013	0.0106551	0.906648	0.364593	0.996631	0.126972	-0.000416469	0.00958303	-0.043459	0.965336	NA	0.259217	0.000445855	0.0540548	0.73672	NA
1700019P21Rik	0	NA	NA	NA	NA	NA	0	NA	NA	NA	NA	NA	0	NA	NA	NA	NA	NA	0	NA	NA	NA	NA	NA	0	NA	NA	NA	NA
1700020A23Rik	0	NA	NA	NA	NA	NA	0	NA	NA	NA	NA	NA	0	NA	NA	NA	NA	NA	0	NA	NA	NA	NA	NA	0	NA	NA	NA	NA
1700020D05Rik	0	NA	NA	NA	NA	NA	0	NA	NA	NA	NA	NA	0	NA	NA	NA	NA	NA	0	NA	NA	NA	NA	NA	0	NA	NA	NA	NA
1700020D12Rik	0.302118	0.00132327	0.0112644	0.118712	0.905504	0.997416	0.431521	0.00639212	0.0100907	0.608041	0.54316	0.998863	0.293343	0.00197745	0.00926854	0.198817	0.842406	0.996631	0.248723	-0.000973895	0.0146227	-0.0666018	0.946899	NA	0.401709	0.00137191	0.0540552	0.503412	NA
1700020G03Rik	0.127022	0.00152131	0.00631827	0.24078	0.809726	0.997416	0.061177	0.000595821	0.00481451	0.123755	0.901509	0.998863	0.122621	0.00128791	0.00588051	0.219014	0.826639	0.996631	0.142817	0.00245554	0.00997408	0.246193	0.805533	NA	0	NA	NA	NA	NA
1700020G17Rik	1.74901	-0.00334887	0.0162024	-0.214258	0.830346	0.997416	2.19576	0.00599791	0.0161436	0.394252	0.693395	0.998863	1.51696	-0.0108326	0.0182028	-0.606046	0.544484	0.996631	2.03691	0.00401595	0.0283585	0.14479	0.884877	NA	1.74898	-0.000718656	0.0540272	0.722359	0.972615
1700020I14Rik	5439.35	0.0122142	0.0594643	0.205407	0.837254	0.997416	5795.26	0.097759	0.0582485	1.67906	0.09314	0.998863	5758.69	0.0769329	0.0599083	1.28467	0.198909	0.996631	6160.46	0.15225	0.064337	2.36643	0.0179605	0.338393	5829.8	0.0323292	0.0549933	0.124031	0.972615
1700020L24Rik	0.985134	0.00483803	0.0191556	0.250819	0.801954	0.997416	1.12523	0.00678856	0.0154243	0.442914	0.657828	0.998863	1.34674	0.0160587	0.0190782	0.855028	0.392535	0.996631	1.54022	0.035225	0.0305892	1.16263	0.244979	NA	0.970002	0.00133107	0.0539955	0.669492	0.972615
1700020M21Rik	0	NA	NA	NA	NA	NA	0	NA	NA	NA	NA	NA	0	NA	NA	NA	NA	NA	0	NA	NA	NA	NA	NA	0	NA	NA	NA	NA
1700020N01Rik	0.129111	-8.98e-05	0.00635139	-0.0141441	0.988715	0.997416	0.254596	0.00294615	0.00794362	0.361229	0.717928	0.998863	0.268536	0.00429862	0.0091501	0.480954	0.63055	0.996631	0.529609	0.0280152	0.0197426	1.37458	0.169263	NA	0.0687293	-0.000405408	0.0540583	0.882488	NA
1700020N15Rik	0	NA	NA	NA	NA	NA	0	NA	NA	NA	NA	NA	0	NA	NA	NA	NA	NA	0	NA	NA	NA	NA	NA	0	NA	NA	NA	NA
1700020N18Rik	0.116186	0.00143631	0.0061396	0.233942	0.81503	0.997416	0	NA	NA	NA	NA	NA	0	NA	NA	NA	NA	NA	0.0876242	0.000843235	0.00915182	0.0921384	0.926588	NA	0.0444727	0.000477957	0.0540584	0.868811	NA
1700021A07Rik	0.323728	0.0028641	0.00929473	0.309429	0.756995	0.997416	0.0635024	-0.000612853	0.00481451	-0.127293	0.898709	0.998863	0.0989741	-0.000172164	0.00554644	-0.0310404	0.975237	0.996631	0.246986	0.00140184	0.0117883	0.118918	0.90534	NA	0.0813264	-0.000428828	0.0540586	0.882488	NA
1700021F02Rik	0	NA	NA	NA	NA	NA	0	NA	NA	NA	NA	NA	0.158641	0.00153044	0.0064091	0.238792	0.811267	0.996631	0	NA	NA	NA	NA	NA	0	NA	NA	NA	NA
1700021F05Rik	0	NA	NA	NA	NA	NA	0	NA	NA	NA	NA	NA	0	NA	NA	NA	NA	NA	0	NA	NA	NA	NA	NA	0	NA	NA	NA	NA
1700021F07Rik	0	NA	NA	NA	NA	NA	0	NA	NA	NA	NA	NA	0	NA	NA	NA	NA	NA	0.291203	0.00781572	0.0120317	0.689936	0.490235	NA	0.164578	0.000767973	0.0540632	0.692393	NA
1700021F13Rik	0	NA	NA	NA	NA	NA	0	NA	NA	NA	NA	NA	0	NA	NA	NA	NA	NA	0	NA	NA	NA	NA	NA	0	NA	NA	NA	NA
1700021G15Rik	0	NA	NA	NA	NA	NA	0	NA	NA	NA	NA	NA	0	NA	NA	NA	NA	NA	0	NA	NA	NA	NA	NA	0	NA	NA	NA	NA
1700021J08Rik	0	NA	NA	NA	NA	NA	0	NA	NA	NA	NA	NA	0	NA	NA	NA	NA	NA	0	NA	NA	NA	NA	NA	0	NA	NA	NA	NA
1700021L23Rik	0	NA	NA	NA	NA	NA	0	NA	NA	NA	NA	NA	0	NA	NA	NA	NA	NA	0	NA	NA	NA	NA	NA	0	NA	NA	NA	NA
1700021N21Rik	1.70325	-0.0172709	0.0188193	-0.911457	0.362055	0.997416	1.2754	-0.0281551	0.0138065	-2.21597	0.0266933	0.998863	1.44619	-0.0254349	0.0165938	-1.55057	0.121005	0.996631	1.47899	-0.0391294	0.0246561	-1.64546	0.0998743	NA	1.67145	-0.00291164	0.0541319	0.193729	0.972615
1700021P04Rik	0.0566466	-0.000689602	0.00589144	-0.117052	0.906819	0.997416	0.0611431	-0.000612853	0.00481451	-0.127293	0.898709	0.998863	0.0578042	-0.000748634	0.00554644	-0.134976	0.892631	0.996631	0.0692411	-0.00160269	0.00915182	-0.175123	0.860983	NA	0.0784669	-0.000425682	0.0540585	0.882488	NA
1700022A21Rik	0.129111	-8.98e-05	0.00635139	-0.0141441	0.988715	0.997416	0.0538047	-0.000612853	0.00481451	-0.127293	0.898709	0.998863	0.278542	0.000751908	0.00755788	0.0994866	0.920752	0.996631	0.0606974	-0.00160269	0.00915182	-0.175123	0.860983	NA	0.151018	0.000137528	0.0540531	0.972272	NA
1700022A22Rik	0.938394	-0.0180925	0.0169357	-1.11573	0.264536	0.997416	1.20445	-0.00424597	0.0162141	-0.263724	0.791993	0.998863	0.824082	-0.0227883	0.0157833	-1.42346	0.154604	0.996631	0.867001	-0.0389025	0.023735	-1.77537	0.0758373	NA	0.962473	-0.00424221	0.0542375	0.122596	0.972615
1700022E09Rik	0.0483999	-0.000689602	0.00589144	-0.117052	0.906819	0.997416	0.0956559	-4.88e-05	0.00481451	-0.0101368	0.991912	0.998863	0.102343	-0.000172164	0.00554644	-0.0310404	0.975237	0.996631	0.142902	-0.000451456	0.0099761	-0.0452538	0.963905	NA	0.0668385	-0.000409731	0.0540584	0.882488	NA
1700022H01Rik	7.3737	-0.0189442	0.0433704	-0.437764	0.661557	0.997416	7.00693	-0.0308186	0.0345647	-0.893351	0.371669	0.998863	7.02059	-0.0282705	0.0382002	-0.735857	0.461818	0.996631	7.47625	-0.0489845	0.0620136	-0.78999	0.429533	0.851652	6.36098	-0.00931539	0.0549492	0.114862	0.972615
1700022H16Rik	0.310035	0.00133748	0.0113243	0.119342	0.905004	0.997416	0.395659	0.00408667	0.00992628	0.412766	0.679778	0.998863	0.386766	0.00484964	0.0105267	0.444194	0.656902	0.996631	0.203213	-0.00304599	0.0125999	-0.241748	0.808976	NA	0.290324	0.000237755	0.0540354	0.884827	NA
1700022I11Rik	5.92139	-0.0270762	0.040142	-0.665704	0.505601	0.997416	6.28966	-0.0100122	0.0336318	-0.293471	0.769162	0.998863	6.17238	-0.0158696	0.035315	-0.443363	0.657504	0.996631	7.14393	0.00826797	0.0582834	0.140675	0.888127	0.979936	7.12909	0.00122347	0.0537422	0.838525	0.973204
1700022N22Rik	6.14993	0.0546472	0.0390821	1.40902	0.15883	0.997416	5.4358	0.0183876	0.0293102	0.629019	0.529337	0.998863	5.50789	0.0222599	0.0363758	0.615184	0.538433	0.996631	5.36354	0.0200641	0.0537664	0.371518	0.710252	0.943333	4.43625	-0.00196933	0.05384	0.718174	0.972615
1700023C21Rik	0	NA	NA	NA	NA	NA	0	NA	NA	NA	NA	NA	0	NA	NA	NA	NA	NA	0	NA	NA	NA	NA	NA	0.206219	0.000808306	0.0540643	0.692393	NA
1700023F02Rik	0.836824	-0.00926511	0.0161633	-0.564245	0.572588	0.997416	1.13234	0.00340471	0.015593	0.217424	0.827878	0.998863	0.924642	-0.00530525	0.0159573	-0.330317	0.741161	0.996631	1.3239	0.0153695	0.0277227	0.546164	0.584953	NA	0.842727	-0.00187746	0.054035	0.513681	0.972615
1700023F06Rik	27.0725	0.0752892	0.0635732	1.17991	0.238037	0.997416	25.883	0.0180219	0.0520528	0.345621	0.729628	0.998863	25.3282	0.012368	0.0582622	0.21072	0.833106	0.996631	30.4018	0.167642	0.0832888	2.00267	0.0452132	0.466111	24.0444	-0.00170807	0.0537947	0.764222	0.972615
1700023G09Rik	0	NA	NA	NA	NA	NA	0	NA	NA	NA	NA	NA	0	NA	NA	NA	NA	NA	0	NA	NA	NA	NA	NA	0	NA	NA	NA	NA
1700023H06Rik	0	NA	NA	NA	NA	NA	0	NA	NA	NA	NA	NA	0	NA	NA	NA	NA	NA	0	NA	NA	NA	NA	NA	0	NA	NA	NA	NA
1700024B05Rik	0.15743	-0.00152608	0.00782167	-0.195109	0.845307	0.997416	0.73479	0.0151455	0.0117218	1.36919	0.17094	0.998863	0.256084	-0.00093009	0.00920164	-0.101079	0.919488	0.996631	0.44821	0.010877	0.0175231	0.592345	0.55362	NA	0.403579	0.0013656	0.0540549	0.503204	NA
1700024B18Rik	0	NA	NA	NA	NA	NA	0	NA	NA	NA	NA	NA	0	NA	NA	NA	NA	NA	0	NA	NA	NA	NA	NA	0	NA	NA	NA	NA
1700024G13Rik	0.627338	-0.0144576	0.0159259	-0.893281	0.371707	0.997416	1.17512	0.0119385	0.0167693	0.707556	0.479221	0.998863	0.530146	-0.0165058	0.0136821	-1.13636	0.255807	0.996631	0.752036	-0.0108811	0.0222038	-0.473913	0.635562	NA	0.685401	-0.00213845	0.0540551	0.443043	NA
1700024I08Rik	2.03406	-0.0157935	0.027607	-0.564441	0.572454	0.997416	2.3216	0.00136304	0.02284	0.0587014	0.95319	0.998863	2.23256	-0.00390701	0.0218439	-0.176914	0.859576	0.996631	2.31806	-0.00586363	0.0370722	-0.155361	0.876537	NA	2.77123	0.00317615	0.0540363	0.451511	0.972615
1700024J04Rik	0	NA	NA	NA	NA	NA	0	NA	NA	NA	NA	NA	0	NA	NA	NA	NA	NA	0.0607313	0.000843235	0.00915182	0.0921384	0.926588	NA	0	NA	NA	NA	NA
1700024P04Rik	0	NA	NA	NA	NA	NA	0	NA	NA	NA	NA	NA	0	NA	NA	NA	NA	NA	0	NA	NA	NA	NA	NA	0	NA	NA	NA	NA
1700025A08Rik	0.259829	0.00904601	0.00995124	0.841837	0.399879	0.997416	0.121136	0.00126966	0.00503685	0.252075	0.800983	0.998863	0.152058	0.00288055	0.00716931	0.395931	0.692156	0.996631	0.552304	0.0238565	0.0156967	1.46048	0.144159	NA	0.29134	0.000908713	0.0540671	0.530082	NA
1700025B11Rik	0.0566466	-0.000689602	0.00589144	-0.117052	0.906819	0.997416	0.12232	-5.38e-05	0.0050534	-0.0106412	0.99151	0.998863	0.114835	-0.000185143	0.00575134	-0.0321913	0.97432	0.996631	0.0692411	-0.00160269	0.00915182	-0.175123	0.860983	NA	0.0784669	-0.000425682	0.0540585	0.882488	NA
1700025C18Rik	0.221937	0.00308522	0.00964507	0.318858	0.749834	0.997416	0.0611431	-0.000612853	0.00481451	-0.127293	0.898709	0.998863	0.163972	0.000540318	0.00640987	0.0842947	0.932822	0.996631	0.0692411	-0.00160269	0.00915182	-0.175123	0.860983	NA	0.0784669	-0.000425682	0.0540585	0.882488	NA
1700025D23Rik	0.232372	0.00408467	0.0074565	0.52566	0.599125	0.997416	0.0589166	0.000595821	0.00481451	0.123755	0.901509	0.998863	0	NA	NA	NA	NA	NA	0	NA	NA	NA	NA	NA	0	NA	NA	NA	NA
1700025F22Rik	0.185758	-0.00167876	0.00820223	-0.204671	0.837829	0.997416	0.216564	-0.00141643	0.00687538	-0.206015	0.836779	0.998863	0.175178	-0.00166544	0.00748416	-0.222529	0.823902	0.996631	0.129938	-0.00314852	0.0096589	-0.325971	0.744446	NA	0.147196	-0.000551774	0.0540603	0.780839	NA
1700025F24Rik	20.573	-0.0275411	0.0619403	-0.445617	0.655874	0.997416	18.6532	-0.0945023	0.049827	-1.90158	0.0572266	0.998863	20.8821	-0.039602	0.0579618	-0.687149	0.491989	0.996631	20.7373	-0.0844796	0.0774352	-1.09206	0.274805	0.775824	19.6819	-0.0103171	0.0548556	0.218442	0.972615
1700025G04Rik	623.864	0.0295672	0.0634012	0.466287	0.64101	0.997416	639.488	0.0438583	0.0602717	0.727857	0.466701	0.998863	659.753	0.0849502	0.0630604	1.34753	0.17781	0.996631	677.848	0.0802185	0.0655217	1.22419	0.22088	0.738209	639.932	0.00648979	0.0464284	0.79894	0.972615
1700025H01Rik	0	NA	NA	NA	NA	NA	0	NA	NA	NA	NA	NA	0.0389338	0.000569009	0.00554644	0.10259	0.918288	0.996631	0	NA	NA	NA	NA	NA	0	NA	NA	NA	NA
1700025J12Rik	0	NA	NA	NA	NA	NA	0	NA	NA	NA	NA	NA	0	NA	NA	NA	NA	NA	0	NA	NA	NA	NA	NA	0	NA	NA	NA	NA
1700025K04Rik	0.0586269	-0.000689602	0.00589144	-0.117052	0.906819	0.997416	0.0635024	-0.000612853	0.00481451	-0.127293	0.898709	0.998863	0.0600403	-0.000748634	0.00554644	-0.134976	0.892631	0.996631	0.0717378	-0.00160269	0.00915182	-0.175123	0.860983	NA	0.0813264	-0.000428828	0.0540586	0.882488	NA
1700025K24Rik	0.830191	0.0284013	0.0167067	1.78596	0.0741064	0.997416	0.191312	-0.000182688	0.00571927	-0.0319424	0.974518	0.998863	0.335062	0.0037411	0.0095332	0.343924	0.730904	0.996631	0.461023	0.0123211	0.0165907	0.656688	0.511382	NA	0.393857	0.000813538	0.0540527	0.627996	NA
1700025L06Rik	0.0496985	-0.000689602	0.00589144	-0.117052	0.906819	0.997416	0.358653	0.00209578	0.00670398	0.325911	0.744492	0.998863	0.0508462	-0.000748634	0.00554644	-0.134976	0.892631	0.996631	0.121429	-0.000403885	0.0094376	-0.0427954	0.965865	NA	0.0687293	-0.000405408	0.0540583	0.882488	NA
1700025M24Rik	0.535551	0.00957496	0.0147263	0.629638	0.528931	0.997416	0.248519	-0.00359606	0.00788235	-0.448074	0.6541	0.998863	0.283703	-0.00358638	0.010183	-0.349374	0.726809	0.996631	0.556406	0.00800295	0.0178249	0.42803	0.668629	NA	0.216894	-0.00118729	0.0540701	0.548223	NA
1700025N21Rik	0	NA	NA	NA	NA	NA	0	NA	NA	NA	NA	NA	0	NA	NA	NA	NA	NA	0	NA	NA	NA	NA	NA	0	NA	NA	NA	NA
1700025N23Rik	0	NA	NA	NA	NA	NA	0	NA	NA	NA	NA	NA	0	NA	NA	NA	NA	NA	0	NA	NA	NA	NA	NA	0	NA	NA	NA	NA
1700025O08Rik	0	NA	NA	NA	NA	NA	0	NA	NA	NA	NA	NA	0	NA	NA	NA	NA	NA	0	NA	NA	NA	NA	NA	0	NA	NA	NA	NA
1700026D11Rik	0.912366	0.0109186	0.0138226	0.810676	0.417552	0.997416	0.50776	-0.00293756	0.00959297	-0.335605	0.737169	0.998863	0.327264	-0.00717449	0.00962371	-0.757417	0.4488	0.996631	0.537754	-0.00248719	0.0194355	-0.124298	0.901079	NA	0.5719	0.000418073	0.0540189	0.853086	NA
1700026F02Rik	7.91716	0.00332663	0.0396987	0.083906	0.933131	0.997416	6.90219	-0.0292306	0.0338243	-0.855794	0.392112	0.998863	6.79366	-0.0310519	0.034874	-0.877114	0.380425	0.996631	7.23425	-0.0616906	0.0576889	-1.0704	0.284437	0.78165	6.58762	-0.0129839	0.0559706	0.0569237	0.972615
1700026J12Rik	0.688158	0.0126931	0.0147822	0.880163	0.378771	0.997416	0.305491	-0.00176237	0.00735701	-0.248631	0.803646	0.998863	0.467261	0.00247343	0.0117913	0.212053	0.832066	0.996631	0.321684	-0.00372509	0.013925	-0.270236	0.786978	NA	0.231423	-0.000624549	0.0540618	0.68133	NA
1700026J14Rik	0.303847	0.00218672	0.00872986	0.219106	0.826568	0.997416	0.335408	0.00135536	0.00832872	0.170061	0.864962	0.998863	0.214769	-0.000847484	0.00878546	-0.0964644	0.923152	0.996631	0.273816	-0.00102299	0.0149838	-0.0682729	0.945568	NA	0.554868	0.000763621	0.0540558	0.555126	NA
1700027A07Rik	0	NA	NA	NA	NA	NA	0	NA	NA	NA	NA	NA	0	NA	NA	NA	NA	NA	0	NA	NA	NA	NA	NA	0	NA	NA	NA	NA
1700027A15Rik	1.13952	0.0152013	0.0187836	0.820894	0.411707	0.997416	1.14685	0.015384	0.0163794	0.939621	0.347412	0.998863	0.959551	0.0100831	0.0171402	0.580032	0.561893	0.996631	1.38986	0.0308304	0.0262734	1.18056	0.237778	NA	0.780414	0.000177745	0.053985	0.954076	NA
1700027F06Rik	0	NA	NA	NA	NA	NA	0	NA	NA	NA	NA	NA	0	NA	NA	NA	NA	NA	0	NA	NA	NA	NA	NA	0	NA	NA	NA	NA
1700027F09Rik	0	NA	NA	NA	NA	NA	0	NA	NA	NA	NA	NA	0	NA	NA	NA	NA	NA	0	NA	NA	NA	NA	NA	0	NA	NA	NA	NA
1700027H10Rik	71.4678	-0.0981429	0.0674293	-1.45724	0.14505	0.997416	73.3201	-0.0649843	0.0595316	-1.09157	0.275021	0.998863	73.2297	-0.0755339	0.064901	-1.16291	0.244866	0.996631	81.0954	-0.0239013	0.0822248	-0.291048	0.771014	0.956512	78.1	-0.00525699	0.0524828	0.703251	0.972615
1700027I24Rik	0	NA	NA	NA	NA	NA	0	NA	NA	NA	NA	NA	0	NA	NA	NA	NA	NA	0	NA	NA	NA	NA	NA	0	NA	NA	NA	NA
1700027J07Rik	0.663554	0.0037336	0.0111048	0.32368	0.74618	0.997416	0.674729	0.00309153	0.00930119	0.320436	0.748638	0.998863	0.449036	-0.0041621	0.00985595	-0.417777	0.67611	0.996631	0.406544	-0.00680621	0.0142317	-0.493225	0.621854	NA	0.325306	-0.000672122	0.054063	0.583887	NA
1700028B04Rik	0	NA	NA	NA	NA	NA	0	NA	NA	NA	NA	NA	0	NA	NA	NA	NA	NA	0	NA	NA	NA	NA	NA	0	NA	NA	NA	NA
1700028D13Rik	0	NA	NA	NA	NA	NA	0	NA	NA	NA	NA	NA	0	NA	NA	NA	NA	NA	0	NA	NA	NA	NA	NA	0	NA	NA	NA	NA
1700028E10Rik	6.42826	-0.00822872	0.0397254	-0.210173	0.833533	0.997416	6.11342	-0.0203065	0.0314928	-0.653446	0.513469	0.998863	5.92507	-0.0214212	0.0327963	-0.652965	0.513779	0.996631	7.26071	0.00420253	0.0536534	0.0796934	0.936481	0.987766	7.18475	0.00129971	0.0538114	0.809194	0.972615
1700028I16Rik	1.35209	-0.0180716	0.0151249	-1.22857	0.219233	0.997416	1.44256	-0.013693	0.0122107	-1.19202	0.233254	0.998863	1.13941	-0.0265656	0.0134788	-2.22066	0.026374	0.996631	1.29698	-0.0409449	0.0222105	-2.08721	0.0368696	NA	1.52138	-0.00208292	0.0540986	0.159868	0.972615
1700028J19Rik	3.4835	0.0444448	0.0349219	1.28776	0.197828	0.997416	3.35836	0.0124026	0.0202307	0.634033	0.526059	0.998863	3.34418	0.0319735	0.0306472	1.05514	0.291363	0.996631	2.59847	-0.0213154	0.0411595	-0.525316	0.599364	NA	2.39137	-0.00407205	0.0540985	0.368908	0.972615
1700028K03Rik	0	NA	NA	NA	NA	NA	0	NA	NA	NA	NA	NA	0	NA	NA	NA	NA	NA	0	NA	NA	NA	NA	NA	0	NA	NA	NA	NA
1700028M03Rik	0.179762	0.00368674	0.00812575	0.454955	0.649142	0.997416	0.265535	0.00383782	0.00623215	0.648426	0.516709	0.998863	0.0560934	0.000569009	0.00554644	0.10259	0.918288	0.996631	0.176585	0.00328917	0.00915182	0.361962	0.717381	NA	0.171235	0.000797531	0.0540639	0.657	NA
1700028N14Rik	0	NA	NA	NA	NA	NA	0	NA	NA	NA	NA	NA	0	NA	NA	NA	NA	NA	0.0774473	0.000843235	0.00915182	0.0921384	0.926588	NA	0	NA	NA	NA	NA
1700028P14Rik	9.09024	-0.0596202	0.0512709	-1.15782	0.246936	0.997416	9.22451	-0.0423576	0.0416183	-1.01027	0.312366	0.998863	8.6863	-0.0776008	0.0458568	-1.68034	0.0928918	0.996631	9.50504	-0.0782956	0.0651326	-1.19724	0.231213	0.746315	8.05346	-0.0330284	0.0695397	0.00138209	0.211523
1700028P15Rik	0	NA	NA	NA	NA	NA	0	NA	NA	NA	NA	NA	0	NA	NA	NA	NA	NA	0.0774473	0.000843235	0.00915182	0.0921384	0.926588	NA	0	NA	NA	NA	NA
1700029B22Rik	0	NA	NA	NA	NA	NA	0	NA	NA	NA	NA	NA	0	NA	NA	NA	NA	NA	0	NA	NA	NA	NA	NA	0	NA	NA	NA	NA
1700029B24Rik	0	NA	NA	NA	NA	NA	0	NA	NA	NA	NA	NA	0	NA	NA	NA	NA	NA	0	NA	NA	NA	NA	NA	0	NA	NA	NA	NA
1700029E06Rik	0	NA	NA	NA	NA	NA	0	NA	NA	NA	NA	NA	0	NA	NA	NA	NA	NA	0	NA	NA	NA	NA	NA	0	NA	NA	NA	NA
1700029F12Rik	0.0928439	0.000710002	0.00589144	0.120514	0.904076	0.997416	0	NA	NA	NA	NA	NA	0	NA	NA	NA	NA	NA	0	NA	NA	NA	NA	NA	0.0444727	0.000477957	0.0540584	0.868811	NA
1700029H14Rik	0.795506	0.00434426	0.0168493	0.247247	0.804717	0.997416	0.481807	-0.00709066	0.00950795	-0.660187	0.509134	0.998863	0.609237	-0.00637325	0.0137571	-0.450729	0.652185	0.996631	0.835971	0.00151817	0.0223944	0.0666018	0.946899	NA	1.21708	0.00445973	0.0542372	0.175862	0.972615
1700029I15Rik	8.69919	0.0138403	0.0484726	0.287233	0.773934	0.997416	7.79835	-0.0255594	0.0371715	-0.690611	0.48981	0.998863	7.76284	-0.0346559	0.0438592	-0.792475	0.428084	0.996631	7.95317	-0.0470926	0.0598576	-0.784632	0.432669	0.852094	7.20904	-0.0125003	0.0556373	0.113809	0.972615
1700029J03Rik	0.293276	-0.00237333	0.00889113	-0.281681	0.778188	0.997416	0.412583	-0.000564956	0.00851637	-0.0775501	0.938186	0.998863	0.327681	-0.00154846	0.00940634	-0.1753	0.860844	0.996631	0.414817	-0.00125663	0.0159147	-0.0896952	0.928529	NA	0.288513	-0.000395059	0.0540559	0.81258	NA
1700029J07Rik	57.0343	0.120194	0.065891	1.82702	0.0676967	0.997416	56.9293	0.122675	0.0602395	2.0344	0.0419108	0.998863	56.3916	0.100418	0.0650105	1.54481	0.122393	0.996631	57.0304	0.0810916	0.0840241	0.964477	0.334807	0.80667	55.9162	0.0246992	0.059167	0.148812	0.972615
1700029M03Rik	0	NA	NA	NA	NA	NA	0	NA	NA	NA	NA	NA	0	NA	NA	NA	NA	NA	0	NA	NA	NA	NA	NA	0.21785	0.000814125	0.0540644	0.692393	NA
1700029M20Rik	0.176126	0.0036437	0.00807835	0.452286	0.651063	0.997416	0.078878	0.000595821	0.00481451	0.123755	0.901509	0.998863	0.210025	0.00348453	0.00682605	0.500869	0.616464	0.996631	0.176585	0.00328917	0.00915182	0.361962	0.717381	NA	0.103109	0.000602067	0.0540602	0.868811	NA
1700029N11Rik	0.232372	0.00408467	0.0074565	0.52566	0.599125	0.997416	0	NA	NA	NA	NA	NA	0	NA	NA	NA	NA	NA	0.0592822	0.000843235	0.00915182	0.0921384	0.926588	NA	0.0822891	0.000567641	0.0540596	0.868811	NA
1700029P11Rik	0	NA	NA	NA	NA	NA	0	NA	NA	NA	NA	NA	0	NA	NA	NA	NA	NA	0	NA	NA	NA	NA	NA	0	NA	NA	NA	NA
1700030A11Rik	0	NA	NA	NA	NA	NA	0	NA	NA	NA	NA	NA	0	NA	NA	NA	NA	NA	0	NA	NA	NA	NA	NA	0	NA	NA	NA	NA
1700030C10Rik	8.05064	-0.0312043	0.0380834	-0.813995	0.415648	0.997416	8.26144	-0.0223622	0.0310943	-0.714121	0.475153	0.998863	9.73633	0.00744678	0.0350695	0.213014	0.831316	0.996631	11.0511	0.0397989	0.0553787	0.721064	0.47087	0.868846	8.62004	-0.00203999	0.0539551	0.625011	0.972615
1700030C12Rik	0.729742	-0.00230667	0.0167313	-0.133245	0.893999	0.997416	0.667755	-0.00520366	0.012403	-0.408132	0.683177	0.998863	0.843197	0.00243533	0.0156634	0.150801	0.880132	0.996631	0.622935	-0.017381	0.0213879	-0.806632	0.419879	NA	0.684341	-0.00123279	0.0540275	0.620012	NA
1700030C14Rik	0.880765	-0.0130698	0.0173702	-0.728044	0.466587	0.997416	0.923873	-0.0121498	0.013979	-0.875669	0.38121	0.998863	0.80392	-0.0163835	0.0150195	-1.04757	0.294838	0.996631	1.35091	0.00569873	0.0301782	0.187885	0.850967	NA	1.25957	-0.000502941	0.0539655	0.874672	0.975334
1700030E10Rik	0	NA	NA	NA	NA	NA	0	NA	NA	NA	NA	NA	0	NA	NA	NA	NA	NA	0.154895	0.0020662	0.00915182	0.225769	0.821381	NA	0	NA	NA	NA	NA
1700030F04Rik	17.0206	0.042304	0.0519635	0.816937	0.413964	0.997416	14.872	-0.0174379	0.0454261	-0.381801	0.702609	0.998863	19.528	0.0814069	0.0473935	1.73349	0.083008	0.996631	18.2842	0.0724947	0.0714873	1.01093	0.312052	0.798297	16.6769	0.00442718	0.0534492	0.646478	0.972615
1700030I03Rik	0	NA	NA	NA	NA	NA	0	NA	NA	NA	NA	NA	0	NA	NA	NA	NA	NA	0	NA	NA	NA	NA	NA	0	NA	NA	NA	NA
1700030J22Rik	54.9662	-0.0230299	0.0665164	-0.346391	0.729049	0.997416	55.2221	-0.0301262	0.0593104	-0.507992	0.611459	0.998863	57.1968	-0.00396852	0.0649139	-0.0611917	0.951207	0.996631	59.6291	-0.0127671	0.0828972	-0.154172	0.877474	0.977106	54.6149	-0.0268312	0.0598296	0.149702	0.972615
1700030K09Rik	70.8139	0.0424379	0.0672929	0.631386	0.527788	0.997416	66.9631	-0.0389283	0.0604897	-0.643862	0.519665	0.998863	69.5663	0.00731661	0.0637071	0.114648	0.908724	0.996631	68.6942	-0.101618	0.0831708	-1.22258	0.221488	0.73856	67.0803	-0.0172789	0.0550882	0.295108	0.972615
1700030L20Rik	0.25094	-0.00219286	0.00854782	-0.245894	0.805765	0.997416	0.161414	-0.0019021	0.00481451	-0.38743	0.698438	0.998863	0.33667	-0.00157248	0.00948055	-0.151308	0.879733	0.996631	0.406025	-0.000941429	0.0157937	-0.0565236	0.954925	NA	0.604328	0.00172451	0.0540617	0.433555	NA
1700030L22Rik	0	NA	NA	NA	NA	NA	0	NA	NA	NA	NA	NA	0	NA	NA	NA	NA	NA	0	NA	NA	NA	NA	NA	0	NA	NA	NA	NA
1700030M09Rik	0.46422	0.00315932	0.00589144	0.705223	0.480672	0.997416	0	NA	NA	NA	NA	NA	0.0389338	0.000569009	0.00554644	0.10259	0.918288	0.996631	0.268991	0.00967777	0.0133802	0.73016	0.465293	NA	0.147582	0.000738517	0.0540625	0.742825	NA
1700030N03Rik	3.05976	0.016248	0.0281319	0.597423	0.550225	0.997416	3.31364	0.0133381	0.020627	0.673958	0.500338	0.998863	4.07756	0.0484852	0.0298065	1.71701	0.0859777	0.996631	4.76017	0.0886873	0.0445467	2.08267	0.0372816	0.443166	3.30728	0.00190145	0.0540072	0.564823	0.972615
1700030N18Rik	0.21631	-0.000669515	0.00958368	-0.0698599	0.944305	0.997416	0.378107	0.00141497	0.00851368	0.173511	0.86225	0.998863	0.611012	0.0119821	0.0129283	1.00516	0.31482	0.996631	0.393451	0.00207217	0.0143152	0.150856	0.880089	NA	0.372948	0.00132893	0.0540526	0.528176	NA
1700030O20Rik	0	NA	NA	NA	NA	NA	0	NA	NA	NA	NA	NA	0	NA	NA	NA	NA	NA	0	NA	NA	NA	NA	NA	0	NA	NA	NA	NA
1700031A10Rik	1.5179	-0.0214737	0.024805	-0.847172	0.396899	0.997416	2.06369	0.00450597	0.0220095	0.203348	0.838863	0.998863	2.1808	0.0111317	0.0242598	0.454371	0.649562	0.996631	2.13134	0.0068344	0.0388541	0.174332	0.861605	NA	2.04133	0.00128675	0.0538879	0.779117	0.972615
1700031F05Rik	0	NA	NA	NA	NA	NA	0.0622191	0.000595821	0.00481451	0.123755	0.901509	0.998863	0.113124	0.00121933	0.00572209	0.213091	0.831256	0.996631	0	NA	NA	NA	NA	NA	0	NA	NA	NA	NA
1700031F10Rik	0	NA	NA	NA	NA	NA	0	NA	NA	NA	NA	NA	0	NA	NA	NA	NA	NA	0	NA	NA	NA	NA	NA	0	NA	NA	NA	NA
1700031L13Rik	0	NA	NA	NA	NA	NA	0	NA	NA	NA	NA	NA	0	NA	NA	NA	NA	NA	0	NA	NA	NA	NA	NA	0	NA	NA	NA	NA
1700031M16Rik	0.75775	0.026757	0.0167622	1.68464	0.092059	0.997416	0.240703	-0.000342011	0.00781798	-0.0437468	0.965106	0.998863	0.278774	0.000723314	0.00926742	0.0810674	0.935388	0.996631	0.652616	0.0246902	0.0206725	1.21077	0.225983	NA	0.330346	0.000813806	0.0540418	0.676438	NA
1700031P21Rik	0	NA	NA	NA	NA	NA	0	NA	NA	NA	NA	NA	0	NA	NA	NA	NA	NA	0	NA	NA	NA	NA	NA	0	NA	NA	NA	NA
1700034B16Rik	0	NA	NA	NA	NA	NA	0	NA	NA	NA	NA	NA	0	NA	NA	NA	NA	NA	0	NA	NA	NA	NA	NA	0	NA	NA	NA	NA
1700034E13Rik	1.27745	0.0133804	0.0148729	0.934953	0.349812	0.997416	0.692204	-0.00309042	0.0115497	-0.274137	0.783979	0.998863	0.762256	-0.00137307	0.0125447	-0.112966	0.910058	0.996631	0.869119	0.00533005	0.0221472	0.230045	0.818057	NA	0.70019	-0.000290277	0.0540242	0.890081	NA
1700034G24Rik	2.52092	0.0076503	0.027359	0.281614	0.77824	0.997416	2.62013	0.00789335	0.0212893	0.373709	0.70862	0.998863	2.25393	-0.00572991	0.023825	-0.240784	0.809722	0.996631	2.5773	0.00587737	0.0393797	0.149432	0.881212	NA	2.49612	0.000659651	0.0538611	0.88814	0.976736
1700034H15Rik	48.3591	0.0067576	0.0667414	0.101686	0.919006	0.997416	48.1284	-0.0064561	0.0586168	-0.110457	0.912047	0.998863	47.7954	-0.0248783	0.0640214	-0.389991	0.696543	0.996631	48.422	-0.0831696	0.0841285	-0.991438	0.321472	0.800599	51.3567	0.00714645	0.0524847	0.62764	0.972615
1700034I23Rik	0	NA	NA	NA	NA	NA	0	NA	NA	NA	NA	NA	0	NA	NA	NA	NA	NA	0	NA	NA	NA	NA	NA	0	NA	NA	NA	NA
1700034J04Rik	0	NA	NA	NA	NA	NA	0	NA	NA	NA	NA	NA	0	NA	NA	NA	NA	NA	0	NA	NA	NA	NA	NA	0	NA	NA	NA	NA
1700034J05Rik	0	NA	NA	NA	NA	NA	0	NA	NA	NA	NA	NA	0	NA	NA	NA	NA	NA	0	NA	NA	NA	NA	NA	0	NA	NA	NA	NA
1700034K08Rik	0.200274	-0.00175055	0.00837511	-0.209018	0.834434	0.997416	0.115959	-0.0013364	0.00496305	-0.26927	0.787722	0.998863	0.272506	0.000715282	0.00921417	0.0806454	0.935724	0.996631	0.130579	-0.00315913	0.00967511	-0.326521	0.74403	NA	0.216094	-0.000278332	0.0540476	0.886949	NA
1700034P13Rik	5.83053	-0.00260414	0.03982	-0.0658695	0.947482	0.997416	5.89292	0.000798352	0.0335561	0.0238485	0.980973	0.998863	5.506	-0.0171292	0.0374927	-0.457319	0.647442	0.996631	6.07872	-0.0143598	0.0579536	-0.249822	0.802725	0.963087	5.86294	-0.00125897	0.0536568	0.850508	0.973633
1700036A12Rik	4.18097	-0.0242902	0.0340519	-0.696752	0.485958	0.997416	5.37222	0.0131328	0.0283093	0.460267	0.645325	0.998863	5.06484	0.00365752	0.0327522	0.110376	0.912111	0.996631	5.48603	0.0195289	0.0520758	0.370227	0.711214	0.943607	4.4971	-0.00154259	0.053932	0.713929	0.972615
1700036G14Rik	0	NA	NA	NA	NA	NA	0	NA	NA	NA	NA	NA	0	NA	NA	NA	NA	NA	0	NA	NA	NA	NA	NA	0	NA	NA	NA	NA
1700036O09Rik	0	NA	NA	NA	NA	NA	0	NA	NA	NA	NA	NA	0	NA	NA	NA	NA	NA	0	NA	NA	NA	NA	NA	0	NA	NA	NA	NA
1700037C06Rik	0	NA	NA	NA	NA	NA	0	NA	NA	NA	NA	NA	0	NA	NA	NA	NA	NA	0	NA	NA	NA	NA	NA	0	NA	NA	NA	NA
1700037C18Rik	0	NA	NA	NA	NA	NA	0	NA	NA	NA	NA	NA	0	NA	NA	NA	NA	NA	0	NA	NA	NA	NA	NA	0	NA	NA	NA	NA
1700037F03Rik	0.607639	-0.00123241	0.013185	-0.0870415	0.930639	0.997416	0.826498	0.00680487	0.0140192	0.480125	0.631138	0.998863	0.773814	0.00473676	0.0138399	0.328732	0.742358	0.996631	0.77222	0.00676153	0.0240542	0.273406	0.784541	NA	0.71141	0.000246648	0.0539993	0.926425	NA
1700037F24Rik	0	NA	NA	NA	NA	NA	0	NA	NA	NA	NA	NA	0	NA	NA	NA	NA	NA	0	NA	NA	NA	NA	NA	0	NA	NA	NA	NA
1700037H04Rik	190.407	-0.136521	0.0659337	-2.0706	0.0383959	0.997416	195.761	-0.112668	0.0601313	-1.87474	0.0608284	0.998863	201.775	-0.0669073	0.0653857	-1.02393	0.305869	0.996631	201.145	-0.17208	0.0822529	-2.09323	0.0363283	0.440086	194.255	-0.0266475	0.0618161	0.0667273	0.972615
1700039E22Rik	0	NA	NA	NA	NA	NA	0	NA	NA	NA	NA	NA	0	NA	NA	NA	NA	NA	0	NA	NA	NA	NA	NA	0	NA	NA	NA	NA
1700039I01Rik	0	NA	NA	NA	NA	NA	0	NA	NA	NA	NA	NA	0.0389338	0.000569009	0.00554644	0.10259	0.918288	0.996631	0.0588615	0.000843235	0.00915182	0.0921384	0.926588	NA	0.103109	0.000602067	0.0540602	0.868811	NA
1700039M10Rik	0.15583	-0.00289707	0.00666243	-0.42504	0.670808	0.997416	0.168293	-0.00253313	0.00555458	-0.44622	0.655438	0.998863	0.158566	-0.00291698	0.00634035	-0.44969	0.652934	0.996631	0.305491	-0.00441861	0.0151562	-0.279641	0.779753	NA	0.215024	-0.000615749	0.0540616	0.689095	NA
1700039M15Rik	0	NA	NA	NA	NA	NA	0	NA	NA	NA	NA	NA	0	NA	NA	NA	NA	NA	0	NA	NA	NA	NA	NA	0	NA	NA	NA	NA
1700040D17Rik	53.9291	-0.0634554	0.0639689	-0.993177	0.320624	0.997416	56.6855	-0.0275946	0.0583463	-0.473939	0.635543	0.998863	53.9587	-0.0852014	0.0626914	-1.36102	0.173508	0.996631	57.6557	-0.0867935	0.0826765	-1.05283	0.29242	0.784972	57.1409	-0.0126002	0.0541153	0.374325	0.972615
1700040E09Rik	0	NA	NA	NA	NA	NA	0	NA	NA	NA	NA	NA	0	NA	NA	NA	NA	NA	0	NA	NA	NA	NA	NA	0	NA	NA	NA	NA
1700040F15Rik	0	NA	NA	NA	NA	NA	0	NA	NA	NA	NA	NA	0	NA	NA	NA	NA	NA	0	NA	NA	NA	NA	NA	0	NA	NA	NA	NA
1700040F17Rik	0	NA	NA	NA	NA	NA	0	NA	NA	NA	NA	NA	0	NA	NA	NA	NA	NA	0	NA	NA	NA	NA	NA	0	NA	NA	NA	NA
1700040K01Rik	0	NA	NA	NA	NA	NA	0	NA	NA	NA	NA	NA	0	NA	NA	NA	NA	NA	0	NA	NA	NA	NA	NA	0	NA	NA	NA	NA
1700040L08Rik	0.0586269	-0.000689602	0.00589144	-0.117052	0.906819	0.997416	0.106824	-4.91e-05	0.00482665	-0.0101625	0.991892	0.998863	0.126568	-0.000197757	0.00594367	-0.0332719	0.973458	0.996631	0.0717378	-0.00160269	0.00915182	-0.175123	0.860983	NA	0.125799	-3.70799e-05	0.054053	0.972272	NA
1700041C23Rik	0	NA	NA	NA	NA	NA	0	NA	NA	NA	NA	NA	0	NA	NA	NA	NA	NA	0.0607313	0.000843235	0.00915182	0.0921384	0.926588	NA	0.0444727	0.000477957	0.0540584	0.868811	NA
1700041G16Rik	3.53222	-0.0476828	0.0326693	-1.43372	0.151652	0.997416	3.63276	-0.0436843	0.0279094	-1.55063	0.120992	0.998863	3.51171	-0.0471772	0.0300644	-1.53932	0.123725	0.996631	3.64346	-0.0754947	0.0450218	-1.6578	0.0973571	0.59161	4.18206	-0.00655957	0.0543587	0.239977	0.972615
1700041I07Rik	0	NA	NA	NA	NA	NA	0.358704	0.00922887	0.00770271	1.04765	0.2948	0.998863	0.300893	0.00840741	0.00955251	0.836409	0.402925	0.996631	0.0592822	0.000843235	0.00915182	0.0921384	0.926588	NA	0.267687	0.000882234	0.0540663	0.557754	NA
1700041M05Rik	0	NA	NA	NA	NA	NA	0.191644	0.00171732	0.00585609	0.293253	0.769329	0.998863	0.0665275	0.000569009	0.00554644	0.10259	0.918288	0.996631	0.0876242	0.000843235	0.00915182	0.0921384	0.926588	NA	0.0679087	0.00054091	0.0540592	0.868811	NA
1700041M19Rik	12.6756	0.0134544	0.0398439	0.34174	0.732546	0.997416	9.77338	-0.0605952	0.0360564	-1.68585	0.0918242	0.998863	9.82607	-0.0553206	0.0383196	-1.43546	0.151156	0.996631	9.35534	-0.121211	0.0535854	-2.31347	0.0206966	0.354933	9.90499	-0.0101216	0.0551749	0.0782419	0.972615
1700042D02Rik	0.11364	0.00141585	0.00609581	0.232267	0.816331	0.997416	0	NA	NA	NA	NA	NA	0.164031	0.00301655	0.00733608	0.419533	0.674827	0.996631	0	NA	NA	NA	NA	NA	0	NA	NA	NA	NA
1700042G07Rik	0	NA	NA	NA	NA	NA	0.0991756	0.00115987	0.00481451	0.240911	0.809624	0.998863	0	NA	NA	NA	NA	NA	0	NA	NA	NA	NA	NA	0	NA	NA	NA	NA
1700042G15Rik	0	NA	NA	NA	NA	NA	0.201414	0.0043999	0.00667165	0.599315	0.548963	0.998863	0	NA	NA	NA	NA	NA	0	NA	NA	NA	NA	NA	0	NA	NA	NA	NA
1700042O05Rik	0	NA	NA	NA	NA	NA	0	NA	NA	NA	NA	NA	0	NA	NA	NA	NA	NA	0.0588615	0.000843235	0.00915182	0.0921384	0.926588	NA	0	NA	NA	NA	NA
1700042O10Rik	0	NA	NA	NA	NA	NA	0	NA	NA	NA	NA	NA	0	NA	NA	NA	NA	NA	0	NA	NA	NA	NA	NA	0	NA	NA	NA	NA
1700044C05Rik	0.151874	-9.96e-05	0.00668846	-0.014898	0.988114	0.997416	0.221717	0.00273406	0.00765354	0.34765	0.728103	0.998863	0.257623	0.00272344	0.00922762	0.288509	0.772957	0.996631	0.126867	-0.000416231	0.0095803	-0.0434466	0.965346	NA	0.149256	5.47387e-05	0.0540529	0.972272	NA
1700044K03Rik	0	NA	NA	NA	NA	NA	0	NA	NA	NA	NA	NA	0	NA	NA	NA	NA	NA	0	NA	NA	NA	NA	NA	0	NA	NA	NA	NA
1700045H11Rik	0.354575	0.0104042	0.0123461	0.836427	0.402915	0.997416	0.280751	0.00452177	0.00802145	0.533986	0.593351	0.998863	0.648152	0.0185411	0.01266	1.56069	0.118596	0.996631	0.155693	-0.000478419	0.0102686	-0.0465904	0.96284	NA	0.417139	0.00136249	0.0540704	0.405334	NA
1700045I11Rik	0	NA	NA	NA	NA	NA	0	NA	NA	NA	NA	NA	0	NA	NA	NA	NA	NA	0	NA	NA	NA	NA	NA	0	NA	NA	NA	NA
1700046C09Rik	0.0491042	0.000710002	0.00589144	0.120514	0.904076	0.997416	0.0589166	0.000595821	0.00481451	0.123755	0.901509	0.998863	0.172695	0.00238005	0.00651849	0.372869	0.709246	0.996631	0.0774473	0.000843235	0.00915182	0.0921384	0.926588	NA	0.112381	0.000695706	0.0540616	0.742825	NA
1700047A11Rik	0	NA	NA	NA	NA	NA	0	NA	NA	NA	NA	NA	0	NA	NA	NA	NA	NA	0	NA	NA	NA	NA	NA	0	NA	NA	NA	NA
1700047F07Rik	14.9804	0.0767642	0.0536534	1.43449	0.151434	0.997416	13.4577	0.0198825	0.0469956	0.422541	0.67263	0.998863	12.7279	-0.010087	0.0486011	-0.206934	0.836061	0.996631	14.4314	0.0458141	0.0762421	0.600323	0.548291	0.897106	13.3516	-0.00170376	0.0530427	0.870735	0.975334
1700047G03Rik	0.333849	-0.0067886	0.0113911	-0.546322	0.584844	0.997416	0.266889	-0.00547205	0.00796212	-0.629917	0.528749	0.998863	0.211	-0.00597373	0.0078561	-0.710513	0.477386	0.996631	0.369697	-0.00826877	0.0157787	-0.479711	0.631433	NA	0.285644	-0.00133237	0.0540752	0.451886	NA
1700047G07Rik	0	NA	NA	NA	NA	NA	0	NA	NA	NA	NA	NA	0	NA	NA	NA	NA	NA	0.0588615	0.000843235	0.00915182	0.0921384	0.926588	NA	0	NA	NA	NA	NA
1700047I17Rik2	2.15753	-0.0192732	0.0250332	-0.76778	0.442618	0.997416	1.94586	-0.0198304	0.0180889	-1.08717	0.276962	0.998863	1.93608	-0.0256364	0.0220527	-1.14397	0.252637	0.996631	2.06614	-0.0395155	0.0329802	-1.21515	0.224309	NA	2.81018	0.000716047	0.0539674	0.825867	0.972615
1700047K16Rik	0	NA	NA	NA	NA	NA	0	NA	NA	NA	NA	NA	0	NA	NA	NA	NA	NA	0	NA	NA	NA	NA	NA	0	NA	NA	NA	NA
1700047L14Rik	0	NA	NA	NA	NA	NA	0	NA	NA	NA	NA	NA	0	NA	NA	NA	NA	NA	0	NA	NA	NA	NA	NA	0	NA	NA	NA	NA
1700047M11Rik	171.69	0.0510378	0.0652028	0.782867	0.433705	0.997416	180.419	0.09598	0.0605731	1.58639	0.11265	0.998863	164.756	-0.0423174	0.0627627	-0.673801	0.500438	0.996631	182.513	0.0580193	0.0777914	0.745708	0.455844	0.862911	196.808	0.320346	0.171141	0.00198992	0.264211
1700047N06Rik	0	NA	NA	NA	NA	NA	0	NA	NA	NA	NA	NA	0	NA	NA	NA	NA	NA	0	NA	NA	NA	NA	NA	0	NA	NA	NA	NA
1700047O18Rik	0	NA	NA	NA	NA	NA	0	NA	NA	NA	NA	NA	0	NA	NA	NA	NA	NA	0	NA	NA	NA	NA	NA	0	NA	NA	NA	NA
1700048F04Rik	0.818977	0.0100916	0.0158157	0.682386	0.494995	0.997416	1.22509	0.0233361	0.0156427	1.57955	0.11421	0.998863	1.16937	0.0257598	0.0187179	1.46006	0.144273	0.996631	0.503563	-0.0104877	0.0178937	-0.618707	0.53611	NA	0.87354	0.00181848	0.0540549	0.417577	0.972615
1700048M11Rik	0	NA	NA	NA	NA	NA	0	NA	NA	NA	NA	NA	0	NA	NA	NA	NA	NA	0	NA	NA	NA	NA	NA	0	NA	NA	NA	NA
1700048O20Rik	0.893155	-0.0306873	0.0185572	-1.67861	0.0932272	0.997416	1.82253	0.0146285	0.0205319	0.715457	0.474327	0.998863	1.40412	-0.00491948	0.0205567	-0.238774	0.811281	0.996631	1.23207	-0.0219539	0.0294557	-0.745431	0.456011	NA	1.06366	-0.0026319	0.0540846	0.36139	0.972615
1700048P04Rik	0	NA	NA	NA	NA	NA	0	NA	NA	NA	NA	NA	0	NA	NA	NA	NA	NA	0	NA	NA	NA	NA	NA	0	NA	NA	NA	NA
1700049E15Rik	0.521392	-0.00348552	0.0135974	-0.265006	0.791005	0.997416	0.364436	-0.00602057	0.00842034	-0.764243	0.444722	0.998863	0.445222	-0.00692096	0.010925	-0.690105	0.490128	0.996631	0.461054	-0.00895368	0.0162828	-0.588259	0.556359	NA	0.703163	6.45084e-05	0.0540279	0.986114	NA
1700049E17Rik1	0	NA	NA	NA	NA	NA	0	NA	NA	NA	NA	NA	0	NA	NA	NA	NA	NA	0	NA	NA	NA	NA	NA	0	NA	NA	NA	NA
1700049E17Rik2	0.340334	-0.00556744	0.01032	-0.528721	0.596999	0.997416	1.39559	0.0211795	0.0137032	1.65411	0.0981055	0.998863	0.872586	0.0133391	0.0146499	0.914499	0.360455	0.996631	0.766727	0.0160399	0.0232838	0.67373	0.500483	NA	0.805209	0.0015471	0.0540538	0.461589	0.972615
1700049E22Rik	0.0928439	0.000710002	0.00589144	0.120514	0.904076	0.997416	0.140055	0.00139972	0.00528807	0.264694	0.791245	0.998863	0.0560934	0.000569009	0.00554644	0.10259	0.918288	0.996631	0.0552346	0.000843235	0.00915182	0.0921384	0.926588	NA	0	NA	NA	NA	NA
1700049L16Rik	0	NA	NA	NA	NA	NA	0	NA	NA	NA	NA	NA	0	NA	NA	NA	NA	NA	0	NA	NA	NA	NA	NA	0	NA	NA	NA	NA
1700051A21Rik	0.327374	0.00112509	0.0103922	0.109528	0.912784	0.997416	0.127005	-0.00125748	0.00481451	-0.261185	0.79395	0.998863	0.159014	-0.00119638	0.00634618	-0.188519	0.85047	0.996631	0.286713	-0.000853974	0.0136992	-0.0623373	0.950294	NA	0.29847	6.85371e-05	0.0540516	0.907923	NA
1700051K13Rik	0	NA	NA	NA	NA	NA	0	NA	NA	NA	NA	NA	0	NA	NA	NA	NA	NA	0	NA	NA	NA	NA	NA	0	NA	NA	NA	NA
1700051O22Rik	0	NA	NA	NA	NA	NA	0	NA	NA	NA	NA	NA	0	NA	NA	NA	NA	NA	0	NA	NA	NA	NA	NA	0	NA	NA	NA	NA
1700052H01Rik	0.260272	-0.00291631	0.00985094	-0.290647	0.771321	0.997416	0.331586	-0.00085896	0.00895603	-0.0865133	0.931058	0.998863	0.253184	-0.00291442	0.00904164	-0.312966	0.754306	0.996631	0.252309	-0.00591006	0.0132141	-0.442827	0.657891	NA	0.510145	0.000783066	0.0540423	0.671496	NA
1700052I22Rik	0	NA	NA	NA	NA	NA	0	NA	NA	NA	NA	NA	0	NA	NA	NA	NA	NA	0.118564	0.0020662	0.00915182	0.225769	0.821381	NA	0	NA	NA	NA	NA
1700052K11Rik	3.34203	0.0243644	0.0305295	0.808482	0.418813	0.997416	3.0176	0.00459128	0.0237056	0.197377	0.843533	0.998863	3.23415	0.0197559	0.0308605	0.645186	0.518806	0.996631	2.32826	-0.045218	0.0406875	-1.11215	0.266073	NA	2.30477	-0.00625428	0.0544083	0.169214	0.972615
1700054A03Rik	0.584465	-0.00593212	0.00629287	-0.993906	0.320268	0.997416	0.783794	-0.01215	0.0101466	-1.39518	0.162961	0.998863	0.925287	-0.00987541	0.0135673	-0.738942	0.459942	0.996631	1.33265	-0.00103461	0.0233059	-0.0471445	0.962398	NA	1.01079	-0.00086751	0.0540553	0.444505	0.972615
1700054K02Rik	0	NA	NA	NA	NA	NA	0	NA	NA	NA	NA	NA	0	NA	NA	NA	NA	NA	0	NA	NA	NA	NA	NA	0	NA	NA	NA	NA
1700054K19Rik	0	NA	NA	NA	NA	NA	0	NA	NA	NA	NA	NA	0	NA	NA	NA	NA	NA	0	NA	NA	NA	NA	NA	0	NA	NA	NA	NA
1700054M17Rik	0	NA	NA	NA	NA	NA	0	NA	NA	NA	NA	NA	0	NA	NA	NA	NA	NA	0	NA	NA	NA	NA	NA	0	NA	NA	NA	NA
1700054O05Rik	0	NA	NA	NA	NA	NA	0	NA	NA	NA	NA	NA	0	NA	NA	NA	NA	NA	0	NA	NA	NA	NA	NA	0	NA	NA	NA	NA
1700054O19Rik	0	NA	NA	NA	NA	NA	0	NA	NA	NA	NA	NA	0	NA	NA	NA	NA	NA	0.0552346	0.000843235	0.00915182	0.0921384	0.926588	NA	0	NA	NA	NA	NA
1700055C04Rik	0.11177	-8.19e-05	0.00606318	-0.0135	0.989229	0.997416	0.0636243	-0.000612853	0.00481451	-0.127293	0.898709	0.998863	0.0600484	-0.000748634	0.00554644	-0.134976	0.892631	0.996631	0.071632	-0.00160269	0.00915182	-0.175123	0.860983	NA	0.0813469	-0.000428853	0.0540586	0.882488	NA
1700055D18Rik	3.25793	0.000255558	0.0333316	0.00766678	0.993883	0.998508	2.16335	-0.0422453	0.0203345	-2.09478	0.0361909	0.998863	2.75486	-0.0230171	0.0268703	-0.850285	0.395166	0.996631	3.73149	0.0182269	0.0465361	0.390384	0.696252	0.940683	3.23986	-0.000585609	0.0538901	0.891744	0.977299
1700056E22Rik	0	NA	NA	NA	NA	NA	0	NA	NA	NA	NA	NA	0	NA	NA	NA	NA	NA	0	NA	NA	NA	NA	NA	0	NA	NA	NA	NA
1700056N10Rik	13.7612	-0.060713	0.0558418	-1.0834	0.278629	0.997416	14.1904	-0.0321607	0.0442717	-0.721361	0.470687	0.998863	13.7131	-0.0627674	0.0505255	-1.23585	0.216516	0.996631	13.895	-0.132265	0.0750116	-1.75964	0.0784684	0.557331	13.9762	-0.00583216	0.0541109	0.382363	0.972615
1700057G04Rik	0.289787	0.00130056	0.011168	0.115413	0.908118	0.997416	0.185912	-0.00129577	0.00657691	-0.197018	0.843813	0.998863	0.218934	-0.000856214	0.00883038	-0.0969623	0.922756	0.996631	0.268205	-0.000822299	0.0134445	-0.0611627	0.95123	NA	0.323297	0.000691634	0.0540383	0.710227	NA
1700057H15Rik	3.12929	0.00224328	0.0307511	0.0737083	0.941242	0.997416	3.03657	-0.000783966	0.0230802	-0.0341515	0.972756	0.998863	3.2695	0.00904706	0.0297763	0.305484	0.759997	0.996631	3.05995	-0.00906525	0.039433	-0.231075	0.817256	NA	3.64434	0.0059434	0.0542286	0.313361	0.972615
1700057H21Rik	0.913799	-0.00346528	0.0163088	-0.208263	0.835023	0.997416	0.856463	-0.00492985	0.0123184	-0.394171	0.693455	0.998863	1.08944	0.00277266	0.0156076	0.17576	0.860482	0.996631	0.854436	-0.0128932	0.0229488	-0.557481	0.577199	NA	0.580063	-0.00141954	0.0540815	0.262748	NA
1700058P15Rik	0	NA	NA	NA	NA	NA	0	NA	NA	NA	NA	NA	0	NA	NA	NA	NA	NA	0	NA	NA	NA	NA	NA	0	NA	NA	NA	NA
1700060C16Rik	0.767138	-0.0165396	0.0172854	-0.94048	0.346972	0.997416	1.07	-0.00204802	0.0154027	-0.134068	0.893349	0.998863	0.971815	-0.00626411	0.0174154	-0.358143	0.720236	0.996631	0.620488	-0.0362454	0.02067	-1.73443	0.0828425	NA	1.15384	-6.94382e-05	0.0539642	0.988359	0.997943
1700060C20Rik	0	NA	NA	NA	NA	NA	0	NA	NA	NA	NA	NA	0	NA	NA	NA	NA	NA	0	NA	NA	NA	NA	NA	0	NA	NA	NA	NA
1700060J05Rik	0	NA	NA	NA	NA	NA	0	NA	NA	NA	NA	NA	0	NA	NA	NA	NA	NA	0	NA	NA	NA	NA	NA	0	NA	NA	NA	NA
1700060O08Rik	0.370103	-0.00336538	0.0105779	-0.332972	0.739155	0.997416	0.24236	-0.00314321	0.00618586	-0.521859	0.601768	0.998863	0.340315	-0.00321597	0.00965017	-0.354092	0.72327	0.996631	0.535489	0.0026495	0.0191734	0.14819	0.882193	NA	0.309143	-0.000655047	0.0540626	0.674619	NA
1700061E17Rik	0	NA	NA	NA	NA	NA	0	NA	NA	NA	NA	NA	0	NA	NA	NA	NA	NA	0	NA	NA	NA	NA	NA	0	NA	NA	NA	NA
1700061E18Rik	0	NA	NA	NA	NA	NA	0	NA	NA	NA	NA	NA	0	NA	NA	NA	NA	NA	0	NA	NA	NA	NA	NA	0	NA	NA	NA	NA
1700061F12Rik	0	NA	NA	NA	NA	NA	0	NA	NA	NA	NA	NA	0	NA	NA	NA	NA	NA	0.0592822	0.000843235	0.00915182	0.0921384	0.926588	NA	0	NA	NA	NA	NA
1700061G19Rik	12.6983	0.000987914	0.0499467	0.0199915	0.98405	0.997416	12.4355	-0.00678862	0.0445628	-0.15319	0.878249	0.998863	12.7401	-0.00207256	0.0492836	-0.0423821	0.966194	0.996631	15.6764	0.107968	0.0724083	1.49933	0.133787	0.638856	9.9175	-0.0133391	0.0562223	0.0260352	0.810261
1700061H18Rik	0	NA	NA	NA	NA	NA	0	NA	NA	NA	NA	NA	0	NA	NA	NA	NA	NA	0	NA	NA	NA	NA	NA	0	NA	NA	NA	NA
1700061I17Rik	0.639391	0.003666	0.0131965	0.288421	0.773024	0.997416	0.310795	-0.00467196	0.00742444	-0.602515	0.546832	0.998863	0.363009	-0.00411337	0.00966052	-0.370121	0.711293	0.996631	0.449074	-0.00485484	0.01636	-0.282512	0.777551	NA	0.37866	-0.000674936	0.0540531	0.63402	NA
1700061J23Rik	0.281272	-0.000762099	0.0102213	-0.07456	0.940565	0.997416	0.296447	-0.00030691	0.00740749	-0.0414323	0.966951	0.998863	0.448942	0.000892016	0.0103311	0.0893277	0.928821	0.996631	0.278958	-0.00366294	0.0138092	-0.265254	0.790814	NA	0.363593	2.62733e-05	0.0540445	0.869948	NA
1700061N14Rik	0.17672	0.00100968	0.00808615	0.124865	0.90063	0.997416	0.332411	0.00586327	0.00904232	0.660729	0.508786	0.998863	0.08978	-0.000172164	0.00554644	-0.0310404	0.975237	0.996631	0.0606974	-0.00160269	0.00915182	-0.175123	0.860983	NA	0.0687293	-0.000405408	0.0540583	0.882488	NA
1700063A18Rik	0	NA	NA	NA	NA	NA	0	NA	NA	NA	NA	NA	0.184227	0.00125599	0.00580732	0.216277	0.828772	0.996631	0	NA	NA	NA	NA	NA	0	NA	NA	NA	NA
1700063D05Rik	35.0137	0.0806934	0.0646527	1.24605	0.212747	0.997416	36.907	0.0747721	0.0500248	1.49613	0.134619	0.998863	41.4349	0.168129	0.059749	2.82609	0.00471196	0.996631	45.8399	0.352408	0.0839963	4.17898	2.93e-05	0.010087	40.0418	0.00564045	0.0542538	0.275243	0.972615
1700063H04Rik	0	NA	NA	NA	NA	NA	0.0991756	0.00115987	0.00481451	0.240911	0.809624	0.998863	0	NA	NA	NA	NA	NA	0	NA	NA	NA	NA	NA	0.135561	0.000644402	0.0540609	0.868811	NA
1700063H06Rik	0	NA	NA	NA	NA	NA	0	NA	NA	NA	NA	NA	0	NA	NA	NA	NA	NA	0.0839552	0.000843235	0.00915182	0.0921384	0.926588	NA	0	NA	NA	NA	NA
1700063I16Rik	0.149491	-9.86e-05	0.00665502	-0.0148232	0.988173	0.997416	0.0611431	-0.000612853	0.00481451	-0.127293	0.898709	0.998863	0.0578042	-0.000748634	0.00554644	-0.134976	0.892631	0.996631	0.0692411	-0.00160269	0.00915182	-0.175123	0.860983	NA	0.0784669	-0.000425682	0.0540585	0.882488	NA
1700063K16Rik	0	NA	NA	NA	NA	NA	0	NA	NA	NA	NA	NA	0	NA	NA	NA	NA	NA	0	NA	NA	NA	NA	NA	0	NA	NA	NA	NA
1700063O14Rik	0	NA	NA	NA	NA	NA	0	NA	NA	NA	NA	NA	0	NA	NA	NA	NA	NA	0	NA	NA	NA	NA	NA	0	NA	NA	NA	NA
1700064H15Rik	11.006	0.0993513	0.0451414	2.23252	0.0255804	0.997416	7.83487	0.00487961	0.0374928	0.128802	0.897514	0.998863	7.14429	-0.0298269	0.0420971	-0.70252	0.482355	0.996631	8.76474	0.0270667	0.0610744	0.441837	0.658607	0.929938	8.91252	0.0107946	0.0548535	0.239337	0.972615
1700064J06Rik	0.0967998	-0.00147688	0.00589144	-0.250682	0.80206	0.997416	0.104668	-0.00125748	0.00481451	-0.261185	0.79395	0.998863	0.0985177	-0.00148981	0.00554644	-0.268606	0.788233	0.996631	0.117894	-0.00282565	0.00915182	-0.308753	0.757509	NA	0.133677	-0.000541317	0.0540601	0.780839	NA
1700064M15Rik	1.65223	0.00812987	0.0212573	0.376013	0.706907	0.997416	0.812957	-0.0194274	0.0118892	-1.57043	0.116314	0.998863	0.890059	-0.0226467	0.0154856	-1.3895	0.16468	0.996631	0.934587	-0.0347792	0.0230201	-1.51952	0.128631	NA	1.03718	-0.00275257	0.0541186	0.236012	0.972615
1700065D16Rik	0.742035	-0.027929	0.0163188	-1.69823	0.0894637	0.997416	1.11112	-0.00756171	0.0149178	-0.500914	0.616432	0.998863	0.758978	-0.0234759	0.0150884	-1.47228	0.140945	0.996631	0.890421	-0.0341123	0.0241215	-1.46052	0.144148	NA	0.961769	-0.00400729	0.0542158	0.122032	0.972615
1700065I16Rik	0	NA	NA	NA	NA	NA	0	NA	NA	NA	NA	NA	0	NA	NA	NA	NA	NA	0	NA	NA	NA	NA	NA	0	NA	NA	NA	NA
1700065J11Rik	0.133033	0.00193466	0.00589144	0.325434	0.744853	0.997416	0	NA	NA	NA	NA	NA	0	NA	NA	NA	NA	NA	0	NA	NA	NA	NA	NA	0.246867	0.00086899	0.0540659	0.577032	NA
1700065J18Rik	1.25815	0.0188137	0.018866	1.02152	0.30701	0.997416	0.997047	0.0051368	0.0123959	0.416758	0.676855	0.998863	1.20144	0.0110975	0.0168588	0.683995	0.493978	0.996631	0.475994	-0.0232234	0.0178888	-1.23662	0.21623	NA	0.905995	0.00156088	0.0540098	0.606976	0.972615
1700065L07Rik	0.0988027	-7.73e-05	0.00589144	-0.0131163	0.989535	0.997416	0.257121	0.00235165	0.00710012	0.344815	0.730234	0.998863	0.209523	0.00193773	0.00778919	0.257244	0.79699	0.996631	0.258158	0.00539853	0.0147575	0.371911	0.709959	NA	0.113202	-2.54829e-06	0.054053	0.972272	NA
1700065O20Rik	0.101844	0.00132233	0.00589144	0.224449	0.822408	0.997416	0	NA	NA	NA	NA	NA	0	NA	NA	NA	NA	NA	0	NA	NA	NA	NA	NA	0.171018	0.000773231	0.0540634	0.701414	NA
1700066B17Rik	1.10411	0.0215129	0.015381	1.54314	0.122797	0.997416	0.251928	-0.00289156	0.00707111	-0.423164	0.672176	0.998863	0.38112	-9.34e-05	0.0105946	-0.00937128	0.992523	0.99908	0.39025	-0.00151995	0.0171121	-0.0945741	0.924653	NA	0.288493	-0.000715111	0.0540543	0.735436	NA
1700066B19Rik	4.66752	-0.0336266	0.028773	-1.19903	0.230514	0.997416	3.74149	-0.0495587	0.0202192	-2.60445	0.00920214	0.998863	4.30426	-0.0464503	0.0261568	-1.84096	0.0656273	0.996631	4.7406	-0.0550632	0.0382472	-1.49217	0.135655	0.642174	4.79644	-0.00322193	0.0541378	0.231861	0.972615
1700066C05Rik	0.193647	0.00106294	0.00829589	0.128129	0.898047	0.997416	0.305228	0.00563943	0.00895083	0.616981	0.537248	0.998863	0.167648	0.00128743	0.00635283	0.180715	0.856591	0.996631	0.179262	0.00114016	0.0106362	0.107196	0.914633	NA	0.225584	0.000852489	0.0540549	0.655956	NA
1700066J03Rik	0.0491042	0.000710002	0.00589144	0.120514	0.904076	0.997416	0.0589166	0.000595821	0.00481451	0.123755	0.901509	0.998863	0.253039	0.00769686	0.00909439	0.800971	0.423148	0.996631	0	NA	NA	NA	NA	NA	0.0444727	0.000477957	0.0540584	0.868811	NA
1700066M21Rik	419.646	0.0363423	0.0647226	0.561437	0.5745	0.997416	433.01	0.0657681	0.0600416	1.09491	0.273558	0.998863	403.044	-0.045719	0.065305	-0.699251	0.484395	0.996631	438.823	0.00573444	0.0768194	0.0746264	0.940512	0.988231	408.197	-0.0207052	0.0551139	0.294001	0.972615
1700066N21Rik	0.0496985	-0.000689602	0.00589144	-0.117052	0.906819	0.997416	0.143833	-5.99e-05	0.00533518	-0.0112364	0.991035	0.998863	0.0508462	-0.000748634	0.00554644	-0.134976	0.892631	0.996631	0.0606974	-0.00160269	0.00915182	-0.175123	0.860983	NA	0.0687293	-0.000405408	0.0540583	0.882488	NA
1700066O22Rik	0	NA	NA	NA	NA	NA	0	NA	NA	NA	NA	NA	0	NA	NA	NA	NA	NA	0	NA	NA	NA	NA	NA	0	NA	NA	NA	NA
1700067G17Rik	0.11023	-0.00155039	0.006036	-0.256857	0.797289	0.997416	0.220384	-0.00143091	0.00691031	-0.207069	0.835956	0.998863	0.207208	-0.000831382	0.00870197	-0.0955395	0.923886	0.996631	0.189291	-0.00292247	0.0123432	-0.236768	0.812837	NA	0.234223	-0.000229628	0.054047	0.885911	NA
1700067K01Rik	17.3738	-0.0665535	0.0522654	-1.2646	0.206013	0.997416	20.5038	0.00954942	0.0437366	0.217655	0.827698	0.998863	19.4032	-0.0214617	0.0515322	-0.41441	0.678574	0.996631	21.9525	0.0306415	0.0708875	0.429951	0.667232	0.932087	20.9488	0.00187246	0.0535232	0.812246	0.972615
1700067P10Rik	0.352847	0.0073879	0.0103437	0.714593	0.474861	0.997416	0.206052	0.00102243	0.00677679	0.150873	0.880076	0.998863	0.142289	0.000649293	0.00702487	0.0924278	0.926358	0.996631	0.198876	0.00158264	0.0125214	0.126395	0.899419	NA	0.136638	9.03599e-05	0.0540529	0.972272	NA
1700069B07Rik	0.118477	-0.00162456	0.00617839	-0.262942	0.792596	0.997416	0.127577	-0.00142545	0.00512546	-0.278112	0.780927	0.998863	0.17381	-0.00165755	0.00746647	-0.221999	0.824314	0.996631	0.144351	-0.00338254	0.0100102	-0.337909	0.735431	NA	0.163563	-0.000568533	0.0540606	0.780839	NA
1700069L16Rik	1.45189	-0.0224963	0.0193275	-1.16145	0.24546	0.997416	2.39394	0.0110219	0.0195555	0.569977	0.568693	0.998863	1.31969	-0.0306981	0.0186643	-1.63159	0.102767	0.996631	1.6541	-0.0329396	0.0303464	-1.10568	0.268866	NA	1.70564	-0.00302339	0.0540844	0.365357	0.972615
1700069P05Rik	0	NA	NA	NA	NA	NA	0	NA	NA	NA	NA	NA	0.0921137	0.000569009	0.00554644	0.10259	0.918288	0.996631	0	NA	NA	NA	NA	NA	0	NA	NA	NA	NA
1700071G01Rik	0	NA	NA	NA	NA	NA	0	NA	NA	NA	NA	NA	0	NA	NA	NA	NA	NA	0	NA	NA	NA	NA	NA	0	NA	NA	NA	NA
1700071K01Rik	0	NA	NA	NA	NA	NA	0	NA	NA	NA	NA	NA	0	NA	NA	NA	NA	NA	0	NA	NA	NA	NA	NA	0	NA	NA	NA	NA
1700071M16Rik	0	NA	NA	NA	NA	NA	0	NA	NA	NA	NA	NA	0	NA	NA	NA	NA	NA	0	NA	NA	NA	NA	NA	0	NA	NA	NA	NA
1700072B07Rik	0	NA	NA	NA	NA	NA	0	NA	NA	NA	NA	NA	0	NA	NA	NA	NA	NA	0	NA	NA	NA	NA	NA	0	NA	NA	NA	NA
1700072G22Rik	0.0618305	-0.000689602	0.00589144	-0.117052	0.906819	0.997416	0.0664335	-0.000612853	0.00481451	-0.127293	0.898709	0.998863	0.0629218	-0.000748634	0.00554644	-0.134976	0.892631	0.996631	0.07511	-0.00160269	0.00915182	-0.175123	0.860983	NA	0.0850957	-0.000433444	0.0540586	0.882488	NA
1700072O05Rik	0.115273	-0.00159601	0.00612399	-0.260617	0.794388	0.997416	0.186865	-0.00129914	0.00658544	-0.197275	0.843612	0.998863	0.209862	-0.000837074	0.00873157	-0.0958675	0.923626	0.996631	0.196213	-0.0029844	0.0124726	-0.239277	0.810891	NA	0.262903	-0.000185022	0.0540465	0.884406	NA
1700073E17Rik	0	NA	NA	NA	NA	NA	0	NA	NA	NA	NA	NA	0	NA	NA	NA	NA	NA	0	NA	NA	NA	NA	NA	0	NA	NA	NA	NA
1700074A21Rik	0	NA	NA	NA	NA	NA	0	NA	NA	NA	NA	NA	0	NA	NA	NA	NA	NA	0	NA	NA	NA	NA	NA	0	NA	NA	NA	NA
1700074H08Rik	0.314268	-0.00430413	0.00891439	-0.460539	0.64513	0.997416	0.402404	-0.00329519	0.0091275	-0.334598	0.737928	0.998863	0.287998	-0.00537075	0.00833511	-0.644745	0.519093	0.996631	0.335193	-0.0094225	0.0139341	-0.670877	0.502299	NA	0.380617	-0.000700346	0.054055	0.632728	NA
1700074P13Rik	0.0586269	-0.000689602	0.00589144	-0.117052	0.906819	0.997416	0.122419	-5.38e-05	0.00505478	-0.0106441	0.991507	0.998863	0.0600403	-0.000748634	0.00554644	-0.134976	0.892631	0.996631	0.155693	-0.000478419	0.0102686	-0.0465904	0.96284	NA	0.163615	0.000103119	0.0540529	0.972272	NA
1700080E11Rik	0.234049	-0.000696336	0.00977277	-0.0712527	0.943197	0.997416	0.115837	-0.00133545	0.00496129	-0.269174	0.787796	0.998863	0.109299	-0.00154888	0.00565514	-0.273889	0.78417	0.996631	0.185919	-0.00289192	0.0122788	-0.23552	0.813805	NA	0.230454	-0.000220357	0.054047	0.886121	NA
1700080G11Rik	1.6566	0.013482	0.0232616	0.586325	0.557657	0.997416	1.54181	0.0074396	0.0171095	0.431546	0.666071	0.998863	1.76602	0.00920505	0.0198508	0.479278	0.631741	0.996631	1.59866	0.00726444	0.0324921	0.226023	0.821184	NA	1.68656	0.000519902	0.0540285	0.783877	0.972615
1700080N15Rik	0	NA	NA	NA	NA	NA	0	NA	NA	NA	NA	NA	0	NA	NA	NA	NA	NA	0	NA	NA	NA	NA	NA	0	NA	NA	NA	NA
1700080O16Rik	0	NA	NA	NA	NA	NA	0	NA	NA	NA	NA	NA	0	NA	NA	NA	NA	NA	0	NA	NA	NA	NA	NA	0	NA	NA	NA	NA
1700081B01Rik	12.3734	0.0450193	0.0507925	0.891443	0.372691	0.997416	11.2326	2.35e-05	0.0396714	0.000593816	0.999526	0.999802	11.5156	0.00517593	0.045188	0.115	0.908445	0.996631	12.8442	0.0531027	0.0699506	0.759239	0.44771	0.859407	10.8531	-0.00311052	0.0537609	0.644306	0.972615
1700081H04Rik	0	NA	NA	NA	NA	NA	0.0433216	0.000595821	0.00481451	0.123755	0.901509	0.998863	0.0389338	0.000569009	0.00554644	0.10259	0.918288	0.996631	0	NA	NA	NA	NA	NA	0	NA	NA	NA	NA
1700081N11Rik	4.34082	-0.0617567	0.0341528	-1.79102	0.0732907	0.997416	4.13391	-0.0625108	0.0267825	-2.34823	0.0188627	0.998863	5.09588	-0.0296334	0.0319051	-0.925016	0.354957	0.996631	3.86243	-0.138807	0.0439221	-3.2615	0.00110825	0.0993615	5.00217	-0.00341417	0.0541021	0.347398	0.972615
1700082M22Rik	1.12629	0.0128502	0.021501	0.596901	0.550574	0.997416	0.985687	0.00335041	0.0135037	0.243476	0.807637	0.998863	1.13083	0.00957012	0.0191914	0.499556	0.617387	0.996631	0.637614	-0.0224401	0.0219328	-0.966486	0.333801	NA	0.998232	0.000488105	0.0539715	0.875158	0.975334
1700083H02Rik	0	NA	NA	NA	NA	NA	0	NA	NA	NA	NA	NA	0	NA	NA	NA	NA	NA	0	NA	NA	NA	NA	NA	0	NA	NA	NA	NA
1700084C06Rik	20.0421	-0.105959	0.060769	-1.74228	0.0814594	0.997416	22.6713	-0.006382	0.0521773	-0.121942	0.902945	0.998863	20.6148	-0.0839042	0.058364	-1.43273	0.151936	0.996631	25.4274	0.0445807	0.0812689	0.548629	0.58326	0.908928	21.6589	-0.00543512	0.0539618	0.457079	0.972615
1700084E18Rik	2.38819	-0.0353424	0.0297752	-1.16934	0.242267	0.997416	3.63059	0.0204002	0.0275128	0.742508	0.457779	0.998863	2.55575	-0.0255062	0.0286628	-0.874831	0.381666	0.996631	3.16567	-0.008353	0.0447392	-0.186282	0.852224	NA	3.59884	0.0019505	0.0539391	0.648526	0.972615
1700084F23Rik	3.13573	-0.0245901	0.0323143	-0.750654	0.452861	0.997416	4.19822	0.0170891	0.0284896	0.59916	0.549066	0.998863	3.14364	-0.0240677	0.0283011	-0.842156	0.399701	0.996631	3.71988	-0.0136635	0.0468258	-0.291369	0.770769	0.956512	3.03566	-0.0037664	0.0541128	0.344338	0.972615
1700084J12Rik	0	NA	NA	NA	NA	NA	0	NA	NA	NA	NA	NA	0	NA	NA	NA	NA	NA	0	NA	NA	NA	NA	NA	0	NA	NA	NA	NA
1700084M14Rik	0	NA	NA	NA	NA	NA	0	NA	NA	NA	NA	NA	0	NA	NA	NA	NA	NA	0	NA	NA	NA	NA	NA	0	NA	NA	NA	NA
1700085C21Rik	0	NA	NA	NA	NA	NA	0	NA	NA	NA	NA	NA	0	NA	NA	NA	NA	NA	0	NA	NA	NA	NA	NA	0	NA	NA	NA	NA
1700086D15Rik	0	NA	NA	NA	NA	NA	0	NA	NA	NA	NA	NA	0	NA	NA	NA	NA	NA	0	NA	NA	NA	NA	NA	0	NA	NA	NA	NA
1700086L19Rik	74.3425	-0.0197757	0.062172	-0.316761	0.751425	0.997416	75.2421	-0.0259082	0.0566737	-0.456106	0.648314	0.998863	82.4878	0.0451378	0.0602651	0.74839	0.454225	0.996631	85.7135	0.0652378	0.0838392	0.776514	0.437445	0.854608	71.7731	-0.00265233	0.053953	0.568828	0.972615
1700086O06Rik	31.3425	0.0440501	0.0607956	0.725507	0.468141	0.997416	29.3406	-0.00753162	0.0492336	-0.152817	0.878542	0.998863	32.6506	0.058662	0.0575874	1.01891	0.308247	0.996631	32.8859	0.0519151	0.0804721	0.643892	0.519645	0.886555	31.2602	0.00115403	0.0538299	0.824819	0.972615
1700086P04Rik	6.88141	0.0881557	0.0433379	2.05542	0.0398383	0.997416	5.49928	0.0165572	0.0279758	0.595345	0.551613	0.998863	5.51454	0.0251586	0.0372296	0.676798	0.498534	0.996631	7.10055	0.115185	0.0592125	1.94924	0.0512662	0.489179	4.94733	-0.000880747	0.0537715	0.874444	0.975334
1700088E04Rik	18.3943	0.0731672	0.0538474	1.36108	0.173489	0.997416	16.491	0.00909858	0.0437636	0.208005	0.835225	0.998863	19.2183	0.056362	0.0437526	1.29661	0.194766	0.996631	19.7952	0.106561	0.073486	1.45019	0.147006	0.656974	15.8537	-0.000485015	0.0538157	0.921089	0.981934
1700091H14Rik	0.536869	-0.00691138	0.0145885	-0.469472	0.638732	0.997416	0.921165	0.0106344	0.014115	0.74821	0.454334	0.998863	0.492696	-0.00672794	0.0126793	-0.498347	0.61824	0.996631	0.739861	0.00277886	0.0231179	0.117827	0.906205	NA	1.07904	0.00397957	0.0541956	0.190049	0.972615
1700092C02Rik	0	NA	NA	NA	NA	NA	0	NA	NA	NA	NA	NA	0	NA	NA	NA	NA	NA	0	NA	NA	NA	NA	NA	0	NA	NA	NA	NA
1700092C10Rik	0	NA	NA	NA	NA	NA	0	NA	NA	NA	NA	NA	0	NA	NA	NA	NA	NA	0	NA	NA	NA	NA	NA	0	NA	NA	NA	NA
1700092C17Rik	0.160471	0.000954714	0.00786375	0.121407	0.903369	0.997416	0.0635024	-0.000612853	0.00481451	-0.127293	0.898709	0.998863	0.224646	0.00252778	0.00889158	0.29316	0.7694	0.996631	0.0717378	-0.00160269	0.00915182	-0.175123	0.860983	NA	0.500287	0.00347358	0.0541865	0.123251	NA
1700092E16Rik	0	NA	NA	NA	NA	NA	0	NA	NA	NA	NA	NA	0	NA	NA	NA	NA	NA	0	NA	NA	NA	NA	NA	0	NA	NA	NA	NA
1700092E19Rik	0.180212	-0.00164985	0.00813156	-0.202895	0.839217	0.997416	0.124767	-0.00140423	0.00508723	-0.27603	0.782525	0.998863	0.156786	-0.00155676	0.00723663	-0.215123	0.829672	0.996631	0.140873	-0.00332696	0.00992791	-0.335112	0.73754	NA	0.159814	-0.000563623	0.0540605	0.780839	NA
1700092K14Rik	0	NA	NA	NA	NA	NA	0.078878	0.000595821	0.00481451	0.123755	0.901509	0.998863	0.338553	0.00453092	0.00778058	0.61378	0.539361	0.996631	0	NA	NA	NA	NA	NA	0.386509	0.00208444	0.0541076	0.246394	NA
1700092M07Rik	0	NA	NA	NA	NA	NA	0	NA	NA	NA	NA	NA	0	NA	NA	NA	NA	NA	0	NA	NA	NA	NA	NA	0	NA	NA	NA	NA
1700093K21Rik	2.83368	0.0222412	0.0299713	0.744184	0.456765	0.997416	2.96166	0.023834	0.0236905	0.998042	0.318259	0.998863	2.22914	-0.00357039	0.0241112	-0.145424	0.884376	0.996631	3.04982	0.0424159	0.044384	0.945711	0.344296	NA	3.36092	0.00877956	0.0548843	0.0893662	0.972615
1700094J05Rik	0	NA	NA	NA	NA	NA	0	NA	NA	NA	NA	NA	0	NA	NA	NA	NA	NA	0	NA	NA	NA	NA	NA	0	NA	NA	NA	NA
1700094M23Rik	9.21539	0.0103372	0.0492026	0.208708	0.834676	0.997416	7.79755	-0.0392857	0.0348291	-1.11844	0.26338	0.998863	7.65168	-0.04831	0.0407241	-1.16374	0.244531	0.996631	9.15347	-0.0186705	0.0628304	-0.294737	0.768195	0.955005	8.8205	-0.00114472	0.0536735	0.861753	0.974162
1700094M24Rik	0.0527403	0.000710002	0.00589144	0.120514	0.904076	0.997416	0	NA	NA	NA	NA	NA	0	NA	NA	NA	NA	NA	0	NA	NA	NA	NA	NA	0	NA	NA	NA	NA
1700095A13Rik	0.176126	0.0036437	0.00807835	0.452286	0.651063	0.997416	0	NA	NA	NA	NA	NA	0.314468	0.0101902	0.0104548	0.953068	0.340556	0.996631	0.177426	0.00441743	0.0106005	0.420926	0.673809	NA	0.126762	0.000714524	0.054062	0.742825	NA
1700095A21Rik	0	NA	NA	NA	NA	NA	0	NA	NA	NA	NA	NA	0	NA	NA	NA	NA	NA	0	NA	NA	NA	NA	NA	0	NA	NA	NA	NA
1700095B10Rik	0	NA	NA	NA	NA	NA	0	NA	NA	NA	NA	NA	0	NA	NA	NA	NA	NA	0	NA	NA	NA	NA	NA	0	NA	NA	NA	NA
1700095J03Rik	5.53018	0.0306572	0.0412387	0.742581	0.457735	0.997416	4.74446	-0.00835611	0.0298419	-0.278641	0.78052	0.998863	6.05252	0.0393059	0.0383189	1.03244	0.301866	0.996631	4.53057	-0.0427998	0.0500078	-0.853821	0.393204	0.833222	5.08484	0.000734206	0.0537642	0.898627	0.978603
1700095J07Rik	0.254044	0.00421203	0.00757149	0.592221	0.553703	0.997416	0.061177	0.000595821	0.00481451	0.123755	0.901509	0.998863	0.110114	0.00119696	0.00566948	0.211124	0.832791	0.996631	0.0592822	0.000843235	0.00915182	0.0921384	0.926588	NA	0.0444727	0.000477957	0.0540584	0.868811	NA
1700095J12Rik	0	NA	NA	NA	NA	NA	0	NA	NA	NA	NA	NA	0	NA	NA	NA	NA	NA	0	NA	NA	NA	NA	NA	0	NA	NA	NA	NA
1700095K22Rik	0.105751	-7.9e-05	0.00595526	-0.0132588	0.989421	0.997416	0.389098	0.00684816	0.00843584	0.791	0.428944	0.998863	0.096738	-0.000172164	0.00554644	-0.0310404	0.975237	0.996631	0.124476	-0.000410829	0.00951813	-0.0431628	0.965572	NA	0.12294	-2.96344e-05	0.054053	0.972272	NA
1700096J18Rik	0.404898	0.00446817	0.00937398	0.514627	0.606814	0.997416	0.18983	0.000974821	0.0066176	0.147307	0.882889	0.998863	0.196218	0.00186459	0.00764127	0.227139	0.820316	0.996631	0.37255	0.0132312	0.015793	0.737303	0.460938	NA	0.129568	-4.67033e-05	0.0540531	0.972272	NA
1700096K18Rik	21.1191	-0.0865191	0.0617194	-1.39918	0.161759	0.997416	21.613	-0.0576273	0.04878	-1.18053	0.237789	0.998863	22.5527	-0.0429786	0.0554549	-0.775428	0.438087	0.996631	25.816	0.0261437	0.0807521	0.323976	0.745956	0.950469	23.5409	-0.00712426	0.0536199	0.504233	0.972615
1700097M23Rik	1.1732	0.0143698	0.0177868	0.881445	0.378077	0.997416	1.31315	0.0148701	0.0144022	1.1182	0.263481	0.998863	0.826441	-6.32e-05	0.0118096	-0.00627292	0.994995	0.999497	1.66431	0.0494996	0.0307452	1.71144	0.0869995	NA	1.15287	0.00132272	0.054039	0.524142	0.972615
1700097N02Rik	0.0496985	-0.000689602	0.00589144	-0.117052	0.906819	0.997416	0.0538047	-0.000612853	0.00481451	-0.127293	0.898709	0.998863	0.0508462	-0.000748634	0.00554644	-0.134976	0.892631	0.996631	0.0606974	-0.00160269	0.00915182	-0.175123	0.860983	NA	0.0687293	-0.000405408	0.0540583	0.882488	NA
1700099I09Rik	0	NA	NA	NA	NA	NA	0	NA	NA	NA	NA	NA	0	NA	NA	NA	NA	NA	0	NA	NA	NA	NA	NA	0	NA	NA	NA	NA
1700100L14Rik	0	NA	NA	NA	NA	NA	0	NA	NA	NA	NA	NA	0	NA	NA	NA	NA	NA	0	NA	NA	NA	NA	NA	0	NA	NA	NA	NA
1700101I11Rik	4.47597	0.0142677	0.0358147	0.40096	0.68845	0.997416	3.71887	-0.0117118	0.0233681	-0.496101	0.619823	0.998863	4.22571	-0.00633702	0.0306466	-0.209866	0.833772	0.996631	4.10212	-0.0199811	0.0469197	-0.427181	0.669248	0.932105	3.80444	-0.00257679	0.0539767	0.553097	0.972615
1700101I19Rik	0.0586269	-0.000689602	0.00589144	-0.117052	0.906819	0.997416	0.0635024	-0.000612853	0.00481451	-0.127293	0.898709	0.998863	0.0600403	-0.000748634	0.00554644	-0.134976	0.892631	0.996631	0.126972	-0.000416469	0.00958303	-0.043459	0.965336	NA	0.0813264	-0.000428828	0.0540586	0.882488	NA
1700101O22Rik	0	NA	NA	NA	NA	NA	0	NA	NA	NA	NA	NA	0	NA	NA	NA	NA	NA	0	NA	NA	NA	NA	NA	0.112381	0.000695706	0.0540616	0.742825	NA
1700102F20Rik	0	NA	NA	NA	NA	NA	0	NA	NA	NA	NA	NA	0	NA	NA	NA	NA	NA	0.0588615	0.000843235	0.00915182	0.0921384	0.926588	NA	0	NA	NA	NA	NA
1700102P08Rik	14.969	0.0549551	0.0539917	1.02283	0.306386	0.997416	12.8655	-0.0113115	0.0395108	-0.284504	0.776024	0.998863	15.1431	0.0513634	0.0492424	1.04437	0.296313	0.996631	13.7421	-0.0236956	0.0677148	-0.35113	0.725491	0.94639	12.8872	-0.00246407	0.0538294	0.671948	0.972615
1700104B16Rik	0	NA	NA	NA	NA	NA	0.406213	0.0124894	0.00885497	1.30166	0.193031	0.998863	0.222379	0.0035794	0.00691809	0.538959	0.589915	0.996631	0.0588615	0.000843235	0.00915182	0.0921384	0.926588	NA	0.0444727	0.000477957	0.0540584	0.868811	NA
1700104L18Rik	0	NA	NA	NA	NA	NA	0	NA	NA	NA	NA	NA	0	NA	NA	NA	NA	NA	0.16791	0.0020662	0.00915182	0.225769	0.821381	NA	0	NA	NA	NA	NA
1700105G05Rik	0	NA	NA	NA	NA	NA	0	NA	NA	NA	NA	NA	0	NA	NA	NA	NA	NA	0	NA	NA	NA	NA	NA	0	NA	NA	NA	NA
1700105P06Rik	1.77462	-0.0307465	0.0210067	-1.4735	0.140618	0.997416	2.09763	-0.0207419	0.0206411	-1.00331	0.315711	0.998863	2.13929	-0.0186319	0.0238514	-0.763912	0.44492	0.996631	2.25369	-0.0352913	0.0393706	-0.887548	0.374784	NA	1.85548	-0.00981995	0.0552137	0.0354534	0.917305
1700108F19Rik	0.744617	0.00156637	0.0142849	0.10404	0.917138	0.997416	0.749728	6.32e-05	0.0107775	0.00582345	0.995354	0.999109	0.530852	-0.00673963	0.0118151	-0.521369	0.60211	0.996631	0.800386	0.00111041	0.0193233	0.0555529	0.955698	NA	0.850486	0.0009272	0.0540221	0.695639	0.972615
1700108J01Rik	0	NA	NA	NA	NA	NA	0	NA	NA	NA	NA	NA	0	NA	NA	NA	NA	NA	0	NA	NA	NA	NA	NA	0	NA	NA	NA	NA
1700108N06Rik	0	NA	NA	NA	NA	NA	0	NA	NA	NA	NA	NA	0	NA	NA	NA	NA	NA	0	NA	NA	NA	NA	NA	0	NA	NA	NA	NA
1700108N11Rik	1.14573	-0.00165539	0.0183721	-0.0896877	0.928535	0.997416	0.545937	-0.0172601	0.0093259	-1.75223	0.079735	0.998863	1.31949	0.00383686	0.0180205	0.213375	0.831034	0.996631	1.08861	-0.0101829	0.0252662	-0.401554	0.688012	NA	0.949825	-0.00167276	0.0540574	0.423532	0.972615
1700109G14Rik	2.35291	-0.00908185	0.0255769	-0.358008	0.720337	0.997416	2.27086	-0.0122659	0.0192038	-0.652937	0.513797	0.998863	2.16219	-0.0151786	0.0203981	-0.753387	0.451218	0.996631	2.3738	-0.0235067	0.0365874	-0.651948	0.514435	NA	2.39884	-0.0014301	0.0540001	0.637361	0.972615
1700109G15Rik	0	NA	NA	NA	NA	NA	0	NA	NA	NA	NA	NA	0	NA	NA	NA	NA	NA	0	NA	NA	NA	NA	NA	0	NA	NA	NA	NA
1700109H08Rik	75.1429	0.0139012	0.0671276	0.207199	0.835854	0.997416	71.3805	-0.0559877	0.0597998	-0.934973	0.349802	0.998863	73.0881	-0.0301402	0.0634859	-0.473543	0.635826	0.996631	80.5339	0.0212891	0.0832212	0.256025	0.797932	0.96196	82.8094	0.0423227	0.0715923	0.0719325	0.972615
1700109I08Rik	0.278021	-0.00493559	0.0101644	-0.484698	0.62789	0.997416	0.547132	0.00488468	0.0107533	0.455713	0.648597	0.998863	0.455615	0.000603218	0.010814	0.0638676	0.949076	0.996631	0.396766	-0.00579915	0.0173408	-0.333231	0.73896	NA	0.294614	-0.00131067	0.0540738	0.533858	NA
1700109K24Rik	0	NA	NA	NA	NA	NA	0	NA	NA	NA	NA	NA	0	NA	NA	NA	NA	NA	0	NA	NA	NA	NA	NA	0	NA	NA	NA	NA
1700110C19Rik	21.1456	0.055094	0.0560526	0.979367	0.327399	0.997416	21.7269	0.0501513	0.0491973	1.02059	0.307447	0.998863	20.4249	0.0270034	0.0513699	0.521639	0.601922	0.996631	21.0695	0.0260979	0.0782217	0.332037	0.739861	0.948743	19.0905	-0.00100769	0.0537582	0.861098	0.974162
1700110I01Rik	0.404639	0.0111965	0.0117552	0.935327	0.34962	0.997416	0.14238	-5.95e-05	0.00531718	-0.0111984	0.991065	0.998863	0.250367	0.00401783	0.00904193	0.412231	0.68017	0.996631	0.309474	0.00920543	0.0152693	0.557539	0.577159	NA	0.193708	0.000518178	0.0540497	0.769033	NA
1700110I07Rik	0.168289	-0.00203237	0.00690868	-0.294176	0.768623	0.997416	0.283783	-0.000372026	0.00815234	-0.0456342	0.963602	0.998863	0.285466	-0.00222361	0.00864308	-0.25727	0.79697	0.996631	0.204883	-0.00427472	0.0112479	-0.380046	0.703911	NA	0.231545	-0.000601875	0.0540613	0.780839	NA
1700110K17Rik	0	NA	NA	NA	NA	NA	0	NA	NA	NA	NA	NA	0	NA	NA	NA	NA	NA	0	NA	NA	NA	NA	NA	0	NA	NA	NA	NA
1700111E14Rik	0	NA	NA	NA	NA	NA	0	NA	NA	NA	NA	NA	0	NA	NA	NA	NA	NA	0	NA	NA	NA	NA	NA	0	NA	NA	NA	NA
1700111N16Rik	1.75611	0.0356464	0.0240264	1.50223	0.133038	0.997416	1.2513	0.00880706	0.0169121	0.518704	0.603967	0.998863	1.13814	0.00520254	0.01962	0.26281	0.792697	0.996631	1.36106	0.0236233	0.0328724	0.710266	0.477539	NA	0.733169	-0.00329916	0.0541477	0.212819	NA
1700112D23Rik	9.31293	-0.0690007	0.0501731	-1.36824	0.171237	0.997416	10.817	0.00222284	0.0431211	0.051222	0.959149	0.998863	10.2417	-0.0219246	0.0473636	-0.458736	0.646424	0.996631	10.2785	-0.0561046	0.0660013	-0.843742	0.398814	0.83712	11.7558	0.00493605	0.0533821	0.567818	0.972615
1700112H15Rik	0.66763	-0.00701387	0.0136713	-0.633536	0.526384	0.997416	0.560427	-0.00856093	0.00878195	-1.16921	0.24232	0.998863	0.485661	-0.00991747	0.00992689	-1.19558	0.23186	0.996631	0.517507	-0.01747	0.0149722	-1.33983	0.180301	NA	0.72047	-0.000885053	0.0540536	0.572906	NA
1700112J05Rik	2.15566	0.0199807	0.0238689	0.839691	0.401082	0.997416	1.78351	0.0033624	0.017833	0.18778	0.851049	0.998863	2.03786	0.0112389	0.0214184	0.526734	0.598379	0.996631	2.00337	0.0160792	0.0347702	0.458488	0.646602	NA	1.47065	-0.00118786	0.0539866	0.709939	0.972615
1700112J16Rik	15.0098	0.0291836	0.0543664	0.53683	0.591385	0.997416	14.4371	0.0059586	0.0466634	0.12722	0.898767	0.998863	13.7455	-0.0249098	0.0523921	-0.473829	0.635622	0.996631	13.4073	-0.0837379	0.0736562	-1.13076	0.258155	0.765482	13.6068	-0.00616954	0.0538714	0.473241	0.972615
1700112K13Rik	0.0586269	-0.000689602	0.00589144	-0.117052	0.906819	0.997416	0.0635024	-0.000612853	0.00481451	-0.127293	0.898709	0.998863	0.0600403	-0.000748634	0.00554644	-0.134976	0.892631	0.996631	0.0717378	-0.00160269	0.00915182	-0.175123	0.860983	NA	0.0813264	-0.000428828	0.0540586	0.882488	NA
1700112L15Rik	0	NA	NA	NA	NA	NA	0	NA	NA	NA	NA	NA	0	NA	NA	NA	NA	NA	0	NA	NA	NA	NA	NA	0	NA	NA	NA	NA
1700112M02Rik	0.370482	0.00912483	0.0115697	0.768823	0.441999	0.997416	0.288968	0.001913	0.00640583	0.311642	0.755312	0.998863	0.316317	0.00728866	0.0103315	0.687319	0.491882	0.996631	0.142902	-0.000451456	0.0099761	-0.0452538	0.963905	NA	0.169948	0.00019873	0.0540534	0.972272	NA
1700113A16Rik	6.40773	0.0734956	0.0440873	1.67063	0.094795	0.997416	5.82206	0.0292574	0.0336469	0.873426	0.382431	0.998863	7.51656	0.104089	0.0432914	2.42153	0.0154552	0.996631	6.09282	0.0566341	0.0569738	0.988884	0.32272	0.801537	5.33458	0.00489913	0.0538734	0.508192	0.972615
1700113B09Rik	0.482687	0.014188	0.0121521	1.14587	0.251848	0.997416	0.229024	0.0022126	0.0068877	0.295676	0.767477	0.998863	1.00778	0.0311178	0.01535	2.35559	0.0184931	0.996631	0.218224	0.0016685	0.0128546	0.129798	0.896726	NA	0.410483	0.000639263	0.0540585	0.587682	NA
1700113B19Rik	0	NA	NA	NA	NA	NA	0	NA	NA	NA	NA	NA	0	NA	NA	NA	NA	NA	0	NA	NA	NA	NA	NA	0	NA	NA	NA	NA
1700113H08Rik	3.69931	0.0353225	0.0315335	1.12522	0.260496	0.997416	2.19425	-0.0229775	0.0208013	-1.09132	0.27513	0.998863	2.18721	-0.0219344	0.023385	-0.909827	0.362914	0.996631	2.18115	-0.0442883	0.034547	-1.28309	0.199461	NA	2.58582	-0.00180948	0.0539577	0.649827	0.972615
1700116B05Rik	0	NA	NA	NA	NA	NA	0	NA	NA	NA	NA	NA	0	NA	NA	NA	NA	NA	0	NA	NA	NA	NA	NA	0	NA	NA	NA	NA
1700119H24Rik	0	NA	NA	NA	NA	NA	0	NA	NA	NA	NA	NA	0	NA	NA	NA	NA	NA	0	NA	NA	NA	NA	NA	0	NA	NA	NA	NA
1700119I11Rik	0	NA	NA	NA	NA	NA	0	NA	NA	NA	NA	NA	0	NA	NA	NA	NA	NA	0	NA	NA	NA	NA	NA	0	NA	NA	NA	NA
1700120B22Rik	0.591793	0.0159927	0.012408	1.3531	0.176023	0.997416	0.528635	0.0116966	0.00978502	1.23726	0.215991	0.998863	0.824054	0.0198522	0.0125563	1.77407	0.0760519	0.996631	0.380798	0.0178125	0.018323	0.905023	0.365453	NA	0.326666	0.0011192	0.0540623	0.514916	NA
1700120C14Rik	9.66437	-0.0750525	0.0482164	-1.55054	0.121011	0.997416	10.825	-0.0203405	0.0387798	-0.521495	0.602022	0.998863	9.00404	-0.0941786	0.0434025	-2.14756	0.0317488	0.996631	11.1156	-0.0486497	0.062563	-0.777111	0.437094	0.854391	11.1599	-0.00175425	0.0538579	0.731214	0.972615
1700120C18Rik	0	NA	NA	NA	NA	NA	0	NA	NA	NA	NA	NA	0	NA	NA	NA	NA	NA	0	NA	NA	NA	NA	NA	0	NA	NA	NA	NA
1700120E14Rik	0	NA	NA	NA	NA	NA	0	NA	NA	NA	NA	NA	0	NA	NA	NA	NA	NA	0	NA	NA	NA	NA	NA	0	NA	NA	NA	NA
1700120G07Rik	0.427311	0.00708521	0.0125508	0.584263	0.559044	0.997416	0.411505	0.00433147	0.00992937	0.453426	0.650242	0.998863	0.215088	-0.000848158	0.00878893	-0.0965029	0.923121	0.996631	0.199586	-0.0030142	0.0125343	-0.240476	0.809962	NA	0.369781	0.000355846	0.0540469	0.86134	NA
1700120G11Rik	1.65675	0.0282894	0.0232593	1.23646	0.216287	0.997416	0.91124	-0.00618948	0.0136071	-0.455944	0.64843	0.998863	1.03557	-0.000822771	0.0166299	-0.0488888	0.961008	0.996631	0.940093	-0.0110414	0.0248285	-0.441689	0.658715	NA	1.12414	0.000499792	0.0539994	0.848959	0.973443
1700120K04Rik	0	NA	NA	NA	NA	NA	0	NA	NA	NA	NA	NA	0	NA	NA	NA	NA	NA	0	NA	NA	NA	NA	NA	0	NA	NA	NA	NA
1700120O09Rik	0	NA	NA	NA	NA	NA	0	NA	NA	NA	NA	NA	0	NA	NA	NA	NA	NA	0	NA	NA	NA	NA	NA	0	NA	NA	NA	NA
1700121C08Rik	10.4493	0.0012989	0.05043	0.0257443	0.979461	0.997416	10.2943	-0.0079674	0.0381427	-0.208989	0.834457	0.998863	10.3811	-0.00926413	0.0458694	-0.201917	0.839982	0.996631	13.2776	0.106676	0.0699104	1.52435	0.127422	0.630941	13.944	0.0132807	0.0559868	0.0731103	0.972615
1700121L03Rik	0.0483999	-0.000689602	0.00589144	-0.117052	0.906819	0.997416	0.114553	-5.14e-05	0.0049426	-0.0104072	0.991696	0.998863	0.0492588	-0.000748634	0.00554644	-0.134976	0.892631	0.996631	0.0589468	-0.00160269	0.00915182	-0.175123	0.860983	NA	0.0668385	-0.000409731	0.0540584	0.882488	NA
1700121L16Rik	0.581108	0.013371	0.0133636	1.03884	0.298877	0.997416	0.390719	0.00407258	0.00990954	0.412562	0.679927	0.998863	0.156778	-0.00155671	0.00723651	-0.215119	0.829674	0.996631	0.140979	-0.00332866	0.00993044	-0.335198	0.737476	NA	0.262903	-0.000185022	0.0540465	0.884406	NA
1700121N20Rik	0.116186	0.00143631	0.0061396	0.233942	0.81503	0.997416	0.22171	0.0035466	0.00689983	0.527726	0.597689	0.998863	0.333107	0.00857597	0.00953847	0.951739	0.34123	0.996631	0.114096	0.00210516	0.00923743	0.227894	0.819729	NA	0.374744	0.000956367	0.0540687	0.460756	NA
1700122D07Rik	0	NA	NA	NA	NA	NA	0	NA	NA	NA	NA	NA	0	NA	NA	NA	NA	NA	0	NA	NA	NA	NA	NA	0	NA	NA	NA	NA
1700122E12Rik	0.11806	-0.00147688	0.00589144	-0.250682	0.80206	0.997416	0.127249	-0.00125748	0.00481451	-0.261185	0.79395	0.998863	0.120097	-0.00148981	0.00554644	-0.268606	0.788233	0.996631	0.143264	-0.00282565	0.00915182	-0.308753	0.757509	NA	0.298255	8.64174e-08	0.0540524	0.923798	NA
1700122H20Rik	0.602754	0.00285585	0.0122389	0.224282	0.822538	0.997416	0.453907	-0.00237325	0.00865904	-0.277749	0.781205	0.998863	0.263193	-0.00521961	0.00815224	-0.615354	0.538321	0.996631	0.356045	-0.00978167	0.0141953	-0.670173	0.502748	NA	0.451712	-0.000522997	0.0540399	0.751738	NA
1700122O11Rik	0	NA	NA	NA	NA	NA	0	NA	NA	NA	NA	NA	0	NA	NA	NA	NA	NA	0	NA	NA	NA	NA	NA	0	NA	NA	NA	NA
1700123J17Rik	0.574064	0.0110707	0.0124667	0.942967	0.345698	0.997416	0.76663	0.0131592	0.0108876	1.32802	0.18417	0.998863	0.603814	0.010482	0.0119321	0.964465	0.334813	0.996631	0.452233	0.00891488	0.0163884	0.523655	0.600518	NA	0.694018	0.00186513	0.0540839	0.264063	NA
1700123K08Rik	0.282566	0.0114706	0.0111975	0.987791	0.323255	0.997416	0.31494	0.00430014	0.00659581	0.673212	0.500813	0.998863	0.204204	0.00448571	0.0077418	0.566256	0.57122	0.996631	0.154895	0.0020662	0.00915182	0.225769	0.821381	NA	0.368048	0.00182024	0.0540951	0.30043	NA
1700123L14Rik	0	NA	NA	NA	NA	NA	0	NA	NA	NA	NA	NA	0	NA	NA	NA	NA	NA	0	NA	NA	NA	NA	NA	0	NA	NA	NA	NA
1700123M08Rik	22.7171	0.0791324	0.0538165	1.47868	0.139227	0.997416	22.3097	0.0720472	0.0483641	1.48579	0.137335	0.998863	22.2391	0.0736352	0.0535909	1.37007	0.170666	0.996631	23.0401	0.107136	0.0787786	1.35444	0.175596	0.692817	22.4911	0.0132205	0.0555782	0.169375	0.972615
1700123O12Rik	2.29625	-0.0190636	0.0294382	-0.641362	0.521287	0.997416	2.92889	0.00872308	0.0241068	0.361575	0.71767	0.998863	2.73866	0.00531443	0.0281178	0.187019	0.851646	0.996631	2.43992	-0.0257123	0.0395485	-0.64601	0.518273	NA	2.58337	-0.00065429	0.0538337	0.895387	0.978059
1700123O20Rik	48.0772	-0.12709	0.0660123	-1.9183	0.0550726	0.997416	51.7839	-0.0645071	0.0590404	-1.09206	0.274808	0.998863	51.9591	-0.0801771	0.0640394	-1.25376	0.20993	0.996631	54.1539	-0.106949	0.0841324	-1.27169	0.203483	0.724408	47.6809	-0.00754877	0.0545471	0.184754	0.972615
1700123O21Rik	8.23304	0.0662207	0.0437495	1.51535	0.129684	0.997416	7.27826	0.0183459	0.0306075	0.597044	0.550478	0.998863	6.77168	0.00480281	0.0356135	0.134071	0.893346	0.996631	6.71578	-0.00729135	0.0573788	-0.1256	0.900049	0.981792	6.43496	-0.00126686	0.053726	0.836822	0.973204
1700124L16Rik	6.43636	-0.0532375	0.0398922	-1.31893	0.187192	0.997416	6.46302	-0.0416512	0.0305533	-1.3542	0.175673	0.998863	6.83093	-0.0444655	0.0402898	-1.09253	0.274598	0.996631	7.54994	-0.0579088	0.0623006	-0.931204	0.351748	0.816961	7.15287	-0.0088509	0.0546267	0.228903	0.972615
1700124M09Rik	0	NA	NA	NA	NA	NA	0	NA	NA	NA	NA	NA	0	NA	NA	NA	NA	NA	0	NA	NA	NA	NA	NA	0	NA	NA	NA	NA
1700125G02Rik	0	NA	NA	NA	NA	NA	0	NA	NA	NA	NA	NA	0	NA	NA	NA	NA	NA	0	NA	NA	NA	NA	NA	0	NA	NA	NA	NA
1700125G22Rik	0.475405	0.0176651	0.0119255	1.4922	0.135648	0.997416	0.242293	0.00609332	0.0078467	0.763131	0.445385	0.998863	0.236017	0.00482463	0.00802787	0.634456	0.525783	0.996631	0.286096	0.0122959	0.0150688	0.829082	0.407058	NA	0.232487	0.000858311	0.0540656	0.590101	NA
1700125H03Rik	0	NA	NA	NA	NA	NA	0	NA	NA	NA	NA	NA	0	NA	NA	NA	NA	NA	0	NA	NA	NA	NA	NA	0	NA	NA	NA	NA
1700125H20Rik	1.32077	0.0157952	0.0221195	0.714224	0.475089	0.997416	1.08542	0.00317543	0.0160883	0.194382	0.845877	0.998863	1.11085	0.00330718	0.0164391	0.199778	0.841654	0.996631	1.38186	0.0261106	0.0319126	0.803991	0.421402	NA	1.10938	0.000894276	0.0539657	0.790301	0.972615
1700126A01Rik	0	NA	NA	NA	NA	NA	0	NA	NA	NA	NA	NA	0	NA	NA	NA	NA	NA	0	NA	NA	NA	NA	NA	0	NA	NA	NA	NA
1700126G02Rik	0	NA	NA	NA	NA	NA	0	NA	NA	NA	NA	NA	0	NA	NA	NA	NA	NA	0	NA	NA	NA	NA	NA	0	NA	NA	NA	NA
1700126H18Rik	0.2914	0.00130357	0.0111808	0.117832	0.906201	0.997416	0.124645	-0.0014033	0.00508556	-0.275939	0.782595	0.998863	0.117844	-0.00163055	0.00580202	-0.281031	0.778687	0.996631	0.437269	0.0103912	0.0175425	0.559479	0.575835	NA	0.159793	-0.000563665	0.0540605	0.780839	NA
1700127F24Rik	0	NA	NA	NA	NA	NA	0	NA	NA	NA	NA	NA	0	NA	NA	NA	NA	NA	0	NA	NA	NA	NA	NA	0	NA	NA	NA	NA
1700128A07Rik	1.39412	0.00673444	0.0197386	0.345399	0.729795	0.997416	0.923784	-0.0105158	0.0131995	-0.802511	0.422257	0.998863	1.36612	0.00610595	0.0188678	0.324612	0.745475	0.996631	1.31263	0.00422308	0.0280877	0.148551	0.881908	NA	0.833575	-0.00313453	0.0541461	0.184085	0.972615
1700128E19Rik	0.05903	-0.000689602	0.00589144	-0.117052	0.906819	0.997416	0.16524	-6.57e-05	0.00558597	-0.0117665	0.990612	0.998863	0.117079	-0.000187594	0.00578922	-0.0324041	0.97415	0.996631	0.155587	-0.0004782	0.0102663	-0.0465797	0.962848	NA	0.0813469	-0.000428853	0.0540586	0.882488	NA
1700128F08Rik	0.0586269	-0.000689602	0.00589144	-0.117052	0.906819	0.997416	0.0635024	-0.000612853	0.00481451	-0.127293	0.898709	0.998863	0.0600403	-0.000748634	0.00554644	-0.134976	0.892631	0.996631	0.130599	-0.000424583	0.00967563	-0.0438817	0.964999	NA	0.396102	0.00116647	0.0540651	0.460044	NA
1700129C05Rik	0	NA	NA	NA	NA	NA	0	NA	NA	NA	NA	NA	0	NA	NA	NA	NA	NA	0	NA	NA	NA	NA	NA	0	NA	NA	NA	NA
1700129L04Rik	7.45614	-0.0542831	0.0460301	-1.17559	0.239757	0.997416	7.52001	-0.0498026	0.0368909	-1.35343	0.175918	0.998863	7.50114	-0.0491082	0.0430363	-1.13214	0.257578	0.996631	8.90474	-0.027172	0.067093	-0.406601	0.684301	0.935712	7.75143	-0.0072303	0.0544333	0.235047	0.972615
1810006J02Rik	0.293079	-0.00377176	0.0111941	-0.335867	0.736971	0.997416	0.616701	0.00802389	0.0121901	0.686567	0.492356	0.998863	0.594472	0.00940621	0.0143104	0.670432	0.502582	0.996631	0.456023	0.00282157	0.018779	0.147173	0.882995	NA	0.39409	-7.31972e-05	0.0540348	0.969392	NA
1810007C17Rik	2.16274	0.0490324	0.0267466	1.86264	0.0625127	0.997416	2.41964	0.0502599	0.0231088	2.19712	0.0280118	0.998863	1.99123	0.0313966	0.0220598	1.45591	0.145418	0.996631	2.04548	0.0522631	0.0354704	1.47836	0.139312	NA	2.43936	0.00630357	0.0545118	0.0577749	0.972615
1810007D17Rik	1.79063	0.0037619	0.021694	0.172808	0.862803	0.997416	2.21883	0.0128787	0.0183949	0.710186	0.477589	0.998863	1.72334	-0.0025731	0.0211692	-0.121671	0.90316	0.996631	2.08824	0.018637	0.0333336	0.550766	0.581794	NA	1.59298	-0.000568797	0.0539894	0.842143	0.973204
1810008B01Rik	0	NA	NA	NA	NA	NA	0	NA	NA	NA	NA	NA	0	NA	NA	NA	NA	NA	0	NA	NA	NA	NA	NA	0	NA	NA	NA	NA
1810008I18Rik	0	NA	NA	NA	NA	NA	0	NA	NA	NA	NA	NA	0	NA	NA	NA	NA	NA	0	NA	NA	NA	NA	NA	0	NA	NA	NA	NA
1810009A15Rik	0	NA	NA	NA	NA	NA	0	NA	NA	NA	NA	NA	0	NA	NA	NA	NA	NA	0	NA	NA	NA	NA	NA	0	NA	NA	NA	NA
1810009J06Rik	0	NA	NA	NA	NA	NA	0	NA	NA	NA	NA	NA	0	NA	NA	NA	NA	NA	0	NA	NA	NA	NA	NA	0	NA	NA	NA	NA
1810010D01Rik	0	NA	NA	NA	NA	NA	0	NA	NA	NA	NA	NA	0	NA	NA	NA	NA	NA	0	NA	NA	NA	NA	NA	0	NA	NA	NA	NA
1810010H24Rik	40.8529	0.0855235	0.0609669	1.41047	0.158402	0.997416	36.2827	-0.00329301	0.0511382	-0.0643591	0.948684	0.998863	35.6502	-0.0166913	0.0511174	-0.326385	0.744133	0.996631	37.0266	-0.0312767	0.0764923	-0.408451	0.682943	0.935712	35.3532	-0.00175851	0.0538526	0.731736	0.972615
1810010K12Rik	2.0237	0.0122547	0.0245793	0.493127	0.621923	0.997416	2.89119	0.0337517	0.0219387	1.56016	0.118721	0.998863	2.75423	0.0323991	0.0260311	1.26744	0.204999	0.996631	2.42126	0.0346938	0.0381819	0.900304	0.367959	NA	2.95215	0.00356436	0.054158	0.220428	0.972615
1810012K08Rik	0	NA	NA	NA	NA	NA	0	NA	NA	NA	NA	NA	0	NA	NA	NA	NA	NA	0	NA	NA	NA	NA	NA	0	NA	NA	NA	NA
1810012K16Rik	1.42388	0.0246209	0.023125	1.08125	0.279587	0.997416	1.35625	0.0160058	0.0170914	0.944114	0.345111	0.998863	0.773855	-0.00982528	0.0159121	-0.607537	0.543495	0.996631	0.960864	-0.00768514	0.0257894	-0.301956	0.762685	NA	0.820719	-0.0019383	0.0540473	0.467197	0.972615
1810013D15Rik	1.16202	-0.000535217	0.0214396	-0.0247633	0.980244	0.997416	0.967109	-0.00844456	0.014799	-0.561291	0.574599	0.998863	1.0968	-0.00790185	0.0175891	-0.453546	0.650156	0.996631	1.18119	-0.00739917	0.0293117	-0.252669	0.800524	NA	0.90423	-0.00233406	0.054068	0.401375	0.972615
1810013L24Rik	2571.96	0.0563637	0.0621342	0.907367	0.364213	0.997416	2618.92	0.070585	0.0558345	1.26424	0.206144	0.998863	2492.46	-0.031337	0.0629165	-0.497872	0.618574	0.996631	2648.41	-0.00714568	0.0672385	-0.106266	0.915372	0.984448	2401.44	-0.000900425	0.0539759	0.771082	0.972615
1810014B01Rik	24.3679	-0.0208852	0.0630605	-0.331632	0.740167	0.997416	23.1873	-0.0502933	0.053145	-0.943754	0.345295	0.998863	27.3399	0.056644	0.0591742	0.958995	0.337561	0.996631	26.8619	0.0240855	0.0829605	0.290085	0.771751	0.95662	23.7593	-0.00388492	0.0538105	0.577126	0.972615
1810017P11Rik	0	NA	NA	NA	NA	NA	0	NA	NA	NA	NA	NA	0	NA	NA	NA	NA	NA	0	NA	NA	NA	NA	NA	0	NA	NA	NA	NA
1810018F18Rik	0	NA	NA	NA	NA	NA	0	NA	NA	NA	NA	NA	0	NA	NA	NA	NA	NA	0	NA	NA	NA	NA	NA	0	NA	NA	NA	NA
1810019D21Rik	0.0566466	-0.000689602	0.00589144	-0.117052	0.906819	0.997416	0.24452	0.00288031	0.00785473	0.357063	0.721044	0.998863	0.531489	0.0157173	0.0122287	1.30897	0.190546	0.996631	0.153196	-0.000473229	0.010213	-0.0463361	0.963042	NA	0.331774	0.00165003	0.0540738	0.415203	NA
1810019N24Rik	6.08534	0.0116987	0.0360161	0.330925	0.740701	0.997416	5.25947	-0.0153977	0.0285286	-0.543577	0.586733	0.998863	5.38842	-0.0185277	0.035312	-0.531822	0.59485	0.996631	5.53685	-0.0270024	0.0481027	-0.564956	0.572104	0.905482	6.22681	0.00112902	0.0537931	0.836728	0.973204
1810020O05Rik	5.16051	0.0756079	0.0415566	1.82391	0.0681657	0.997416	2.97754	-0.030532	0.025031	-1.20534	0.228071	0.998863	2.98916	-0.0330833	0.0292679	-1.10631	0.26859	0.996631	4.48158	0.0332797	0.0512884	0.646862	0.517722	0.885387	4.91808	0.00984786	0.0550548	0.109068	0.972615
1810021B22Rik	1.09942	-0.0114476	0.0186821	-0.594559	0.552138	0.997416	0.993422	-0.0115028	0.0135939	-0.814295	0.415476	0.998863	0.955404	-0.0191426	0.0165521	-1.12939	0.258735	0.996631	1.25753	-0.011382	0.0280672	-0.396129	0.69201	NA	0.895319	-0.00238065	0.054112	0.207796	0.972615
1810022K09Rik	83.7528	-0.0665423	0.0669798	-0.993662	0.320387	0.997416	83.2463	-0.0916621	0.0609116	-1.5057	0.132143	0.998863	86.4764	-0.0545012	0.0654419	-0.834513	0.403992	0.996631	86.9871	-0.142556	0.0812373	-1.75555	0.0791645	0.557331	86.0165	-0.0356114	0.0639778	0.124913	0.972615
1810024B03Rik	19.7051	0.0447058	0.0574065	0.77365	0.439138	0.997416	20.1448	0.0418932	0.0485159	0.858602	0.39056	0.998863	21.4177	0.0843943	0.0567209	1.48059	0.138717	0.996631	20.8445	0.0440755	0.0765684	0.574181	0.565845	0.903457	19.868	0.00412605	0.0536185	0.625372	0.972615
1810026B05Rik	27.7809	-0.117102	0.0610452	-1.90947	0.0562021	0.997416	30.3312	-0.0636275	0.0550576	-1.15593	0.247711	0.998863	35.6254	0.0620395	0.0624939	0.99544	0.319522	0.996631	38.0856	0.121761	0.0839315	1.4521	0.146474	0.655984	31.8375	-0.00664281	0.0534764	0.545823	0.972615
1810030O07Rik	148.907	-0.0231978	0.0638844	-0.363572	0.716177	0.997416	147.124	-0.0608448	0.0599611	-1.01595	0.309656	0.998863	145.497	-0.0869563	0.0631145	-1.37845	0.168066	0.996631	155.515	-0.0687973	0.076672	-0.897943	0.369216	0.823786	142.848	-0.0022278	0.053951	0.606359	0.972615
1810032O08Rik	8.99934	-0.0102687	0.0445969	-0.227711	0.819871	0.997416	10.5267	0.0264238	0.0373538	0.70717	0.479461	0.998863	10.7174	0.0303604	0.044193	0.688989	0.49083	0.996631	10.0019	0.00456675	0.0606903	0.0746848	0.940466	0.988231	8.76425	-0.00206989	0.0539223	0.652163	0.972615
1810034E14Rik	0	NA	NA	NA	NA	NA	0	NA	NA	NA	NA	NA	0	NA	NA	NA	NA	NA	0	NA	NA	NA	NA	NA	0	NA	NA	NA	NA
1810037I17Rik	193.438	-0.0938155	0.0668801	-1.40227	0.160833	0.997416	195.673	-0.0862696	0.0608866	-1.41515	0.157025	0.998863	195.224	-0.111887	0.064506	-1.7334	0.0830241	0.996631	201.358	-0.16175	0.0812968	-1.98965	0.0466298	0.470902	190.554	-0.0497982	0.0879906	0.0164793	0.721237
1810041H14Rik	0.951835	0.0174187	0.016715	1.06354	0.287536	0.997416	0.237535	-0.00413138	0.00612911	-0.654635	0.512703	0.998863	0.712349	0.00945127	0.0148865	0.621151	0.5345	0.996631	0.732706	0.0133998	0.0218017	0.595231	0.551689	NA	0.793703	0.00286161	0.0541037	0.305151	0.972615
1810043G02Rik	90.4228	-0.0531148	0.0674614	-0.788412	0.430455	0.997416	94.7481	-0.00804919	0.0605385	-0.133236	0.894007	0.998863	94.2056	-0.0220317	0.0653681	-0.337376	0.735834	0.996631	104.984	0.0868869	0.0799266	1.08787	0.276654	0.77771	86.2528	-0.0037413	0.0540409	0.436468	0.972615
1810044D09Rik	1.20169	0.00302872	0.0190858	0.161745	0.871507	0.997416	0.7342	-0.0136859	0.0121653	-1.19862	0.230678	0.998863	1.55328	0.014402	0.018487	0.803084	0.421926	0.996631	0.95694	-0.0114777	0.0249886	-0.458005	0.646949	NA	1.10982	-3.40479e-05	0.0540189	0.986303	0.997722
1810046K07Rik	3.55749	-0.0109732	0.0334691	-0.331398	0.740344	0.997416	2.98699	-0.0305205	0.0222179	-1.40339	0.160501	0.998863	3.52761	-0.0108713	0.0264043	-0.413926	0.678929	0.996631	3.31607	-0.0513477	0.0437686	-1.19021	0.233965	0.749019	2.91661	-0.00737741	0.0546887	0.0478656	0.972615
1810049I09Rik	0	NA	NA	NA	NA	NA	0	NA	NA	NA	NA	NA	0	NA	NA	NA	NA	NA	0	NA	NA	NA	NA	NA	0	NA	NA	NA	NA
1810049J17Rik	0	NA	NA	NA	NA	NA	0	NA	NA	NA	NA	NA	0	NA	NA	NA	NA	NA	0	NA	NA	NA	NA	NA	0	NA	NA	NA	NA
1810053B23Rik	0.0443443	0.000710002	0.00589144	0.120514	0.904076	0.997416	0.0900283	0.000595821	0.00481451	0.123755	0.901509	0.998863	0.159252	0.00172195	0.00554644	0.317345	0.750982	0.996631	0	NA	NA	NA	NA	NA	0	NA	NA	NA	NA
1810055G02Rik	153.04	-0.141472	0.0653143	-2.16287	0.030551	0.997416	168.678	0.000951409	0.0601834	0.0157865	0.987405	0.998863	163.149	-0.060436	0.0654583	-0.922951	0.356033	0.996631	170.566	-0.096517	0.0750561	-1.28583	0.198503	0.716148	147.491	-0.00410473	0.0541213	0.338878	0.972615
1810058I24Rik	120.493	-0.0648296	0.0653821	-0.991812	0.321289	0.997416	120.055	-0.0825142	0.059891	-1.37659	0.168638	0.998863	118.611	-0.114227	0.0640501	-1.7824	0.074684	0.996631	126.566	-0.110802	0.0787229	-1.40825	0.159057	0.672365	122.957	-0.0385093	0.0656117	0.11403	0.972615
1810059C17Rik	0.521292	-0.000386597	0.0138721	-0.0281764	0.977521	0.997416	0.496153	-0.00163062	0.010884	-0.14674	0.883337	0.998863	0.657621	0.00736121	0.0143815	0.494385	0.621034	0.996631	0.62027	0.0032658	0.0211146	0.152933	0.878451	NA	1.01849	0.0029631	0.0541303	0.215425	0.972615
1810059H22Rik	0	NA	NA	NA	NA	NA	0	NA	NA	NA	NA	NA	0	NA	NA	NA	NA	NA	0	NA	NA	NA	NA	NA	0	NA	NA	NA	NA
1810062G17Rik	1.67025	-0.0134577	0.0207916	-0.645477	0.518618	0.997416	1.89969	-0.00305754	0.0191787	-0.157524	0.874832	0.998863	1.58692	-0.013404	0.0192188	-0.676214	0.498905	0.996631	2.40787	0.0217159	0.0386861	0.555681	0.578429	NA	1.8393	-0.00142104	0.0539502	0.713282	0.972615
1810062O18Rik	1.56499	0.0240204	0.0247185	0.969413	0.332339	0.997416	2.15601	0.0411211	0.0219588	1.87997	0.0601123	0.998863	2.06359	0.0384069	0.0247706	1.57712	0.114768	0.996631	2.86764	0.110018	0.0425581	2.59795	0.00937823	NA	1.74306	0.00770421	0.0546987	0.0886407	0.972615
1810063I02Rik	0	NA	NA	NA	NA	NA	0.055854	0.000595821	0.00481451	0.123755	0.901509	0.998863	0.053084	0.000569009	0.00554644	0.10259	0.918288	0.996631	0	NA	NA	NA	NA	NA	0	NA	NA	NA	NA
1810064F22Rik	0.363431	0.0074634	0.0103964	0.724742	0.46861	0.997416	0.33699	0.00612171	0.00833698	0.673369	0.500713	0.998863	0.430027	0.00805781	0.0108578	0.746895	0.455127	0.996631	0.321937	0.00482533	0.0139578	0.352011	0.72483	NA	0.12294	-2.96344e-05	0.054053	0.972272	NA
1810065E05Rik	0	NA	NA	NA	NA	NA	0	NA	NA	NA	NA	NA	0	NA	NA	NA	NA	NA	0	NA	NA	NA	NA	NA	0	NA	NA	NA	NA
2010001A14Rik	54.1208	0.012195	0.0538804	0.226259	0.821	0.997416	53.8599	0.00340719	0.0452196	0.0751879	0.940065	0.998863	53.9782	0.00200711	0.0555941	0.0359786	0.971299	0.996631	54.0488	-0.0370773	0.0778131	-0.475235	0.63462	0.923606	50.5476	-0.00194457	0.053914	0.662904	0.972615
2010001K21Rik	0.566443	-0.00330803	0.0140554	-0.225385	0.821679	0.997416	0.590214	-0.00326123	0.0112974	-0.316258	0.751807	0.998863	0.846722	0.00864141	0.0167562	0.513691	0.607468	0.996631	0.907938	0.0129834	0.0228163	0.559864	0.575572	NA	0.501278	-0.00084284	0.0540315	0.715416	NA
2010001M07Rik	0	NA	NA	NA	NA	NA	0	NA	NA	NA	NA	NA	0	NA	NA	NA	NA	NA	0	NA	NA	NA	NA	NA	0	NA	NA	NA	NA
2010003K11Rik	0	NA	NA	NA	NA	NA	0	NA	NA	NA	NA	NA	0	NA	NA	NA	NA	NA	0	NA	NA	NA	NA	NA	0	NA	NA	NA	NA
2010005H15Rik	1.05987	-0.00325153	0.0156303	-0.208001	0.835228	0.997416	1.52727	0.0127143	0.0169053	0.753092	0.451395	0.998863	1.24686	0.00538929	0.0162886	0.322715	0.746911	0.996631	1.64486	0.0273852	0.0302663	0.894816	0.370885	NA	1.50296	0.00136875	0.054042	0.534685	0.972615
2010007H06Rik	12.0062	0.0257014	0.0500896	0.511396	0.609074	0.997416	11.1597	-0.00650873	0.0407561	-0.158716	0.873892	0.998863	12.3926	0.0289608	0.0489915	0.590158	0.555085	0.996631	12.4084	0.0169258	0.0668739	0.252379	0.800748	0.962533	10.9586	-0.0014001	0.0537798	0.807331	0.972615
2010008C14Rik	1.23352	-0.00551031	0.0215828	-0.25514	0.798615	0.997416	1.46482	0.00590591	0.0180015	0.327352	0.743401	0.998863	1.39871	0.00716232	0.0210321	0.335046	0.737591	0.996631	1.28286	-0.0070378	0.0308223	-0.227016	0.820411	NA	1.71889	0.00233762	0.0540309	0.479798	0.972615
2010009K17Rik	0	NA	NA	NA	NA	NA	0	NA	NA	NA	NA	NA	0	NA	NA	NA	NA	NA	0	NA	NA	NA	NA	NA	0	NA	NA	NA	NA
2010010A06Rik	3.89364	0.0581128	0.0342428	1.69775	0.0895553	0.997416	2.24632	-0.0128672	0.0197087	-0.638363	0.523237	0.998863	3.03972	0.0113344	0.027065	0.417147	0.676571	0.996631	2.28944	-0.0276288	0.033934	-0.806516	0.419945	NA	1.83058	-0.0069834	0.0546364	0.0408349	0.947185
2010013B24Rik	3.66749	-0.00946314	0.0290252	-0.326219	0.744258	0.997416	3.13706	-0.0236723	0.0229379	-1.01788	0.308734	0.998863	3.29598	-0.0259101	0.0287691	-0.890225	0.373345	0.996631	3.52211	-0.0309392	0.0411363	-0.747511	0.454755	0.862911	4.68137	0.00262151	0.0539793	0.542952	0.972615
2010015M23Rik	0	NA	NA	NA	NA	NA	0	NA	NA	NA	NA	NA	0	NA	NA	NA	NA	NA	0	NA	NA	NA	NA	NA	0	NA	NA	NA	NA
2010016I18Rik	0.132153	0.00156048	0.00639889	0.243867	0.807334	0.997416	0.137795	0.00138458	0.00525944	0.263256	0.792353	0.998863	0	NA	NA	NA	NA	NA	0	NA	NA	NA	NA	NA	0.0444727	0.000477957	0.0540584	0.868811	NA
2010103J01Rik	0	NA	NA	NA	NA	NA	0	NA	NA	NA	NA	NA	0	NA	NA	NA	NA	NA	0	NA	NA	NA	NA	NA	0	NA	NA	NA	NA
2010106C02Rik	0	NA	NA	NA	NA	NA	0	NA	NA	NA	NA	NA	0	NA	NA	NA	NA	NA	0	NA	NA	NA	NA	NA	0	NA	NA	NA	NA
2010106E10Rik	0.820302	0.00585885	0.0148527	0.391292	0.695582	0.997416	0.588858	-0.00137724	0.0108251	-0.118036	0.906039	0.998863	0.752362	0.00290178	0.0137923	0.205754	0.836983	0.996631	0.729004	0.00095799	0.0207919	0.0458806	0.963405	NA	0.841102	0.0015532	0.0540409	0.522479	0.972615
2010109A12Rik	5.75983	0.107461	0.042294	-0.760842	0.446751	0.997416	4.94189	-0.0615746	0.029707	-2.08482	0.0370858	0.998863	5.83412	-0.0318655	0.035844	-0.889302	0.373841	0.996631	5.59672	-0.0681574	0.0504475	-1.34649	0.178143	0.694746	6.22741	-0.00505446	0.054001	0.441033	0.972615
2010109I03Rik	4.57412	0.00103023	0.0352406	0.0289985	0.976866	0.997416	4.99073	0.0109039	0.0295801	0.368265	0.712676	0.998863	4.17441	-0.0192863	0.0333126	-0.570666	0.568226	0.996631	6.03536	0.0732369	0.0569595	1.27963	0.200677	0.719923	5.35568	0.00477172	0.0541034	0.380351	0.972615
2010109P13Rik	0	NA	NA	NA	NA	NA	0	NA	NA	NA	NA	NA	0	NA	NA	NA	NA	NA	0	NA	NA	NA	NA	NA	0	NA	NA	NA	NA
2010110E17Rik	0.127022	0.00152131	0.00631827	0.24078	0.809726	0.997416	0.163415	0.00298608	0.00633278	0.462859	0.643465	0.998863	0.158677	0.00225247	0.0063418	0.362779	0.71677	0.996631	0	NA	NA	NA	NA	NA	0.0444727	0.000477957	0.0540584	0.868811	NA
2010110G14Rik	3.15324	-0.0295474	0.0319932	-0.922034	0.356511	0.997416	3.60903	-0.00576502	0.0271209	-0.212542	0.831684	0.998863	4.39561	0.0213378	0.0307094	0.702375	0.482445	0.996631	4.22185	0.0163947	0.0508835	0.323202	0.746542	0.950641	3.39202	-0.0047684	0.0541555	0.322454	0.972615
2010110K18Rik	0.603155	-0.0118292	0.0122437	-0.957268	0.338432	0.997416	0.984701	0.000425412	0.0131636	0.0324602	0.974105	0.998863	0.529846	-0.0120437	0.0103908	-1.10165	0.270614	0.996631	0.737827	-0.0132793	0.0180525	-0.81799	0.413363	NA	0.749637	-0.000781375	0.0540487	0.628636	NA
2010111I01Rik	114.282	-0.0231023	0.0659361	-0.349976	0.726357	0.997416	113.97	-0.0408217	0.0608433	-0.669793	0.50299	0.998863	114.207	-0.0475516	0.0648216	-0.732121	0.464095	0.996631	120.789	-0.0536821	0.0764143	-0.702222	0.482541	0.870972	112.105	-0.00172261	0.0539066	0.702799	0.972615
2010204K13Rik	76.7019	-0.166288	0.0674678	-2.46778	0.0135952	0.997416	87.4168	-0.00171392	0.0596296	-0.0287864	0.977035	0.998863	80.5909	-0.120292	0.0653963	-1.84274	0.0653674	0.996631	85.2847	-0.143821	0.0826342	-1.74314	0.0813095	0.559733	76.5452	-0.0055588	0.0542679	0.252528	0.972615
2010300C02Rik	1079.96	-0.0222271	0.0637915	-0.348348	0.727579	0.997416	1091.51	-0.0253747	0.0572594	-0.442967	0.657789	0.998863	1100.04	-0.0247439	0.0621602	-0.397976	0.690648	0.996631	1212.85	0.0828271	0.071692	1.15528	0.247974	0.759448	1116.85	-0.00896339	0.0497775	0.668091	0.972615
2010300F17Rik	0	NA	NA	NA	NA	NA	0	NA	NA	NA	NA	NA	0	NA	NA	NA	NA	NA	0	NA	NA	NA	NA	NA	0	NA	NA	NA	NA
2010308F09Rik	4.94341	0.084139	0.039757	2.13507	0.0327554	0.997416	3.66857	0.01864	0.0272317	0.680627	0.496108	0.998863	4.40151	0.0493724	0.0333191	1.49293	0.135455	0.996631	3.9763	0.0369904	0.0494063	0.74801	0.454454	0.862911	3.83991	0.00479911	0.0541052	0.32569	0.972615
2010309G21Rik	1.12032	0.00194977	0.0199815	0.097389	0.922418	0.997416	1.09274	-0.00079715	0.0158326	-0.0503448	0.959848	0.998863	1.09038	-0.00150743	0.0179723	-0.0841076	0.932971	0.996631	0.914641	-0.0209276	0.0265834	-0.785546	0.432133	NA	0.993636	-0.00160965	0.0540197	0.570076	0.972615
2010310C07Rik	0.0566466	-0.000689602	0.00589144	-0.117052	0.906819	0.997416	0.151171	-6.2e-05	0.0054241	-0.0114243	0.990885	0.998863	0.0578042	-0.000748634	0.00554644	-0.134976	0.892631	0.996631	0.365839	0.0131038	0.0157294	0.732193	0.464051	NA	0.415355	0.00250722	0.0541163	0.238499	NA
2010315B03Rik	188.975	0.0593881	0.0636175	0.933203	0.350715	0.997416	191.059	0.0598374	0.0592341	1.00924	0.312861	0.998863	193.232	0.0707904	0.0619977	1.14043	0.254107	0.996631	193.973	0.000346145	0.075699	0.00456922	0.996354	0.9989	184.592	-0.000366726	0.0539002	0.925893	0.983713
2010320M18Rik	38.29	0.0537776	0.0604339	0.8897	0.373627	0.997416	33.7335	-0.0356262	0.048987	-0.725533	0.468125	0.998863	38.3189	0.0370502	0.0557799	0.663608	0.506941	0.996631	37.0609	-0.0158583	0.0814347	-0.193945	0.846219	0.970302	36.597	0.000366211	0.0531758	0.970664	0.993656
2010320O07Rik	18.9156	0.0550463	0.0606184	0.910284	0.362673	0.997416	19.0279	0.0309118	0.0481177	0.645698	0.518475	0.998863	16.6151	-0.0322091	0.051066	-0.628249	0.529841	0.996631	18.1232	-0.0333665	0.0756903	-0.442132	0.658394	0.929818	14.723	-0.0224096	0.0604711	0.0120521	0.642367
2200002A13Rik	0	NA	NA	NA	NA	NA	0	NA	NA	NA	NA	NA	0	NA	NA	NA	NA	NA	0	NA	NA	NA	NA	NA	0.135561	0.000644402	0.0540609	0.868811	NA
2200002D01Rik	0.441738	-0.0205697	0.0112343	-1.61243	0.106868	0.997416	0.623582	-0.01552	0.0112571	-1.39377	0.163387	0.998863	0.821677	-0.00953146	0.0149212	-0.626999	0.53066	0.996631	1.29963	0.013346	0.0303005	0.439602	0.660226	NA	0.788861	-0.00134516	0.0540478	0.531386	0.972615
2200002J24Rik	0	NA	NA	NA	NA	NA	0	NA	NA	NA	NA	NA	0.053084	0.000569009	0.00554644	0.10259	0.918288	0.996631	0.0592822	0.000843235	0.00915182	0.0921384	0.926588	NA	0	NA	NA	NA	NA
2200007N16Rik	0	NA	NA	NA	NA	NA	0	NA	NA	NA	NA	NA	0	NA	NA	NA	NA	NA	0	NA	NA	NA	NA	NA	0	NA	NA	NA	NA
2210008F06Rik	6.37701	0.0416019	0.0399693	1.04607	0.295528	0.997416	6.60767	0.0369547	0.0303746	1.21565	0.224118	0.998863	6.14754	0.0220294	0.0334692	0.660969	0.508632	0.996631	6.92368	0.0675589	0.0550244	1.22396	0.220968	0.738209	5.50196	0.000872152	0.053888	0.847114	0.973204
2210010C04Rik	0	NA	NA	NA	NA	NA	0	NA	NA	NA	NA	NA	0	NA	NA	NA	NA	NA	0	NA	NA	NA	NA	NA	0	NA	NA	NA	NA
2210011C24Rik	2.65178	0.0173742	0.0254335	0.68306	0.494569	0.997416	1.52521	-0.0263804	0.0173543	-1.53211	0.125496	0.998863	1.92402	-0.0160263	0.0232671	-0.683731	0.494145	0.996631	1.58295	-0.0466324	0.0312053	-1.4938	0.135228	NA	2.10797	-0.00046616	0.0539438	0.900347	0.978603
2210011K15Rik	0.268266	0.00337632	0.0100874	0.336013	0.736861	0.997416	0.15151	0.00085102	0.0061843	0.13761	0.890549	0.998863	0.0492588	-0.000748634	0.00554644	-0.134976	0.892631	0.996631	0.0589468	-0.00160269	0.00915182	-0.175123	0.860983	NA	0.111311	3.11161e-06	0.054053	0.972272	NA
2210016F16Rik	41.466	0.0499703	0.0664606	0.751618	0.452281	0.997416	44.4	0.0750454	0.0557772	1.35037	0.176897	0.998863	45.9822	0.0956865	0.0614867	1.56542	0.117484	0.996631	48.8852	0.19158	0.0839928	2.27717	0.0227758	0.368144	40.5339	2.51599e-05	0.053779	0.99787	0.999966
2210016L21Rik	405.927	-0.0835401	0.0674211	-1.23691	0.216119	0.997416	422.392	-0.0593349	0.0607121	-0.977588	0.328278	0.998863	468.729	0.0563742	0.0639841	0.883352	0.377046	0.996631	474.559	0.0464119	0.0803718	0.577657	0.563496	0.903126	430.432	-0.0180924	0.054779	0.315728	0.972615
2210017I01Rik	0.0645357	0.000710002	0.00589144	0.120514	0.904076	0.997416	0	NA	NA	NA	NA	NA	0	NA	NA	NA	NA	NA	0	NA	NA	NA	NA	NA	0.0679087	0.00054091	0.0540592	0.868811	NA
2210039B01Rik	0.0645357	0.000710002	0.00589144	0.120514	0.904076	0.997416	0	NA	NA	NA	NA	NA	0.0778676	0.00114548	0.00554644	0.206525	0.836381	0.996631	0.232342	0.00388075	0.00993816	0.396305	0.69188	NA	0	NA	NA	NA	NA
2210406H18Rik	0	NA	NA	NA	NA	NA	0	NA	NA	NA	NA	NA	0	NA	NA	NA	NA	NA	0	NA	NA	NA	NA	NA	0	NA	NA	NA	NA
2210406O10Rik	25.4189	-0.022042	0.0643921	-0.342502	0.731973	0.997416	26.8669	0.00202441	0.0530689	0.0383581	0.969402	0.998863	26.1405	-0.0102142	0.0593092	-0.172211	0.863272	0.996631	27.2186	-0.0255652	0.0816333	-0.313581	0.753839	0.951432	25.4865	-0.0174741	0.0562358	0.205203	0.972615
2210407C18Rik	0.0586269	-0.000689602	0.00589144	-0.117052	0.906819	0.997416	0.184638	0.000958992	0.00656381	0.146103	0.88384	0.998863	0.208151	0.00242655	0.00871253	0.271981	0.785637	0.996631	0.271659	0.00554851	0.0149595	0.367007	0.713614	NA	0.369834	0.001036	0.0540614	0.510085	NA
2210408F21Rik	230.513	-0.0381883	0.0655333	-0.582139	0.560473	0.997416	234.512	-0.023443	0.0609066	-0.38424	0.700801	0.998863	232.699	-0.0435061	0.0652999	-0.664847	0.506149	0.996631	242.394	-0.0709214	0.0799807	-0.886017	0.375608	0.826777	236.303	-0.0184486	0.0547865	0.423454	0.972615
2210408I21Rik	409.498	-0.0696631	0.0599961	-1.16116	0.245578	0.997416	410.111	-0.0836884	0.0573024	-1.45969	0.144377	0.998863	414.351	-0.0623934	0.0647182	-0.962768	0.335664	0.996631	422.6	-0.146046	0.0758121	-1.92607	0.0540961	0.498933	389.752	-0.00231328	0.054002	0.541592	0.972615
2210409E12Rik	0	NA	NA	NA	NA	NA	0	NA	NA	NA	NA	NA	0	NA	NA	NA	NA	NA	0	NA	NA	NA	NA	NA	0	NA	NA	NA	NA
2210411M09Rik	0	NA	NA	NA	NA	NA	0	NA	NA	NA	NA	NA	0	NA	NA	NA	NA	NA	0	NA	NA	NA	NA	NA	0	NA	NA	NA	NA
2210412B16Rik	0	NA	NA	NA	NA	NA	0	NA	NA	NA	NA	NA	0	NA	NA	NA	NA	NA	0	NA	NA	NA	NA	NA	0	NA	NA	NA	NA
2210414B05Rik	0	NA	NA	NA	NA	NA	0.54017	0.00345498	0.00481988	0.807221	0.419539	0.998863	0	NA	NA	NA	NA	NA	0.121463	0.0020662	0.00915182	0.225769	0.821381	NA	0	NA	NA	NA	NA
2210414F02Rik	0	NA	NA	NA	NA	NA	0	NA	NA	NA	NA	NA	0	NA	NA	NA	NA	NA	0	NA	NA	NA	NA	NA	0	NA	NA	NA	NA
2210417A02Rik	0	NA	NA	NA	NA	NA	0	NA	NA	NA	NA	NA	0.0560934	0.000569009	0.00554644	0.10259	0.918288	0.996631	0	NA	NA	NA	NA	NA	0	NA	NA	NA	NA
2210418O10Rik	5.84983	0.0109018	0.0413379	0.262514	0.792926	0.997416	5.61523	0.000663825	0.0330341	0.0198953	0.984127	0.998863	5.35058	-0.00394188	0.0354692	-0.108862	0.913312	0.996631	6.64727	0.0501054	0.0620416	0.802678	0.422161	0.848524	6.05493	0.00237963	0.0538284	0.68019	0.972615
2210420H20Rik	0.257888	-0.00290342	0.00982926	-0.289989	0.771824	0.997416	0.319958	-0.00223245	0.00826632	-0.271653	0.785889	0.998863	0.318749	-0.00105191	0.00845896	-0.12485	0.900642	0.996631	0.190636	-0.00569835	0.0108509	-0.521151	0.602261	NA	0.215926	-0.000616392	0.0540616	0.685471	NA
2300002M23Rik	0	NA	NA	NA	NA	NA	0	NA	NA	NA	NA	NA	0	NA	NA	NA	NA	NA	0	NA	NA	NA	NA	NA	0	NA	NA	NA	NA
2300003K06Rik	0	NA	NA	NA	NA	NA	0	NA	NA	NA	NA	NA	0	NA	NA	NA	NA	NA	0	NA	NA	NA	NA	NA	0	NA	NA	NA	NA
2300009A05Rik	233.652	0.0207527	0.0673489	0.308357	0.757811	0.997416	235.062	0.017196	0.0603427	0.284892	0.775727	0.998863	231.942	-0.0123228	0.0654307	-0.188257	0.850676	0.996631	234.837	-0.0712593	0.0827398	-0.860791	0.389353	0.830743	217.543	-0.00187945	0.0539551	0.639818	0.972615
2310001H17Rik	9.90737	0.0233399	0.0473324	0.491854	0.622823	0.997416	7.36767	-0.0535383	0.0311528	-1.73186	0.0832992	0.998863	9.86438	0.00993908	0.0463399	0.214181	0.830406	0.996631	8.66497	-0.0668723	0.0640539	-1.03915	0.298734	0.788664	10.2649	0.00523621	0.0537744	0.529667	0.972615
2310001K20Rik	0	NA	NA	NA	NA	NA	0	NA	NA	NA	NA	NA	0	NA	NA	NA	NA	NA	0	NA	NA	NA	NA	NA	0	NA	NA	NA	NA
2310001K24Rik	0.0483999	-0.000689602	0.00589144	-0.117052	0.906819	0.997416	0.0523342	-0.000612853	0.00481451	-0.127293	0.898709	0.998863	0.0881926	-0.000172164	0.00554644	-0.0310404	0.975237	0.996631	0.0589468	-0.00160269	0.00915182	-0.175123	0.860983	NA	0.0668385	-0.000409731	0.0540584	0.882488	NA
2310002D06Rik	3.15424	0.0217486	0.0267856	0.852615	0.393873	0.997416	2.38242	-0.00437212	0.0193335	-0.232469	0.816174	0.998863	2.1853	-0.00891305	0.0210286	-0.425523	0.670455	0.996631	2.87989	0.012012	0.0357711	0.343081	0.731538	NA	3.02659	0.00268048	0.0540365	0.462357	0.972615
2310002F09Rik	22.2321	0.0885112	0.0613378	1.44405	0.148724	0.997416	21.3436	0.0563436	0.0524721	1.06917	0.284994	0.998863	20.7451	0.0266614	0.0559073	0.476318	0.633848	0.996631	21.6896	0.0362483	0.0770672	0.469417	0.638772	0.924753	24.3753	0.026833	0.0627028	0.033402	0.904969
2310002L09Rik	0	NA	NA	NA	NA	NA	0.0433216	0.000595821	0.00481451	0.123755	0.901509	0.998863	0.0560934	0.000569009	0.00554644	0.10259	0.918288	0.996631	0.0607313	0.000843235	0.00915182	0.0921384	0.926588	NA	0	NA	NA	NA	NA
2310003L06Rik	0	NA	NA	NA	NA	NA	0	NA	NA	NA	NA	NA	0	NA	NA	NA	NA	NA	0	NA	NA	NA	NA	NA	0	NA	NA	NA	NA
2310003N18Rik	0	NA	NA	NA	NA	NA	0	NA	NA	NA	NA	NA	0	NA	NA	NA	NA	NA	0.165704	0.00328917	0.00915182	0.348094	0.727769	NA	0	NA	NA	NA	NA
2310005A03Rik	0	NA	NA	NA	NA	NA	0	NA	NA	NA	NA	NA	0	NA	NA	NA	NA	NA	0	NA	NA	NA	NA	NA	0	NA	NA	NA	NA
2310005E17Rik	3.76302	0.00450278	0.0303044	0.152432	0.878846	0.997416	3.0198	-0.0193172	0.0219305	-0.890338	0.373284	0.998863	2.67386	-0.0308624	0.0231892	-1.32421	0.185434	0.996631	4.21948	0.0177983	0.0441193	0.411273	0.680872	0.934732	3.95852	0.00102029	0.0539409	0.788627	0.972615
2310007B03Rik	0	NA	NA	NA	NA	NA	0	NA	NA	NA	NA	NA	0.0525092	0.000569009	0.00554644	0.10259	0.918288	0.996631	0.132682	0.00233544	0.00972794	0.240075	0.810272	NA	0	NA	NA	NA	NA
2310008N11Rik	21.9015	0.073715	0.0575781	1.28556	0.198596	0.997416	23.0812	0.0910465	0.0501975	1.81865	0.0689652	0.998863	23.1668	0.0540251	0.0455604	1.20028	0.23003	0.996631	23.4492	0.116715	0.0791372	1.4745	0.140347	0.647078	19.7735	-0.0016273	0.0534329	0.842274	0.973204
2310009A05Rik	20.1671	-0.0513577	0.0595225	-0.863582	0.387818	0.997416	19.7791	-0.0634386	0.0481299	-1.32257	0.185979	0.998863	24.0545	0.0305117	0.0483576	0.63617	0.524665	0.996631	21.2398	-0.0790741	0.0764389	-1.03701	0.29973	0.789593	19.9509	-0.00786242	0.0544349	0.270527	0.972615
2310009B15Rik	51.7456	0.0172874	0.0614537	0.281495	0.778331	0.997416	49.9148	-0.0176078	0.0538221	-0.326754	0.743854	0.998863	51.4252	-0.00296218	0.059321	-0.0499385	0.960171	0.996631	52.7773	-0.0214467	0.0830229	-0.257893	0.796489	0.961839	49.9743	-0.00511968	0.0534102	0.613751	0.972615
2310010J17Rik	6.36232	-0.0154543	0.0378139	-0.412104	0.680264	0.997416	8.52867	0.0355675	0.0322139	1.13751	0.255324	0.998863	9.46482	0.0621199	0.0389754	1.66335	0.0962431	0.996631	7.92558	0.0247597	0.0551603	0.455961	0.648418	0.927866	8.19771	0.00539939	0.0541134	0.370014	0.972615
2310011J03Rik	24.9871	-0.0932073	0.0619172	-1.50209	0.133074	0.997416	31.0884	0.0726872	0.0556334	1.30591	0.191582	0.998863	29.5565	0.0171795	0.0615649	0.279785	0.779643	0.996631	31.1095	0.0431977	0.0823043	0.525323	0.599359	0.913822	24.181	-0.00880148	0.0547781	0.153559	0.972615
2310014F06Rik	18.4589	0.0379443	0.0504429	0.755303	0.450067	0.997416	15.8728	-0.0272708	0.0413098	-0.659076	0.509847	0.998863	14.6093	-0.0554672	0.0455785	-1.19846	0.230737	0.996631	18.4608	0.0174452	0.0741249	0.235494	0.813825	0.965322	17.6911	-0.000132607	0.0535711	0.984349	0.997678
2310015A10Rik	120.359	0.119531	0.0666816	1.79621	0.0724612	0.997416	116.279	0.0479384	0.0608613	0.789528	0.429804	0.998863	114.57	0.0173643	0.0654394	0.265806	0.790389	0.996631	126.672	0.119376	0.0816154	1.46436	0.143097	0.650217	115.282	-3.07131e-06	0.0538751	0.995633	0.999072
2310015D24Rik	0.903801	-0.00131296	0.016656	-0.0784792	0.937447	0.997416	0.695065	-0.00783042	0.0112292	-0.686935	0.492123	0.998863	0.755676	-0.00830735	0.0140089	-0.621493	0.534275	0.996631	0.859663	-0.00804525	0.0248348	-0.319288	0.749508	NA	0.793688	-0.000765401	0.0540087	0.769603	0.972615
2310015K22Rik	0.0618305	-0.000689602	0.00589144	-0.117052	0.906819	0.997416	0.0664335	-0.000612853	0.00481451	-0.127293	0.898709	0.998863	0.265893	0.0022144	0.00832458	0.274711	0.783539	0.996631	0.07511	-0.00160269	0.00915182	-0.175123	0.860983	NA	0.211858	0.000564677	0.0540501	0.7655	NA
2310016D03Rik	1.15889	0.00525736	0.0193852	0.271276	0.786179	0.997416	1.05654	0.00189221	0.0140128	0.132317	0.894734	0.998863	1.06154	-0.000861441	0.0164501	-0.0525025	0.958128	0.996631	0.897583	-0.010102	0.0234681	-0.422885	0.672379	NA	1.14379	0.000781306	0.0539921	0.784353	0.972615
2310016D23Rik	0.586144	0.00181051	0.0122294	0.14055	0.888225	0.997416	0.455309	-0.00189564	0.00935823	-0.184489	0.85363	0.998863	0.708289	0.00255147	0.0130464	0.217144	0.828096	0.996631	0.522434	-0.00263064	0.0179345	-0.132291	0.894754	NA	0.531177	-8.36876e-05	0.0540364	0.972045	NA
2310016G11Rik	0.224526	0.00310312	0.00967287	0.322105	0.747373	0.997416	0.190129	0.000975774	0.00662083	0.147379	0.882833	0.998863	0.101768	-0.000172164	0.00554644	-0.0310404	0.975237	0.996631	0.310193	0.00919606	0.0152616	0.575062	0.565249	NA	0.326802	0.0022176	0.0540981	0.317805	NA
2310020H05Rik	1.82254	0.018787	0.023692	0.793232	0.427643	0.997416	1.73111	0.0114439	0.0206896	0.553187	0.580135	0.998863	2.43468	0.0361277	0.0250165	1.48545	0.137424	0.996631	1.9135	0.0282837	0.0371913	0.759481	0.447565	NA	1.52299	0.000541777	0.0539096	0.89407	0.977703
2310022A10Rik	194.215	0.046056	0.0674514	0.683642	0.494201	0.997416	188.905	-0.000961454	0.0609199	-0.0157764	0.987413	0.998863	187.705	-0.0205239	0.065423	-0.3136	0.753825	0.996631	192.098	-0.0676311	0.0801173	-0.843759	0.398804	0.83712	190.564	-0.00603066	0.0517416	0.722329	0.972615
2310022B05Rik	230.983	-0.0275712	0.0657252	-0.419782	0.674645	0.997416	244.895	0.0466215	0.0588353	0.793474	0.427502	0.998863	247.804	0.0487812	0.0640817	0.762272	0.445898	0.996631	271.604	0.177597	0.0704349	2.52163	0.0116812	0.293234	252.57	0.0232362	0.0547519	0.303779	0.972615
2310026I22Rik	28.6199	-0.0160101	0.0649937	-0.246689	0.805149	0.997416	28.339	-0.0277925	0.0548369	-0.506559	0.612465	0.998863	28.6549	-0.0192623	0.0566805	-0.339133	0.73451	0.996631	28.1301	-0.124986	0.0825892	-1.5149	0.129798	0.633521	26.683	-0.00739454	0.0543987	0.266127	0.972615
2310026L22Rik	2.1565	-0.0164645	0.0277562	-0.582979	0.559908	0.997416	2.23314	-0.0136622	0.0229749	-0.589183	0.555738	0.998863	2.82867	0.00872696	0.0284689	0.307652	0.758347	0.996631	2.87	0.0116146	0.0447767	0.258747	0.795831	NA	2.79859	0.00287965	0.0539235	0.580515	0.972615
2310030A07Rik	0.167581	-0.00158223	0.00796377	-0.198679	0.842514	0.997416	0.186493	-0.00129754	0.00658138	-0.197153	0.843708	0.998863	0.176819	-0.00167487	0.00750524	-0.22316	0.823411	0.996631	0.144351	-0.00338254	0.0100102	-0.337909	0.735431	NA	0.266672	-0.000194239	0.0540465	0.884219	NA
2310030G06Rik	11.5311	-0.0406481	0.0534684	-0.761136	0.446576	0.997416	12.507	-0.00311571	0.0446031	-0.069971	0.944217	0.998863	14.3353	0.0507457	0.0510673	1.00272	0.315997	0.996631	12.9643	-0.0285019	0.0735146	-0.389963	0.696564	0.940683	10.7008	-0.0125336	0.0557102	0.0940997	0.972615
2310031A07Rik	23.0224	-0.0196814	0.0598271	-0.330227	0.741228	0.997416	24.6566	0.0139535	0.0496337	0.282823	0.777312	0.998863	23.321	-0.0142315	0.0535971	-0.265532	0.790599	0.996631	23.8577	-0.055957	0.0797542	-0.703356	0.481834	0.870972	23.0044	-0.00314735	0.053832	0.612042	0.972615
2310033P09Rik	94.1088	-0.0587118	0.0659265	-0.891122	0.372864	0.997416	91.0102	-0.109209	0.058764	-1.86183	0.0626265	0.998863	100.944	-0.0088339	0.0611992	-0.144794	0.884873	0.996631	97.5885	-0.133871	0.0840335	-1.59588	0.110516	0.613274	88.1654	-0.00480656	0.0541784	0.298649	0.972615
2310034C09Rik	0	NA	NA	NA	NA	NA	0	NA	NA	NA	NA	NA	0	NA	NA	NA	NA	NA	0	NA	NA	NA	NA	NA	0	NA	NA	NA	NA
2310034G01Rik	0	NA	NA	NA	NA	NA	0	NA	NA	NA	NA	NA	0	NA	NA	NA	NA	NA	0	NA	NA	NA	NA	NA	0	NA	NA	NA	NA
2310034O05Rik	2.63272	0.00933476	0.0281631	0.33754	0.73571	0.997416	2.83728	0.0124203	0.0221172	0.575048	0.565259	0.998863	2.44802	0.00458411	0.0274866	0.166988	0.867379	0.996631	2.7063	0.0152514	0.0436713	0.351067	0.725538	NA	2.21275	-0.00125604	0.0538684	0.792476	0.972615
2310039H08Rik	0	NA	NA	NA	NA	NA	0	NA	NA	NA	NA	NA	0	NA	NA	NA	NA	NA	0	NA	NA	NA	NA	NA	0	NA	NA	NA	NA
2310039L15Rik	1.68316	-0.0415987	0.0220288	-1.93534	0.0529492	0.997416	1.87136	-0.0268255	0.0178409	-1.56353	0.117928	0.998863	1.55096	-0.0420326	0.0193956	-2.19232	0.0283563	0.996631	1.8401	-0.0617602	0.0328201	-1.9316	0.0534088	NA	1.93987	-0.00458808	0.0542782	0.112184	0.972615
2310040G07Rik	0	NA	NA	NA	NA	NA	0	NA	NA	NA	NA	NA	0	NA	NA	NA	NA	NA	0	NA	NA	NA	NA	NA	0	NA	NA	NA	NA
2310040G24Rik	4.03097	0.0117968	0.0313764	0.385622	0.699777	0.997416	4.25379	0.0170256	0.0270173	0.644931	0.518972	0.998863	3.13662	-0.0179519	0.0287892	-0.620527	0.534911	0.996631	4.50682	0.0388499	0.0494143	0.797249	0.425306	0.850562	3.69213	-0.00115795	0.0537908	0.832368	0.972843
2310043L19Rik	0.400564	-0.0133899	0.00938474	-1.24179	0.214316	0.997416	0.489324	-0.0114863	0.00878139	-1.2178	0.2233	0.998863	0.79758	-0.00496342	0.0124544	-0.397219	0.691206	0.996631	0.664516	-0.019101	0.0199625	-0.90704	0.364385	NA	0.791345	-0.000741047	0.0540366	0.700354	0.972615
2310043M15Rik	0	NA	NA	NA	NA	NA	0	NA	NA	NA	NA	NA	0	NA	NA	NA	NA	NA	0	NA	NA	NA	NA	NA	0	NA	NA	NA	NA
2310043O21Rik	5.86644	-0.0346265	0.0321484	-1.09832	0.272064	0.997416	5.8805	-0.0265651	0.0244805	-1.10628	0.268604	0.998863	5.75885	-0.0357184	0.0293171	-1.23502	0.216822	0.996631	7.02803	-0.0199571	0.0479488	-0.423764	0.671738	0.932202	6.46988	-0.00237254	0.054028	0.487747	0.972615
2310043P16Rik	0	NA	NA	NA	NA	NA	0	NA	NA	NA	NA	NA	0	NA	NA	NA	NA	NA	0	NA	NA	NA	NA	NA	0	NA	NA	NA	NA
2310044K18Rik	0	NA	NA	NA	NA	NA	0	NA	NA	NA	NA	NA	0	NA	NA	NA	NA	NA	0	NA	NA	NA	NA	NA	0	NA	NA	NA	NA
2310046K23Rik	0	NA	NA	NA	NA	NA	0	NA	NA	NA	NA	NA	0	NA	NA	NA	NA	NA	0	NA	NA	NA	NA	NA	0	NA	NA	NA	NA
2310047D07Rik	6.48155	-0.0203554	0.0441295	-0.45883	0.646356	0.997416	7.46264	0.0208989	0.038678	0.538262	0.590396	0.998863	5.94551	-0.0436041	0.0389162	-1.10854	0.26763	0.996631	6.59543	-0.0543418	0.0601961	-0.90216	0.366972	0.823786	6.49394	-0.00805443	0.0543878	0.293423	0.972615
2310050C09Rik	0	NA	NA	NA	NA	NA	0	NA	NA	NA	NA	NA	0	NA	NA	NA	NA	NA	0	NA	NA	NA	NA	NA	0	NA	NA	NA	NA
2310057J18Rik	0.208452	0.00230256	0.00833782	0.275182	0.783176	0.997416	0.14238	-5.95e-05	0.00531718	-0.0111984	0.991065	0.998863	0.116134	-0.000186564	0.00577333	-0.0323148	0.974221	0.996631	0.187704	0.00153011	0.012313	0.124268	0.901103	NA	0.0813264	-0.000428828	0.0540586	0.882488	NA
2310057M21Rik	0	NA	NA	NA	NA	NA	0	NA	NA	NA	NA	NA	0	NA	NA	NA	NA	NA	0	NA	NA	NA	NA	NA	0	NA	NA	NA	NA
2310057N15Rik	0	NA	NA	NA	NA	NA	0	NA	NA	NA	NA	NA	0	NA	NA	NA	NA	NA	0	NA	NA	NA	NA	NA	0	NA	NA	NA	NA
2310058D17Rik	33.9508	-0.0267259	0.0654916	-0.408013	0.683264	0.997416	32.0254	-0.0698055	0.0505803	-1.38367	0.166458	0.998863	35.559	-0.00623873	0.0590539	-0.105864	0.91569	0.996631	35.4104	-0.0758925	0.0836632	-0.908646	0.363537	0.823629	29.8499	-0.0136334	0.0561834	0.0543209	0.972615
2310061I04Rik	220.413	-0.0524902	0.0674267	-0.778185	0.43646	0.997416	229.438	-0.0157334	0.0609188	-0.258417	0.796085	0.998863	228.662	-0.035362	0.0650263	-0.544328	0.586216	0.996631	237.704	-0.0527264	0.0809301	-0.651818	0.514519	0.885387	208.85	-0.00291699	0.0540246	0.47365	0.972615
2310061N02Rik	0	NA	NA	NA	NA	NA	0	NA	NA	NA	NA	NA	0	NA	NA	NA	NA	NA	0	NA	NA	NA	NA	NA	0	NA	NA	NA	NA
2310065F04Rik	0.668919	0.00619457	0.0153351	0.399824	0.689286	0.997416	0.37574	-0.00502924	0.00916467	-0.572191	0.567192	0.998863	0.362137	-0.00644505	0.0105498	-0.639192	0.522698	0.996631	0.285224	-0.0117269	0.013625	-0.874849	0.381656	NA	0.367849	-0.00141978	0.0540653	0.499043	NA
2310068J16Rik	0	NA	NA	NA	NA	NA	0	NA	NA	NA	NA	NA	0	NA	NA	NA	NA	NA	0	NA	NA	NA	NA	NA	0	NA	NA	NA	NA
2310069B03Rik	0.0618305	-0.000689602	0.00589144	-0.117052	0.906819	0.997416	0.0664335	-0.000612853	0.00481451	-0.127293	0.898709	0.998863	0.0629218	-0.000748634	0.00554644	-0.134976	0.892631	0.996631	0.21184	0.0016419	0.0127523	0.128753	0.897553	NA	0.0850957	-0.000433444	0.0540586	0.882488	NA
2310074N15Rik	1.78986	0.0176856	0.0247987	0.72708	0.467177	0.997416	1.63459	0.00428469	0.0165984	0.263489	0.792174	0.998863	0.983202	-0.0190844	0.0155208	-1.19782	0.230988	0.996631	1.39627	-0.0124055	0.0304791	-0.410891	0.681152	NA	1.38165	-0.000982912	0.0539924	0.738749	0.972615
2310075C17Rik	0	NA	NA	NA	NA	NA	0	NA	NA	NA	NA	NA	0	NA	NA	NA	NA	NA	0	NA	NA	NA	NA	NA	0	NA	NA	NA	NA
2310079G19Rik	0	NA	NA	NA	NA	NA	0	NA	NA	NA	NA	NA	0	NA	NA	NA	NA	NA	0	NA	NA	NA	NA	NA	0	NA	NA	NA	NA
2310081O03Rik	0.126366	-8.86e-05	0.00630779	-0.0140467	0.988793	0.997416	0.109755	-5e-05	0.00487134	-0.0102568	0.991816	0.998863	0.0629218	-0.000748634	0.00554644	-0.134976	0.892631	0.996631	0.07511	-0.00160269	0.00915182	-0.175123	0.860983	NA	0.0850957	-0.000433444	0.0540586	0.882488	NA
2400006E01Rik	0.294377	-0.0037787	0.0112043	-0.340212	0.733697	0.997416	0.471751	0.00144223	0.0106723	0.141468	0.8875	0.998863	0.170935	-0.00401144	0.00743199	-0.542913	0.58719	0.996631	0.288022	-0.00780985	0.015175	-0.517895	0.604532	NA	0.275875	-0.00108254	0.0540528	0.653315	NA
2410002F23Rik	0	NA	NA	NA	NA	NA	0	NA	NA	NA	NA	NA	0	NA	NA	NA	NA	NA	0	NA	NA	NA	NA	NA	0	NA	NA	NA	NA
2410003L11Rik	0.770507	-0.0129063	0.0158791	-0.799545	0.423974	0.997416	1.17168	0.00116903	0.0132719	0.0905227	0.927872	0.998863	0.874266	-0.00932509	0.0168569	-0.541186	0.58838	0.996631	0.890412	-0.0141966	0.0234111	-0.607549	0.543487	NA	0.944482	-0.000957235	0.0539974	0.737197	0.972615
2410004B18Rik	378.685	-0.0538217	0.060832	-0.884791	0.376269	0.997416	382.901	-0.0568239	0.058025	-0.979657	0.327255	0.998863	388.627	-0.0480673	0.0585889	-0.820831	0.411742	0.996631	394.866	-0.118397	0.0698129	-1.69593	0.0898989	0.58167	380.858	-0.118467	0.104775	0.0162707	0.721237
2410004I01Rik	0	NA	NA	NA	NA	NA	0	NA	NA	NA	NA	NA	0	NA	NA	NA	NA	NA	0	NA	NA	NA	NA	NA	0	NA	NA	NA	NA
2410004P03Rik	16.1505	-0.055691	0.0521122	-1.06052	0.288907	0.997416	15.4037	-0.0826835	0.0441804	-1.86852	0.0616899	0.998863	15.3714	-0.100222	0.0501849	-1.99055	0.0465309	0.996631	16.7649	-0.0916028	0.0701979	-1.29833	0.194176	0.710938	16.257	-0.00599011	0.0542114	0.323679	0.972615
2410006H16Rik	42.8871	-0.0960446	0.0605085	-1.58478	0.113016	0.997416	47.0278	-0.0281044	0.0479754	-0.588472	0.556215	0.998863	50.0961	0.00378666	0.0576004	0.0660198	0.947362	0.996631	51.6856	-0.00216016	0.0801043	-0.0269992	0.97846	0.995467	42.7813	-0.00545876	0.0542514	0.262695	0.972615
2410012E07Rik	0.255641	-0.00225741	0.00867221	-0.262896	0.792631	0.997416	0.259687	-0.00294657	0.00713782	-0.415658	0.67766	0.998863	0.394635	0.000478081	0.00970576	0.0472716	0.962297	0.996631	0.204173	-0.00595771	0.011094	-0.539703	0.589402	NA	0.231382	-0.000624529	0.0540618	0.68133	NA
2410015M20Rik	65.9503	-0.0706415	0.0644178	-1.09216	0.274765	0.997416	67.843	-0.0508653	0.0555651	-0.91388	0.36078	0.998863	74.8184	0.0208085	0.0592566	0.35133	0.725341	0.996631	76.8763	0.0166628	0.0825569	0.201515	0.840296	0.969644	63.2348	-0.0044783	0.0541332	0.339185	0.972615
2410017I17Rik	0.0967998	-0.00147688	0.00589144	-0.250682	0.80206	0.997416	0.14799	-0.00084939	0.00532757	-0.159433	0.873328	0.998863	0.155548	-0.00117927	0.00630076	-0.187164	0.851532	0.996631	0.283597	0.0014246	0.0118831	0.10604	0.91555	NA	0.201586	-0.000123633	0.0540528	0.923798	NA
2410018L13Rik	3.89388	-0.0164005	0.0323217	-0.498519	0.618118	0.997416	4.98693	0.0213238	0.0314479	0.674002	0.50031	0.998863	4.11689	-0.0100678	0.0333457	-0.296389	0.766933	0.996631	4.53205	-0.00460047	0.0520922	-0.0872848	0.930445	0.986632	3.37714	-0.00769327	0.0546747	0.106389	0.972615
2410021H03Rik	0	NA	NA	NA	NA	NA	0	NA	NA	NA	NA	NA	0	NA	NA	NA	NA	NA	0	NA	NA	NA	NA	NA	0	NA	NA	NA	NA
2410022M11Rik	25.8159	0.0163849	0.057173	0.285623	0.775167	0.997416	25.4591	0.00454166	0.0475431	0.0948418	0.92444	0.998863	26.887	0.0208963	0.0553209	0.377997	0.705433	0.996631	29.8777	0.103429	0.0803475	1.28323	0.199412	0.717779	23.9331	-0.00249006	0.0538856	0.634295	0.972615
2410024N13Rik	0	NA	NA	NA	NA	NA	0	NA	NA	NA	NA	NA	0	NA	NA	NA	NA	NA	0	NA	NA	NA	NA	NA	0	NA	NA	NA	NA
2410080I02Rik	1.06267	-0.0185567	0.0186248	-0.981875	0.326161	0.997416	1.17235	-0.0131007	0.0157722	-0.833051	0.404816	0.998863	1.27694	-0.00640158	0.0168887	-0.372945	0.709189	0.996631	1.33572	-0.0160214	0.0291944	-0.551592	0.581228	NA	1.09516	-0.00302143	0.0541163	0.282999	0.972615
2410124H12Rik	0.459748	0.000787175	0.011749	0.0825915	0.934176	0.997416	0.660861	0.0104806	0.0120589	0.879528	0.379115	0.998863	0.3696	-0.00189801	0.00982233	-0.194133	0.846072	0.996631	0.386516	-0.00136045	0.0158209	-0.089328	0.928821	NA	0.24112	-0.000629511	0.0540619	0.674619	NA
2410131K14Rik	269.907	-0.0242813	0.0573172	-0.423701	0.671784	0.997416	281.638	0.0293149	0.055823	0.525396	0.599308	0.998863	271.956	-0.044245	0.0641121	-0.690445	0.489914	0.996631	292.403	0.00773915	0.0644954	0.12	0.904483	0.982301	276.183	-0.0390827	0.0550243	0.18465	0.972615
2410137M14Rik	4.21516	-0.0108748	0.032115	-0.346741	0.728786	0.997416	3.96584	-0.0178765	0.0248307	-0.73454	0.46262	0.998863	4.06459	-0.0194628	0.0298553	-0.66598	0.505424	0.996631	4.46914	-0.0171811	0.0482427	-0.362548	0.716942	0.944458	3.78526	-0.00468433	0.0542097	0.253398	0.972615
2410141K09Rik	0.0566466	-0.000689602	0.00589144	-0.117052	0.906819	0.997416	0.151171	-6.2e-05	0.0054241	-0.0114243	0.990885	0.998863	0.0578042	-0.000748634	0.00554644	-0.134976	0.892631	0.996631	0.0692411	-0.00160269	0.00915182	-0.175123	0.860983	NA	0.0784669	-0.000425682	0.0540585	0.882488	NA
2410152P15Rik	0.167164	-0.00115545	0.00680869	-0.169702	0.865244	0.997416	0.719362	0.0105676	0.0101804	1.14871	0.250676	0.998863	0.584671	0.00789415	0.010579	0.819791	0.412335	0.996631	0.202546	-0.00234624	0.0110655	-0.212032	0.832082	NA	0.162694	-0.000564778	0.0540605	0.780839	NA
2500002B13Rik	11.1449	0.0613216	0.0529187	1.15837	0.246712	0.997416	10.5473	0.0187587	0.0415005	0.453161	0.650433	0.998863	9.94707	0.00398782	0.0472072	0.0839621	0.933087	0.996631	10.5081	-0.00146292	0.0677515	-0.0216546	0.982723	0.996501	9.13009	-0.0102121	0.0548622	0.207301	0.972615
2500004C02Rik	42.192	0.0535005	0.0618723	0.862658	0.388326	0.997416	41.6177	0.0334603	0.0549363	0.606695	0.544053	0.998863	39.2834	-0.00923992	0.0574061	-0.159903	0.872958	0.996631	42.1545	0.00725406	0.0819281	0.0882701	0.929662	0.986617	44.5316	0.0112595	0.0547669	0.27419	0.972615
2510002D24Rik	0	NA	NA	NA	NA	NA	0	NA	NA	NA	NA	NA	0	NA	NA	NA	NA	NA	0	NA	NA	NA	NA	NA	0	NA	NA	NA	NA
2510009E07Rik	773.416	0.062874	0.0544933	1.15373	0.248611	0.997416	777.618	0.0475707	0.0565957	0.840266	0.400759	0.998863	748.378	-0.0337313	0.0631795	-0.533674	0.593567	0.996631	792.336	-0.0176746	0.0707659	-0.249717	0.802807	0.963087	705.435	-0.0014976	0.053976	0.662563	0.972615
2510016D11Rik	0	NA	NA	NA	NA	NA	0	NA	NA	NA	NA	NA	0	NA	NA	NA	NA	NA	0	NA	NA	NA	NA	NA	0	NA	NA	NA	NA
2510017J16Rik	0	NA	NA	NA	NA	NA	0	NA	NA	NA	NA	NA	0	NA	NA	NA	NA	NA	0	NA	NA	NA	NA	NA	0	NA	NA	NA	NA
2510039O18Rik	126.014	-0.0016493	0.0661535	-0.0248877	0.980145	0.997416	124.226	-0.0379746	0.0607926	-0.623228	0.533135	0.998863	125.348	-0.0346301	0.0654057	-0.528197	0.597362	0.996631	127.624	-0.0920528	0.0830885	-1.10626	0.268614	0.772119	123.756	-0.0180609	0.05564	0.25904	0.972615
2510046G10Rik	1.68384	-0.0265994	0.0223403	-1.1779	0.238836	0.997416	1.24813	-0.0399254	0.0159897	-2.56583	0.0102929	0.998863	1.75495	-0.0224636	0.0221372	-0.991175	0.3216	0.996631	2.29479	-0.0106326	0.0380535	-0.279326	0.779995	NA	1.86878	-0.00331688	0.0540873	0.37546	0.972615
2600006K01Rik	0.960231	-0.0158262	0.0166059	-0.940301	0.347063	0.997416	1.18492	-0.00571537	0.014829	-0.381517	0.70282	0.998863	1.11181	-0.0112223	0.0168577	-0.665799	0.50554	0.996631	1.15858	-0.0189008	0.0261716	-0.734188	0.462834	NA	1.49915	0.00021505	0.0539905	0.936144	0.985961
2600014E21Rik	46.152	-0.0634538	0.0673355	-0.941788	0.346301	0.997416	44.3744	-0.103602	0.0583781	-1.77144	0.076487	0.998863	45.3988	-0.085799	0.0642657	-1.33107	0.183165	0.996631	46.5785	-0.17345	0.0839982	-2.06357	0.0390584	0.447765	47.381	-0.0209	0.0566907	0.223633	0.972615
2610001A08Rik	0	NA	NA	NA	NA	NA	0	NA	NA	NA	NA	NA	0	NA	NA	NA	NA	NA	0	NA	NA	NA	NA	NA	0	NA	NA	NA	NA
2610001J05Rik	327.442	-0.00772896	0.0642642	-0.120275	0.904265	0.997416	328.401	-0.0204381	0.0600374	-0.340466	0.733506	0.998863	317.379	-0.0617462	0.0637663	-0.966976	0.333556	0.996631	326.442	-0.132154	0.0830383	-1.59207	0.111368	0.614358	334.838	-0.00446679	0.0527546	0.72118	0.972615
2610002M06Rik	475.737	-0.0425314	0.0567344	-0.749831	0.453357	0.997416	518.29	0.095807	0.0553475	1.73191	0.0832899	0.998863	513.407	0.0527631	0.0626295	0.843325	0.399047	0.996631	506.722	-0.0556197	0.0668969	-0.831667	0.405597	0.839908	464.692	-0.00101907	0.0539469	0.69776	0.972615
2610005L07Rik	1.69136	0.0148588	0.0248066	0.596936	0.55055	0.997416	1.69754	0.0105309	0.0183055	0.570594	0.568275	0.998863	1.47656	-0.00230183	0.0193521	-0.119958	0.904517	0.996631	2.00465	0.026472	0.0324854	0.81737	0.413717	NA	0.986551	-0.00382122	0.0541925	0.176738	0.972615
2610008E11Rik	337.584	0.0218935	0.0660502	0.331768	0.740064	0.997416	334.619	-0.00901744	0.0580728	-0.155365	0.876534	0.998863	341.683	0.0108779	0.0616639	0.176573	0.859844	0.996631	348.333	-0.0403119	0.0757586	-0.532464	0.594404	0.911846	304.308	-0.00241476	0.0540018	0.507164	0.972615
2610011E03Rik	0	NA	NA	NA	NA	NA	0	NA	NA	NA	NA	NA	0	NA	NA	NA	NA	NA	0	NA	NA	NA	NA	NA	0	NA	NA	NA	NA
2610012C04Rik	0	NA	NA	NA	NA	NA	0	NA	NA	NA	NA	NA	0	NA	NA	NA	NA	NA	0	NA	NA	NA	NA	NA	0	NA	NA	NA	NA
2610016A17Rik	0	NA	NA	NA	NA	NA	0.078878	0.000595821	0.00481451	0.123755	0.901509	0.998863	0.0570305	0.000569009	0.00554644	0.10259	0.918288	0.996631	0	NA	NA	NA	NA	NA	0	NA	NA	NA	NA
2610017A05Rik	0.915949	-0.0256464	0.0185135	-1.36171	0.173289	0.997416	1.78322	0.0170113	0.0197989	0.862662	0.388323	0.998863	1.00783	-0.0193425	0.0181215	-1.047	0.295098	0.996631	1.61285	0.003399	0.0320041	0.108775	0.913381	NA	1.38583	-0.000813466	0.0539423	0.824801	0.972615
2610020C07Rik	506.364	-0.0515848	0.0584116	-0.883009	0.377231	0.997416	546.773	0.0716446	0.0563611	1.27091	0.20376	0.998863	504.456	-0.0835363	0.0629361	-1.32663	0.184632	0.996631	533.692	-0.0873778	0.06929	-1.26096	0.207322	0.727201	482.077	-0.00187459	0.0539837	0.592653	0.972615
2610020F03Rik	0	NA	NA	NA	NA	NA	0	NA	NA	NA	NA	NA	0	NA	NA	NA	NA	NA	0	NA	NA	NA	NA	NA	0	NA	NA	NA	NA
2610021A01Rik	117.223	-0.0649675	0.0674659	-0.961889	0.336105	0.997416	125.03	-0.00367867	0.0598547	-0.0615051	0.950957	0.998863	127.8	0.0182542	0.0652135	0.280074	0.779421	0.996631	132.68	0.012741	0.0768714	0.165803	0.868312	0.974727	134.014	0.042228	0.0684863	0.168694	0.972615
2610024D14Rik	0	NA	NA	NA	NA	NA	0	NA	NA	NA	NA	NA	0	NA	NA	NA	NA	NA	0	NA	NA	NA	NA	NA	0	NA	NA	NA	NA
2610027F03Rik	1.38176	0.0247926	0.0224336	1.11353	0.265483	0.997416	0.886443	-0.00231969	0.0129269	-0.181755	0.855775	0.998863	0.812478	-0.00740434	0.0158513	-0.475554	0.634392	0.996631	1.27213	0.0200786	0.0295629	0.682554	0.494889	NA	1.21202	0.00288857	0.0540726	0.385561	0.972615
2610027K06Rik	1.06892	0.00438446	0.0182892	0.235754	0.813623	0.997416	1.23627	0.00757669	0.0162443	0.4665	0.640858	0.998863	1.16656	0.00724306	0.0174062	0.411183	0.680938	0.996631	1.20983	0.00911103	0.0264332	0.341783	0.732514	NA	1.10606	0.001261	0.0539934	0.68575	0.972615
2610028D06Rik	0	NA	NA	NA	NA	NA	0	NA	NA	NA	NA	NA	0	NA	NA	NA	NA	NA	0	NA	NA	NA	NA	NA	0	NA	NA	NA	NA
2610028E06Rik	8.80974	0.0643494	0.0479218	1.34104	0.179908	0.997416	8.43653	0.031797	0.037825	0.840179	0.400808	0.998863	9.8064	0.0893629	0.047087	1.90101	0.0573005	0.996631	9.12863	0.0804015	0.0673326	1.18854	0.234621	0.749467	8.72812	0.00973604	0.054648	0.258794	0.972615
2610028H24Rik	0.70546	0.0124725	0.0141582	0.899626	0.368319	0.997416	0.852569	0.0169353	0.0133222	1.30158	0.193059	0.998863	0.61135	0.00412842	0.0103617	0.462713	0.64357	0.996631	0.318192	-0.00289813	0.012292	-0.249298	0.80313	NA	0.451108	0.00023519	0.0540449	0.863308	NA
2610034O05Rik	0	NA	NA	NA	NA	NA	0	NA	NA	NA	NA	NA	0	NA	NA	NA	NA	NA	0	NA	NA	NA	NA	NA	0	NA	NA	NA	NA
2610035D17Rik	122.323	-0.00740962	0.0671627	-0.110389	0.912101	0.997416	118.41	-0.0626514	0.0601768	-1.04216	0.297337	0.998863	124.714	-0.00439051	0.0653503	-0.0671642	0.946451	0.996631	126.034	-0.0747994	0.0815173	-0.918137	0.358547	0.82068	114.512	0.000921452	0.0538851	0.516282	0.972615
2610035F20Rik	20.056	0.0843262	0.0532147	1.58856	0.112159	0.997416	20.8758	0.0632748	0.0394511	1.61383	0.106563	0.998863	16.8917	0.00564193	0.0443644	0.125529	0.900104	0.996631	19.7133	0.0693918	0.0706572	0.975983	0.329073	0.804811	17.2291	0.000664512	0.0538174	0.899597	0.978603
2610037D02Rik	287.734	0.0682934	0.0663	1.03071	0.302679	0.997416	281.223	0.0157321	0.0607053	0.259181	0.795496	0.998863	287.194	0.0385231	0.064686	0.595404	0.551574	0.996631	292.024	-0.00610111	0.0805397	-0.075747	0.93962	0.987965	268.706	-0.00106814	0.0539327	0.780773	0.972615
2610042L04Rik	6.72155	0.0307845	0.0413765	0.748511	0.454152	0.997416	6.10467	0.00523891	0.0304951	0.171463	0.86386	0.998863	6.11379	0.00436729	0.0331149	0.131629	0.895278	0.996631	5.48797	-0.0443437	0.052787	-0.836999	0.402593	0.837805	5.63081	-0.00180846	0.053916	0.687091	0.972615
2610044O15Rik8	492.213	0.0383551	0.0674076	0.569273	0.569171	0.997416	479.336	-0.0152478	0.0602748	-0.252825	0.800403	0.998863	480.986	-0.0216006	0.0645032	-0.33471	0.737844	0.996631	500.754	-0.035938	0.0791304	-0.454087	0.649766	0.928101	442.798	-0.00197949	0.0539885	0.586014	0.972615
2610105M22Rik	0	NA	NA	NA	NA	NA	0	NA	NA	NA	NA	NA	0	NA	NA	NA	NA	NA	0	NA	NA	NA	NA	NA	0	NA	NA	NA	NA
2610203C22Rik	2.11366	-0.0413449	0.0241481	-1.68654	0.0916916	0.997416	3.57386	0.0108804	0.0245033	0.441609	0.658772	0.998863	3.32686	0.000524917	0.0278409	0.0187937	0.985006	0.997774	3.35662	0.000131753	0.0437623	0.00296726	0.997632	0.999302	2.95634	-0.00145377	0.0539408	0.717099	0.972615
2610204G07Rik	0	NA	NA	NA	NA	NA	0	NA	NA	NA	NA	NA	0	NA	NA	NA	NA	NA	0	NA	NA	NA	NA	NA	0	NA	NA	NA	NA
2610206C17Rik	0.944672	-0.00258618	0.0170369	-0.148341	0.882074	0.997416	1.57495	0.0210554	0.0180829	1.16603	0.243602	0.998863	0.946319	-0.00377768	0.0169829	-0.217936	0.827479	0.996631	0.816654	-0.0190512	0.0230029	-0.845921	0.397597	NA	1.05753	2.73378e-06	0.0539978	0.99836	0.999966
2610300A13Rik	0	NA	NA	NA	NA	NA	0	NA	NA	NA	NA	NA	0	NA	NA	NA	NA	NA	0	NA	NA	NA	NA	NA	0	NA	NA	NA	NA
2610300M13Rik	1.7095	0.0442208	0.0254086	1.74997	0.0801233	0.997416	1.24513	0.014642	0.0159097	0.910147	0.362745	0.998863	1.50364	0.0188948	0.0183831	1.06355	0.287532	0.996631	1.23153	0.0251269	0.030294	0.813727	0.415801	NA	1.09922	0.00238837	0.0540414	0.465966	0.972615
2610301B20Rik	228.129	0.0260183	0.0633348	0.410336	0.681559	0.997416	223.748	-0.0268247	0.0598973	-0.44727	0.65468	0.998863	229.679	0.00790411	0.0635501	0.12416	0.901189	0.996631	248.612	0.0778339	0.0718491	1.08244	0.279056	0.778401	238.976	0.0174814	0.0525439	0.409751	0.972615
2610303G11Rik	0	NA	NA	NA	NA	NA	0	NA	NA	NA	NA	NA	0	NA	NA	NA	NA	NA	0	NA	NA	NA	NA	NA	0	NA	NA	NA	NA
2610306M01Rik	18.1854	-0.0213991	0.0582418	-0.368592	0.712432	0.997416	19.8333	0.0120692	0.0451263	0.270106	0.787079	0.998863	20.3644	0.0184001	0.0498752	0.373358	0.708882	0.996631	19.1043	-0.0435789	0.073938	-0.593068	0.553136	0.89884	18.6586	-0.00458153	0.0534998	0.623905	0.972615
2610306O10Rik	0	NA	NA	NA	NA	NA	0	NA	NA	NA	NA	NA	0	NA	NA	NA	NA	NA	0	NA	NA	NA	NA	NA	0	NA	NA	NA	NA
2610307P16Rik	11.9515	-0.0728708	0.053808	-1.34492	0.178652	0.997416	12.1788	-0.0593583	0.0425454	-1.395	0.163015	0.998863	10.7276	-0.108548	0.0466617	-2.28822	0.0221249	0.996631	12.6226	-0.115893	0.0732835	-1.57566	0.115105	0.616471	11.8307	-0.0190057	0.0582535	0.0465276	0.97069
2610316D01Rik	152.906	0.0232845	0.0662685	0.351295	0.725367	0.997416	152.302	0.0025623	0.0609155	0.0420109	0.96649	0.998863	147.508	-0.0429476	0.0651274	-0.657968	0.510559	0.996631	154.96	-0.0621358	0.0810819	-0.765721	0.443842	0.858139	157.824	0.00462423	0.0518941	0.763708	0.972615
2610318N02Rik	2.74999	0.022888	0.0301728	0.763456	0.445191	0.997416	2.55959	0.01126	0.0228708	0.49071	0.623631	0.998863	3.62069	0.0490839	0.0304211	1.65133	0.0986719	0.996631	3.08068	0.0450087	0.0436867	1.03114	0.302476	NA	2.95408	0.0050353	0.054233	0.254677	0.972615
2610507B11Rik	1144.28	0.0566489	0.0564864	1.00284	0.315939	0.997416	1150.92	0.0414031	0.0572508	0.723086	0.469627	0.998863	1145.3	0.0192172	0.058818	0.326671	0.743916	0.996631	1245.4	0.11445	0.0645758	1.77207	0.0763828	0.551659	1085.86	-0.000790021	0.0539594	0.805216	0.972615
2610507I01Rik	88.3715	0.00898967	0.0668728	0.134117	0.89331	0.997416	94.619	0.0682093	0.0600597	1.13378	0.256886	0.998863	93.9465	0.0570236	0.0653779	0.870666	0.383937	0.996631	101.105	0.11738	0.0831521	1.41031	0.158449	0.670806	83.3007	-0.00243329	0.0539277	0.608265	0.972615
2610509F24Rik	0	NA	NA	NA	NA	NA	0	NA	NA	NA	NA	NA	0	NA	NA	NA	NA	NA	0	NA	NA	NA	NA	NA	0	NA	NA	NA	NA
2610528A11Rik	0.840543	0.00247755	0.018622	0.131368	0.895484	0.997416	0.812336	0.000674725	0.0139893	0.0473208	0.962258	0.998863	0.891851	0.00703624	0.0171958	0.401538	0.688024	0.996631	1.10956	0.0207984	0.027942	0.738526	0.460195	NA	0.846301	0.0012598	0.0540027	0.6715	0.972615
2610528J11Rik	0.984123	0.0130281	0.0192369	0.704331	0.481226	0.997416	1.01593	0.0116319	0.0153271	0.784685	0.432638	0.998863	1.05866	0.0116784	0.0157748	0.781255	0.434653	0.996631	0.529982	-0.0174468	0.0190875	-0.918453	0.358382	NA	0.616518	-0.00163893	0.054051	0.47535	NA
2700012I20Rik	0	NA	NA	NA	NA	NA	0	NA	NA	NA	NA	NA	0	NA	NA	NA	NA	NA	0	NA	NA	NA	NA	NA	0	NA	NA	NA	NA
2700016F22Rik	0	NA	NA	NA	NA	NA	0	NA	NA	NA	NA	NA	0	NA	NA	NA	NA	NA	0	NA	NA	NA	NA	NA	0	NA	NA	NA	NA
2700029L08Rik	0	NA	NA	NA	NA	NA	0	NA	NA	NA	NA	NA	0	NA	NA	NA	NA	NA	0	NA	NA	NA	NA	NA	0	NA	NA	NA	NA
2700033N17Rik	57.403	0.103598	0.0621212	1.68073	0.092816	0.997416	47.693	-0.0441728	0.0543442	-0.813766	0.415779	0.998863	51.0272	0.0049328	0.0632804	0.0781384	0.937718	0.996631	47.7406	-0.16012	0.0840699	-1.90788	0.0564069	0.505987	51.2385	-0.00102351	0.0530361	0.920189	0.981837
2700038G22Rik	6.96396	-0.0225676	0.0403406	-0.558934	0.576207	0.997416	6.90862	-0.0209826	0.0307567	-0.682927	0.494653	0.998863	8.2804	0.0137548	0.039277	0.353933	0.723389	0.996631	6.59908	-0.0776036	0.0548757	-1.41614	0.156734	0.668994	6.68876	-0.0053954	0.0541982	0.313011	0.972615
2700046A07Rik	6.13343	0.0317414	0.0356532	0.891329	0.372753	0.997416	5.06798	-0.00521898	0.0251626	-0.207012	0.836001	0.998863	5.86984	0.0155113	0.0325141	0.478307	0.632432	0.996631	6.24623	0.0391958	0.0531385	0.731938	0.464206	0.866711	5.15237	-0.000382974	0.0539108	0.923741	0.982915
2700046G09Rik	8.06525	-0.00317008	0.0445528	-0.0708621	0.943508	0.997416	7.25288	-0.0451021	0.0369047	-1.22347	0.221152	0.998863	8.91956	0.0154182	0.0403949	0.383431	0.7014	0.996631	9.59333	0.0445793	0.0673307	0.663187	0.507211	0.882117	8.25998	-0.000594636	0.0536363	0.927943	0.983734
2700049A03Rik	140.853	0.00318912	0.0674028	0.0473668	0.962221	0.997416	140.246	-0.0214459	0.0609176	-0.352603	0.724386	0.998863	144.65	0.0129796	0.065172	0.199226	0.842086	0.996631	145.757	-0.0520459	0.0824979	-0.631531	0.527693	0.889378	134.16	-0.00201955	0.0539468	0.633007	0.972615
2700062C07Rik	69.1077	0.0558331	0.06743	0.829864	0.406616	0.997416	69.0399	0.0333576	0.060224	0.555467	0.578575	0.998863	68.4054	0.024544	0.0654568	0.375463	0.707316	0.996631	67.7109	-0.068716	0.0827154	-0.831776	0.405535	0.839908	61.5601	-0.00405178	0.0540294	0.441591	0.972615
2700068H02Rik	2.48538	0.0321438	0.0271071	1.22602	0.22019	0.997416	1.60892	-0.00597382	0.017838	-0.337601	0.735664	0.998863	1.90631	0.0056532	0.0220537	0.260789	0.794255	0.996631	1.86244	-0.00219579	0.0354965	-0.0627663	0.949953	NA	2.26177	0.00403556	0.0541158	0.341342	0.972615
2700069I18Rik	17.1766	0.0695176	0.0562237	1.24474	0.213226	0.997416	16.7424	0.0268008	0.0423581	0.640309	0.521971	0.998863	18.0289	0.0697606	0.0511359	1.37819	0.168144	0.996631	15.6558	-0.0215147	0.0706156	-0.305481	0.76	0.953457	19.4515	0.0125697	0.05567	0.105385	0.972615
2700078F05Rik	0	NA	NA	NA	NA	NA	0	NA	NA	NA	NA	NA	0	NA	NA	NA	NA	NA	0	NA	NA	NA	NA	NA	0	NA	NA	NA	NA
2700080J24Rik	0.486903	0.00403027	0.0118023	0.31928	0.749514	0.997416	0.165812	-0.00250889	0.00552799	-0.444059	0.657	0.998863	0.267844	-0.00290255	0.0091738	-0.309512	0.756932	0.996631	0.453284	0.00285612	0.0161448	0.158303	0.874218	NA	0.5413	0.000510945	0.0540496	0.716277	NA
2700081O15Rik	233.16	-0.0605886	0.0583236	-1.03869	0.298951	0.997416	240.478	-0.0243615	0.0582601	-0.418157	0.675833	0.998863	233.349	-0.0711918	0.0651973	-1.0909	0.275315	0.996631	245.726	-0.103205	0.0671241	-1.53746	0.12418	0.625908	219.288	-0.00284709	0.0540181	0.485126	0.972615
2700089I24Rik	2.48001	0.0233565	0.0251493	0.928702	0.353043	0.997416	2.16266	0.0102163	0.0199279	0.50398	0.614276	0.998863	1.57842	-0.0146348	0.0212565	-0.673499	0.50063	0.996631	1.88314	-0.00377616	0.0304455	-0.121117	0.903599	NA	2.02391	0.000565857	0.0539686	0.860831	0.974132
2700097O09Rik	243.651	0.0631213	0.0669316	0.944305	0.345014	0.997416	235.357	-0.00842021	0.0606795	-0.139007	0.889444	0.998863	231.943	-0.0358705	0.0651582	-0.550788	0.581779	0.996631	236.732	-0.101835	0.0765536	-1.33089	0.183224	0.700791	221.825	-0.00182311	0.0539537	0.648371	0.972615
2700099C18Rik	125.651	-0.0311926	0.0662667	-0.470585	0.637937	0.997416	124.84	-0.0614769	0.0603823	-1.01786	0.308744	0.998863	125.333	-0.0616012	0.0644715	-0.95472	0.339719	0.996631	135.93	-0.0135203	0.0786325	-0.171943	0.863482	0.973429	118.303	-0.00328454	0.05402	0.487366	0.972615
2810001G20Rik	151.948	0.0754527	0.0626891	1.20897	0.226674	0.997416	144.892	0.0316302	0.0560372	0.56411	0.57268	0.998863	143.611	0.0194853	0.0622455	0.312902	0.754355	0.996631	150.919	0.0365136	0.0840069	0.434159	0.664173	0.931168	133.493	-0.00136194	0.0539222	0.730554	0.972615
2810002D19Rik	51.495	-0.0217608	0.0669926	-0.323865	0.74604	0.997416	52.959	0.00333689	0.0567675	0.0584972	0.953353	0.998863	55.4872	0.0270631	0.0629671	0.429768	0.667364	0.996631	56.5437	0.0202837	0.0840034	0.240746	0.809752	0.965097	57.8257	0.008013	0.0538706	0.442426	0.972615
2810004N23Rik	0	NA	NA	NA	NA	NA	0	NA	NA	NA	NA	NA	0	NA	NA	NA	NA	NA	0	NA	NA	NA	NA	NA	0	NA	NA	NA	NA
2810006K23Rik	89.8912	-0.0591525	0.0673867	-0.876844	0.380571	0.997416	93.1433	-0.0262915	0.0599555	-0.438629	0.66093	0.998863	103.289	0.048845	0.0572976	0.855889	0.392059	0.996631	92.9041	-0.128204	0.0834028	-1.53681	0.124339	0.625908	91.5604	-0.0175449	0.0557966	0.214314	0.972615
2810013P06Rik	187.515	-0.0318056	0.066935	-0.475302	0.634572	0.997416	195.01	0.0104832	0.0606449	0.172857	0.862764	0.998863	197.375	0.0151703	0.0653863	0.232052	0.816498	0.996631	199.447	-0.0445708	0.0806124	-0.553037	0.580238	0.908473	204.714	0.00935045	0.0524804	0.559938	0.972615
2810021J22Rik	77.6229	-0.0176298	0.0674641	-0.260603	0.794399	0.997416	77.0178	-0.0391523	0.0605427	-0.644487	0.51926	0.998863	81.6065	0.0182907	0.0649987	0.280804	0.778861	0.996631	82.722	-0.0251246	0.0834502	-0.300639	0.76369	0.954157	74.6313	-0.00232377	0.0539216	0.62431	0.972615
2810025M15Rik	31.0788	-0.042093	0.0646707	-0.651417	0.514777	0.997416	31.2469	-0.0528839	0.057414	-0.923084	0.355963	0.998863	34.5909	0.0298302	0.0628979	0.476067	0.634026	0.996631	31.4927	-0.14022	0.0838595	-1.67418	0.0940957	0.587225	32.5067	-0.0095813	0.0531331	0.497255	0.972615
2810029C07Rik	59.4316	0.107732	0.0674676	1.59745	0.110166	0.997416	57.4383	0.0417147	0.0596545	0.699912	0.483983	0.998863	53.6565	-0.0399553	0.0644149	-0.620679	0.534811	0.996631	58.3921	0.00785625	0.0837729	0.0937868	0.925279	0.986003	51.0975	-0.00398935	0.0539917	0.471795	0.972615
2810030D12Rik	1.9472	-0.0104648	0.0269875	-0.386844	0.698872	0.997416	1.94567	-0.0101652	0.01916	-0.540791	0.588651	0.998863	1.65617	-0.0204415	0.022552	-0.89022	0.373348	0.996631	1.60715	-0.0480236	0.0335489	-1.44575	0.148248	NA	1.68203	-0.00628388	0.0544597	0.117731	0.972615
2810032G03Rik	119.121	0.0190611	0.0674668	0.282738	0.777377	0.997416	116.716	-0.0168167	0.0608365	-0.276104	0.782469	0.998863	118.165	-0.0130272	0.0651528	-0.199846	0.841601	0.996631	117.999	-0.11672	0.077767	-1.50079	0.133409	0.638541	104.521	-0.00410243	0.054092	0.345635	0.972615
2810039B14Rik	57.0838	0.0668184	0.0673398	0.992871	0.320773	0.997416	54.6192	0.00400895	0.0606064	0.0661346	0.947271	0.998863	53.0261	-0.0391758	0.0648841	-0.603775	0.545993	0.996631	56.5764	-0.0124481	0.0835264	-0.148837	0.881682	0.977812	50.211	-0.00388093	0.0539772	0.475222	0.972615
2810047C21Rik1	0.388305	0.00309614	0.0105851	0.298152	0.765587	0.997416	0.268168	-0.000290117	0.00720271	-0.0402788	0.967871	0.998863	0.115608	-0.00148981	0.00554644	-0.268606	0.788233	0.996631	0.215929	-0.00244517	0.0112953	-0.216476	0.828617	NA	0.292495	9.90764e-06	0.0540524	0.923798	NA
2810049E08Rik	38.1218	0.0152627	0.065915	0.23155	0.816888	0.997416	38.0678	-0.00319157	0.0567335	-0.056308	0.955096	0.998863	36.1947	-0.045543	0.0604828	-0.751531	0.452333	0.996631	40.2199	0.00507031	0.0839231	0.0603785	0.951854	0.991637	38.0292	-0.000971831	0.0537896	0.860218	0.97391
2810402E24Rik	24.2011	0.0569782	0.0623335	0.912364	0.361577	0.997416	24.1223	0.0366967	0.0525411	0.697432	0.485532	0.998863	23.9579	0.0335108	0.0590433	0.56641	0.571115	0.996631	24.2787	0.0225644	0.0789546	0.284302	0.776179	0.958709	23.7213	0.00166029	0.0537254	0.794162	0.972615
2810403D21Rik	35.0999	-0.0479896	0.0649147	-0.735979	0.461744	0.997416	37.4607	-0.00304443	0.0551215	-0.0551519	0.956017	0.998863	36.9126	-0.0125537	0.0597564	-0.209149	0.834332	0.996631	40.3796	0.0355684	0.0827234	0.428161	0.668534	0.932105	35.8894	-0.0019025	0.0538202	0.731663	0.972615
2810404F17Rik	0	NA	NA	NA	NA	NA	0	NA	NA	NA	NA	NA	0	NA	NA	NA	NA	NA	0	NA	NA	NA	NA	NA	0	NA	NA	NA	NA
2810404M03Rik	5.28956	-0.01338	0.0386078	-0.351365	0.725315	0.997416	5.70098	0.00288524	0.0317678	0.0918996	0.926778	0.998863	5.0524	-0.0276148	0.0354707	-0.786911	0.431334	0.996631	6.04854	0.0027574	0.0536657	0.0520918	0.958456	0.991903	5.96757	0.000273343	0.0537228	0.964044	0.991541
2810405F15Rik	0	NA	NA	NA	NA	NA	0	NA	NA	NA	NA	NA	0	NA	NA	NA	NA	NA	0	NA	NA	NA	NA	NA	0	NA	NA	NA	NA
2810405F17Rik	5.62775	-0.0325708	0.0351328	-0.912017	0.36176	0.997416	5.56957	-0.0331112	0.0275074	-1.20772	0.227153	0.998863	6.24744	-0.0187558	0.0360899	-0.515489	0.606211	0.996631	5.62667	-0.0734232	0.0493568	-1.49395	0.135189	0.641357	5.92654	-0.00324706	0.0540662	0.398169	0.972615
2810407A14Rik	14.8503	-0.033816	0.0545045	-0.622103	0.533874	0.997416	14.8105	-0.0381447	0.0456635	-0.838301	0.401862	0.998863	13.9716	-0.0753524	0.0515715	-1.46145	0.143891	0.996631	13.6849	-0.158885	0.0702194	-2.27606	0.0228422	0.36822	14.3975	-0.00939778	0.0547541	0.206087	0.972615
2810408A11Rik	1.74931	0.0419699	0.0266163	1.57769	0.114636	0.997416	1.29596	0.00593517	0.01529	0.397015	0.691356	0.998863	1.1993	0.00965812	0.0196869	0.485123	0.627589	0.996631	1.24676	0.0093155	0.0286488	0.324918	0.745243	NA	0.787535	-0.0029529	0.0540999	0.32115	0.972615
2810408I11Rik	1.26488	-0.0381107	0.0210377	-1.7488	0.0803257	0.997416	1.78909	-0.0141318	0.0193482	-0.728439	0.466345	0.998863	1.90133	-0.0119142	0.0234162	-0.504385	0.613991	0.996631	1.54177	-0.0529235	0.0326962	-1.63876	0.101264	NA	1.91364	-0.00207503	0.0539857	0.583048	0.972615
2810410L24Rik	112.316	0.105745	0.0621807	1.7127	0.086767	0.997416	97.6818	-0.00994664	0.0599635	-0.165694	0.868398	0.998863	98.701	-0.00308339	0.0609212	-0.0505428	0.95969	0.996631	108.584	0.0707049	0.0836325	0.844791	0.398227	0.83712	104.554	0.000895495	0.0538955	0.839161	0.973204
2810414N06Rik	14.9815	-0.0165225	0.0441976	-0.380634	0.703475	0.997416	12.9065	-0.0461599	0.0316954	-1.46858	0.141946	0.998863	15.277	-0.0168672	0.0425269	-0.404289	0.686	0.996631	13.4845	-0.1103	0.060231	-1.87155	0.0612685	0.514021	15.3339	-0.00265622	0.0538968	0.610265	0.972615
2810425M01Rik	0.261605	-0.000735622	0.0100432	-0.073246	0.94161	0.997416	0.327918	0.0014968	0.00907508	0.160585	0.872421	0.998863	0.120089	-0.00165154	0.00583919	-0.282838	0.777301	0.996631	0.261093	-0.000806085	0.0133121	-0.0605528	0.951715	NA	0.275055	0.000187836	0.0540354	0.886071	NA
2810428J06Rik	9.48968	0.035828	0.0502828	0.713938	0.475266	0.997416	8.27891	-0.0151833	0.0363548	-0.416383	0.67713	0.998863	9.89182	0.037894	0.0455484	0.835589	0.403386	0.996631	9.76841	0.0269571	0.0683899	0.39498	0.692858	0.93941	9.7164	0.00530454	0.053774	0.525393	0.972615
2810429I04Rik	57.9757	-0.0278534	0.0670919	-0.41624	0.677234	0.997416	62.2794	0.0276585	0.0587528	0.473385	0.635938	0.998863	60.2078	-0.0147096	0.063974	-0.231009	0.817308	0.996631	62.8777	-0.0120039	0.0840246	-0.143166	0.886159	0.979007	61.7904	1.54045e-05	0.0538317	0.999858	0.999997
2810430I11Rik	0.790303	-0.0139407	0.0161425	-0.865262	0.386895	0.997416	0.753201	-0.0137456	0.0121973	-1.21566	0.224113	0.998863	0.765616	-0.0125188	0.0140528	-0.882525	0.377493	0.996631	0.68229	-0.0304092	0.0211597	-1.43097	0.152438	NA	0.756026	-0.00306043	0.0541369	0.215895	NA
2810432F15Rik	0	NA	NA	NA	NA	NA	0	NA	NA	NA	NA	NA	0	NA	NA	NA	NA	NA	0	NA	NA	NA	NA	NA	0	NA	NA	NA	NA
2810433D01Rik	1.38796	-0.0134918	0.0227013	-0.590262	0.555015	0.997416	1.24023	-0.016073	0.016697	-0.948691	0.342778	0.998863	1.60544	-0.00449875	0.0212512	-0.212386	0.831806	0.996631	1.19866	-0.0434274	0.0299335	-1.44797	0.147626	NA	1.26644	-0.00366727	0.0541435	0.279743	0.972615
2810442N19Rik	0	NA	NA	NA	NA	NA	0	NA	NA	NA	NA	NA	0	NA	NA	NA	NA	NA	0	NA	NA	NA	NA	NA	0	NA	NA	NA	NA
2810454H06Rik	4.55465	0.0267957	0.0356834	0.755516	0.449939	0.997416	5.20612	0.0400715	0.0288633	1.39855	0.161948	0.998863	4.69421	0.0259284	0.0347195	0.754548	0.45052	0.996631	4.56991	0.0283241	0.0520014	0.543425	0.586837	0.910454	4.38113	0.00212016	0.0538703	0.682373	0.972615
2810455O05Rik	61.5432	-0.0152928	0.0672624	-0.227572	0.819979	0.997416	59.4728	-0.0734681	0.0608113	-1.20829	0.226935	0.998863	61.5222	-0.0387173	0.0653506	-0.59271	0.553375	0.996631	64.9083	-0.0390953	0.0815123	-0.479808	0.631364	0.922682	61.1372	-0.0197265	0.055489	0.275601	0.972615
2810459M11Rik	118.703	-0.0594245	0.0672776	-0.883752	0.37683	0.997416	121.187	-0.0497382	0.0609198	-0.816579	0.414169	0.998863	116.228	-0.124855	0.065384	-1.9104	0.0560819	0.996631	124.202	-0.12905	0.0812512	-1.59025	0.111779	0.614629	124.581	-0.0174148	0.0537578	0.363563	0.972615
2810468N07Rik	171.582	-0.0535244	0.066936	-0.799406	0.424055	0.997416	180.775	0.00407023	0.060788	0.0669747	0.946602	0.998863	173.469	-0.0709834	0.0650672	-1.09138	0.275104	0.996631	188.286	-0.0139793	0.0810107	-0.172555	0.863001	0.973378	170.918	-0.00166749	0.0539347	0.686834	0.972615
2810471M01Rik	2.27353	-0.0262785	0.0234992	-1.14904	0.250539	0.997416	3.42247	0.00704056	0.0197567	0.375248	0.707476	0.998863	2.3736	-0.0260503	0.0228561	-1.18609	0.235585	0.996631	2.62426	-0.0297388	0.0352259	-0.87404	0.382096	NA	2.16303	-0.00506065	0.0543519	0.0590957	0.972615
2900002M20Rik	0	NA	NA	NA	NA	NA	0	NA	NA	NA	NA	NA	0	NA	NA	NA	NA	NA	0	NA	NA	NA	NA	NA	0	NA	NA	NA	NA
2900005J15Rik	36.2278	0.145718	0.0617798	2.36979	0.0177982	0.997416	32.8952	0.0690435	0.053712	1.28493	0.198816	0.998863	30.8733	0.0311393	0.0609154	0.509259	0.610571	0.996631	30.7949	-0.0153497	0.0823256	-0.185957	0.852478	0.971919	34.8908	0.0313792	0.0657679	0.0383449	0.933158
2900009J06Rik	18.5936	0.00164406	0.0567978	0.0289311	0.97692	0.997416	19.2125	0.0069011	0.0490421	0.141048	0.887832	0.998863	16.7122	-0.0669465	0.0527721	-1.26114	0.207258	0.996631	18.6412	-0.0605004	0.0759723	-0.79812	0.424801	0.849955	18.3716	-0.00906722	0.0540377	0.397166	0.972615
2900011O08Rik	511.433	-0.0761266	0.0674308	-1.12755	0.259511	0.997416	538.811	-0.0283768	0.0594641	-0.477425	0.633059	0.998863	612.159	0.11876	0.0653212	1.82431	0.0681056	0.996631	606.444	0.0983636	0.076817	1.28075	0.200281	0.719368	498.551	-0.00204817	0.0539962	0.567172	0.972615
2900018N21Rik	0	NA	NA	NA	NA	NA	0	NA	NA	NA	NA	NA	0	NA	NA	NA	NA	NA	0	NA	NA	NA	NA	NA	0	NA	NA	NA	NA
2900022M07Rik	0	NA	NA	NA	NA	NA	0	NA	NA	NA	NA	NA	0	NA	NA	NA	NA	NA	0	NA	NA	NA	NA	NA	0	NA	NA	NA	NA
2900024D18Rik	0	NA	NA	NA	NA	NA	0	NA	NA	NA	NA	NA	0	NA	NA	NA	NA	NA	0	NA	NA	NA	NA	NA	0	NA	NA	NA	NA
2900026A02Rik	318.805	0.0428991	0.0637929	0.672263	0.501416	0.997416	326.925	0.0611235	0.0600712	1.01702	0.309144	0.998863	320.843	0.0235836	0.0631682	0.372997	0.709151	0.996631	350.213	0.113303	0.0742479	1.52553	0.127126	0.630449	321.234	-0.000931143	0.0497363	0.965412	0.992253
2900027M19Rik	0	NA	NA	NA	NA	NA	0	NA	NA	NA	NA	NA	0	NA	NA	NA	NA	NA	0	NA	NA	NA	NA	NA	0	NA	NA	NA	NA
2900035J10Rik	0	NA	NA	NA	NA	NA	0	NA	NA	NA	NA	NA	0	NA	NA	NA	NA	NA	0	NA	NA	NA	NA	NA	0	NA	NA	NA	NA
2900037B21Rik	0	NA	NA	NA	NA	NA	0	NA	NA	NA	NA	NA	0	NA	NA	NA	NA	NA	0	NA	NA	NA	NA	NA	0	NA	NA	NA	NA
2900041M22Rik	4.82891	-0.00742375	0.0352101	-0.209499	0.834059	0.997416	5.53924	0.0134053	0.0285475	0.46911	0.638991	0.998863	4.98349	-0.00688331	0.0360258	-0.190207	0.849147	0.996631	5.15662	-0.0103442	0.0528884	-0.194561	0.845737	0.970302	4.23991	-0.00579025	0.0543058	0.233231	0.972615
2900042G08Rik	0	NA	NA	NA	NA	NA	0	NA	NA	NA	NA	NA	0	NA	NA	NA	NA	NA	0	NA	NA	NA	NA	NA	0	NA	NA	NA	NA
2900042K21Rik	0	NA	NA	NA	NA	NA	0	NA	NA	NA	NA	NA	0	NA	NA	NA	NA	NA	0	NA	NA	NA	NA	NA	0	NA	NA	NA	NA
2900045O20Rik	9.19852	-0.0944774	0.0393087	-2.42827	0.015171	0.997416	9.88641	-0.0698512	0.0338739	-2.09491	0.0361788	0.998863	9.57762	-0.0935131	0.0396816	-2.37807	0.0174035	0.996631	11.5648	-0.0841	0.0633144	-1.34862	0.177459	0.694246	9.68318	-0.013667	0.0564419	0.0078714	0.526045
2900052L18Rik	30.9557	0.0759633	0.0579444	1.32039	0.186706	0.997416	28.8113	0.0297239	0.0504463	0.589405	0.555589	0.998863	30.3446	0.0560668	0.0573276	0.983165	0.325526	0.996631	29.8704	0.0274328	0.0801923	0.34275	0.731786	0.947606	29.08	0.00126304	0.0537703	0.811197	0.972615
2900052N01Rik	495.359	0.0156165	0.0656527	0.237822	0.812019	0.997416	517.778	0.0632858	0.0603902	1.04789	0.294687	0.998863	530.115	0.0888164	0.0636435	1.39611	0.162681	0.996631	581.072	0.180134	0.0817754	2.20215	0.0276546	0.395149	481.257	-0.000830407	0.0539437	0.81049	0.972615
2900060B14Rik	0	NA	NA	NA	NA	NA	0	NA	NA	NA	NA	NA	0	NA	NA	NA	NA	NA	0	NA	NA	NA	NA	NA	0	NA	NA	NA	NA
2900060N12Rik	38.9658	0.0096405	0.0650167	0.148307	0.882101	0.997416	38.6551	-0.00935537	0.0541402	-0.172842	0.862775	0.998863	35.6793	-0.0847981	0.0605756	-1.39804	0.162101	0.996631	37.0296	-0.129957	0.0822138	-1.5806	0.113969	0.614754	35.308	-0.00524373	0.0541536	0.349999	0.972615
2900064F13Rik	130.698	0.0613696	0.0674674	0.909545	0.363063	0.997416	135.631	0.0790424	0.0592399	1.33271	0.182628	0.998863	119.703	-0.0459457	0.0606989	-0.754365	0.45063	0.996631	119.895	-0.169496	0.0834681	-2.02807	0.042553	0.460014	122.875	-0.0156211	0.054497	0.334357	0.972615
2900064K03Rik	0	NA	NA	NA	NA	NA	0	NA	NA	NA	NA	NA	0	NA	NA	NA	NA	NA	0	NA	NA	NA	NA	NA	0	NA	NA	NA	NA
2900069G24Rik	0	NA	NA	NA	NA	NA	0	NA	NA	NA	NA	NA	0	NA	NA	NA	NA	NA	0	NA	NA	NA	NA	NA	0	NA	NA	NA	NA
2900072N19Rik	0	NA	NA	NA	NA	NA	0	NA	NA	NA	NA	NA	0	NA	NA	NA	NA	NA	0	NA	NA	NA	NA	NA	0	NA	NA	NA	NA
2900076A07Rik	103.783	0.099231	0.0674366	1.47385	0.140523	0.997416	103.064	0.0736081	0.0607275	1.21268	0.225253	0.998863	101.299	0.0491884	0.0653212	0.753424	0.451195	0.996631	106.067	0.0533023	0.082661	0.645622	0.518524	0.885387	105.374	0.0293178	0.060676	0.149266	0.972615
2900076G11Rik	0.463842	0.013807	0.0128835	1.05543	0.291228	0.997416	0.43322	0.00837614	0.00946827	0.881731	0.377922	0.998863	0.266799	0.00222833	0.00835061	0.275559	0.782887	0.996631	0.425035	0.0143603	0.0164796	0.77032	0.44111	NA	0.827259	0.00229022	0.054112	0.131816	0.972615
2900078I11Rik	0	NA	NA	NA	NA	NA	0	NA	NA	NA	NA	NA	0	NA	NA	NA	NA	NA	0	NA	NA	NA	NA	NA	0	NA	NA	NA	NA
2900079G21Rik	19.8457	-0.00795359	0.0576866	-0.13713	0.890928	0.997416	18.9852	-0.0403776	0.0486819	-0.824895	0.409431	0.998863	21.9131	0.0388453	0.0545511	0.709651	0.477921	0.996631	21.876	0.00717082	0.0772836	0.0927612	0.926093	0.986003	21.7571	0.00151005	0.0538403	0.775975	0.972615
2900089D17Rik	7.49718	-0.0296533	0.0389997	-0.753519	0.451138	0.997416	7.61839	-0.026838	0.0338483	-0.787285	0.431115	0.998863	6.75327	-0.0539866	0.0353168	-1.50478	0.132381	0.996631	8.40929	-0.0385869	0.0645234	-0.596722	0.550693	0.897782	8.55071	-0.00301352	0.0537852	0.638127	0.972615
2900092C05Rik	9.89272	0.0535166	0.0464438	1.15961	0.246207	0.997416	8.91047	0.0111794	0.036471	0.30742	0.758524	0.998863	10.6754	0.0521641	0.0398306	1.32902	0.183841	0.996631	9.51138	0.0332273	0.0657222	0.505196	0.613421	0.91851	9.80033	0.00453974	0.0539386	0.484863	0.972615
2900092N22Rik	0	NA	NA	NA	NA	NA	0	NA	NA	NA	NA	NA	0	NA	NA	NA	NA	NA	0	NA	NA	NA	NA	NA	0	NA	NA	NA	NA
2900092O11Rik	0	NA	NA	NA	NA	NA	0	NA	NA	NA	NA	NA	0	NA	NA	NA	NA	NA	0	NA	NA	NA	NA	NA	0	NA	NA	NA	NA
2900093K20Rik	0	NA	NA	NA	NA	NA	0	NA	NA	NA	NA	NA	0	NA	NA	NA	NA	NA	0	NA	NA	NA	NA	NA	0	NA	NA	NA	NA
2900097C17Rik	4947.85	0.012809	0.0528628	0.242314	0.808537	0.997416	5008.39	0.0109251	0.0558612	0.195585	0.844935	0.998863	5046.32	0.0113081	0.0548212	0.20628	0.836572	0.996631	5293.08	0.0205198	0.0685092	0.299523	0.764541	0.954397	5045.11	-0.010987	0.0458046	0.677867	0.972615
3000002C10Rik	26.5762	-0.0245034	0.063208	-0.387634	0.698287	0.997416	26.2626	-0.0412921	0.0518571	-0.797925	0.424914	0.998863	24.4507	-0.103184	0.0600786	-1.71223	0.0868543	0.996631	28.5063	-0.0306299	0.0827761	-0.370125	0.711289	0.943622	26.3293	-0.00369808	0.0538609	0.564608	0.972615
3010001F23Rik	105.47	0.0539301	0.0673617	0.798881	0.424359	0.997416	101.585	-0.00318016	0.0590496	-0.0536653	0.957202	0.998863	104.458	0.0182525	0.0620598	0.293113	0.769436	0.996631	108.98	0.021474	0.0840485	0.254836	0.79885	0.962338	103.522	-5.73434e-05	0.0538826	0.986204	0.997722
3010003L21Rik	0.105481	0.00132233	0.00589144	0.224449	0.822408	0.997416	0	NA	NA	NA	NA	NA	0	NA	NA	NA	NA	NA	0	NA	NA	NA	NA	NA	0.0444727	0.000477957	0.0540584	0.868811	NA
3100002H09Rik	0	NA	NA	NA	NA	NA	0	NA	NA	NA	NA	NA	0	NA	NA	NA	NA	NA	0	NA	NA	NA	NA	NA	0	NA	NA	NA	NA
3100003L05Rik	2.75686	-0.00698364	0.0271314	-0.253293	0.800042	0.997416	2.81549	-0.00678506	0.0224943	-0.299138	0.764835	0.998863	2.51373	-0.0201195	0.0256217	-0.770431	0.441044	0.996631	2.77477	-0.0201117	0.037018	-0.5408	0.588645	NA	3.33565	0.00158354	0.0539291	0.707352	0.972615
3110001I22Rik	0	NA	NA	NA	NA	NA	0	NA	NA	NA	NA	NA	0	NA	NA	NA	NA	NA	0	NA	NA	NA	NA	NA	0	NA	NA	NA	NA
3110004A20Rik	0.277613	-0.00231151	0.00877508	-0.252627	0.800556	0.997416	0.161414	-0.0019021	0.00481451	-0.38743	0.698438	0.998863	0.152539	-0.00223098	0.00554644	-0.394803	0.692988	0.996631	0.182092	-0.00408921	0.00919746	-0.437004	0.662109	NA	0.206188	-0.000610897	0.0540615	0.688271	NA
3110009E18Rik	19.4288	0.0716995	0.0607365	1.17914	0.238343	0.997416	17.3803	-0.0078739	0.0492149	-0.159229	0.873488	0.998863	18.8502	0.0308845	0.0568477	0.543131	0.58704	0.996631	17.8104	-0.036196	0.0747831	-0.482627	0.62936	0.922173	18.6148	0.00494733	0.0531334	0.662806	0.972615
3110009F21Rik	0	NA	NA	NA	NA	NA	0	NA	NA	NA	NA	NA	0.148111	0.00283443	0.00711186	0.392718	0.694528	0.996631	0.0588615	0.000843235	0.00915182	0.0921384	0.926588	NA	0.0679087	0.00054091	0.0540592	0.868811	NA
3110009M11Rik	0.586267	-0.0176766	0.0152992	-1.16094	0.245667	0.997416	0.773952	-0.00697188	0.0133384	-0.542618	0.587393	0.998863	0.779424	-0.00688618	0.0154543	-0.439026	0.660642	0.996631	0.82701	-0.0074499	0.0240608	-0.301533	0.763008	NA	0.82933	-0.000535371	0.0539759	0.862753	0.974334
3110018I06Rik	0	NA	NA	NA	NA	NA	0	NA	NA	NA	NA	NA	0	NA	NA	NA	NA	NA	0	NA	NA	NA	NA	NA	0	NA	NA	NA	NA
3110021N24Rik	16.2731	0.0662814	0.0509206	1.30728	0.191118	0.997416	13.8077	-0.0057952	0.0428965	-0.134597	0.892931	0.998863	13.9548	-0.00318492	0.0491121	-0.0645519	0.948531	0.996631	15.3088	0.0273782	0.0733948	0.3717	0.710116	0.943333	14.8031	0.0018728	0.0534851	0.817784	0.972615
3110031N09Rik	0	NA	NA	NA	NA	NA	0	NA	NA	NA	NA	NA	0.113848	0.000569009	0.00554644	0.10259	0.918288	0.996631	0	NA	NA	NA	NA	NA	0	NA	NA	NA	NA
3110039I08Rik	1206.28	0.0429662	0.0647479	0.663843	0.506791	0.997416	1171.07	-0.0255165	0.0596325	-0.427846	0.668764	0.998863	1167.6	-0.0396378	0.0641348	-0.617698	0.536775	0.996631	1219.28	-0.0541025	0.0783505	-0.690499	0.489881	0.874449	1127.3	-0.00101122	0.0539679	0.741716	0.972615
3110039M20Rik	117.93	-0.0143928	0.0666145	-0.216187	0.828842	0.997416	117.727	-0.0296299	0.0607521	-0.487409	0.625969	0.998863	116.893	-0.0486665	0.0653393	-0.744506	0.45657	0.996631	120.118	-0.111267	0.08022	-1.38731	0.165346	0.681983	117.148	-0.00129615	0.0538971	0.762384	0.972615
3110040N11Rik	66.3504	0.0610383	0.0672246	0.907402	0.364194	0.997416	63.1494	-0.0249405	0.0605429	-0.412017	0.680327	0.998863	67.474	0.0512853	0.0654388	0.783676	0.433231	0.996631	70.8412	0.0784619	0.0822458	0.95325	0.340463	0.810857	62.0491	-0.0244475	0.0582663	0.187219	0.972615
3110043J17Rik	0.16053	0.00252159	0.00672404	0.372765	0.709323	0.997416	0.44369	0.014945	0.00964944	1.49115	0.135921	0.998863	0.227012	0.00483665	0.00803783	0.558186	0.576717	0.996631	0.408895	0.0211955	0.0160399	1.24065	0.214734	NA	0.295164	0.000907339	0.0540671	0.529345	NA
3110045C21Rik	4.23513	0.0165718	0.0317611	0.527153	0.598087	0.997416	5.04419	0.0514869	0.0316949	1.62603	0.103942	0.998863	4.50146	0.0364182	0.0355813	1.02295	0.306332	0.996631	4.2158	0.0239845	0.0503125	0.471977	0.636943	0.924194	4.93271	0.00738291	0.0545027	0.194626	0.972615
3110053B16Rik	12.5403	-0.00916174	0.0480901	-0.189805	0.849462	0.997416	13.8481	0.0110269	0.0414929	0.268803	0.788081	0.998863	12.6535	-0.0289734	0.0495186	-0.587982	0.556544	0.996631	14.5094	0.0250146	0.0700282	0.358663	0.719847	0.945312	11.3024	-0.0100512	0.0550284	0.139611	0.972615
3110056K07Rik	349.431	-0.005784	0.0666961	-0.0867306	0.930886	0.997416	341.513	-0.0730063	0.055636	-1.31193	0.189545	0.998863	329.501	-0.136994	0.0627506	-2.18099	0.0291842	0.996631	338.004	-0.234728	0.0717133	-3.27295	0.00106432	0.0985475	313.292	-0.00306284	0.0540519	0.424303	0.972615
3110062G12Rik	0	NA	NA	NA	NA	NA	0	NA	NA	NA	NA	NA	0	NA	NA	NA	NA	NA	0	NA	NA	NA	NA	NA	0	NA	NA	NA	NA
3110067C02Rik	2.56596	0.0334154	0.0288099	1.15555	0.247866	0.997416	2.62028	0.02328	0.0225106	1.03734	0.299576	0.998863	1.85671	-0.000518022	0.0206033	-0.0244688	0.980479	0.997031	2.26169	0.013945	0.0369631	0.37388	0.708494	NA	1.43037	-0.00494226	0.054285	0.166729	0.972615
3110070M22Rik	1.66947	-0.00599399	0.0225594	-0.261647	0.793594	0.997416	1.30041	-0.0134835	0.0134241	-1.00376	0.315493	0.998863	1.46532	-0.0132363	0.0189429	-0.681897	0.495304	0.996631	1.58784	-0.0189741	0.0292367	-0.642808	0.520349	NA	1.63916	-0.001044	0.0540157	0.679121	0.972615
3110080E11Rik	0	NA	NA	NA	NA	NA	0	NA	NA	NA	NA	NA	0	NA	NA	NA	NA	NA	0	NA	NA	NA	NA	NA	0	NA	NA	NA	NA
3110080O07Rik	0	NA	NA	NA	NA	NA	0	NA	NA	NA	NA	NA	0	NA	NA	NA	NA	NA	0	NA	NA	NA	NA	NA	0	NA	NA	NA	NA
3110082I17Rik	89.2242	-0.0424381	0.0674675	-0.62988	0.528773	0.997416	84.9311	-0.115015	0.0602294	-1.91243	0.0558208	0.998863	88.6044	-0.0592796	0.0633675	-0.935479	0.349542	0.996631	96.6986	-0.0310516	0.0830456	-0.374592	0.707964	0.943333	88.5627	-0.0443241	0.0756778	0.0505197	0.972615
3110082J24Rik	2.93837	-0.0155684	0.028902	-0.535671	0.592186	0.997416	2.40292	-0.0362051	0.0202257	-1.84607	0.0648816	0.998863	3.92596	0.0239135	0.0315016	0.763924	0.444912	0.996631	3.43897	-0.0110967	0.0418257	-0.268375	0.788411	0.960002	3.89485	0.00209949	0.0539161	0.650101	0.972615
3110083C13Rik	7.2793	0.0577434	0.0365015	1.63489	0.102071	0.997416	6.80721	0.0295137	0.0275445	1.10364	0.269748	0.998863	6.65476	0.0425568	0.036373	1.19682	0.231376	0.996631	6.70641	0.062342	0.0560849	1.12106	0.262262	0.767088	6.15677	0.00256018	0.0539738	0.556172	0.972615
3110099E03Rik	1.63789	-0.0131022	0.022951	-0.562942	0.573474	0.997416	2.41961	0.019121	0.0207094	0.909629	0.363018	0.998863	2.21802	0.0130595	0.0244295	0.529453	0.596491	0.996631	1.82755	-0.0151858	0.0369943	-0.404937	0.685524	NA	2.47398	0.00212938	0.0540278	0.50326	0.972615
3200001D21Rik	0	NA	NA	NA	NA	NA	0	NA	NA	NA	NA	NA	0	NA	NA	NA	NA	NA	0	NA	NA	NA	NA	NA	0	NA	NA	NA	NA
3222401L13Rik	0	NA	NA	NA	NA	NA	0	NA	NA	NA	NA	NA	0	NA	NA	NA	NA	NA	0	NA	NA	NA	NA	NA	0	NA	NA	NA	NA
3300002A11Rik	0	NA	NA	NA	NA	NA	0	NA	NA	NA	NA	NA	0	NA	NA	NA	NA	NA	0	NA	NA	NA	NA	NA	0	NA	NA	NA	NA
3300002I08Rik	7.6536	-0.0142803	0.0424383	-0.337425	0.735796	0.997416	10.3471	0.0766095	0.040762	1.89874	0.0575993	0.998863	9.07008	0.0331636	0.0445971	0.751768	0.452191	0.996631	9.61812	0.0508746	0.0641392	0.800077	0.423666	0.848837	9.37636	0.00564238	0.0539884	0.437361	0.972615
3300002P13Rik	161.334	-0.055591	0.0666733	-0.832186	0.405304	0.997416	159.716	-0.0849036	0.0605373	-1.39801	0.162109	0.998863	164.194	-0.0845193	0.064945	-1.30111	0.193221	0.996631	179.699	-0.0123855	0.0811036	-0.15263	0.87869	0.977242	162.754	-0.0551759	0.0894443	0.0343993	0.912844
3300005D01Rik	0.0618305	-0.000689602	0.00589144	-0.117052	0.906819	0.997416	0.128653	-5.56e-05	0.00513993	-0.0108239	0.991364	0.998863	0.101856	-0.000172164	0.00554644	-0.0310404	0.975237	0.996631	0.162734	-0.000492875	0.010422	-0.0472917	0.962281	NA	0.300586	0.0016383	0.0540711	0.447363	NA
3425401B19Rik	1.74851	0.0132534	0.0220058	0.602956	0.546538	0.997416	1.09072	-0.0130392	0.0153615	-0.835956	0.40318	0.998863	1.91596	0.0132028	0.0212634	0.635277	0.525248	0.996631	1.48489	0.00010167	0.0309658	0.00322902	0.997424	NA	0.961445	-0.00485328	0.0543136	0.0841489	0.972615
3632454L22Rik	26.3249	0.0490282	0.0637917	0.767976	0.442502	0.997416	26.8775	0.0402256	0.0529541	0.760964	0.446679	0.998863	28.8848	0.0789222	0.0591096	1.34297	0.179282	0.996631	27.7276	0.052142	0.0805331	0.645883	0.518355	0.885387	25.2448	-0.000140812	0.0537003	0.98028	0.996648
3732407C23Rik	0.428436	0.00126629	0.0125376	0.098306	0.921689	0.997416	0.626975	0.00850584	0.0104022	0.791782	0.428488	0.998863	0.271025	-0.00292024	0.00920136	-0.31048	0.756196	0.996631	0.36985	-0.000910284	0.0156685	-0.0543788	0.956633	NA	0.348442	-2.69597e-05	0.0540451	0.989697	NA
3830403N18Rik	1.31305	0.0103926	0.0211328	0.498466	0.618156	0.997416	1.00894	-0.00311999	0.0147572	-0.210295	0.833438	0.998863	1.26318	0.0070976	0.0177706	0.400629	0.688694	0.996631	1.36531	0.0151599	0.030245	0.501625	0.615931	NA	1.30943	0.00246105	0.0540326	0.478825	0.972615
3830406C13Rik	290.018	0.0368809	0.0639592	0.576714	0.564132	0.997416	293.611	0.0397449	0.0573054	0.693477	0.48801	0.998863	295.426	0.0375205	0.0614273	0.610678	0.541413	0.996631	299.493	-0.0184858	0.0729576	-0.253317	0.800024	0.962492	274.923	-0.00119293	0.0539341	0.752605	0.972615
3830408C21Rik	13.376	-0.0297669	0.0555558	-0.532798	0.594174	0.997416	14.721	0.0131155	0.0470217	0.278134	0.78091	0.998863	13.9011	-0.0128464	0.0493056	-0.25883	0.795766	0.996631	14.7597	-0.0104071	0.0741192	-0.139754	0.888855	0.980029	14.6616	0.000942143	0.053752	0.873719	0.975334
3830417A13Rik	0	NA	NA	NA	NA	NA	0	NA	NA	NA	NA	NA	0.0554285	0.000569009	0.00554644	0.10259	0.918288	0.996631	0	NA	NA	NA	NA	NA	0	NA	NA	NA	NA
3830422I06Rik	1.22661	-0.00231387	0.0179219	-0.126449	0.899377	0.997416	1.48728	0.00328919	0.0163086	0.203963	0.838383	0.998863	1.2651	-0.00150627	0.0175405	-0.0841801	0.932913	0.996631	0.976974	-0.0266073	0.0238289	-1.14077	0.253965	NA	1.26117	-0.000198901	0.0540251	0.919496	0.981785
3830432H09Rik	0.275884	-0.00885654	0.00893754	-0.921617	0.356728	0.997416	0.360326	-0.00789612	0.00846419	-0.885497	0.375889	0.998863	0.688599	0.00261053	0.0140775	0.17679	0.859673	0.996631	0.72911	0.00294474	0.022424	0.1281	0.898069	NA	0.587644	-0.00051745	0.05404	0.689589	NA
3930402G23Rik	0.912656	0.0103741	0.0166233	0.625731	0.531492	0.997416	1.16338	0.019895	0.0160753	1.25304	0.210192	0.998863	0.760729	0.00686061	0.0155676	0.425641	0.670369	0.996631	0.572461	-0.00673718	0.0209513	-0.301227	0.763241	NA	1.05789	0.00603643	0.0544462	0.0991071	0.972615
4430402I18Rik	45.0347	-0.0177577	0.0649926	-0.274477	0.783718	0.997416	41.8059	-0.0869409	0.0561069	-1.55185	0.120698	0.998863	45.0843	-0.0274809	0.0622367	-0.442494	0.658132	0.996631	46.9881	-0.0502513	0.084057	-0.599149	0.549074	0.897309	42.1077	-0.00490129	0.0541119	0.368903	0.972615
4631405J19Rik	0	NA	NA	NA	NA	NA	0	NA	NA	NA	NA	NA	0	NA	NA	NA	NA	NA	0	NA	NA	NA	NA	NA	0	NA	NA	NA	NA
4631405K08Rik	0	NA	NA	NA	NA	NA	0	NA	NA	NA	NA	NA	0.112187	0.00114548	0.00554644	0.206525	0.836381	0.996631	0	NA	NA	NA	NA	NA	0.0679087	0.00054091	0.0540592	0.868811	NA
4632404H12Rik	177.716	0.0616038	0.0634779	0.970833	0.331631	0.997416	177.852	0.0366802	0.0602756	0.608887	0.5426	0.998863	184.873	0.0912607	0.0621534	1.46904	0.141821	0.996631	191.576	0.0966312	0.0759539	1.27211	0.203333	0.724196	179.273	0.00694106	0.0482222	0.752181	0.972615
4632404M16Rik	0	NA	NA	NA	NA	NA	0	NA	NA	NA	NA	NA	0	NA	NA	NA	NA	NA	0	NA	NA	NA	NA	NA	0	NA	NA	NA	NA
4632411P08Rik	8.84124	-0.0161774	0.0480137	-0.338015	0.735352	0.997416	8.51446	-0.0360329	0.0370138	-0.985715	0.324273	0.998863	8.70001	-0.0296045	0.0435286	-0.683038	0.494583	0.996631	9.54579	-0.0176618	0.0631685	-0.280484	0.779106	0.958857	9.21262	-0.00364516	0.0537606	0.605643	0.972615
4632415L05Rik	288.41	0.0533478	0.0661762	0.80648	0.419966	0.997416	296.951	0.0860699	0.0590795	1.45683	0.145162	0.998863	301.611	0.0975214	0.0616694	1.582	0.113649	0.996631	306.162	0.0679591	0.0706225	0.962107	0.335996	0.806928	296.71	0.0160045	0.0522814	0.437699	0.972615
4632418H02Rik	0	NA	NA	NA	NA	NA	0	NA	NA	NA	NA	NA	0	NA	NA	NA	NA	NA	0	NA	NA	NA	NA	NA	0	NA	NA	NA	NA
4632427E13Rik	57.5724	0.0324438	0.0671169	0.483157	0.628984	0.997416	61.7849	0.0700411	0.0566225	1.23887	0.215395	0.998863	57.723	0.0138277	0.0638516	0.216344	0.828719	0.996631	59.7826	0.00687071	0.084119	0.0815639	0.934994	0.987377	61.9275	0.0161434	0.0555139	0.255258	0.972615
4632428C04Rik	9.95308	0.0456058	0.0426894	1.07035	0.284461	0.997416	9.00475	0.00961046	0.0377372	0.255012	0.798714	0.998863	9.47917	0.0253045	0.0432447	0.585687	0.558086	0.996631	9.12467	0.00734609	0.0601849	0.121186	0.903544	0.982176	8.72912	0.000622014	0.0537736	0.913092	0.980663
4632432E15Rik	0.222531	-0.00067907	0.00965148	-0.0703592	0.943908	0.997416	0.114948	-0.00132849	0.00494836	-0.26847	0.788337	0.998863	0.222498	-0.0019217	0.00803734	-0.239097	0.81103	0.996631	0.129938	-0.00314852	0.0096589	-0.325971	0.744446	NA	0.147196	-0.000551774	0.0540603	0.780839	NA
4633401B06Rik	0	NA	NA	NA	NA	NA	0	NA	NA	NA	NA	NA	0	NA	NA	NA	NA	NA	0	NA	NA	NA	NA	NA	0	NA	NA	NA	NA
4731419I09Rik	0	NA	NA	NA	NA	NA	0	NA	NA	NA	NA	NA	0.110857	0.00114548	0.00554644	0.206525	0.836381	0.996631	0	NA	NA	NA	NA	NA	0	NA	NA	NA	NA
4732414G09Rik	2.72484	-0.0448308	0.0307433	-1.43957	0.149989	0.997416	3.13133	-0.0204375	0.0253137	-0.804682	0.421003	0.998863	3.63924	-0.00136626	0.031376	-0.0433295	0.965439	0.996631	3.4596	-0.0279563	0.0471642	-0.592086	0.553793	0.899014	2.9529	-0.00710742	0.0545394	0.144593	0.972615
4732416N19Rik	5.17094	0.0487144	0.0402481	1.20967	0.226407	0.997416	6.13137	0.0679884	0.0337761	2.02237	0.0431383	0.998863	5.93133	0.0645658	0.0380267	1.71452	0.0864333	0.996631	6.28685	0.119529	0.0587984	2.02245	0.0431297	0.461231	5.1583	0.00782254	0.0545083	0.228798	0.972615
4732419C18Rik	7.66336	-0.0594506	0.0445227	-1.33226	0.182774	0.997416	7.34762	-0.0626101	0.03493	-1.79575	0.0725338	0.998863	8.33932	-0.0289104	0.0420457	-0.68397	0.493994	0.996631	10.0005	0.0220604	0.0623629	0.352325	0.724595	0.946148	8.55823	-0.00699821	0.0541907	0.350291	0.972615
4732440D04Rik	0	NA	NA	NA	NA	NA	0	NA	NA	NA	NA	NA	0	NA	NA	NA	NA	NA	0	NA	NA	NA	NA	NA	0	NA	NA	NA	NA
4732463B04Rik	0	NA	NA	NA	NA	NA	0	NA	NA	NA	NA	NA	0	NA	NA	NA	NA	NA	0	NA	NA	NA	NA	NA	0	NA	NA	NA	NA
4732465J04Rik	1.14897	-0.0172687	0.0184583	-0.924131	0.355418	0.997416	0.980834	-0.0211554	0.0130767	-1.72147	0.0851647	0.998863	1.37803	-0.00738404	0.0186269	-0.394747	0.69303	0.996631	1.1388	-0.0361868	0.0260859	-1.42448	0.154307	NA	1.60674	-0.000297534	0.053988	0.913488	0.980829
4732471J01Rik	197.838	-0.0142085	0.0660721	-0.214959	0.829799	0.997416	195.138	-0.0557364	0.0597092	-0.932594	0.351029	0.998863	189.991	-0.11004	0.0636063	-1.72779	0.084026	0.996631	213.314	0.00372349	0.0744409	0.050003	0.96012	0.992237	214.689	0.0169532	0.0537771	0.369872	0.972615
4732487G21Rik	63.7949	0.0513517	0.0671148	0.764422	0.444616	0.997416	58.8895	-0.035556	0.058325	-0.60672	0.544036	0.998863	61.1669	-0.006362	0.0591224	-0.107338	0.914521	0.996631	67.279	0.0575553	0.0841298	0.682607	0.494855	0.876798	60.5409	-0.000706871	0.05386	0.879066	0.975334
4732490B19Rik	0	NA	NA	NA	NA	NA	0	NA	NA	NA	NA	NA	0	NA	NA	NA	NA	NA	0	NA	NA	NA	NA	NA	0.411445	0.000971478	0.0540692	0.435262	NA
4732491K20Rik	23.189	0.0429815	0.0608134	0.705826	0.480296	0.997416	22.3726	0.00671335	0.0484702	0.138123	0.890144	0.998863	24.2496	0.0527876	0.0588135	0.898511	0.368913	0.996631	24.1511	0.0356216	0.0790782	0.449217	0.653275	0.928242	21.8783	-0.0010457	0.0537157	0.864742	0.974583
4732496C06Rik	15.5879	-0.0044701	0.0531641	-0.0850215	0.932244	0.997416	15.3073	-0.00726459	0.0437652	-0.166378	0.86786	0.998863	14.9269	-0.0297403	0.0469061	-0.639816	0.522292	0.996631	15.4716	-0.0520012	0.072669	-0.719576	0.471786	0.868846	16.9936	0.00253542	0.0536171	0.734004	0.972615
4831440D22Rik	0	NA	NA	NA	NA	NA	0	NA	NA	NA	NA	NA	0	NA	NA	NA	NA	NA	0	NA	NA	NA	NA	NA	0	NA	NA	NA	NA
4831440E17Rik	33.7371	0.0152126	0.0637046	0.238318	0.811635	0.997416	33.9471	0.00400741	0.0533892	0.075077	0.940153	0.998863	32.6066	-0.0181856	0.0576055	-0.313908	0.753591	0.996631	34.831	-0.01816	0.0822227	-0.22061	0.825396	0.967756	36.8117	0.0111459	0.0543215	0.350903	0.972615
4833403J16Rik	0.399244	0.000983757	0.00927526	0.105747	0.915783	0.997416	0.460451	0.00325903	0.0086666	0.311881	0.755131	0.998863	0.147776	-0.00223098	0.00554644	-0.387388	0.698469	0.996631	0.433163	0.00344395	0.0172284	0.169702	0.865245	NA	0.483915	0.000818407	0.0540428	0.673724	NA
4833404L02Rik	0	NA	NA	NA	NA	NA	0	NA	NA	NA	NA	NA	0	NA	NA	NA	NA	NA	0	NA	NA	NA	NA	NA	0	NA	NA	NA	NA
4833405L11Rik	0.405455	0.00833043	0.00826686	0.935143	0.349715	0.997416	0.0589166	0.000595821	0.00481451	0.123755	0.901509	0.998863	0.237119	0.00455985	0.00705118	0.5886	0.55613	0.996631	0.0839552	0.000843235	0.00915182	0.0921384	0.926588	NA	0	NA	NA	NA	NA
4833407H14Rik	0	NA	NA	NA	NA	NA	0	NA	NA	NA	NA	NA	0	NA	NA	NA	NA	NA	0	NA	NA	NA	NA	NA	0	NA	NA	NA	NA
4833411C07Rik	2.43578	-0.00284903	0.02927	-0.0954374	0.923967	0.997416	2.40124	-0.00969331	0.0196886	-0.500254	0.616896	0.998863	3.24049	0.0233282	0.0292383	0.800886	0.423197	0.996631	2.59315	-0.008919	0.0404541	-0.218316	0.827183	NA	3.33783	0.00480448	0.0541642	0.315223	0.972615
4833412C05Rik	6.96203	0.0396931	0.0392364	1.01312	0.311001	0.997416	7.07101	0.0403879	0.0353982	1.13796	0.255139	0.998863	6.35275	0.0190706	0.0407768	0.464483	0.642302	0.996631	5.27739	-0.0581307	0.0550601	-1.0474	0.294914	0.785913	5.49838	-0.00426364	0.0539317	0.50508	0.972615
4833412K13Rik	0	NA	NA	NA	NA	NA	0	NA	NA	NA	NA	NA	0	NA	NA	NA	NA	NA	0	NA	NA	NA	NA	NA	0	NA	NA	NA	NA
4833413E03Rik	0.19789	-0.00173872	0.00834686	-0.208308	0.834989	0.997416	0.212653	-0.00032063	0.00757063	-0.0423518	0.966218	0.998863	0.313142	0.0026854	0.0102773	0.257407	0.796864	0.996631	0.128188	-0.0031194	0.00961428	-0.324455	0.745594	NA	0.145305	-0.000555834	0.0540604	0.780839	NA
4833413G10Rik	0	NA	NA	NA	NA	NA	0	NA	NA	NA	NA	NA	0	NA	NA	NA	NA	NA	0	NA	NA	NA	NA	NA	0	NA	NA	NA	NA
4833417C18Rik	1.15647	-0.00532169	0.0177919	-0.294096	0.768684	0.997416	1.09597	-0.00881704	0.014418	-0.61164	0.540776	0.998863	1.70555	0.0138012	0.0219003	0.636192	0.524651	0.996631	1.42027	0.00147546	0.0287221	0.0510479	0.959287	NA	1.72688	0.0017876	0.054044	0.488879	0.972615
4833418N02Rik	23.7624	0.0659588	0.0579347	1.14428	0.252506	0.997416	21.7852	0.00587167	0.0518003	0.113565	0.909583	0.998863	22.4618	0.028914	0.0590041	0.49071	0.623632	0.996631	25.4641	0.116761	0.0817999	1.42919	0.152951	0.664185	19.8622	-0.00864744	0.0544555	0.289071	0.972615
4833418N17Rik	0	NA	NA	NA	NA	NA	0	NA	NA	NA	NA	NA	0	NA	NA	NA	NA	NA	0	NA	NA	NA	NA	NA	0	NA	NA	NA	NA
4833420G17Rik	423.088	0.0726265	0.0609958	1.19094	0.233679	0.997416	409.29	-0.00730469	0.0592547	-0.123254	0.901906	0.998863	410.136	-0.0137471	0.0637052	-0.21568	0.829237	0.996631	442.071	0.0417804	0.0739172	0.56527	0.57189	0.905482	399.448	-0.000881738	0.0539392	0.808405	0.972615
4833421G17Rik	0	NA	NA	NA	NA	NA	0	NA	NA	NA	NA	NA	0	NA	NA	NA	NA	NA	0	NA	NA	NA	NA	NA	0	NA	NA	NA	NA
4833421K07Rik	0	NA	NA	NA	NA	NA	0	NA	NA	NA	NA	NA	0	NA	NA	NA	NA	NA	0	NA	NA	NA	NA	NA	0	NA	NA	NA	NA
4833422C13Rik	353.745	-0.0919828	0.0532844	-1.72683	0.0841974	0.997416	381.239	0.0418098	0.0528406	0.79127	0.428787	0.998863	364.36	-0.0623221	0.057838	-1.07765	0.281192	0.996631	379.783	-0.0882804	0.0642961	-1.37331	0.169657	0.685945	352.953	-0.00143967	0.0539512	0.692607	0.972615
4833422M21Rik	0	NA	NA	NA	NA	NA	0	NA	NA	NA	NA	NA	0	NA	NA	NA	NA	NA	0	NA	NA	NA	NA	NA	0	NA	NA	NA	NA
4833423E24Rik	3.38242	0.0133488	0.0262927	0.506098	0.612788	0.997416	2.18936	-0.0299081	0.0215964	-1.35482	0.175476	0.998863	2.40729	-0.0176814	0.0226944	-0.755811	0.449763	0.996631	2.76692	-0.0293335	0.042549	-0.685498	0.49303	NA	2.78466	-0.00359756	0.0540027	0.472352	0.972615
4833427F10Rik	0.644251	0.00450598	0.0135319	0.323842	0.746058	0.997416	0.466847	-0.00300517	0.0094988	-0.33556	0.737203	0.998863	0.502638	-0.00100023	0.0126783	-0.0759218	0.939481	0.996631	0.512717	-0.00316565	0.0192268	-0.149408	0.881232	NA	0.447009	-0.000909267	0.0540346	0.681824	NA
4833427G06Rik	0	NA	NA	NA	NA	NA	0	NA	NA	NA	NA	NA	0	NA	NA	NA	NA	NA	0	NA	NA	NA	NA	NA	0	NA	NA	NA	NA
4833428L15Rik	0.389009	-0.00832878	0.0104077	-0.734802	0.46246	0.997416	0.781297	0.00358849	0.0130838	0.271831	0.785752	0.998863	0.466324	-0.00978207	0.0109786	-0.865089	0.38699	0.996631	0.67253	-0.00462725	0.0200333	-0.245362	0.806176	NA	0.573078	-0.000731568	0.0540302	0.741131	NA
4833439L19Rik	795.178	-0.00405902	0.0599165	-0.0677537	0.945982	0.997416	822.298	0.042364	0.0506141	0.836976	0.402606	0.998863	834.275	0.04436	0.0607046	0.731091	0.464724	0.996631	842.093	-0.0207204	0.0588327	-0.352194	0.724693	0.946148	755.281	-0.00139266	0.0539713	0.687154	0.972615
4833445I07Rik	4.39886	-0.00406555	0.0368511	-0.110215	0.912239	0.997416	3.823	-0.0332418	0.0285194	-1.1677	0.242926	0.998863	4.54047	-0.0016849	0.0363458	-0.0463677	0.963017	0.996631	4.7547	-0.00414347	0.0525923	-0.0788738	0.937133	0.987766	3.6934	-0.00968812	0.0550205	0.111196	0.972615
4921501E09Rik	0.0496985	-0.000689602	0.00589144	-0.117052	0.906819	0.997416	0.0538047	-0.000612853	0.00481451	-0.127293	0.898709	0.998863	0.0508462	-0.000748634	0.00554644	-0.134976	0.892631	0.996631	0.0606974	-0.00160269	0.00915182	-0.175123	0.860983	NA	0.0687293	-0.000405408	0.0540583	0.882488	NA
4921501I09Rik	4.2498	0.0654535	0.0319286	2.10254	0.0355057	0.997416	3.19718	0.02608	0.0229963	1.1264	0.259996	0.998863	2.88195	0.0168255	0.024992	0.668208	0.504001	0.996631	2.69182	0.0118498	0.0370029	0.313213	0.754119	NA	2.51954	0.000436987	0.0539711	0.878419	0.975334
4921504A21Rik	53.8427	0.127436	0.0668562	1.91291	0.05576	0.997416	48.8406	0.00732943	0.0585048	0.125743	0.899935	0.998863	48.9742	0.0117982	0.062751	0.188253	0.850678	0.996631	53.7546	0.0905166	0.0840606	1.07676	0.28159	0.779355	56.1022	0.0468855	0.0834795	0.0184943	0.756718
4921504E06Rik	0.990268	-0.00370616	0.017049	-0.217358	0.82793	0.997416	1.4749	0.0114835	0.0155029	0.755245	0.450102	0.998863	1.20938	0.00460066	0.0175127	0.264161	0.791656	0.996631	1.13701	-0.00121029	0.0219311	-0.0563366	0.955074	NA	1.66206	0.00236463	0.054085	0.32772	0.972615
4921507G05Rik	0	NA	NA	NA	NA	NA	0	NA	NA	NA	NA	NA	0.178049	0.00316967	0.00751936	0.429989	0.667204	0.996631	0.0552346	0.000843235	0.00915182	0.0921384	0.926588	NA	0	NA	NA	NA	NA
4921507P07Rik	3.50647	-0.0285568	0.0341121	-0.83717	0.402497	0.997416	3.47189	-0.0289337	0.0268975	-1.07981	0.280227	0.998863	3.49903	-0.0338253	0.0299428	-1.14029	0.254164	0.996631	3.27209	-0.0763353	0.0443838	-1.72887	0.0838327	0.566019	3.87445	-0.00306407	0.0540475	0.421125	0.972615
4921508D12Rik	0.425834	-0.00438223	0.00705728	-0.911664	0.361945	0.997416	0.598239	-0.00140949	0.00486899	-0.544118	0.58636	0.998863	0.607015	-0.00114042	0.00556318	-0.4139	0.678947	0.996631	0.629561	-0.00296048	0.00915944	-0.550756	0.581801	NA	0.585796	-0.000727591	0.0540647	0.439652	NA
4921508M14Rik	0	NA	NA	NA	NA	NA	0	NA	NA	NA	NA	NA	0	NA	NA	NA	NA	NA	0	NA	NA	NA	NA	NA	0	NA	NA	NA	NA
4921509A06Rik	0	NA	NA	NA	NA	NA	0	NA	NA	NA	NA	NA	0	NA	NA	NA	NA	NA	0	NA	NA	NA	NA	NA	0	NA	NA	NA	NA
4921509C19Rik	0	NA	NA	NA	NA	NA	0	NA	NA	NA	NA	NA	0	NA	NA	NA	NA	NA	0	NA	NA	NA	NA	NA	0	NA	NA	NA	NA
4921511C10Rik	0	NA	NA	NA	NA	NA	0	NA	NA	NA	NA	NA	0	NA	NA	NA	NA	NA	0	NA	NA	NA	NA	NA	0	NA	NA	NA	NA
4921511C20Rik	0	NA	NA	NA	NA	NA	0	NA	NA	NA	NA	NA	0	NA	NA	NA	NA	NA	0	NA	NA	NA	NA	NA	0	NA	NA	NA	NA
4921511E07Rik	0	NA	NA	NA	NA	NA	0	NA	NA	NA	NA	NA	0	NA	NA	NA	NA	NA	0	NA	NA	NA	NA	NA	0	NA	NA	NA	NA
4921511I17Rik	0.117276	0.00144501	0.00615813	0.234651	0.814479	0.997416	0.219689	0.00352874	0.0068825	0.526411	0.598603	0.998863	0.279391	0.00653312	0.00933548	0.726741	0.467385	0.996631	0.119593	0.00217472	0.00938834	0.231641	0.816817	NA	0.0889455	0.000655112	0.0540607	0.770169	NA
4921511M17Rik	0	NA	NA	NA	NA	NA	0	NA	NA	NA	NA	NA	0	NA	NA	NA	NA	NA	0	NA	NA	NA	NA	NA	0	NA	NA	NA	NA
4921513H07Rik	1.39636	-0.0160638	0.0196068	-0.823123	0.410438	0.997416	1.27201	-0.0177175	0.0151209	-1.19344	0.232698	0.998863	1.36235	-0.0196385	0.019695	-0.99595	0.319274	0.996631	1.04386	-0.0579587	0.0266668	-2.30455	0.0211917	NA	1.42396	-0.00325966	0.0540917	0.359267	0.972615
4921513I03Rik	1.1683	-0.00343517	0.0200491	-0.17468	0.861331	0.997416	1.12931	-0.00549046	0.0147961	-0.37839	0.705141	0.998863	0.815859	-0.0189888	0.0145043	-1.31844	0.187355	0.996631	1.80051	0.0285413	0.0335272	0.884266	0.376553	NA	1.07636	-0.00152072	0.0540366	0.540764	0.972615
4921513I08Rik	0	NA	NA	NA	NA	NA	0	NA	NA	NA	NA	NA	0	NA	NA	NA	NA	NA	0	NA	NA	NA	NA	NA	0	NA	NA	NA	NA
4921514A10Rik	0	NA	NA	NA	NA	NA	0	NA	NA	NA	NA	NA	0	NA	NA	NA	NA	NA	0	NA	NA	NA	NA	NA	0	NA	NA	NA	NA
4921515E04Rik	0.823334	-0.0063883	0.0146556	-0.435976	0.662854	0.997416	0.95956	-0.00102624	0.0138437	-0.0741179	0.940917	0.998863	0.674418	-0.0138154	0.0141106	-0.963491	0.335301	0.996631	0.617188	-0.0311145	0.0200572	-1.60089	0.109402	NA	0.758674	-0.00288058	0.0541164	0.249412	NA
4921515L22Rik	0	NA	NA	NA	NA	NA	0	NA	NA	NA	NA	NA	0	NA	NA	NA	NA	NA	0	NA	NA	NA	NA	NA	0	NA	NA	NA	NA
4921516A02Rik	0.176126	0.0036437	0.00807835	0.452286	0.651063	0.997416	0.13335	0.0013545	0.0052021	0.260375	0.794575	0.998863	0.112187	0.00114548	0.00554644	0.206525	0.836381	0.996631	0.0588615	0.000843235	0.00915182	0.0921384	0.926588	NA	0.0679087	0.00054091	0.0540592	0.868811	NA
4921517D22Rik	0	NA	NA	NA	NA	NA	0	NA	NA	NA	NA	NA	0	NA	NA	NA	NA	NA	0	NA	NA	NA	NA	NA	0	NA	NA	NA	NA
4921518K17Rik	0	NA	NA	NA	NA	NA	0	NA	NA	NA	NA	NA	0	NA	NA	NA	NA	NA	0	NA	NA	NA	NA	NA	0	NA	NA	NA	NA
4921521D15Rik	0	NA	NA	NA	NA	NA	0	NA	NA	NA	NA	NA	0	NA	NA	NA	NA	NA	0	NA	NA	NA	NA	NA	0	NA	NA	NA	NA
4921522P10Rik	6.35595	0.017218	0.0424442	0.403462	0.686608	0.997416	5.62527	-0.014144	0.0322895	-0.433738	0.664479	0.998863	4.62529	-0.0505367	0.0334373	-1.47438	0.140379	0.996631	5.4776	-0.0437976	0.0514234	-0.842123	0.399719	0.83712	4.7413	-0.00717133	0.0545852	0.116378	0.972615
4921523L03Rik	0	NA	NA	NA	NA	NA	0	NA	NA	NA	NA	NA	0	NA	NA	NA	NA	NA	0	NA	NA	NA	NA	NA	0	NA	NA	NA	NA
4921524J17Rik	217.179	-0.0441311	0.0659518	-0.669259	0.50333	0.997416	229.877	0.0048088	0.0604663	0.0796263	0.936534	0.998863	225.968	-0.0248776	0.0649244	-0.383497	0.701351	0.996631	222.451	-0.143518	0.082984	-1.7315	0.083363	0.564733	227.482	-0.00729614	0.0530045	0.578668	0.972615
4921524L21Rik	0.41575	0.00242809	0.00920156	0.295453	0.767648	0.997416	0.106139	-0.0012583	0.00481608	-0.261271	0.793884	0.998863	0.152614	-0.00153127	0.00717732	-0.213349	0.831055	0.996631	0.180375	-0.00283035	0.0121481	-0.232986	0.815772	NA	0.247949	0.000260115	0.0540362	0.887337	NA
4921525O09Rik	1.47443	0.021571	0.0234724	0.928574	0.35311	0.997416	1.56392	0.0138753	0.0165626	0.860878	0.389305	0.998863	1.81724	0.0346226	0.0234248	1.50363	0.132678	0.996631	1.67754	0.0339856	0.0304395	1.11473	0.264964	NA	1.65816	0.00403228	0.0541878	0.21385	0.972615
4921527H02Rik	0.127022	0.00152131	0.00631827	0.24078	0.809726	0.997416	0	NA	NA	NA	NA	NA	0	NA	NA	NA	NA	NA	0	NA	NA	NA	NA	NA	0	NA	NA	NA	NA
4921528I07Rik	0.108729	-0.00153663	0.00600921	-0.255713	0.798173	0.997416	0.61391	0.0124734	0.0110524	1.15701	0.24727	0.998863	0.219407	-0.000857198	0.00883544	-0.0970182	0.922712	0.996631	0.382734	0.00697159	0.0171079	0.391672	0.695301	NA	0.150076	-0.000558066	0.0540604	0.780839	NA
4921529L05Rik	0.669676	-0.0008443	0.0148216	-0.0553093	0.955892	0.997416	0.715454	-3.51e-05	0.00912149	-0.00370217	0.997046	0.999298	0.303115	-0.00668303	0.0074604	-0.874179	0.382021	0.996631	0.439085	-0.0132	0.0145955	-0.889276	0.373855	NA	0.454956	-0.000872587	0.0540613	0.550666	NA
4921530L21Rik	0.637417	0.0146188	0.0132138	1.12296	0.261454	0.997416	0.261169	0.00111645	0.0078609	0.137723	0.890459	0.998863	0.214166	-0.000674102	0.00783903	-0.0859931	0.931472	0.996631	0.289396	0.00226348	0.0149563	0.140668	0.888132	NA	0.135568	-0.00054333	0.0540601	0.780839	NA
4921531C22Rik	24.2215	0.109112	0.0577144	1.91821	0.0550849	0.997416	20.5858	0.00772735	0.0468688	0.166156	0.868034	0.998863	23.2184	0.0590726	0.0522014	1.14906	0.250533	0.996631	19.6736	-0.0674147	0.074723	-0.908089	0.363831	0.823629	24.3286	0.0143117	0.0560725	0.119737	0.972615
4921534A09Rik	0.206343	0.00167487	0.00711484	0.236542	0.813012	0.997416	0.206122	0.00208226	0.00668239	0.286467	0.774521	0.998863	0.639973	0.0239601	0.0142608	1.7837	0.0744721	0.996631	0.616878	0.0315355	0.0205172	1.56299	0.118055	NA	0.12582	-3.71326e-05	0.054053	0.972272	NA
4921534H16Rik	0	NA	NA	NA	NA	NA	0	NA	NA	NA	NA	NA	0	NA	NA	NA	NA	NA	0	NA	NA	NA	NA	NA	0	NA	NA	NA	NA
4921536K21Rik	7.11212	-0.0419186	0.0413263	-1.0089	0.313023	0.997416	7.90096	-0.0190265	0.0373561	-0.511224	0.609195	0.998863	7.34383	-0.0409521	0.0387606	-1.05871	0.289731	0.996631	7.54917	-0.0829558	0.0617808	-1.3501	0.176983	0.694246	6.74632	-0.012365	0.0558244	0.048949	0.972615
4921539E11Rik	1.44095	-0.00499984	0.0212926	-0.231327	0.817061	0.997416	1.29563	-0.00932131	0.0153945	-0.598261	0.549666	0.998863	1.97711	0.014124	0.0212894	0.665365	0.505817	0.996631	1.41832	-0.0170694	0.0303495	-0.559258	0.575986	NA	2.01897	0.00174352	0.054018	0.558026	0.972615
4921539H07Rik	20.5762	-0.0407832	0.0571991	-0.707968	0.478965	0.997416	22.7141	0.0167963	0.0509286	0.327563	0.743242	0.998863	21.9054	-0.0102991	0.0547597	-0.186811	0.851809	0.996631	23.4337	0.000777282	0.0740571	0.0104546	0.991659	0.997987	22.5211	0.000236436	0.0529172	0.983424	0.997446
4922502D21Rik	0.622885	-0.0134958	0.0121668	-1.19925	0.230429	0.997416	1.23893	0.00617089	0.0134959	0.4846	0.62796	0.998863	0.892557	-0.00361266	0.0152186	-0.249544	0.80294	0.996631	0.888698	-0.00899363	0.0223972	-0.431183	0.666335	NA	0.710918	-0.00124498	0.0540646	0.440551	NA
4922502N22Rik	0.536811	0.0118135	0.0144087	0.856882	0.39151	0.997416	0.313346	-0.000390916	0.0083558	-0.0467838	0.962686	0.998863	0.396819	0.00298578	0.0108244	0.275087	0.783249	0.996631	0.289135	-0.00373915	0.0139511	-0.268018	0.788685	NA	0.310064	-0.000380306	0.0540477	0.882228	NA
4930401A07Rik	0	NA	NA	NA	NA	NA	0	NA	NA	NA	NA	NA	0	NA	NA	NA	NA	NA	0	NA	NA	NA	NA	NA	0	NA	NA	NA	NA
4930401C15Rik	1.89147	0.0354196	0.0253706	1.41465	0.157172	0.997416	1.7934	0.0223308	0.019187	1.17634	0.23946	0.998863	1.97812	0.0309429	0.0229174	1.38307	0.166642	0.996631	1.93752	0.042857	0.0341747	1.26001	0.207665	NA	1.47779	0.00220853	0.0540217	0.51117	0.972615
4930401G09Rik	0.371376	0.00353369	0.00693683	0.543612	0.586709	0.997416	0	NA	NA	NA	NA	NA	0	NA	NA	NA	NA	NA	0.0552346	0.000843235	0.00915182	0.0921384	0.926588	NA	0.0444727	0.000477957	0.0540584	0.868811	NA
4930401O10Rik	0.212986	-0.000512185	0.00838733	-0.0610665	0.951306	0.997416	0.104668	-0.00125748	0.00481451	-0.261185	0.79395	0.998863	0.153946	-0.00117131	0.00627951	-0.186529	0.85203	0.996631	0.117894	-0.00282565	0.00915182	-0.308753	0.757509	NA	0.133677	-0.000541317	0.0540601	0.780839	NA
4930401O12Rik	0.217874	-0.00631532	0.00846688	-0.72147	0.47062	0.997416	0.235186	-0.00533306	0.00696109	-0.741954	0.458115	0.998863	0.316781	-0.00641544	0.0103159	-0.584556	0.558846	0.996631	0.326477	-0.0116003	0.0154483	-0.726789	0.467355	NA	0.301021	-0.00132349	0.0540751	0.442677	NA
4930402C01Rik	0	NA	NA	NA	NA	NA	0	NA	NA	NA	NA	NA	0	NA	NA	NA	NA	NA	0	NA	NA	NA	NA	NA	0	NA	NA	NA	NA
4930402F06Rik	0.572327	-0.0140799	0.0132336	-1.01528	0.30997	0.997416	0.5434	-0.0114791	0.00986847	-1.10906	0.267403	0.998863	0.634954	-0.00944638	0.0124776	-0.694267	0.487515	0.996631	0.62111	-0.0214804	0.0189703	-1.14133	0.253732	NA	0.902489	-0.000395989	0.0540344	0.77811	0.972615
4930402F11Rik	0.672004	0.0227328	0.0142936	1.71418	0.0864951	0.997416	0.522205	0.0119963	0.00983847	1.23607	0.216434	0.998863	0.172462	0.000731056	0.00745269	0.0980928	0.921859	0.996631	0.299675	0.00732759	0.0136348	0.47001	0.638348	NA	0.286423	0.00102401	0.0540585	0.56363	NA
4930402H05Rik	0	NA	NA	NA	NA	NA	0	NA	NA	NA	NA	NA	0	NA	NA	NA	NA	NA	0	NA	NA	NA	NA	NA	0	NA	NA	NA	NA
4930402H24Rik	1399.25	-0.022152	0.0481567	-0.460001	0.645516	0.997416	1407.05	-0.0379215	0.0477956	-0.793414	0.427536	0.998863	1405.03	-0.0493794	0.056731	-0.870197	0.384193	0.996631	1478.42	-0.0484979	0.0603706	-0.803329	0.421785	0.848524	1461.08	-0.00247846	0.0445722	0.944946	0.988015
4930402K13Rik	0	NA	NA	NA	NA	NA	0	NA	NA	NA	NA	NA	0	NA	NA	NA	NA	NA	0	NA	NA	NA	NA	NA	0	NA	NA	NA	NA
4930403D09Rik	0	NA	NA	NA	NA	NA	0	NA	NA	NA	NA	NA	0	NA	NA	NA	NA	NA	0	NA	NA	NA	NA	NA	0	NA	NA	NA	NA
4930403P22Rik	0.622588	-0.00931899	0.012309	-0.79699	0.425457	0.997416	0.597523	-0.00775035	0.0118717	-0.60731	0.543645	0.998863	0.860852	-0.00183852	0.0134518	-0.154826	0.876958	0.996631	0.600586	-0.0161819	0.0199635	-0.754254	0.450697	NA	0.74765	-0.000862389	0.0540241	0.679112	NA
4930404A12Rik	0	NA	NA	NA	NA	NA	0	NA	NA	NA	NA	NA	0.0560934	0.000569009	0.00554644	0.10259	0.918288	0.996631	0.178454	0.00443418	0.0106205	0.421004	0.673752	NA	0	NA	NA	NA	NA
4930404H11Rik	3.63219	0.0317865	0.0296535	1.08284	0.278881	0.997416	2.5625	-0.00993575	0.0214015	-0.465792	0.641364	0.998863	3.21729	0.0113909	0.0271302	0.422615	0.672576	0.996631	3.29169	0.0174373	0.0426165	0.410127	0.681713	0.935352	2.67659	-0.000948023	0.053891	0.830036	0.972819
4930404H24Rik	0	NA	NA	NA	NA	NA	0	NA	NA	NA	NA	NA	0	NA	NA	NA	NA	NA	0	NA	NA	NA	NA	NA	0	NA	NA	NA	NA
4930404I05Rik	1.5845	0.0115292	0.0199401	0.589118	0.555782	0.997416	0.961306	-0.0138825	0.0139949	-1.00357	0.315586	0.998863	1.60678	0.012788	0.0215381	0.606983	0.543862	0.996631	1.47194	0.00812739	0.0322146	0.253704	0.799724	NA	1.38673	0.000658777	0.0539531	0.849184	0.973542
4930404I20Rik	0	NA	NA	NA	NA	NA	0	NA	NA	NA	NA	NA	0	NA	NA	NA	NA	NA	0	NA	NA	NA	NA	NA	0	NA	NA	NA	NA
4930404N11Rik	0	NA	NA	NA	NA	NA	0	NA	NA	NA	NA	NA	0	NA	NA	NA	NA	NA	0	NA	NA	NA	NA	NA	0	NA	NA	NA	NA
4930405A21Rik	0	NA	NA	NA	NA	NA	0	NA	NA	NA	NA	NA	0	NA	NA	NA	NA	NA	0	NA	NA	NA	NA	NA	0	NA	NA	NA	NA
4930405D11Rik	1.88817	0.00623429	0.0246871	0.253562	0.799834	0.997416	1.25122	-0.0248483	0.0164729	-1.557	0.11947	0.998863	1.23063	-0.0280879	0.0205048	-1.34323	0.179198	0.996631	2.14636	0.0179952	0.0391632	0.462775	0.643526	NA	2.10287	0.00354008	0.054035	0.441771	0.972615
4930405G09Rik	0	NA	NA	NA	NA	NA	0	NA	NA	NA	NA	NA	0	NA	NA	NA	NA	NA	0	NA	NA	NA	NA	NA	0	NA	NA	NA	NA
4930405H06Rik	0	NA	NA	NA	NA	NA	0	NA	NA	NA	NA	NA	0	NA	NA	NA	NA	NA	0	NA	NA	NA	NA	NA	0	NA	NA	NA	NA
4930405J17Rik	0	NA	NA	NA	NA	NA	0	NA	NA	NA	NA	NA	0	NA	NA	NA	NA	NA	0	NA	NA	NA	NA	NA	0	NA	NA	NA	NA
4930405L22Rik	0.0496985	-0.000689602	0.00589144	-0.117052	0.906819	0.997416	0.0538047	-0.000612853	0.00481451	-0.127293	0.898709	0.998863	0.10694	-0.00017634	0.00561318	-0.0314152	0.974938	0.996631	0.138145	-0.00044118	0.00986229	-0.044734	0.964319	NA	0.181111	0.000557031	0.0540505	0.770837	NA
4930405N21Rik	0.0982084	0.00132233	0.00589144	0.224449	0.822408	0.997416	0.270085	0.00224207	0.00548928	0.420446	0.67416	0.998863	0.0389338	0.000569009	0.00554644	0.10259	0.918288	0.996631	0	NA	NA	NA	NA	NA	0.229871	0.00162821	0.0540849	0.434787	NA
4930405O22Rik	0	NA	NA	NA	NA	NA	0	NA	NA	NA	NA	NA	0	NA	NA	NA	NA	NA	0	NA	NA	NA	NA	NA	0	NA	NA	NA	NA
4930406D18Rik	0.123661	-0.00147688	0.00589144	-0.250682	0.80206	0.997416	0.232043	-0.000267213	0.0069135	-0.0386509	0.969169	0.998863	0.125844	-0.00148981	0.00554644	-0.268606	0.788233	0.996631	0.210951	-0.0024087	0.0112111	-0.214848	0.829886	NA	0.214664	-0.000276945	0.0540543	0.923798	NA
4930407G08Rik	1.45633	0.0264911	0.0193137	1.4158	0.156834	0.997416	1.39896	0.0145411	0.0129889	1.16318	0.244756	0.998863	0.966835	0.00785422	0.013959	0.553249	0.580093	0.996631	0.806622	0.00309717	0.0180069	0.16322	0.870345	NA	1.27213	0.00177332	0.0540722	0.350068	0.972615
4930407I10Rik	0.175216	0.00100473	0.00806637	0.124558	0.900874	0.997416	0.320556	0.00482846	0.00828718	0.575581	0.564899	0.998863	0.0600484	-0.000748634	0.00554644	-0.134976	0.892631	0.996631	0.071632	-0.00160269	0.00915182	-0.175123	0.860983	NA	0.170292	0.000185541	0.0540526	0.87172	NA
4930407I19Rik	0	NA	NA	NA	NA	NA	0	NA	NA	NA	NA	NA	0	NA	NA	NA	NA	NA	0	NA	NA	NA	NA	NA	0	NA	NA	NA	NA
4930408K08Rik	0	NA	NA	NA	NA	NA	0	NA	NA	NA	NA	NA	0	NA	NA	NA	NA	NA	0	NA	NA	NA	NA	NA	0	NA	NA	NA	NA
4930408O17Rik	1.02776	0.00981265	0.0167963	0.585861	0.557969	0.997416	1.31855	0.0174124	0.0151236	1.16891	0.24244	0.998863	1.08428	0.0118169	0.0176495	0.676875	0.498485	0.996631	1.3751	0.0348964	0.0295971	1.18975	0.234146	NA	0.735118	-0.000511138	0.0540303	0.795523	NA
4930412B13Rik	0.10114	-7.73e-05	0.00589144	-0.0131163	0.989535	0.997416	0.142363	-5.95e-05	0.00531695	-0.0111979	0.991066	0.998863	0.0492588	-0.000748634	0.00554644	-0.134976	0.892631	0.996631	0.114181	-0.000387085	0.00923982	-0.0418931	0.966584	NA	0.0668385	-0.000409731	0.0540584	0.882488	NA
4930412C18Rik	45.7743	-0.0344228	0.0671193	-0.513012	0.607943	0.997416	50.1028	0.0609506	0.0599886	1.01487	0.31017	0.998863	50.4274	0.0429319	0.064358	0.668526	0.503798	0.996631	49.1428	-0.0279633	0.084035	-0.332527	0.739491	0.948656	51.7572	0.0310342	0.0615652	0.140018	0.972615
4930412E21Rik	0.530249	-0.0103271	0.0120377	-0.815499	0.414787	0.997416	0.591629	-0.00851153	0.0106609	-0.812856	0.416301	0.998863	0.709079	-0.00356383	0.0137201	-0.254686	0.798965	0.996631	0.971378	0.00447667	0.0217767	0.208638	0.834731	NA	0.756525	-0.000399171	0.0540415	0.805394	NA
4930412F09Rik	3.43264	0.0105227	0.0333986	0.315422	0.752441	0.997416	3.72093	0.0141611	0.025205	0.565157	0.571967	0.998863	3.50329	0.00446608	0.029657	0.15186	0.879297	0.996631	3.47731	-0.000918977	0.0469845	-0.0196579	0.984316	0.996641	2.96508	-0.00303003	0.0539788	0.519801	0.972615
4930412F12Rik	0	NA	NA	NA	NA	NA	0	NA	NA	NA	NA	NA	0	NA	NA	NA	NA	NA	0	NA	NA	NA	NA	NA	0	NA	NA	NA	NA
4930412L05Rik	15.5827	-0.108234	0.0578927	-1.86537	0.0621293	0.997416	17.7879	-0.0164987	0.042166	-0.390707	0.696014	0.998863	17.8327	-0.0250572	0.0557857	-0.448328	0.653917	0.996631	20.8945	0.057167	0.0795342	0.720386	0.471287	0.868846	17.4081	-0.0121941	0.0549112	0.265055	0.972615
4930412M03Rik	0	NA	NA	NA	NA	NA	0	NA	NA	NA	NA	NA	0	NA	NA	NA	NA	NA	0	NA	NA	NA	NA	NA	0	NA	NA	NA	NA
4930412O13Rik	0	NA	NA	NA	NA	NA	0	NA	NA	NA	NA	NA	0	NA	NA	NA	NA	NA	0	NA	NA	NA	NA	NA	0	NA	NA	NA	NA
4930413E15Rik	2.18592	0.00130124	0.0252168	0.0525544	0.958087	0.997416	1.99007	-0.00270336	0.0194884	-0.138575	0.889786	0.998863	1.92477	-0.0121457	0.0240931	-0.50851	0.611096	0.996631	2.21252	3.43e-05	0.0344491	0.00100162	0.999201	NA	2.66511	0.00213481	0.0540104	0.53183	0.972615
4930413G21Rik	0	NA	NA	NA	NA	NA	0	NA	NA	NA	NA	NA	0	NA	NA	NA	NA	NA	0	NA	NA	NA	NA	NA	0	NA	NA	NA	NA
4930415H17Rik	0	NA	NA	NA	NA	NA	0	NA	NA	NA	NA	NA	0	NA	NA	NA	NA	NA	0	NA	NA	NA	NA	NA	0	NA	NA	NA	NA
4930415L06Rik	0	NA	NA	NA	NA	NA	0.078878	0.000595821	0.00481451	0.123755	0.901509	0.998863	0	NA	NA	NA	NA	NA	0	NA	NA	NA	NA	NA	0	NA	NA	NA	NA
4930415O20Rik	10.3017	0.0423955	0.0466888	0.912403	0.361556	0.997416	9.10454	-0.00286538	0.0379716	-0.0753155	0.939964	0.998863	10.0202	0.0226008	0.0457418	0.497048	0.619155	0.996631	9.81815	0.00462214	0.0666248	0.0694102	0.944663	0.990126	9.72859	0.00115024	0.0538476	0.819801	0.972615
4930417H01Rik	10.3133	-0.00435336	0.0502654	-0.0858454	0.931589	0.997416	11.5527	0.0275487	0.0422517	0.649903	0.515755	0.998863	11.6251	0.0357253	0.0484193	0.732815	0.463671	0.996631	12.3612	0.0711269	0.0730788	0.966685	0.333702	0.80647	11.342	0.00585842	0.0537744	0.511741	0.972615
4930417O13Rik	5.9308	-0.0429642	0.0432036	-0.98902	0.322653	0.997416	5.29091	-0.0518697	0.0317982	-1.60625	0.108219	0.998863	6.07304	-0.0278657	0.0386767	-0.711115	0.477013	0.996631	5.7024	-0.0993206	0.0577674	-1.70887	0.0874758	0.575275	6.94647	-0.00179765	0.05352	0.81767	0.972615
4930417O22Rik	0.371584	0.00533281	0.0113936	0.445965	0.655622	0.997416	0.240332	-0.000341739	0.00781487	-0.0437293	0.96512	0.998863	0.283258	0.000728987	0.00930487	0.0813637	0.935153	0.996631	0.2554	-0.000987261	0.0147219	-0.0670608	0.946533	NA	0.153825	-0.000558872	0.0540604	0.780839	NA
4930419G24Rik	0	NA	NA	NA	NA	NA	0	NA	NA	NA	NA	NA	0	NA	NA	NA	NA	NA	0	NA	NA	NA	NA	NA	0	NA	NA	NA	NA
4930420N18Rik	0	NA	NA	NA	NA	NA	0	NA	NA	NA	NA	NA	0	NA	NA	NA	NA	NA	0	NA	NA	NA	NA	NA	0	NA	NA	NA	NA
4930421C12Rik	0.815804	-0.0171919	0.017276	-0.988922	0.322702	0.997416	0.93029	-0.00886539	0.0138941	-0.637043	0.524097	0.998863	0.862202	-0.0115966	0.0148933	-0.763231	0.445326	0.996631	0.637957	-0.0380319	0.0192341	-2.00382	0.0450897	NA	1.39122	0.000870976	0.0539858	0.767605	0.972615
4930421P07Rik	0	NA	NA	NA	NA	NA	0	NA	NA	NA	NA	NA	0	NA	NA	NA	NA	NA	0	NA	NA	NA	NA	NA	0	NA	NA	NA	NA
4930422C21Rik	0.111367	-8.17e-05	0.0060561	-0.0134841	0.989242	0.997416	0.0635024	-0.000612853	0.00481451	-0.127293	0.898709	0.998863	0.0600403	-0.000748634	0.00554644	-0.134976	0.892631	0.996631	0.0717378	-0.00160269	0.00915182	-0.175123	0.860983	NA	0.0813264	-0.000428828	0.0540586	0.882488	NA
4930422I22Rik	0.449778	0.00728299	0.0125361	0.603197	0.546378	0.997416	0.288023	0.00102727	0.00723348	0.149203	0.881393	0.998863	0.475262	0.00535313	0.0109303	0.4926	0.622296	0.996631	0.566799	0.0170199	0.0182552	0.898746	0.368788	NA	0.290531	0.000411298	0.0540462	0.808145	NA
4930422M22Rik	41.59	0.0189262	0.0579365	0.328606	0.742454	0.997416	39.7087	-0.0170218	0.0509195	-0.335601	0.737172	0.998863	38.6438	-0.0358346	0.0551482	-0.64998	0.515705	0.996631	44.3833	0.0275423	0.0791642	0.349459	0.726745	0.946612	40.1777	-0.00118921	0.0538627	0.803208	0.972615
4930423C22Rik	0	NA	NA	NA	NA	NA	0	NA	NA	NA	NA	NA	0	NA	NA	NA	NA	NA	0	NA	NA	NA	NA	NA	0	NA	NA	NA	NA
4930423D22Rik	4.0759	0.0135428	0.0336734	0.399702	0.689376	0.997416	3.89585	0.00078523	0.0258841	0.0302504	0.975867	0.998863	3.15417	-0.020576	0.0273213	-0.731433	0.464515	0.996631	4.30699	0.019045	0.048345	0.390233	0.696364	0.940683	3.45302	-0.0028546	0.053977	0.534498	0.972615
4930423D24Rik	0	NA	NA	NA	NA	NA	0.078878	0.000595821	0.00481451	0.123755	0.901509	0.998863	0	NA	NA	NA	NA	NA	0	NA	NA	NA	NA	NA	0	NA	NA	NA	NA
4930423M02Rik	0.108325	-0.00153292	0.00600197	-0.255403	0.798412	0.997416	0.563253	0.00613244	0.00940076	0.77827	0.43641	0.998863	0.341445	0.00346167	0.0111768	0.318948	0.749766	0.996631	0.220059	-0.00318727	0.0128871	-0.247323	0.804658	NA	0.150056	-0.000558005	0.0540604	0.780839	NA
4930425K10Rik	0	NA	NA	NA	NA	NA	0	NA	NA	NA	NA	NA	0	NA	NA	NA	NA	NA	0	NA	NA	NA	NA	NA	0	NA	NA	NA	NA
4930425K24Rik	0.127022	0.00152131	0.00631827	0.24078	0.809726	0.997416	0.0433216	0.000595821	0.00481451	0.123755	0.901509	0.998863	0.110114	0.00119696	0.00566948	0.211124	0.832791	0.996631	0	NA	NA	NA	NA	NA	0.201327	0.000845915	0.0540652	0.614493	NA
4930425L21Rik	2.51473	0.0419174	0.0261996	1.64771	0.0994121	0.997416	1.38172	-0.00125747	0.0167209	-0.0739879	0.94102	0.998863	1.88475	0.0215199	0.0237359	0.906237	0.364811	0.996631	1.92947	0.0285387	0.0371287	0.768912	0.441946	NA	2.26854	0.00972399	0.0551533	0.0494705	0.972615
4930425O10Rik	0.721394	0.00151499	0.0135923	0.108385	0.91369	0.997416	0.758358	0.00439392	0.0130802	0.326717	0.743882	0.998863	0.554504	-0.00672166	0.0129506	-0.531559	0.595032	0.996631	0.791484	0.00625327	0.0240852	0.253977	0.799513	NA	0.685432	2.53334e-05	0.0540058	0.993561	NA
4930426D05Rik	11.8473	0.0187028	0.0532301	0.351162	0.725467	0.997416	11.6186	0.00229415	0.0432651	0.0529798	0.957748	0.998863	11.7619	0.0127921	0.0492074	0.258887	0.795723	0.996631	12.3354	0.0107624	0.0708829	0.151757	0.879379	0.977242	10.374	-0.00842778	0.0543142	0.334627	0.972615
4930426I24Rik	3.71088	0.0278457	0.0347189	0.80771	0.419258	0.997416	3.2456	0.0037676	0.0231402	0.161649	0.871582	0.998863	4.14246	0.0361132	0.032484	1.13118	0.25798	0.996631	3.2684	-0.00909235	0.045398	-0.201091	0.840627	0.969644	3.37452	0.00124386	0.0538805	0.789483	0.972615
4930426L09Rik	3.90427	0.0756644	0.0352225	2.16595	0.0303147	0.997416	3.14397	0.0261816	0.0241625	1.08968	0.275853	0.998863	3.64599	0.0547797	0.0309394	1.78731	0.0738867	0.996631	3.29893	0.0572969	0.0458964	1.24098	0.214613	0.734393	2.43023	0.000377096	0.0539798	0.901715	0.978603
4930428D20Rik	0	NA	NA	NA	NA	NA	0.0900283	0.000595821	0.00481451	0.123755	0.901509	0.998863	0	NA	NA	NA	NA	NA	0.0774473	0.000843235	0.00915182	0.0921384	0.926588	NA	0	NA	NA	NA	NA
4930428E07Rik	0	NA	NA	NA	NA	NA	0	NA	NA	NA	NA	NA	0	NA	NA	NA	NA	NA	0	NA	NA	NA	NA	NA	0	NA	NA	NA	NA
4930428N03Rik	0	NA	NA	NA	NA	NA	0	NA	NA	NA	NA	NA	0.0389338	0.000569009	0.00554644	0.10259	0.918288	0.996631	0.193413	0.0060738	0.0124207	0.48534	0.627435	NA	0	NA	NA	NA	NA
4930428O21Rik	0.272343	-0.000750228	0.0101418	-0.0739737	0.941031	0.997416	0.38008	0.00168782	0.0093176	0.188235	0.850693	0.998863	0.374675	0.00314631	0.0106374	0.292666	0.769777	0.996631	0.278095	-0.0036564	0.0137969	-0.265016	0.790997	NA	0.589883	0.0030656	0.0541359	0.206121	NA
4930429D17Rik	1.10752	-0.0202035	0.0191617	-1.02131	0.307107	0.997416	1.30848	-0.00933601	0.0153384	-0.602794	0.546646	0.998863	1.09382	-0.0223985	0.0180553	-1.2131	0.225092	0.996631	1.32468	-0.023838	0.0283297	-0.84748	0.396728	NA	2.00673	0.00232313	0.0540281	0.493509	0.972615
4930429F24Rik	23.5929	-0.023912	0.0610515	-0.393314	0.694087	0.997416	23.8822	-0.0188372	0.0501985	-0.376979	0.706189	0.998863	25.2997	0.0064717	0.0565974	0.115275	0.908227	0.996631	25.0589	-0.0284501	0.0813987	-0.349961	0.726368	0.946608	25.0791	-4.45807e-05	0.0537597	0.992014	0.998651
4930429H19Rik	7.49509	-0.0219168	0.046787	-0.466066	0.641169	0.997416	8.11595	-0.00158053	0.0354549	-0.0446221	0.964409	0.998863	7.07429	-0.0467556	0.041468	-1.12103	0.262274	0.996631	9.05624	0.02821	0.0634421	0.44429	0.656833	0.92954	8.6086	0.00255367	0.0534535	0.764967	0.972615
4930429P21Rik	0	NA	NA	NA	NA	NA	0.0433216	0.000595821	0.00481451	0.123755	0.901509	0.998863	0	NA	NA	NA	NA	NA	0	NA	NA	NA	NA	NA	0	NA	NA	NA	NA
4930430A15Rik	1.73307	0.00747996	0.0234014	0.318187	0.750343	0.997416	1.74985	0.00180573	0.01599	0.114981	0.90846	0.998863	1.36764	-0.00999707	0.0196868	-0.498803	0.617918	0.996631	1.30186	-0.0280114	0.0295703	-0.944729	0.344797	NA	1.31707	-0.00279855	0.0540862	0.35033	0.972615
4930430E12Rik	0.555942	-0.0200984	0.0135701	-1.41083	0.158296	0.997416	0.675882	-0.0132453	0.011912	-1.13324	0.257114	0.998863	0.687913	-0.0120509	0.0129178	-0.924569	0.35519	0.996631	0.732121	-0.0221144	0.0215024	-1.0622	0.288143	NA	0.67398	-0.00293326	0.0541423	0.147869	NA
4930430F08Rik	77.5323	-0.0392052	0.0668146	-0.586361	0.557633	0.997416	81.6746	-0.000259343	0.0599861	-0.00433115	0.996544	0.999137	81.4388	-0.0114989	0.0631	-0.182487	0.8552	0.996631	87.6755	0.0266244	0.0839267	0.317765	0.750663	0.951071	73.1795	-0.00415947	0.0540848	0.38626	0.972615
4930430O22Rik	0	NA	NA	NA	NA	NA	0	NA	NA	NA	NA	NA	0	NA	NA	NA	NA	NA	0	NA	NA	NA	NA	NA	0	NA	NA	NA	NA
4930431F10Rik	0	NA	NA	NA	NA	NA	0	NA	NA	NA	NA	NA	0	NA	NA	NA	NA	NA	0	NA	NA	NA	NA	NA	0	NA	NA	NA	NA
4930431F12Rik	0	NA	NA	NA	NA	NA	0.0900283	0.000595821	0.00481451	0.123755	0.901509	0.998863	0	NA	NA	NA	NA	NA	0.0592822	0.000843235	0.00915182	0.0921384	0.926588	NA	0	NA	NA	NA	NA
4930431L21Rik	0.233481	0.00118131	0.00874374	0.135103	0.89253	0.997416	0.256208	0.00116216	0.00722348	0.160886	0.872183	0.998863	0.16479	-0.000235882	0.00649013	-0.0363448	0.971007	0.996631	0.190504	-0.000547448	0.0109815	-0.0498517	0.960241	NA	0.249558	3.20863e-05	0.0540529	0.972272	NA
4930431P03Rik	0	NA	NA	NA	NA	NA	0	NA	NA	NA	NA	NA	0	NA	NA	NA	NA	NA	0	NA	NA	NA	NA	NA	0	NA	NA	NA	NA
4930431P19Rik	24.0303	0.0209141	0.0580922	0.360817	0.718236	0.997416	23.2308	-0.00672923	0.0499698	-0.134721	0.892832	0.998863	22.7638	-0.0216152	0.0548743	-0.393456	0.693982	0.996631	23.8021	-0.0369379	0.0782213	-0.472694	0.636431	0.924194	24.6622	0.00382512	0.0533809	0.690044	0.972615
4930432B10Rik	0.532259	-0.00590955	0.013927	-0.418758	0.675393	0.997416	0.357517	-0.00788256	0.00845702	-0.879361	0.379206	0.998863	0.593702	-0.000872532	0.0102156	-0.0781882	0.937678	0.996631	0.536549	-0.0108097	0.0195518	-0.542118	0.587737	NA	0.754913	0.000408981	0.0540286	0.836266	NA
4930432E11Rik	6.95274	-0.0492097	0.0342869	-1.44411	0.148709	0.997416	6.54985	-0.0482795	0.0257313	-1.92235	0.0545619	0.998863	6.99853	-0.0531923	0.0341189	-1.564	0.117818	0.996631	5.90022	-0.189279	0.051626	-3.75599	0.00017266	0.0309961	6.97298	-0.0123753	0.0559173	0.0248512	0.800835
4930432H08Rik	0.0527403	0.000710002	0.00589144	0.120514	0.904076	0.997416	0	NA	NA	NA	NA	NA	0	NA	NA	NA	NA	NA	0.0839552	0.000843235	0.00915182	0.0921384	0.926588	NA	0	NA	NA	NA	NA
4930432K21Rik	23.0001	0.0126027	0.0605	0.20882	0.834589	0.997416	23.522	0.0165542	0.0506404	0.32744	0.743335	0.998863	25.1574	0.05861	0.0604027	0.975131	0.329495	0.996631	24.1973	0.00418989	0.0808358	0.0518654	0.958636	0.991903	25.29	0.0106239	0.0541536	0.37446	0.972615
4930432L08Rik	0.386742	-0.00160744	0.0116116	-0.156034	0.876006	0.997416	0.252927	-0.00289501	0.00707531	-0.423411	0.671995	0.998863	0.783565	0.0118583	0.013022	0.964488	0.334801	0.996631	0.5983	0.00720752	0.0183298	0.432842	0.66513	NA	0.419893	0.000144015	0.0540315	0.907374	NA
4930432M17Rik	0	NA	NA	NA	NA	NA	0	NA	NA	NA	NA	NA	0.053084	0.000569009	0.00554644	0.10259	0.918288	0.996631	0.0588615	0.000843235	0.00915182	0.0921384	0.926588	NA	0	NA	NA	NA	NA
4930432O09Rik	0.127022	0.00152131	0.00631827	0.24078	0.809726	0.997416	0	NA	NA	NA	NA	NA	0	NA	NA	NA	NA	NA	0	NA	NA	NA	NA	NA	0	NA	NA	NA	NA
4930433B08Rik	0.127022	0.00152131	0.00631827	0.24078	0.809726	0.997416	0	NA	NA	NA	NA	NA	0.133055	0.00114548	0.00554644	0.206525	0.836381	0.996631	0.0876242	0.000843235	0.00915182	0.0921384	0.926588	NA	0.0679087	0.00054091	0.0540592	0.868811	NA
4930433I11Rik	0	NA	NA	NA	NA	NA	0.0900283	0.000595821	0.00481451	0.123755	0.901509	0.998863	0	NA	NA	NA	NA	NA	0	NA	NA	NA	NA	NA	0	NA	NA	NA	NA
4930433J02Rik	0.164781	-0.0015661	0.00792322	-0.19766	0.843311	0.997416	0.186986	-0.00129967	0.00658677	-0.197315	0.843581	0.998863	0.318569	0.000908282	0.0104288	0.0900694	0.928232	0.996631	0.262336	-0.000808243	0.0133298	-0.0606344	0.95165	NA	0.227722	-0.000310614	0.0540477	0.886275	NA
4930433N12Rik	1.22319	-0.0292348	0.0181522	-1.66946	0.0950254	0.997416	1.14291	-0.0242238	0.0130112	-1.93705	0.0527397	0.998863	1.03922	-0.0307993	0.0142499	-2.29053	0.0219907	0.996631	1.42998	-0.0376493	0.0272057	-1.45019	0.147006	NA	1.46048	-0.00290144	0.0541305	0.206077	0.972615
4930434B07Rik	0.0483999	-0.000689602	0.00589144	-0.117052	0.906819	0.997416	0.0523342	-0.000612853	0.00481451	-0.127293	0.898709	0.998863	0.101768	-0.000172164	0.00554644	-0.0310404	0.975237	0.996631	0.0589468	-0.00160269	0.00915182	-0.175123	0.860983	NA	0.0668385	-0.000409731	0.0540584	0.882488	NA
4930434F21Rik	1.53817	-0.0146315	0.0237994	-0.604037	0.545819	0.997416	1.40909	-0.0177536	0.0167685	-1.05927	0.289476	0.998863	2.70974	0.029509	0.0263898	1.14283	0.25311	0.996631	1.29074	-0.0461133	0.0290044	-1.59428	0.110874	NA	1.6019	-0.00216583	0.0540136	0.535627	0.972615
4930434O05Rik	0	NA	NA	NA	NA	NA	0	NA	NA	NA	NA	NA	0	NA	NA	NA	NA	NA	0	NA	NA	NA	NA	NA	0	NA	NA	NA	NA
4930435C17Rik	0.910439	0.030678	0.0188737	1.6491	0.099128	0.997416	0.452962	0.00368384	0.0101837	0.324077	0.74588	0.998863	0.532744	0.00637844	0.0122213	0.509143	0.610652	0.996631	0.575723	0.0121908	0.0200094	0.587771	0.556686	NA	0.522055	0.00185466	0.0540575	0.45031	NA
4930435E12Rik	0.224915	-0.000682687	0.00967702	-0.0705473	0.943758	0.997416	0.313338	0.00156327	0.00895873	0.181717	0.855804	0.998863	0.163979	-0.00159965	0.00733532	-0.218075	0.827371	0.996631	0.411455	0.00732071	0.0172391	0.438382	0.661109	NA	0.253185	-0.000158501	0.0540465	0.884899	NA
4930435N07Rik	0	NA	NA	NA	NA	NA	0	NA	NA	NA	NA	NA	0	NA	NA	NA	NA	NA	0	NA	NA	NA	NA	NA	0	NA	NA	NA	NA
4930437M23Rik	0	NA	NA	NA	NA	NA	0	NA	NA	NA	NA	NA	0	NA	NA	NA	NA	NA	0	NA	NA	NA	NA	NA	0	NA	NA	NA	NA
4930438A08Rik	0.670958	0.011719	0.0146199	0.829311	0.406928	0.997416	0.490657	0.00113607	0.00872142	0.15696	0.875276	0.998863	1.0844	0.0170479	0.0134732	1.4016	0.161036	0.996631	0.80065	0.0188913	0.0200869	0.965216	0.334437	NA	0.288452	-0.000395	0.0540559	0.81258	NA
4930438E09Rik	0	NA	NA	NA	NA	NA	0	NA	NA	NA	NA	NA	0	NA	NA	NA	NA	NA	0	NA	NA	NA	NA	NA	0	NA	NA	NA	NA
4930439A04Rik	0	NA	NA	NA	NA	NA	0	NA	NA	NA	NA	NA	0	NA	NA	NA	NA	NA	0	NA	NA	NA	NA	NA	0	NA	NA	NA	NA
4930439D14Rik	2.32156	0.0399432	0.0273892	1.48563	0.137377	0.997416	1.67186	0.00411294	0.0187028	0.222063	0.824265	0.998863	2.37051	0.0316957	0.0242469	1.34856	0.177478	0.996631	2.12766	0.032574	0.0364178	0.904051	0.365968	NA	1.92559	0.00327074	0.0540626	0.403805	0.972615
4930440C22Rik	0	NA	NA	NA	NA	NA	0	NA	NA	NA	NA	NA	0	NA	NA	NA	NA	NA	0	NA	NA	NA	NA	NA	0	NA	NA	NA	NA
4930440I19Rik	1.20443	-0.0129879	0.0226657	-0.564842	0.572181	0.997416	0.976571	-0.0201083	0.0153373	-1.29251	0.196179	0.998863	1.09186	-0.0151321	0.0186199	-0.788534	0.430384	0.996631	1.1825	-0.0250449	0.029816	-0.829125	0.407034	NA	2.46382	0.00334675	0.0541404	0.232187	0.972615
4930441H08Rik	0.70705	0.00413934	0.0158862	0.252492	0.800661	0.997416	0.9079	0.0107755	0.0143111	0.744587	0.456522	0.998863	0.661385	0.000828499	0.0135461	0.0576144	0.954056	0.996631	0.484432	-0.0142019	0.0180052	-0.787935	0.430735	NA	0.467504	-0.00149334	0.0540669	0.398926	NA
4930441J16Rik	0.10114	-7.73e-05	0.00589144	-0.0131163	0.989535	0.997416	0.0523342	-0.000612853	0.00481451	-0.127293	0.898709	0.998863	0.0492588	-0.000748634	0.00554644	-0.134976	0.892631	0.996631	0.118229	-0.000396518	0.00935139	-0.0424021	0.966178	NA	0.111311	3.11161e-06	0.054053	0.972272	NA
4930442G10Rik	0.167581	-0.00158223	0.00796377	-0.198679	0.842514	0.997416	0.233117	-0.000336388	0.0077537	-0.0433842	0.965395	0.998863	0.232913	-0.000707797	0.00803183	-0.088124	0.929778	0.996631	0.144351	-0.00338254	0.0100102	-0.337909	0.735431	NA	0.163563	-0.000568533	0.0540606	0.780839	NA
4930442G15Rik	0.210573	-0.000660556	0.00951967	-0.0693885	0.94468	0.997416	0.277782	0.00138695	0.00874323	0.154265	0.877401	0.998863	0.167925	-0.00162245	0.00738725	-0.219629	0.82616	0.996631	0.432667	0.0108136	0.0174753	0.565547	0.571702	NA	0.368183	0.000924551	0.0540455	0.625584	NA
4930442H23Rik	0.0645357	0.000710002	0.00589144	0.120514	0.904076	0.997416	0	NA	NA	NA	NA	NA	0.0389338	0.000569009	0.00554644	0.10259	0.918288	0.996631	0	NA	NA	NA	NA	NA	0.0889455	0.000655112	0.0540607	0.770169	NA
4930442J19Rik	0	NA	NA	NA	NA	NA	0	NA	NA	NA	NA	NA	0	NA	NA	NA	NA	NA	0	NA	NA	NA	NA	NA	0.0444727	0.000477957	0.0540584	0.868811	NA
4930442L01Rik	0	NA	NA	NA	NA	NA	0	NA	NA	NA	NA	NA	0	NA	NA	NA	NA	NA	0	NA	NA	NA	NA	NA	0	NA	NA	NA	NA
4930442P19Rik	0	NA	NA	NA	NA	NA	0	NA	NA	NA	NA	NA	0	NA	NA	NA	NA	NA	0	NA	NA	NA	NA	NA	0	NA	NA	NA	NA
4930443G03Rik	0	NA	NA	NA	NA	NA	0	NA	NA	NA	NA	NA	0	NA	NA	NA	NA	NA	0.0839552	0.000843235	0.00915182	0.0921384	0.926588	NA	0	NA	NA	NA	NA
4930443O20Rik	2.42852	0.0150541	0.026278	0.571665	0.567549	0.997416	1.53699	-0.0199114	0.0172348	-1.14408	0.252592	0.998863	1.6515	-0.0194884	0.0198934	-0.97704	0.328549	0.996631	2.03819	-0.0101736	0.0320791	-0.315516	0.75237	NA	2.2374	0.000463319	0.0539183	0.906909	0.979372
4930444A19Rik	0	NA	NA	NA	NA	NA	0	NA	NA	NA	NA	NA	0	NA	NA	NA	NA	NA	0	NA	NA	NA	NA	NA	0	NA	NA	NA	NA
4930444E06Rik	0	NA	NA	NA	NA	NA	0	NA	NA	NA	NA	NA	0	NA	NA	NA	NA	NA	0	NA	NA	NA	NA	NA	0	NA	NA	NA	NA
4930444F02Rik	0	NA	NA	NA	NA	NA	0	NA	NA	NA	NA	NA	0	NA	NA	NA	NA	NA	0	NA	NA	NA	NA	NA	0	NA	NA	NA	NA
4930444G20Rik	0	NA	NA	NA	NA	NA	0	NA	NA	NA	NA	NA	0	NA	NA	NA	NA	NA	0	NA	NA	NA	NA	NA	0	NA	NA	NA	NA
4930444K16Rik	0	NA	NA	NA	NA	NA	0.0622191	0.000595821	0.00481451	0.123755	0.901509	0.998863	0	NA	NA	NA	NA	NA	0	NA	NA	NA	NA	NA	0	NA	NA	NA	NA
4930444M15Rik	1.00825	-0.00755694	0.0194392	-0.380781	0.703365	0.997416	0.81439	-0.0145447	0.0138595	-1.00955	0.31271	0.998863	1.26326	0.0031176	0.0184838	0.167652	0.866857	0.996631	1.31165	0.00481395	0.0302359	0.157384	0.874942	NA	1.0958	-0.00127482	0.0539996	0.668557	0.972615
4930444P10Rik	24.2709	0.0611965	0.0579287	1.0637	0.287462	0.997416	23.0884	0.0192552	0.0500195	0.387528	0.698365	0.998863	21.7874	-0.0107182	0.0561532	-0.191077	0.848465	0.996631	20.797	-0.0763149	0.0702483	-1.08787	0.276653	0.77771	24.1058	0.00710847	0.053702	0.490729	0.972615
4930445B16Rik	0	NA	NA	NA	NA	NA	0	NA	NA	NA	NA	NA	0	NA	NA	NA	NA	NA	0	NA	NA	NA	NA	NA	0	NA	NA	NA	NA
4930445N08Rik	0.28415	-0.00372341	0.0111226	-0.326015	0.744413	0.997416	0.213085	-0.00331971	0.00757465	-0.430161	0.667078	0.998863	0.451992	0.00319763	0.0115075	0.259924	0.794923	0.996631	0.474912	0.00388586	0.0187739	0.203207	0.838973	NA	0.216915	-0.00118734	0.0540701	0.548219	NA
4930445N18Rik	1.08781	-0.0149173	0.0177932	-0.841717	0.399946	0.997416	0.9581	-0.01581	0.0120689	-1.48592	0.137299	0.998863	1.21595	-0.00790949	0.0170052	-0.463543	0.642975	0.996631	1.2413	-0.0174272	0.0266695	-0.660435	0.508975	NA	1.40146	-0.00049757	0.0539833	0.86404	0.974574
4930447A16Rik	0	NA	NA	NA	NA	NA	0	NA	NA	NA	NA	NA	0	NA	NA	NA	NA	NA	0	NA	NA	NA	NA	NA	0	NA	NA	NA	NA
4930447C04Rik	418.271	-0.0548285	0.0643534	-0.851936	0.39425	0.997416	430.527	-0.024727	0.0598414	-0.413178	0.679476	0.998863	435.811	-0.0144267	0.0650185	-0.221806	0.824465	0.996631	445.625	-0.0672148	0.0765444	-0.878021	0.379932	0.82813	424.404	-0.000889356	0.0539407	0.807134	0.972615
4930447C11Rik	0	NA	NA	NA	NA	NA	0	NA	NA	NA	NA	NA	0	NA	NA	NA	NA	NA	0	NA	NA	NA	NA	NA	0	NA	NA	NA	NA
4930447F04Rik	0	NA	NA	NA	NA	NA	0	NA	NA	NA	NA	NA	0.053084	0.000569009	0.00554644	0.10259	0.918288	0.996631	0	NA	NA	NA	NA	NA	0	NA	NA	NA	NA
4930447F24Rik	0	NA	NA	NA	NA	NA	0	NA	NA	NA	NA	NA	0	NA	NA	NA	NA	NA	0	NA	NA	NA	NA	NA	0	NA	NA	NA	NA
4930447K03Rik	4.43057	0.0224549	0.0358888	0.625293	0.531779	0.997416	3.42763	-0.015354	0.0265733	-0.566169	0.571279	0.998863	3.20376	-0.0269175	0.0291818	-0.899443	0.368417	0.996631	4.85016	0.0495693	0.0542714	0.906558	0.364641	0.823735	4.48821	0.00391571	0.0539874	0.478096	0.972615
4930447M23Rik	50.304	0.014483	0.0668343	0.216619	0.828505	0.997416	52.3092	0.0296269	0.0576625	0.514615	0.606822	0.998863	53.0186	0.035569	0.0637987	0.558689	0.576374	0.996631	54.9954	0.0515905	0.0838371	0.615521	0.538211	0.892926	54.7844	0.0216327	0.0565427	0.232356	0.972615
4930447N08Rik	0	NA	NA	NA	NA	NA	0	NA	NA	NA	NA	NA	0	NA	NA	NA	NA	NA	0	NA	NA	NA	NA	NA	0	NA	NA	NA	NA
4930448A20Rik	0.217453	0.000840224	0.00737871	0.113871	0.90934	0.997416	0.122419	-5.38e-05	0.00505478	-0.0106441	0.991507	0.998863	0.231586	0.002054	0.00801861	0.264734	0.791214	0.996631	0.0717378	-0.00160269	0.00915182	-0.175123	0.860983	NA	0.390654	0.000600572	0.0540578	0.612286	NA
4930448C13Rik	1.17281	0.0124642	0.0206744	0.606545	0.544153	0.997416	0.725996	-0.00702369	0.012638	-0.540083	0.58914	0.998863	0.861464	-0.00166924	0.0148416	-0.109348	0.912927	0.996631	0.603731	-0.0246487	0.0203837	-1.21102	0.225888	NA	0.918668	-6.20668e-05	0.0539956	0.981161	0.996896
4930448D08Rik	0	NA	NA	NA	NA	NA	0.186657	0.0017915	0.00490781	0.376092	0.706848	0.998863	0	NA	NA	NA	NA	NA	0	NA	NA	NA	NA	NA	0	NA	NA	NA	NA
4930448E22Rik	0	NA	NA	NA	NA	NA	0	NA	NA	NA	NA	NA	0	NA	NA	NA	NA	NA	0	NA	NA	NA	NA	NA	0	NA	NA	NA	NA
4930448F12Rik	0.222645	0.00115018	0.00862825	0.133304	0.893953	0.997416	0.354085	0.00278803	0.00772841	0.374666	0.707909	0.998863	0.347213	0.00387828	0.0087953	0.434762	0.663735	0.996631	0.129773	-0.00160269	0.00915182	-0.175123	0.860983	NA	0.146449	-0.000488433	0.0540594	0.882488	NA
4930448H16Rik	0.141244	-9.51e-05	0.00653614	-0.0145573	0.988385	0.997416	0.0523342	-0.000612853	0.00481451	-0.127293	0.898709	0.998863	0.499923	0.0144608	0.0119528	1.19078	0.233739	0.996631	0.136394	-0.000437362	0.00981968	-0.0445394	0.964474	NA	0.0668385	-0.000409731	0.0540584	0.882488	NA
4930448I06Rik	0.185649	0.00103864	0.00820085	0.12665	0.899218	0.997416	0.125721	-5.48e-05	0.00510028	-0.0107402	0.991431	0.998863	0.0600403	-0.000748634	0.00554644	-0.134976	0.892631	0.996631	0.0717378	-0.00160269	0.00915182	-0.175123	0.860983	NA	0.0813264	-0.000428828	0.0540586	0.882488	NA
4930448I18Rik	0	NA	NA	NA	NA	NA	0	NA	NA	NA	NA	NA	0	NA	NA	NA	NA	NA	0.262873	0.00416239	0.0102912	0.410385	0.681523	NA	0	NA	NA	NA	NA
4930448K20Rik	0	NA	NA	NA	NA	NA	0	NA	NA	NA	NA	NA	0	NA	NA	NA	NA	NA	0	NA	NA	NA	NA	NA	0	NA	NA	NA	NA
4930449A18Rik	0.551807	-0.0173253	0.0136661	-1.30736	0.191091	0.997416	0.788678	-0.00695563	0.0122242	-0.665554	0.505696	0.998863	1.19668	0.008887	0.0183028	0.508724	0.610946	0.996631	0.78481	-0.0148216	0.0229398	-0.689354	0.4906	NA	0.645349	-0.00315151	0.0541547	0.174742	NA
4930449E01Rik	1.15151	-0.000796308	0.0204425	-0.038523	0.969271	0.997416	1.13888	-0.00517861	0.0148044	-0.358467	0.719994	0.998863	0.948374	-0.0134102	0.0175744	-0.760795	0.44678	0.996631	1.06671	-0.0169924	0.0277641	-0.617663	0.536798	NA	1.00878	-0.00180355	0.0540373	0.50323	0.972615
4930449I04Rik	0.221869	-0.000390078	0.00732294	-0.053268	0.957518	0.997416	0.451312	0.00668281	0.00972191	0.68042	0.496239	0.998863	0.25914	0.000410148	0.00816801	0.0460955	0.963234	0.996631	0.364397	0.00208893	0.0143725	0.151233	0.879792	NA	0.214664	-0.000276945	0.0540543	0.923798	NA
4930449I24Rik	0	NA	NA	NA	NA	NA	0	NA	NA	NA	NA	NA	0	NA	NA	NA	NA	NA	0	NA	NA	NA	NA	NA	0	NA	NA	NA	NA
4930451E10Rik	22.6009	0.021518	0.0615709	0.348351	0.727576	0.997416	23.8852	0.0421338	0.0501432	0.837664	0.40222	0.998863	20.8444	-0.0432193	0.0546486	-0.786357	0.431658	0.996631	23.3148	-0.00301788	0.0793958	-0.0378906	0.969775	0.994111	22.2058	-0.000431591	0.0537368	0.940182	0.986869
4930451G09Rik	6.64661	0.0153347	0.0399082	0.384004	0.700975	0.997416	7.21825	0.0263919	0.0358627	0.742054	0.458055	0.998863	7.33151	0.0413289	0.0416783	0.995053	0.319711	0.996631	8.30193	0.0866176	0.0635114	1.37407	0.169421	0.685672	6.00477	-0.00329274	0.0539243	0.549074	0.972615
4930451I11Rik	0.531585	-0.00338353	0.00605588	-0.745975	0.455683	0.997416	0.521588	-0.00316728	0.00481603	-0.843108	0.399168	0.998863	0.752318	-0.00582942	0.0112238	-0.722991	0.469686	0.996631	0.706056	-0.00432896	0.00933581	-0.625572	0.531596	NA	0.767372	-0.000719368	0.0540592	0.440089	NA
4930452B06Rik	83.5555	-0.0930426	0.0670019	-1.38631	0.165653	0.997416	93.5726	0.0441178	0.0608559	0.724657	0.468662	0.998863	95.9731	0.0786322	0.0644696	1.21809	0.22319	0.996631	102.697	0.13874	0.0819342	1.68975	0.091076	0.584105	85.5583	-0.00195714	0.0539009	0.66923	0.972615
4930452L12Rik	0	NA	NA	NA	NA	NA	0	NA	NA	NA	NA	NA	0	NA	NA	NA	NA	NA	0	NA	NA	NA	NA	NA	0	NA	NA	NA	NA
4930452N14Rik	0.946155	0.00121495	0.0172807	0.0699777	0.944211	0.997416	0.796577	-0.00342885	0.0124735	-0.265768	0.790418	0.998863	0.691794	-0.0103428	0.0143409	-0.685716	0.492892	0.996631	1.17294	0.0118652	0.0274618	0.432595	0.665309	NA	0.618939	-0.0027761	0.0541307	0.180085	NA
4930453C13Rik	0	NA	NA	NA	NA	NA	0	NA	NA	NA	NA	NA	0	NA	NA	NA	NA	NA	0	NA	NA	NA	NA	NA	0	NA	NA	NA	NA
4930453H23Rik	0.110935	-8.15e-05	0.00604847	-0.0134671	0.989255	0.997416	0.186527	0.000964256	0.00658175	0.146504	0.883523	0.998863	0.357663	0.00777351	0.0104864	0.752617	0.45168	0.996631	0.217969	0.00166731	0.01285	0.129751	0.896763	NA	0.167385	9.43209e-05	0.0540529	0.972272	NA
4930453L07Rik	0.261462	0.00124553	0.0109308	0.112901	0.910109	0.997416	0.500507	0.00833486	0.0103249	0.817901	0.413414	0.998863	0.117844	-0.00163055	0.00580202	-0.281031	0.778687	0.996631	0.543857	0.0170223	0.0194372	0.884983	0.376166	NA	0.295354	-9.89722e-05	0.0540463	0.884523	NA
4930453N24Rik	214.307	-0.0908322	0.0610966	-1.48655	0.137134	0.997416	230.579	0.0292596	0.0579765	0.504249	0.614086	0.998863	220.391	-0.0670745	0.063146	-1.06211	0.288187	0.996631	238.208	-0.0130281	0.0676608	-0.192512	0.847341	0.970534	208.407	-0.00240609	0.0539846	0.558774	0.972615
4930453O03Rik	0	NA	NA	NA	NA	NA	0	NA	NA	NA	NA	NA	0	NA	NA	NA	NA	NA	0	NA	NA	NA	NA	NA	0	NA	NA	NA	NA
4930455B14Rik	0.656412	-0.00328766	0.0138337	-0.221999	0.824315	0.997416	0.888354	0.00398882	0.013284	0.295525	0.767593	0.998863	0.534946	-0.00807094	0.0122558	-0.62054	0.534902	0.996631	0.70813	-0.00440711	0.0192172	-0.221039	0.825062	NA	0.643162	-0.00048702	0.0540402	0.782767	NA
4930455C13Rik	0	NA	NA	NA	NA	NA	0	NA	NA	NA	NA	NA	0	NA	NA	NA	NA	NA	0	NA	NA	NA	NA	NA	0	NA	NA	NA	NA
4930455D15Rik	2.8101	0.00417727	0.0290585	0.142689	0.886536	0.997416	2.95267	0.00274667	0.0184815	0.150157	0.88064	0.998863	1.97809	-0.0345159	0.0242258	-1.39214	0.16388	0.996631	2.87034	-0.00167906	0.0424241	-0.0392324	0.968705	NA	2.19923	-0.00237521	0.0540719	0.376835	0.972615
4930455G09Rik	4.48616	-0.0357331	0.0341837	-1.05221	0.292703	0.997416	5.46121	0.00105189	0.0306151	0.0347167	0.972306	0.998863	4.65552	-0.0224878	0.0337448	-0.660075	0.509205	0.996631	4.57978	-0.0639353	0.0506143	-1.26434	0.206106	0.726161	5.02373	-0.00476565	0.0540176	0.441531	0.972615
4930455H04Rik	1.25699	-0.0102913	0.0216523	-0.47208	0.63687	0.997416	1.26137	-0.00788072	0.0143051	-0.565282	0.571882	0.998863	1.17445	-0.0114591	0.0190722	-0.587611	0.556794	0.996631	1.23356	-0.017829	0.0287709	-0.60989	0.541935	NA	1.46857	-0.000401885	0.0539231	0.916774	0.981281
4930456G14Rik	2.16005	0.0146998	0.027152	0.543073	0.587079	0.997416	2.63132	0.0251734	0.0223166	1.14264	0.253187	0.998863	2.82388	0.0393057	0.0277059	1.44026	0.149795	0.996631	2.81642	0.0615005	0.043518	1.41208	0.157927	NA	3.16823	0.00767783	0.0547208	0.0644382	0.972615
4930456L15Rik	0.689758	0.00840265	0.0152458	0.543676	0.586664	0.997416	0.36174	-0.00567163	0.00977701	-0.58437	0.558972	0.998863	0.385829	-0.0050301	0.0113884	-0.433534	0.664627	0.996631	0.473699	-0.00731098	0.0197905	-0.359671	0.719094	NA	0.396924	-0.00105863	0.0540386	0.661742	NA
4930458A03Rik	0.539127	-0.00460345	0.00589301	-0.889496	0.373737	0.997416	0.626052	-0.00361391	0.00501076	-0.810809	0.417475	0.998863	0.681345	-0.0098122	0.0103472	-1.06934	0.284916	0.996631	0.657574	-0.00761937	0.00916796	-0.947259	0.343507	NA	0.787202	-0.000931843	0.0540658	0.39678	0.972615
4930458B22Rik	0	NA	NA	NA	NA	NA	0	NA	NA	NA	NA	NA	0	NA	NA	NA	NA	NA	0	NA	NA	NA	NA	NA	0	NA	NA	NA	NA
4930458D05Rik	2.83177	0.0336796	0.0288818	1.17427	0.240288	0.997416	3.60562	0.0525994	0.0257963	2.0664	0.0387906	0.998863	2.65627	0.0227696	0.0256067	0.888451	0.374298	0.996631	3.28918	0.067537	0.0418143	1.60563	0.108356	0.609908	2.84008	0.0062748	0.0544276	0.158493	0.972615
4930458K08Rik	0	NA	NA	NA	NA	NA	0	NA	NA	NA	NA	NA	0	NA	NA	NA	NA	NA	0	NA	NA	NA	NA	NA	0	NA	NA	NA	NA
4930459C07Rik	0.208871	-0.000657869	0.00950039	-0.0692466	0.944793	0.997416	0.385922	0.00114173	0.00763215	0.156877	0.875342	0.998863	0.218476	-0.000855259	0.00882548	-0.0969079	0.9228	0.996631	0.130685	-0.00316088	0.00967778	-0.326612	0.743961	NA	0.230454	-0.000220357	0.054047	0.886121	NA
4930459L07Rik	0	NA	NA	NA	NA	NA	0	NA	NA	NA	NA	NA	0	NA	NA	NA	NA	NA	0	NA	NA	NA	NA	NA	0.135817	0.000730462	0.0540623	0.705876	NA
4930461C15Rik	1.14984	-0.0102822	0.0183126	-0.564981	0.572087	0.997416	0.981945	-0.0135111	0.0142518	-0.932536	0.35106	0.998863	1.57044	0.0101514	0.0219763	0.463747	0.642829	0.996631	1.1243	-0.0182885	0.0263145	-0.685707	0.492898	NA	1.16956	-0.00209192	0.0540324	0.496389	0.972615
4930461G14Rik	5.21149	0.0183942	0.0357894	0.513592	0.607538	0.997416	5.47621	0.0265858	0.0297136	0.885641	0.375811	0.998863	6.18931	0.0482494	0.0358627	1.35387	0.175777	0.996631	6.89663	0.0851449	0.0522117	1.63567	0.101909	0.599203	4.52791	-0.000987592	0.053911	0.812963	0.972615
4930463O16Rik	0.210098	-0.0013295	0.00730212	-0.18207	0.855528	0.997416	0.54917	0.00525679	0.00886288	0.708839	0.478424	0.998863	0.177111	-0.00128321	0.0065719	-0.195257	0.845191	0.996631	0.380791	0.00489858	0.0143016	0.30593	0.759658	NA	0.230562	-0.000174527	0.0540532	0.923798	NA
4930465I24Rik	0	NA	NA	NA	NA	NA	0	NA	NA	NA	NA	NA	0	NA	NA	NA	NA	NA	0	NA	NA	NA	NA	NA	0	NA	NA	NA	NA
4930465K10Rik	0.885875	0.00253405	0.0166944	0.151257	0.879773	0.997416	0.552578	-0.00856269	0.0105826	-0.767457	0.44281	0.998863	0.572522	-0.0105527	0.0136673	-0.748562	0.454122	0.996631	0.661838	-0.0115941	0.0204855	-0.535286	0.592452	NA	0.479151	-0.00244616	0.0541248	0.17557	NA
4930465M20Rik	0.668745	-0.0160861	0.0150106	-1.02508	0.305327	0.997416	0.472971	-0.0162789	0.00923845	-1.62279	0.104634	0.998863	0.485337	-0.019947	0.01156	-1.55966	0.11884	0.996631	0.676555	-0.0288535	0.0213169	-1.39607	0.162695	NA	0.858546	-0.00219608	0.0540606	0.40821	0.972615
4930466I24Rik	0	NA	NA	NA	NA	NA	0	NA	NA	NA	NA	NA	0	NA	NA	NA	NA	NA	0	NA	NA	NA	NA	NA	0	NA	NA	NA	NA
4930466K18Rik	0	NA	NA	NA	NA	NA	0	NA	NA	NA	NA	NA	0	NA	NA	NA	NA	NA	0	NA	NA	NA	NA	NA	0	NA	NA	NA	NA
4930467D21Rik	10.2855	-0.105307	0.0523558	-2.00423	0.0450457	0.997416	10.172	-0.0993793	0.042464	-2.33464	0.0195621	0.998863	9.5386	-0.114733	0.0443571	-2.55872	0.010506	0.996631	11.7864	-0.102436	0.0719971	-1.42462	0.154268	0.665736	11.1355	-0.0231368	0.0605889	0.0271531	0.824836
4930467E23Rik	0	NA	NA	NA	NA	NA	0.078878	0.000595821	0.00481451	0.123755	0.901509	0.998863	0	NA	NA	NA	NA	NA	0.199921	0.00619678	0.0125451	0.490282	0.623935	NA	0.135817	0.000730462	0.0540623	0.705876	NA
4930467K11Rik	2.1995	-0.00612398	0.0257262	-0.243664	0.807491	0.997416	2.19208	-0.00930622	0.0203467	-0.473666	0.635738	0.998863	1.70882	-0.030226	0.0217699	-1.40854	0.15897	0.996631	3.15086	0.0408725	0.0425827	0.990141	0.322105	NA	1.81576	-0.00426517	0.0542195	0.185728	0.972615
4930469B13Rik	0	NA	NA	NA	NA	NA	0	NA	NA	NA	NA	NA	0	NA	NA	NA	NA	NA	0	NA	NA	NA	NA	NA	0	NA	NA	NA	NA
4930469K13Rik	3.02338	0.0132832	0.0274962	0.484129	0.628294	0.997416	3.13749	0.0124759	0.0233371	0.538264	0.590395	0.998863	2.60042	-0.00429556	0.0235797	-0.180927	0.856425	0.996631	3.15776	0.0146381	0.0370518	0.393084	0.694257	NA	3.18331	0.00211049	0.0540019	0.55928	0.972615
4930470B04Rik	0	NA	NA	NA	NA	NA	0	NA	NA	NA	NA	NA	0	NA	NA	NA	NA	NA	0	NA	NA	NA	NA	NA	0	NA	NA	NA	NA
4930470G03Rik	0.765281	0.00578236	0.0165543	0.34383	0.730974	0.997416	0.559958	-0.00229272	0.0106255	-0.195778	0.844784	0.998863	0.374737	-0.00929405	0.0105191	-0.798598	0.424523	0.996631	1.01744	0.0208677	0.025356	0.818706	0.412954	NA	0.697294	0.000547703	0.0540215	0.810571	NA
4930470O06Rik	0.241999	-0.00435923	0.00627737	-0.583015	0.559883	0.997416	0.547269	-0.0015721	0.00880754	-0.185502	0.852835	0.998863	0.303325	-0.00551461	0.00741904	-0.623179	0.533167	0.996631	0.294734	-0.00863836	0.0105496	-0.701883	0.482752	NA	0.334192	-0.000680129	0.0540632	0.57025	NA
4930470P17Rik	0.994849	-0.00240679	0.0160729	-0.148005	0.882339	0.997416	1.10833	0.00131631	0.0132592	0.0983841	0.921627	0.998863	1.36548	0.00958153	0.0183911	0.529903	0.596179	0.996631	1.48705	0.0233393	0.0320738	0.733486	0.463262	NA	1.02001	-0.000456538	0.0539982	0.863486	0.974574
4930471C04Rik	1.52137	-0.00118765	0.022753	-0.0526656	0.957998	0.997416	1.70328	0.00860098	0.0186782	0.458645	0.646489	0.998863	2.27201	0.0332601	0.025184	1.34628	0.178212	0.996631	2.15884	0.0353276	0.0371575	0.962884	0.335606	NA	1.65738	0.000619008	0.0539376	0.866115	0.97492
4930471C06Rik	0	NA	NA	NA	NA	NA	0	NA	NA	NA	NA	NA	0.133055	0.00114548	0.00554644	0.206525	0.836381	0.996631	0	NA	NA	NA	NA	NA	0	NA	NA	NA	NA
4930471D02Rik	0.0967998	-0.00147688	0.00589144	-0.250682	0.80206	0.997416	0.104668	-0.00125748	0.00481451	-0.261185	0.79395	0.998863	0.165045	-0.00122576	0.00642346	-0.190826	0.848662	0.996631	0.117894	-0.00282565	0.00915182	-0.308753	0.757509	NA	0.133677	-0.000541317	0.0540601	0.780839	NA
4930471E15Rik	0.0527403	0.000710002	0.00589144	0.120514	0.904076	0.997416	0.0900283	0.000595821	0.00481451	0.123755	0.901509	0.998863	0	NA	NA	NA	NA	NA	0	NA	NA	NA	NA	NA	0	NA	NA	NA	NA
4930471E19Rik	0.797534	-0.009405	0.0134354	-0.858313	0.390719	0.997416	0.853814	-0.0062937	0.0109532	-0.697111	0.485733	0.998863	0.767549	-0.0093146	0.0125186	-0.862092	0.388637	0.996631	0.895107	-0.00985501	0.0194738	-0.551531	0.58127	NA	1.20829	0.000402368	0.0540259	0.83509	0.972944
4930471M09Rik	1.32492	-0.0285093	0.0212521	-1.32594	0.18486	0.997416	1.451	-0.0207271	0.0178549	-1.16535	0.243876	0.998863	1.4551	-0.0238947	0.0211965	-1.11742	0.263817	0.996631	1.72672	-0.0258078	0.0349989	-0.742964	0.457503	NA	1.57934	-0.00398264	0.0541529	0.283087	0.972615
4930473A02Rik	96.9403	0.110885	0.0655476	1.69088	0.0908593	0.997416	91.8871	0.0111789	0.0608808	0.183615	0.854316	0.998863	92.0778	0.0100847	0.0653201	0.154236	0.877423	0.996631	97.0907	0.0281353	0.0789932	0.355947	0.72188	0.945412	94.7212	0.00570378	0.0510898	0.747258	0.972615
4930473D10Rik	0	NA	NA	NA	NA	NA	0	NA	NA	NA	NA	NA	0	NA	NA	NA	NA	NA	0	NA	NA	NA	NA	NA	0	NA	NA	NA	NA
4930473H19Rik	0	NA	NA	NA	NA	NA	0	NA	NA	NA	NA	NA	0	NA	NA	NA	NA	NA	0	NA	NA	NA	NA	NA	0	NA	NA	NA	NA
4930473O22Rik	0.212358	-0.000663359	0.00953974	-0.0695364	0.944563	0.997416	0.124645	-0.0014033	0.00508556	-0.275939	0.782595	0.998863	0.184372	-0.0017177	0.00760029	-0.226005	0.821198	0.996631	0.318826	0.00191264	0.013757	0.144597	0.885029	NA	0.242082	-0.000252592	0.0540471	0.885483	NA
4930474B08Rik	0	NA	NA	NA	NA	NA	0	NA	NA	NA	NA	NA	0	NA	NA	NA	NA	NA	0	NA	NA	NA	NA	NA	0	NA	NA	NA	NA
4930474H06Rik	0.159767	-0.00153873	0.00785391	-0.195919	0.844673	0.997416	0.171691	-0.00123655	0.00642529	-0.192451	0.847389	0.998863	0.220821	-0.000860135	0.00885049	-0.097185	0.922579	0.996631	0.130685	-0.00316088	0.00967778	-0.326612	0.743961	NA	0.148165	-0.000553469	0.0540603	0.780839	NA
4930474N05Rik	0.81101	-0.0103533	0.0167637	-0.603225	0.546359	0.997416	1.03837	-0.00113599	0.0151574	-0.074981	0.94023	0.998863	0.676727	-0.0158681	0.0143732	-1.08334	0.27866	0.996631	0.526005	-0.0308626	0.0173944	-1.68206	0.0925565	NA	0.761028	-0.00177306	0.0540696	0.356435	NA
4930474N09Rik	0.69573	0.00919533	0.0136878	0.738495	0.460214	0.997416	0.281999	-0.00310969	0.00733203	-0.412677	0.679843	0.998863	0.463827	0.00070313	0.0100527	0.0788005	0.937191	0.996631	0.683917	0.0174525	0.0222338	0.801531	0.422824	NA	0.415943	-0.000200829	0.0540452	0.987449	NA
4930477E14Rik	0.0496985	-0.000689602	0.00589144	-0.117052	0.906819	0.997416	0.0538047	-0.000612853	0.00481451	-0.127293	0.898709	0.998863	0.0508462	-0.000748634	0.00554644	-0.134976	0.892631	0.996631	0.0606974	-0.00160269	0.00915182	-0.175123	0.860983	NA	0.0687293	-0.000405408	0.0540583	0.882488	NA
4930477G07Rik	2.23935	-0.0292717	0.0292969	-0.987967	0.323169	0.997416	2.11897	-0.0246696	0.0215424	-1.12716	0.259675	0.998863	1.95115	-0.0358444	0.0224623	-1.59388	0.110964	0.996631	2.31164	-0.0386028	0.0372291	-1.03593	0.300235	NA	2.46341	-0.00351786	0.0540077	0.472094	0.972615
4930477N07Rik	0.15863	-0.00292931	0.0066993	-0.427421	0.669073	0.997416	0.171102	-0.00256039	0.00558433	-0.448639	0.653692	0.998863	0.161439	-0.00295136	0.00637752	-0.452359	0.651011	0.996631	0.425345	-0.000590292	0.0145416	-0.0480108	0.961708	NA	0.218773	-0.000617682	0.0540617	0.689095	NA
4930477O15Rik	0	NA	NA	NA	NA	NA	0	NA	NA	NA	NA	NA	0	NA	NA	NA	NA	NA	0	NA	NA	NA	NA	NA	0	NA	NA	NA	NA
4930478K11Rik	0	NA	NA	NA	NA	NA	0	NA	NA	NA	NA	NA	0	NA	NA	NA	NA	NA	0	NA	NA	NA	NA	NA	0	NA	NA	NA	NA
4930478M09Rik	0	NA	NA	NA	NA	NA	0	NA	NA	NA	NA	NA	0	NA	NA	NA	NA	NA	0	NA	NA	NA	NA	NA	0	NA	NA	NA	NA
4930478P22Rik	0	NA	NA	NA	NA	NA	0	NA	NA	NA	NA	NA	0	NA	NA	NA	NA	NA	0	NA	NA	NA	NA	NA	0	NA	NA	NA	NA
4930479D17Rik	29.3835	-0.074047	0.0550811	-1.35427	0.175649	0.997416	29.1072	-0.0729469	0.047241	-1.54826	0.12156	0.998863	29.4834	-0.0808995	0.0550292	-1.47318	0.140702	0.996631	31.4939	-0.116824	0.0781098	-1.51064	0.13088	0.634586	32.3642	-0.00546494	0.053938	0.459979	0.972615
4930479H17Rik	0.0586269	-0.000689602	0.00589144	-0.117052	0.906819	0.997416	0.124679	-5.45e-05	0.00508602	-0.0107101	0.991455	0.998863	0.152154	-0.000223723	0.00632102	-0.0353935	0.971766	0.996631	0.189461	0.00118209	0.0108292	0.109158	0.913077	NA	0.0813264	-0.000428828	0.0540586	0.882488	NA
4930480C01Rik	0	NA	NA	NA	NA	NA	0	NA	NA	NA	NA	NA	0	NA	NA	NA	NA	NA	0	NA	NA	NA	NA	NA	0	NA	NA	NA	NA
4930480E11Rik	0	NA	NA	NA	NA	NA	0	NA	NA	NA	NA	NA	0	NA	NA	NA	NA	NA	0	NA	NA	NA	NA	NA	0	NA	NA	NA	NA
4930480G23Rik	0.123566	-8.73e-05	0.00626257	-0.0139456	0.988873	0.997416	0.0636243	-0.000612853	0.00481451	-0.127293	0.898709	0.998863	0.0600484	-0.000748634	0.00554644	-0.134976	0.892631	0.996631	0.071632	-0.00160269	0.00915182	-0.175123	0.860983	NA	0.0813469	-0.000428853	0.0540586	0.882488	NA
4930480K02Rik	0	NA	NA	NA	NA	NA	0	NA	NA	NA	NA	NA	0	NA	NA	NA	NA	NA	0	NA	NA	NA	NA	NA	0	NA	NA	NA	NA
4930480K15Rik	0	NA	NA	NA	NA	NA	0	NA	NA	NA	NA	NA	0	NA	NA	NA	NA	NA	0	NA	NA	NA	NA	NA	0	NA	NA	NA	NA
4930480K23Rik	45.719	0.0776602	0.0643766	1.20846	0.226869	0.997416	45.3059	0.0618936	0.058155	1.06446	0.287118	0.998863	42.7576	0.00992394	0.0610264	0.162169	0.871173	0.996631	47.4597	0.0838214	0.0837968	0.998887	0.31785	0.799845	42.3118	-0.000604153	0.053789	0.909695	0.979563
4930480M12Rik	0.108325	-0.00153292	0.00600197	-0.255403	0.798412	0.997416	0.178484	-0.00126348	0.00649467	-0.194541	0.845753	0.998863	0.278502	0.000722967	0.00926513	0.0810492	0.935403	0.996631	0.193166	-0.00295726	0.012416	-0.238181	0.811741	NA	0.356274	0.00039245	0.0540474	0.861666	NA
4930481A15Rik	21.7812	0.201911	0.0618214	3.27744	0.00104753	0.948075	15.9952	-0.0114422	0.0473743	-0.24251	0.808385	0.998863	21.0241	0.135739	0.0554976	2.46789	0.0135913	0.996631	19.9249	0.140122	0.0803892	1.74547	0.0809027	0.559522	16.2236	-0.000710971	0.0536463	0.91422	0.980829
4930481B07Rik	11.9097	-0.0227135	0.0518656	-0.437995	0.66139	0.997416	11.542	-0.0438308	0.0439373	-1.00002	0.317301	0.998863	11.6628	-0.0323527	0.0485767	-0.662708	0.507518	0.996631	11.8941	-0.0696466	0.0694203	-1.00146	0.316603	0.799845	14.0037	0.00636191	0.0538484	0.474161	0.972615
4930483J18Rik	0.627643	0.0119949	0.0124513	1.02823	0.30384	0.997416	0.127249	-0.00125748	0.00481451	-0.261185	0.79395	0.998863	0.120097	-0.00148981	0.00554644	-0.268606	0.788233	0.996631	0.366409	0.00209634	0.0143978	0.141572	0.887418	NA	0.265803	-7.20884e-05	0.0540525	0.923798	NA
4930483K19Rik	0.266752	-0.00858499	0.00880005	-0.88838	0.374336	0.997416	0.614569	9.23e-05	0.0108269	0.00780274	0.993774	0.998998	0.727667	0.00505475	0.0146105	0.329903	0.741473	0.996631	0.480357	-0.0113464	0.0166079	-0.697874	0.485256	NA	0.413334	-0.00156703	0.0540725	0.430545	NA
4930483O08Rik	6.41405	0.019603	0.0372444	0.526981	0.598207	0.997416	5.64477	-0.00560743	0.0297516	-0.186732	0.851871	0.998863	5.01434	-0.0259019	0.0318285	-0.798974	0.424305	0.996631	7.11564	0.0506099	0.0570837	0.88227	0.377631	0.827922	7.89669	0.00906186	0.0548772	0.121575	0.972615
4930484H19Rik	0.513431	-0.011814	0.0130319	-0.83913	0.401396	0.997416	0.579688	-0.00474315	0.00962139	-0.432578	0.665321	0.998863	0.709982	-0.00432994	0.0148725	-0.286361	0.774602	0.996631	0.588843	-0.0174878	0.0208998	-0.777774	0.436702	NA	1.03011	0.00196744	0.0540329	0.502199	0.972615
4930486F22Rik	0	NA	NA	NA	NA	NA	0	NA	NA	NA	NA	NA	0	NA	NA	NA	NA	NA	0	NA	NA	NA	NA	NA	0	NA	NA	NA	NA
4930486I03Rik	0	NA	NA	NA	NA	NA	0	NA	NA	NA	NA	NA	0	NA	NA	NA	NA	NA	0	NA	NA	NA	NA	NA	0	NA	NA	NA	NA
4930486L24Rik	0.986978	0.00578142	0.0168768	0.396988	0.691377	0.997416	0.781534	-0.00253021	0.0114231	-0.273395	0.78455	0.998863	0.791879	-0.00245347	0.013951	-0.217572	0.827763	0.996631	0.773663	-0.00766959	0.0200728	-0.466508	0.640852	NA	0.701676	-0.00128662	0.0540559	0.491456	NA
4930486N12Rik	0	NA	NA	NA	NA	NA	0	NA	NA	NA	NA	NA	0	NA	NA	NA	NA	NA	0	NA	NA	NA	NA	NA	0	NA	NA	NA	NA
4930487D11Rik	0	NA	NA	NA	NA	NA	0.061177	0.000595821	0.00481451	0.123755	0.901509	0.998863	0	NA	NA	NA	NA	NA	0	NA	NA	NA	NA	NA	0.135817	0.000730462	0.0540623	0.705876	NA
4930488B22Rik	0	NA	NA	NA	NA	NA	0	NA	NA	NA	NA	NA	0	NA	NA	NA	NA	NA	0	NA	NA	NA	NA	NA	0	NA	NA	NA	NA
4930488L21Rik	66.0321	0.117948	0.066812	1.77209	0.0763788	0.997416	60.1896	0.00632855	0.0575109	0.110214	0.912239	0.998863	64.1991	0.0511643	0.0606093	0.84662	0.397207	0.996631	63.1126	0.00185899	0.0840117	0.0221493	0.982329	0.996501	66.1833	0.0104038	0.0543026	0.351401	0.972615
4930488N15Rik	0.75353	0.00319878	0.0163327	0.195098	0.845317	0.997416	0.673255	0.00057479	0.0118077	0.0466179	0.962818	0.998863	0.94626	0.0122329	0.0167369	0.73486	0.462425	0.996631	0.699188	-0.00164324	0.0227276	-0.07161	0.942912	NA	1.75673	1.11923	1.94039	0.00718697	0.510963
4930488N24Rik	0	NA	NA	NA	NA	NA	0	NA	NA	NA	NA	NA	0	NA	NA	NA	NA	NA	0	NA	NA	NA	NA	NA	0	NA	NA	NA	NA
4930500F04Rik	0.390906	0.0133738	0.0125699	1.00714	0.313869	0.997416	0.204582	0.00101817	0.00676269	0.150557	0.880325	0.998863	0.603057	0.0120168	0.0104172	1.20904	0.226646	0.996631	0.174913	0.00146164	0.0120358	0.121441	0.903342	NA	0.517994	0.00124564	0.0540702	0.383715	NA
4930500F10Rik	6.03778	0.0435644	0.0359088	1.2351	0.216795	0.997416	4.42975	-0.00656956	0.0284216	-0.229303	0.818634	0.998863	3.81274	-0.0326308	0.0309769	-1.03701	0.299731	0.996631	4.79409	-0.00515085	0.0504904	-0.101349	0.919273	0.985065	3.63736	-0.00583999	0.0543978	0.125361	0.972615
4930500L23Rik	1.34753	-0.0192859	0.0189807	-0.980031	0.327071	0.997416	1.75466	-0.00802613	0.019393	-0.410917	0.681133	0.998863	1.03446	-0.0421049	0.018314	-2.23052	0.0257129	0.996631	1.15701	-0.0651337	0.0283535	-2.52719	0.0114979	NA	1.50434	-0.00379683	0.0541509	0.273943	0.972615
4930500M09Rik	0.34073	-0.00414259	0.00931643	-0.443639	0.657303	0.997416	0.381732	-0.00243531	0.00845152	-0.281543	0.778294	0.998863	0.439347	-0.00149958	0.0100164	-0.153414	0.878072	0.996631	0.377354	-0.00711744	0.014492	-0.49003	0.624112	NA	0.359736	-0.000670608	0.054063	0.68355	NA
4930502A04Rik	0.765902	-0.00296898	0.0163251	-0.183742	0.854216	0.997416	0.639343	-0.00742	0.0113829	-0.634707	0.525619	0.998863	0.907102	0.00182927	0.0155344	0.1194	0.904959	0.996631	0.757402	-0.00995948	0.0205042	-0.502485	0.615327	NA	0.717324	-0.00169679	0.0540571	0.41193	NA
4930502C17Rik	0	NA	NA	NA	NA	NA	0	NA	NA	NA	NA	NA	0	NA	NA	NA	NA	NA	0.148355	0.00251973	0.0101031	0.249401	0.803051	NA	0	NA	NA	NA	NA
4930502E09Rik	0.791806	-0.00700427	0.0165942	-0.415233	0.677971	0.997416	0.844676	-0.0022876	0.0131023	-0.171712	0.863664	0.998863	0.586235	-0.0131086	0.0132891	-0.911696	0.361929	0.996631	0.914583	-0.00303982	0.0251947	-0.118882	0.905369	NA	0.697785	-0.00190507	0.0540553	0.455255	NA
4930502E18Rik	10.137	0.0221637	0.0487036	0.453261	0.650361	0.997416	9.76867	0.00121433	0.0385438	0.0313857	0.974962	0.998863	10.83	0.0220127	0.0424787	0.522645	0.601221	0.996631	10.1091	0.000801637	0.0622077	0.012772	0.98981	0.997364	9.9637	0.000949397	0.0537695	0.869526	0.975334
4930503B20Rik	0	NA	NA	NA	NA	NA	0	NA	NA	NA	NA	NA	0	NA	NA	NA	NA	NA	0	NA	NA	NA	NA	NA	0	NA	NA	NA	NA
4930503E14Rik	0.285113	0.00742425	0.00901964	0.779474	0.435701	0.997416	0.101616	0.000595821	0.00481451	0.123755	0.901509	0.998863	0.158677	0.00225247	0.0063418	0.362779	0.71677	0.996631	0	NA	NA	NA	NA	NA	0	NA	NA	NA	NA
4930503E24Rik	0.312288	-0.00902603	0.011304	-0.790615	0.429169	0.997416	0.551452	-0.00153865	0.0105111	-0.160795	0.872255	0.998863	0.58978	0.00151734	0.0127774	0.12238	0.902598	0.996631	0.408779	-0.0148084	0.0174335	-0.843131	0.399155	NA	0.572394	-0.000149847	0.0540116	0.974736	NA
4930503H13Rik	0.0928439	0.000710002	0.00589144	0.120514	0.904076	0.997416	0	NA	NA	NA	NA	NA	0.106168	0.00114548	0.00554644	0.206525	0.836381	0.996631	0.0774473	0.000843235	0.00915182	0.0921384	0.926588	NA	0	NA	NA	NA	NA
4930503L19Rik	259.824	0.0998387	0.0634324	1.57386	0.115521	0.997416	253.783	0.0426414	0.0579676	0.735227	0.462201	0.998863	256.697	0.0462103	0.0612853	0.753888	0.450917	0.996631	270.39	0.0659235	0.0759627	0.868064	0.385359	0.829198	241.549	-0.00102515	0.0539227	0.809151	0.972615
4930503O07Rik	0.151543	0.00092397	0.00773653	0.11943	0.904935	0.997416	0.0538047	-0.000612853	0.00481451	-0.127293	0.898709	0.998863	0.10694	-0.00017634	0.00561318	-0.0314152	0.974938	0.996631	0.215592	0.00128523	0.0112897	0.113841	0.909364	NA	0.171839	0.000193998	0.0540533	0.972272	NA
4930504D19Rik	0	NA	NA	NA	NA	NA	0	NA	NA	NA	NA	NA	0	NA	NA	NA	NA	NA	0	NA	NA	NA	NA	NA	0	NA	NA	NA	NA
4930505A04Rik	12.2592	-0.0438108	0.0511931	-0.849881	0.395391	0.997416	12.6555	-0.0286847	0.0442121	-0.644183	0.519457	0.998863	13.8328	0.00136948	0.0502009	0.0272468	0.978263	0.996712	14.2675	-0.00643605	0.072735	-0.0882631	0.929668	0.986617	13.5433	-0.000823351	0.0535788	0.908463	0.979389
4930505G20Rik	0	NA	NA	NA	NA	NA	0	NA	NA	NA	NA	NA	0	NA	NA	NA	NA	NA	0	NA	NA	NA	NA	NA	0	NA	NA	NA	NA
4930505K13Rik	1.78262	0.0121792	0.0226068	0.535215	0.592501	0.997416	2.52665	0.0313554	0.0201498	1.57015	0.116381	0.998863	1.63622	0.00529889	0.0225986	0.231505	0.816922	0.996631	1.68559	0.00856142	0.0328222	0.254779	0.798894	NA	2.50654	0.00778517	0.0547325	0.0709913	0.972615
4930505K14Rik	0.151471	-9.95e-05	0.00668283	-0.0148854	0.988124	0.997416	0.368351	0.00212786	0.00675493	0.328345	0.742651	0.998863	0.126568	-0.000197757	0.00594367	-0.0332719	0.973458	0.996631	0.0717378	-0.00160269	0.00915182	-0.175123	0.860983	NA	0.125799	-3.70799e-05	0.054053	0.972272	NA
4930505M18Rik	0	NA	NA	NA	NA	NA	0	NA	NA	NA	NA	NA	0	NA	NA	NA	NA	NA	0	NA	NA	NA	NA	NA	0	NA	NA	NA	NA
4930505N22Rik	10.3184	0.0790158	0.0507284	1.55722	0.119419	0.997416	8.98648	0.0157606	0.038977	0.40227	0.687486	0.998863	9.32755	0.0293161	0.0437533	0.666288	0.505227	0.996631	10.1663	0.0551803	0.0632228	0.869588	0.384526	0.829198	8.23032	-0.0015362	0.0537633	0.796527	0.972615
4930505O20Rik	0	NA	NA	NA	NA	NA	0	NA	NA	NA	NA	NA	0	NA	NA	NA	NA	NA	0	NA	NA	NA	NA	NA	0	NA	NA	NA	NA
4930506C21Rik	6.12409	0.0181299	0.0386538	0.470736	0.637829	0.997416	6.1205	0.00701199	0.0338443	0.209691	0.833909	0.998863	5.74068	-0.00322627	0.0387409	-0.0837379	0.933265	0.996631	6.8799	0.0377207	0.0567425	0.671757	0.501738	0.8792	5.24888	-0.00569606	0.0540992	0.386034	0.972615
4930507D05Rik	5.69421	0.0187124	0.0373774	0.511303	0.609139	0.997416	5.02649	0.00230064	0.0323918	0.0709893	0.943406	0.998863	5.17309	-0.00210875	0.0341737	-0.0625232	0.950146	0.996631	4.53725	-0.0542214	0.0507368	-1.07544	0.28218	0.779866	5.18507	0.000566969	0.0538045	0.915499	0.98107
4930507D10Rik	0.367976	-0.00272083	0.00951677	-0.300811	0.763558	0.997416	0.347575	-0.00231677	0.00841846	-0.295702	0.767458	0.998863	0.337004	-0.00159784	0.00955832	-0.177807	0.858875	0.996631	0.413501	-0.00154239	0.0172996	-0.0953001	0.924076	NA	0.7529	0.0012483	0.0540575	0.438691	NA
4930509E16Rik	1.70094	-0.024732	0.0237922	-1.0242	0.305739	0.997416	3.00022	0.0243862	0.0230814	1.06574	0.28654	0.998863	2.3083	0.00407475	0.0243328	0.165461	0.868581	0.996631	2.88523	0.0321189	0.0399639	0.800262	0.423559	NA	2.11022	-0.000503006	0.0539519	0.884125	0.975966
4930509G22Rik	9.88131	0.0424006	0.0516717	0.822369	0.410867	0.997416	8.90734	0.00277416	0.0379468	0.0725585	0.942157	0.998863	9.24308	0.0101292	0.0443405	0.22796	0.819677	0.996631	9.7752	0.0255251	0.0670348	0.378755	0.70487	0.943333	9.64507	0.00422278	0.0538135	0.557703	0.972615
4930509H03Rik	0	NA	NA	NA	NA	NA	0	NA	NA	NA	NA	NA	0	NA	NA	NA	NA	NA	0	NA	NA	NA	NA	NA	0	NA	NA	NA	NA
4930509J09Rik	0	NA	NA	NA	NA	NA	0	NA	NA	NA	NA	NA	0	NA	NA	NA	NA	NA	0	NA	NA	NA	NA	NA	0	NA	NA	NA	NA
4930509K18Rik	0.433606	-0.0147772	0.0108373	-1.20969	0.226398	0.997416	0.411277	-0.0113257	0.00790973	-1.26598	0.20552	0.998863	0.444966	-0.0139608	0.0102283	-1.24369	0.213612	0.996631	0.464925	-0.0228649	0.0153193	-1.372	0.170063	NA	0.526684	-0.00142661	0.0540812	0.285309	NA
4930510E17Rik	0.105481	0.00132233	0.00589144	0.224449	0.822408	0.997416	0.223816	0.0036073	0.00695844	0.509366	0.610496	0.998863	0.0665275	0.000569009	0.00554644	0.10259	0.918288	0.996631	0.323604	0.0165512	0.0155035	1.00419	0.315287	NA	0.135817	0.000730462	0.0540623	0.705876	NA
4930511A02Rik	0.81658	-0.0053756	0.00598819	-0.948432	0.34291	0.997416	1.13488	-0.011493	0.011779	-1.04883	0.294258	0.998863	1.47773	-0.00196629	0.00946976	-0.211127	0.832788	0.996631	1.08282	-0.00624819	0.00945921	-0.714749	0.474764	NA	1.3283	-0.00066269	0.0540516	0.595435	0.972615
4930511E03Rik	0	NA	NA	NA	NA	NA	0	NA	NA	NA	NA	NA	0	NA	NA	NA	NA	NA	0	NA	NA	NA	NA	NA	0	NA	NA	NA	NA
4930511J24Rik	0	NA	NA	NA	NA	NA	0	NA	NA	NA	NA	NA	0	NA	NA	NA	NA	NA	0	NA	NA	NA	NA	NA	0	NA	NA	NA	NA
4930511M06Rik	208.239	0.0353177	0.0672943	0.524776	0.599739	0.997416	210.86	0.0369616	0.05934	0.623101	0.533218	0.998863	211.895	0.0352894	0.063472	0.555914	0.578269	0.996631	248.735	0.257748	0.0780208	3.30174	0.000960855	0.0948121	219.598	0.000795508	0.0539137	0.844689	0.973204
4930511O05Rik	0	NA	NA	NA	NA	NA	0	NA	NA	NA	NA	NA	0	NA	NA	NA	NA	NA	0	NA	NA	NA	NA	NA	0.0679087	0.00054091	0.0540592	0.868811	NA
4930512B01Rik	14.9091	-0.0825896	0.0492804	-1.65765	0.0973873	0.997416	16.5224	-0.0466467	0.0435151	-1.07133	0.28402	0.998863	17.2908	-0.0224779	0.04826	-0.462051	0.644045	0.996631	18.4682	-0.0353604	0.0748731	-0.471791	0.637076	0.924194	17.8783	-0.00120745	0.0537823	0.829549	0.972819
4930512H18Rik	1.24204	0.00771207	0.0205761	0.377505	0.705798	0.997416	0.786027	-0.0104406	0.0130906	-0.790668	0.429138	0.998863	0.459409	-0.0228126	0.0114343	-1.80991	0.0703103	0.996631	1.12611	-0.00134692	0.0280104	-0.048253	0.961515	NA	1.09152	0.000587289	0.0539551	0.864791	0.974583
4930512J16Rik	0.931568	0.00506036	0.015469	0.325954	0.744459	0.997416	0.817645	0.000286049	0.0127489	0.0219187	0.982513	0.998863	0.505883	-0.0115291	0.0120065	-0.891818	0.372491	0.996631	0.903495	0.00232648	0.0231856	0.0984198	0.921599	NA	1.12561	0.00291438	0.0540912	0.340359	0.972615
4930512M02Rik	0.461396	0.00228537	0.0119219	0.20656	0.836353	0.997416	0.431863	-0.000588645	0.00867893	-0.0790099	0.937025	0.998863	0.180129	-0.00316474	0.00660348	-0.492884	0.622094	0.996631	0.215108	-0.00615284	0.0112734	-0.559264	0.575982	NA	0.400854	9.64181e-05	0.0540319	0.930252	NA
4930512P04Rik	0	NA	NA	NA	NA	NA	0	NA	NA	NA	NA	NA	0	NA	NA	NA	NA	NA	0	NA	NA	NA	NA	NA	0	NA	NA	NA	NA
4930513D17Rik	3.53425	0.0171204	0.0307815	0.56536	0.571829	0.997416	2.88313	-0.0114158	0.0235334	-0.491513	0.623064	0.998863	3.13098	-0.000897085	0.0293392	-0.0307851	0.975441	0.996633	3.0717	-0.0121451	0.0421106	-0.288366	0.773067	NA	3.41577	0.00225413	0.0538493	0.679796	0.972615
4930513N10Rik	4.00721	-0.0433957	0.0379554	-1.13859	0.254873	0.997416	4.21361	-0.0282661	0.0294353	-0.962309	0.335895	0.998863	4.74099	-0.00244687	0.0349452	-0.0696432	0.944478	0.996631	5.30418	0.0025962	0.0484247	0.0543015	0.956695	0.991903	5.04444	0.000301225	0.0537082	0.961941	0.991133
4930513N20Rik	0	NA	NA	NA	NA	NA	0	NA	NA	NA	NA	NA	0	NA	NA	NA	NA	NA	0	NA	NA	NA	NA	NA	0	NA	NA	NA	NA
4930513O06Rik	0	NA	NA	NA	NA	NA	0	NA	NA	NA	NA	NA	0.0570305	0.000569009	0.00554644	0.10259	0.918288	0.996631	0	NA	NA	NA	NA	NA	0	NA	NA	NA	NA
4930515B02Rik	0.213615	0.00233389	0.00839413	0.27928	0.78003	0.997416	0.153653	-6.26e-05	0.00545344	-0.0114863	0.990835	0.998863	0.0600484	-0.000748634	0.00554644	-0.134976	0.892631	0.996631	0.126867	-0.000416231	0.0095803	-0.0434466	0.965346	NA	0.0813469	-0.000428853	0.0540586	0.882488	NA
4930515G01Rik	0	NA	NA	NA	NA	NA	0	NA	NA	NA	NA	NA	0	NA	NA	NA	NA	NA	0	NA	NA	NA	NA	NA	0	NA	NA	NA	NA
4930515G13Rik	0	NA	NA	NA	NA	NA	0	NA	NA	NA	NA	NA	0	NA	NA	NA	NA	NA	0.0588615	0.000843235	0.00915182	0.0921384	0.926588	NA	0	NA	NA	NA	NA
4930515G16Rik	0	NA	NA	NA	NA	NA	0	NA	NA	NA	NA	NA	0	NA	NA	NA	NA	NA	0	NA	NA	NA	NA	NA	0.0679087	0.00054091	0.0540592	0.868811	NA
4930515L19Rik	0.463523	-0.0185579	0.0121194	-1.4071	0.159399	0.997416	0.779285	-0.00447524	0.0119338	-0.360982	0.718113	0.998863	0.764511	-0.00634089	0.0137822	-0.438749	0.660844	0.996631	0.665961	-0.0203268	0.0207647	-0.93179	0.351445	NA	0.800177	-0.000969345	0.0540214	0.688838	0.972615
4930516B21Rik	77.456	0.0268665	0.0672778	0.399006	0.689889	0.997416	78.2302	0.0184819	0.0608096	0.3037	0.761357	0.998863	78.2014	0.00634502	0.0653396	0.0971085	0.92264	0.996631	79.9504	-0.0426713	0.0809899	-0.527277	0.598001	0.91333	69.954	-0.00438857	0.0540866	0.386661	0.972615
4930516K23Rik	0	NA	NA	NA	NA	NA	0	NA	NA	NA	NA	NA	0	NA	NA	NA	NA	NA	0	NA	NA	NA	NA	NA	0	NA	NA	NA	NA
4930517E11Rik	0	NA	NA	NA	NA	NA	0	NA	NA	NA	NA	NA	0	NA	NA	NA	NA	NA	0	NA	NA	NA	NA	NA	0	NA	NA	NA	NA
4930517E14Rik	3.40569	0.017002	0.0296473	0.594549	0.552145	0.997416	3.07088	-0.000894817	0.0207452	-0.044604	0.964423	0.998863	3.15955	-0.00234496	0.0228373	-0.10772	0.914218	0.996631	3.18376	-0.000166756	0.0416746	-0.00409643	0.996732	NA	2.63444	-0.00324548	0.0540896	0.355074	0.972615
4930517G19Rik	0	NA	NA	NA	NA	NA	0	NA	NA	NA	NA	NA	0	NA	NA	NA	NA	NA	0	NA	NA	NA	NA	NA	0	NA	NA	NA	NA
4930517J16Rik	0	NA	NA	NA	NA	NA	0	NA	NA	NA	NA	NA	0	NA	NA	NA	NA	NA	0	NA	NA	NA	NA	NA	0	NA	NA	NA	NA
4930517L18Rik	0	NA	NA	NA	NA	NA	0	NA	NA	NA	NA	NA	0	NA	NA	NA	NA	NA	0	NA	NA	NA	NA	NA	0	NA	NA	NA	NA
4930517O19Rik	9.36459	0.00413909	0.0439651	0.093088	0.925834	0.997416	8.96081	-0.0138853	0.038793	-0.353498	0.723715	0.998863	9.90633	0.0114417	0.038328	0.296193	0.767083	0.996631	12.2449	0.103559	0.0664811	1.55049	0.121024	0.621836	8.52287	-0.0038765	0.0539788	0.48671	0.972615
4930518C09Rik	0	NA	NA	NA	NA	NA	0	NA	NA	NA	NA	NA	0	NA	NA	NA	NA	NA	0	NA	NA	NA	NA	NA	0	NA	NA	NA	NA
4930518I15Rik	0	NA	NA	NA	NA	NA	0	NA	NA	NA	NA	NA	0	NA	NA	NA	NA	NA	0	NA	NA	NA	NA	NA	0	NA	NA	NA	NA
4930518I17Rik	0	NA	NA	NA	NA	NA	0	NA	NA	NA	NA	NA	0	NA	NA	NA	NA	NA	0	NA	NA	NA	NA	NA	0	NA	NA	NA	NA
4930518J20Rik	0.117254	-0.00147688	0.00589144	-0.250682	0.80206	0.997416	0.408493	0.00611704	0.0100075	0.58709	0.557143	0.998863	0.120081	-0.00148981	0.00554644	-0.268606	0.788233	0.996631	0.261199	-0.000636471	0.0118368	-0.0537707	0.957118	NA	0.162653	-0.000564792	0.0540605	0.780839	NA
4930518J21Rik	0.414162	0.00472249	0.0106807	0.463722	0.642847	0.997416	0.441003	0.00330489	0.00864819	0.418688	0.675444	0.998863	0.268288	-0.000767769	0.00836385	-0.0917961	0.92686	0.996631	0.204207	-0.00235867	0.0110946	-0.212596	0.831642	NA	0.469488	0.000736104	0.0540523	0.599405	NA
4930518P08Rik	0.0794128	0.000710002	0.00589144	0.120514	0.904076	0.997416	0	NA	NA	NA	NA	NA	0	NA	NA	NA	NA	NA	0	NA	NA	NA	NA	NA	0	NA	NA	NA	NA
4930519A11Rik	0.588212	0.0102059	0.0142663	0.694958	0.487082	0.997416	0.289208	-0.00212251	0.00806339	-0.25784	0.79653	0.998863	0.24834	-0.0028857	0.00899689	-0.303324	0.761643	0.996631	0.187135	-0.00562997	0.0107859	-0.511889	0.608729	NA	0.68605	0.00125966	0.0540585	0.459295	NA
4930519D14Rik	0	NA	NA	NA	NA	NA	0	NA	NA	NA	NA	NA	0	NA	NA	NA	NA	NA	0	NA	NA	NA	NA	NA	0	NA	NA	NA	NA
4930519E07Rik	0	NA	NA	NA	NA	NA	0	NA	NA	NA	NA	NA	0.133055	0.00114548	0.00554644	0.206525	0.836381	0.996631	0	NA	NA	NA	NA	NA	0	NA	NA	NA	NA
4930519F09Rik	16.7389	-0.0882903	0.0581256	-1.51929	0.128689	0.997416	19.5805	0.00782617	0.0508346	0.154349	0.877335	0.998863	18.8837	-0.0215083	0.0518056	-0.4172	0.676532	0.996631	19.0674	-0.0687632	0.0784743	-0.879725	0.379008	0.82813	17.8157	-0.00565806	0.0541172	0.374681	0.972615
4930519F16Rik	7.31691	0.00940039	0.0440317	0.213431	0.830991	0.997416	6.73777	-0.016511	0.0337381	-0.489374	0.624577	0.998863	6.55598	-0.0128004	0.0330762	-0.380266	0.703748	0.996631	7.24379	-0.0158455	0.059537	-0.265111	0.790924	0.960474	6.55424	-0.00242609	0.0539164	0.624617	0.972615
4930519F24Rik	0.336165	0.00721635	0.010223	0.657488	0.510867	0.997416	0.145312	-6.04e-05	0.00535336	-0.0112748	0.991004	0.998863	0.337145	0.00509418	0.00847336	0.574783	0.565438	0.996631	0.152557	-0.000471895	0.0101986	-0.0462705	0.963095	NA	0.0850957	-0.000433444	0.0540586	0.882488	NA
4930519G04Rik	0.9611	-0.00293153	0.0165297	-0.175924	0.860354	0.997416	0.710131	-0.0112306	0.0121183	-0.876514	0.38075	0.998863	0.939969	-0.00318978	0.0165625	-0.188351	0.850601	0.996631	0.926307	-0.0110229	0.0249941	-0.436587	0.662411	NA	1.35814	0.0016865	0.0540182	0.562583	0.972615
4930519H02Rik	0.0586269	-0.000689602	0.00589144	-0.117052	0.906819	0.997416	0.223855	0.0027478	0.00767267	0.348544	0.727431	0.998863	0.116134	-0.000186564	0.00577333	-0.0323148	0.974221	0.996631	0.132469	-0.000428731	0.00972262	-0.0440962	0.964828	NA	0.149235	5.48674e-05	0.0540529	0.972272	NA
4930519L02Rik	0.511258	0.0181566	0.0137548	1.34672	0.17807	0.997416	0.0636243	-0.000612853	0.00481451	-0.127293	0.898709	0.998863	0.295886	0.00556734	0.00933557	0.548824	0.583126	0.996631	0.273773	0.00557172	0.0149905	0.367789	0.713031	NA	0.261381	0.000718866	0.0540525	0.758823	NA
4930519P11Rik	0.231353	-0.00481305	0.00739504	-0.655572	0.512099	0.997416	0.310712	-0.0046028	0.00736963	-0.636614	0.524376	0.998863	0.349766	-0.00438289	0.00872515	-0.520729	0.602556	0.996631	0.428232	-0.00875089	0.0161722	-0.551397	0.581362	NA	0.319628	-0.000670244	0.054063	0.588317	NA
4930520K02Rik	0.919574	0.00750907	0.0178101	0.458923	0.646289	0.997416	0.463972	-0.00977953	0.00938978	-1.11705	0.263973	0.998863	0.682345	-0.00727964	0.0136166	-0.616244	0.537734	0.996631	0.705547	-0.00838933	0.0212218	-0.422035	0.673	NA	0.69896	-0.00137105	0.0540442	0.515976	NA
4930520M14Rik	0	NA	NA	NA	NA	NA	0	NA	NA	NA	NA	NA	0	NA	NA	NA	NA	NA	0	NA	NA	NA	NA	NA	0	NA	NA	NA	NA
4930520O04Rik	7.90349	0.0364981	0.0467784	0.785862	0.431949	0.997416	7.44676	0.00851117	0.0363138	0.235913	0.8135	0.998863	7.0361	-0.00497418	0.0397886	-0.125117	0.900431	0.996631	7.80104	0.0106081	0.0597585	0.178373	0.85843	0.972558	7.02411	-0.00198553	0.0535908	0.789046	0.972615
4930520P13Rik	0	NA	NA	NA	NA	NA	0.339027	0.00700073	0.00751431	0.944064	0.345137	0.998863	0	NA	NA	NA	NA	NA	0.0592822	0.000843235	0.00915182	0.0921384	0.926588	NA	0.0444727	0.000477957	0.0540584	0.868811	NA
4930521E06Rik	0	NA	NA	NA	NA	NA	0	NA	NA	NA	NA	NA	0	NA	NA	NA	NA	NA	0	NA	NA	NA	NA	NA	0	NA	NA	NA	NA
4930521O17Rik	0.0566466	-0.000689602	0.00589144	-0.117052	0.906819	0.997416	0.12006	-5.31e-05	0.00502171	-0.0105742	0.991563	0.998863	0.096738	-0.000172164	0.00554644	-0.0310404	0.975237	0.996631	0.201923	0.00159673	0.0125767	0.126959	0.898973	NA	0.0784669	-0.000425682	0.0540585	0.882488	NA
4930522H14Rik	0.102439	-7.73e-05	0.0058939	-0.0131218	0.989531	0.997416	0.173898	0.000925757	0.0064494	0.143542	0.885863	0.998863	0.0508462	-0.000748634	0.00554644	-0.134976	0.892631	0.996631	0.175214	0.00146317	0.0120421	0.121505	0.903291	NA	0.0687293	-0.000405408	0.0540583	0.882488	NA
4930522L14Rik	10.0088	-0.00431995	0.0499425	-0.085823	0.931607	0.997416	8.73953	-0.0502552	0.0381793	-1.30385	0.192285	0.998863	10.8042	0.0172395	0.0484096	0.353886	0.723425	0.996631	12.2319	0.0725989	0.0701816	1.03019	0.302923	0.791917	12.2212	0.0104936	0.0549353	0.200372	0.972615
4930522N08Rik	0	NA	NA	NA	NA	NA	0	NA	NA	NA	NA	NA	0	NA	NA	NA	NA	NA	0	NA	NA	NA	NA	NA	0	NA	NA	NA	NA
4930522O17Rik	0.0443443	0.000710002	0.00589144	0.120514	0.904076	0.997416	0	NA	NA	NA	NA	NA	0.133055	0.00114548	0.00554644	0.206525	0.836381	0.996631	0	NA	NA	NA	NA	NA	0	NA	NA	NA	NA
4930523C07Rik	7.38935	0.0366282	0.0433471	0.846394	0.397333	0.997416	6.99664	0.017615	0.0303056	0.573697	0.566173	0.998863	6.47377	-0.000842164	0.039152	-0.0213336	0.98298	0.997557	6.88211	0.00562606	0.0589993	0.0946124	0.924623	0.986003	6.51985	-0.000459584	0.0536785	0.94167	0.986963
4930524B15Rik	3.3968	0.00810356	0.0329678	0.243735	0.807436	0.997416	4.23492	0.0248017	0.0259898	0.966437	0.333825	0.998863	3.52313	0.0123808	0.0319669	0.383776	0.701145	0.996631	3.57347	0.00595309	0.0486324	0.121753	0.903095	0.982176	3.26128	-0.000294135	0.053792	0.943134	0.987616
4930524B17Rik	0.0618305	-0.000689602	0.00589144	-0.117052	0.906819	0.997416	0.0664335	-0.000612853	0.00481451	-0.127293	0.898709	0.998863	0.0629218	-0.000748634	0.00554644	-0.134976	0.892631	0.996631	0.07511	-0.00160269	0.00915182	-0.175123	0.860983	NA	0.0850957	-0.000433444	0.0540586	0.882488	NA
4930524J08Rik	3.18052	-0.0377229	0.0316409	-1.16695	0.243233	0.997416	3.16112	-0.0436267	0.0269264	-1.60949	0.107509	0.998863	3.66492	-0.0182772	0.0290249	-0.623724	0.532809	0.996631	4.01597	-0.0247835	0.0515203	-0.479001	0.631938	0.922682	3.73908	-0.0052662	0.0540855	0.392467	0.972615
4930524N10Rik	0	NA	NA	NA	NA	NA	0.0589166	0.000595821	0.00481451	0.123755	0.901509	0.998863	0	NA	NA	NA	NA	NA	0	NA	NA	NA	NA	NA	0	NA	NA	NA	NA
4930524O07Rik	0.702354	-0.00344545	0.0145091	-0.225784	0.82137	0.997416	0.657743	-0.00628216	0.0101601	-0.711046	0.477055	0.998863	1.03157	0.00676507	0.0152789	0.449927	0.652763	0.996631	0.585063	-0.0162137	0.0198595	-0.748185	0.454348	NA	0.466824	-0.00140135	0.0540797	0.318588	NA
4930524O08Rik	0.925279	0.0184716	0.0169347	1.10361	0.269763	0.997416	0.415589	-0.00315698	0.00931998	-0.325171	0.745052	0.998863	0.43091	-0.00241068	0.0108437	-0.216836	0.828336	0.996631	0.601463	0.00277663	0.0188775	0.143832	0.885633	NA	0.543012	0.00043897	0.0540173	0.850369	NA
4930525C09Rik	0	NA	NA	NA	NA	NA	0	NA	NA	NA	NA	NA	0	NA	NA	NA	NA	NA	0	NA	NA	NA	NA	NA	0	NA	NA	NA	NA
4930525G20Rik	18.5309	-0.0174912	0.0517833	-0.339387	0.734318	0.997416	18.8814	-0.0121772	0.0418068	-0.293038	0.769493	0.998863	16.0876	-0.0863667	0.0480116	-1.79279	0.0730064	0.996631	19.241	-0.0422048	0.0688578	-0.617159	0.53713	0.892402	17.9237	-0.00317889	0.0539709	0.520586	0.972615
4930526A20Rik	0	NA	NA	NA	NA	NA	0	NA	NA	NA	NA	NA	0	NA	NA	NA	NA	NA	0	NA	NA	NA	NA	NA	0	NA	NA	NA	NA
4930526F13Rik	1.33284	0.00299569	0.0218103	0.135925	0.89188	0.997416	1.89596	0.0244558	0.0200807	1.21639	0.223838	0.998863	1.98398	0.0213747	0.0210666	1.04179	0.297511	0.996631	1.65309	0.0231573	0.0350302	0.655262	0.512299	NA	1.23876	-0.0003995	0.0539629	0.903182	0.978603
4930526L06Rik	1.4342	0.0295632	0.0213449	1.41807	0.156169	0.997416	1.17917	0.0127571	0.0152672	0.849884	0.39539	0.998863	0.812592	0.000872758	0.0148307	0.0580279	0.953726	0.996631	0.77917	-0.00158733	0.0209838	-0.072899	0.941887	NA	1.10482	0.00314428	0.0541066	0.315676	0.972615
4930526M16Rik	0	NA	NA	NA	NA	NA	0	NA	NA	NA	NA	NA	0	NA	NA	NA	NA	NA	0	NA	NA	NA	NA	NA	0	NA	NA	NA	NA
4930527A07Rik	0.0967998	-0.00147688	0.00589144	-0.250682	0.80206	0.997416	0.318279	0.00107856	0.00741462	0.152701	0.878634	0.998863	0.151027	-0.00115672	0.00624036	-0.185361	0.852946	0.996631	0.173128	-0.0021181	0.010516	-0.201418	0.840372	NA	0.133677	-0.000541317	0.0540601	0.780839	NA
4930527B05Rik	0	NA	NA	NA	NA	NA	0	NA	NA	NA	NA	NA	0	NA	NA	NA	NA	NA	0	NA	NA	NA	NA	NA	0	NA	NA	NA	NA
4930527E20Rik	0.17336	-0.00309292	0.00688337	-0.451736	0.651459	0.997416	0.288288	-0.00312323	0.00734792	-0.427962	0.668679	0.998863	0.268708	-0.00300248	0.0091775	-0.325655	0.744685	0.996631	0.210917	-0.00608056	0.0112073	-0.545263	0.585572	NA	0.238921	-0.000628179	0.0540619	0.68133	NA
4930527J03Rik	0.651165	0.0200138	0.0155242	1.35648	0.174948	0.997416	0.442648	0.00388288	0.00938878	0.431154	0.666356	0.998863	0.393323	0.00565663	0.0107149	0.51303	0.60793	0.996631	0.515866	0.0163404	0.0193455	0.83927	0.401318	NA	0.610387	0.00185358	0.054081	0.298918	NA
4930528D03Rik	0.362438	0.00371185	0.011397	0.355894	0.72192	0.997416	0.269977	0.00113538	0.00792612	0.138934	0.889502	0.998863	0.273346	0.000716366	0.00922137	0.0807025	0.935679	0.996631	0.491233	0.0162906	0.0191849	0.810004	0.417938	NA	0.489449	0.00311552	0.05414	0.212117	NA
4930528G23Rik	1.03786	-0.0157701	0.0174079	-0.888591	0.374223	0.997416	1.19421	-0.00880837	0.0151034	-0.579697	0.562119	0.998863	1.10262	-0.0108771	0.0161543	-0.652976	0.513772	0.996631	0.87846	-0.0401319	0.0232374	-1.84596	0.0648973	NA	0.976827	-0.00274296	0.0541274	0.18964	0.972615
4930528H21Rik	0.0586269	-0.000689602	0.00589144	-0.117052	0.906819	0.997416	0.0635024	-0.000612853	0.00481451	-0.127293	0.898709	0.998863	0.260667	0.00272198	0.00922516	0.303989	0.761136	0.996631	0.13102	-0.000425519	0.00968625	-0.0439302	0.96496	NA	0.0813264	-0.000428828	0.0540586	0.882488	NA
4930528J11Rik	10.063	-0.0485171	0.0368108	-1.32322	0.185761	0.997416	11.2579	-0.0192663	0.0281062	-0.694646	0.487277	0.998863	11.643	-0.0161608	0.0315418	-0.518427	0.604161	0.996631	11.3725	-0.060775	0.0559388	-1.10465	0.269309	0.772759	10.9253	-0.00493501	0.0542242	0.248171	0.972615
4930528P14Rik	0.478534	-0.00546318	0.0117568	-0.396393	0.691815	0.997416	0.619673	-0.00177156	0.0115499	-0.15037	0.880473	0.998863	0.513271	-0.00538745	0.0120847	-0.433369	0.664747	0.996631	0.33998	-0.0158132	0.01425	-1.04934	0.294022	NA	0.497589	-0.00140234	0.0540487	0.53947	NA
4930529C04Rik	0	NA	NA	NA	NA	NA	0	NA	NA	NA	NA	NA	0	NA	NA	NA	NA	NA	0	NA	NA	NA	NA	NA	0	NA	NA	NA	NA
4930529I22Rik	0	NA	NA	NA	NA	NA	0	NA	NA	NA	NA	NA	0.0560934	0.000569009	0.00554644	0.10259	0.918288	0.996631	0	NA	NA	NA	NA	NA	0	NA	NA	NA	NA
4930529N20Rik	0	NA	NA	NA	NA	NA	0	NA	NA	NA	NA	NA	0	NA	NA	NA	NA	NA	0	NA	NA	NA	NA	NA	0	NA	NA	NA	NA
4930532G15Rik	2.07515	0.0431144	0.0277152	1.56278	0.118104	0.997416	1.65411	0.0110909	0.018827	0.593762	0.552671	0.998863	1.98203	0.0237358	0.0219671	1.10348	0.26982	0.996631	1.687	0.0225491	0.035631	0.630694	0.528241	NA	2.10312	0.00662255	0.054504	0.115044	0.972615
4930532I03Rik	0	NA	NA	NA	NA	NA	0	NA	NA	NA	NA	NA	0	NA	NA	NA	NA	NA	0	NA	NA	NA	NA	NA	0	NA	NA	NA	NA
4930532M18Rik	1.41387	-0.0122209	0.0198843	-0.605968	0.544536	0.997416	0.876779	-0.0330191	0.0134548	-2.58705	0.00968015	0.998863	1.00339	-0.0369354	0.0171627	-2.25902	0.023882	0.996631	1.2645	-0.0414578	0.0289314	-1.44836	0.147516	NA	1.0421	-0.00730368	0.0547375	0.00397162	0.382822
4930533B01Rik	0	NA	NA	NA	NA	NA	0	NA	NA	NA	NA	NA	0	NA	NA	NA	NA	NA	0	NA	NA	NA	NA	NA	0	NA	NA	NA	NA
4930533D04Rik	0	NA	NA	NA	NA	NA	0	NA	NA	NA	NA	NA	0	NA	NA	NA	NA	NA	0	NA	NA	NA	NA	NA	0	NA	NA	NA	NA
4930533I22Rik	0.0483999	-0.000689602	0.00589144	-0.117052	0.906819	0.997416	0.108188	-4.95e-05	0.00484756	-0.0102066	0.991856	0.998863	0.312464	0.00367021	0.00845366	0.465751	0.641394	0.996631	0.0589468	-0.00160269	0.00915182	-0.175123	0.860983	NA	0.111311	3.11161e-06	0.054053	0.972272	NA
4930533K18Rik	1.35709	-0.0149019	0.0216268	-0.686576	0.49235	0.997416	1.62234	0.00184328	0.0173504	0.1042	0.91701	0.998863	1.55246	-0.00480206	0.0214927	-0.222705	0.823765	0.996631	1.81648	0.00711409	0.0341843	0.206901	0.836087	NA	1.80605	0.00125554	0.0539474	0.740549	0.972615
4930533L02Rik	0	NA	NA	NA	NA	NA	0	NA	NA	NA	NA	NA	0	NA	NA	NA	NA	NA	0	NA	NA	NA	NA	NA	0	NA	NA	NA	NA
4930533N22Rik	0.224153	-0.000681534	0.00966889	-0.0704874	0.943806	0.997416	0.348259	0.00339913	0.00907014	0.365048	0.715075	0.998863	0.432259	0.00604648	0.0115623	0.535558	0.592264	0.996631	0.583755	0.0204764	0.0201332	1.03327	0.301476	NA	0.413317	0.00133596	0.0540537	0.502136	NA
4930533P14Rik	0.28369	-0.00708453	0.0100224	-0.714212	0.475096	0.997416	0.308329	-0.00566146	0.00816737	-0.707044	0.479539	0.998863	0.349758	-0.00535891	0.00963464	-0.576316	0.564401	0.996631	0.281852	-0.0116734	0.0135941	-0.866857	0.386021	NA	0.319607	-0.00130537	0.0540749	0.433246	NA
4930534D22Rik	4.99206	0.0845723	0.0387253	2.20644	0.0273531	0.997416	4.34025	0.0359754	0.0270503	1.34271	0.179366	0.998863	4.20877	0.039108	0.0324215	1.21685	0.223662	0.996631	5.74586	0.141927	0.0550207	2.59289	0.00951745	0.277606	3.12274	-0.000643575	0.0538022	0.903146	0.978603
4930534H03Rik	0.13804	-9.38e-05	0.00648854	-0.0144508	0.98847	0.997416	0.0635024	-0.000612853	0.00481451	-0.127293	0.898709	0.998863	0.0600403	-0.000748634	0.00554644	-0.134976	0.892631	0.996631	0.126972	-0.000416469	0.00958303	-0.043459	0.965336	NA	0.0813264	-0.000428828	0.0540586	0.882488	NA
4930535E02Rik	0	NA	NA	NA	NA	NA	0	NA	NA	NA	NA	NA	0	NA	NA	NA	NA	NA	0	NA	NA	NA	NA	NA	0	NA	NA	NA	NA
4930535G08Rik	0	NA	NA	NA	NA	NA	0	NA	NA	NA	NA	NA	0	NA	NA	NA	NA	NA	0	NA	NA	NA	NA	NA	0	NA	NA	NA	NA
4930535I16Rik	0	NA	NA	NA	NA	NA	0	NA	NA	NA	NA	NA	0	NA	NA	NA	NA	NA	0	NA	NA	NA	NA	NA	0	NA	NA	NA	NA
4930535L15Rik	0	NA	NA	NA	NA	NA	0	NA	NA	NA	NA	NA	0	NA	NA	NA	NA	NA	0	NA	NA	NA	NA	NA	0	NA	NA	NA	NA
4930535O05Rik	0	NA	NA	NA	NA	NA	0	NA	NA	NA	NA	NA	0	NA	NA	NA	NA	NA	0	NA	NA	NA	NA	NA	0	NA	NA	NA	NA
4930537H20Rik	0.352785	-0.00155498	0.0114268	-0.134389	0.893095	0.997416	0.252921	-0.0029028	0.00708479	-0.405086	0.685414	0.998863	0.273127	-0.00293185	0.00921942	-0.319243	0.749542	0.996631	0.34486	-0.00468767	0.0156069	-0.29564	0.767505	NA	0.290463	-0.000548068	0.0540507	0.747413	NA
4930538E20Rik	0	NA	NA	NA	NA	NA	0	NA	NA	NA	NA	NA	0	NA	NA	NA	NA	NA	0	NA	NA	NA	NA	NA	0	NA	NA	NA	NA
4930539C22Rik	0.366609	-0.00157896	0.0115117	-0.154865	0.876928	0.997416	0.264667	-0.00297707	0.00717454	-0.429241	0.667748	0.998863	0.333176	-0.0010776	0.0085575	-0.145777	0.884098	0.996631	0.331682	-0.00378569	0.0140371	-0.28358	0.776732	NA	0.373821	-0.000359158	0.0540479	0.731512	NA
4930539E08Rik	132.233	-0.0171942	0.067467	-0.254931	0.798776	0.997416	139.596	0.0296146	0.060118	0.493415	0.621719	0.998863	130.667	-0.0633897	0.0654043	-0.970411	0.331842	0.996631	130.523	-0.167666	0.0822062	-2.04065	0.0412854	0.455684	120.841	-0.00364783	0.0540647	0.401447	0.972615
4930539J05Rik	17.3043	0.0457296	0.058955	0.775731	0.437908	0.997416	19.3563	0.0990432	0.0505022	1.95784	0.0502492	0.998863	17.9719	0.0583659	0.0544684	1.06952	0.284835	0.996631	17.9182	0.0494745	0.0771783	0.6379	0.523539	0.887989	17.838	0.0135482	0.055057	0.269513	0.972615
4930539M17Rik	0.735935	0.0109118	0.0152712	0.704567	0.481079	0.997416	0.568388	0.00176043	0.0110932	0.15824	0.874267	0.998863	0.563745	0.00246615	0.0129408	0.188207	0.850714	0.996631	0.601376	0.00367995	0.0184231	0.19519	0.845245	NA	0.747969	0.00200897	0.0540629	0.41051	NA
4930540E01Rik	0	NA	NA	NA	NA	NA	0	NA	NA	NA	NA	NA	0	NA	NA	NA	NA	NA	0	NA	NA	NA	NA	NA	0	NA	NA	NA	NA
4930540M03Rik	0.594831	0.0105899	0.0125837	0.917551	0.358854	0.997416	0.301638	-0.000383581	0.0082774	-0.0463407	0.963039	0.998863	0.29123	-0.000994068	0.00951123	-0.104515	0.91676	0.996631	0.341613	-0.00114214	0.015825	-0.0721734	0.942464	NA	0.276017	-0.000571757	0.0540509	0.883766	NA
4930540M05Rik	1.06106	-0.0297304	0.0188365	-1.57523	0.115203	0.997416	0.971346	-0.0270756	0.0134312	-2.1699	0.0300143	0.998863	1.04619	-0.0259595	0.0163573	-1.5699	0.116438	0.996631	1.07352	-0.0499652	0.025436	-2.14597	0.0318751	NA	1.06003	-0.00509487	0.0543825	0.0132142	0.658458
4930542C12Rik	0	NA	NA	NA	NA	NA	0	NA	NA	NA	NA	NA	0	NA	NA	NA	NA	NA	0	NA	NA	NA	NA	NA	0	NA	NA	NA	NA
4930542C16Rik	0.166034	-0.00115061	0.00679445	-0.169345	0.865525	0.997416	0.448138	0.0070111	0.0096815	0.689423	0.490557	0.998863	0.225148	-0.000694016	0.00795355	-0.0872586	0.930466	0.996631	0.317778	0.00194692	0.0138789	0.145982	0.883935	NA	0.156934	-0.000561183	0.0540605	0.780839	NA
4930543E12Rik	0.870303	-0.00519661	0.0139836	-0.359959	0.718878	0.997416	0.646051	-0.0157138	0.0112934	-1.42538	0.154049	0.998863	0.579723	-0.0196321	0.0127663	-1.49697	0.1344	0.996631	0.990608	-0.0110128	0.0253096	-0.437897	0.661461	NA	1.00005	-0.000912687	0.0539952	0.7495	0.972615
4930543I11Rik	0	NA	NA	NA	NA	NA	0	NA	NA	NA	NA	NA	0	NA	NA	NA	NA	NA	0	NA	NA	NA	NA	NA	0	NA	NA	NA	NA
4930543K20Rik	0	NA	NA	NA	NA	NA	0	NA	NA	NA	NA	NA	0	NA	NA	NA	NA	NA	0	NA	NA	NA	NA	NA	0	NA	NA	NA	NA
4930543N07Rik	0.445615	0.00733372	0.0125515	0.606609	0.544111	0.997416	0.348362	0.00325687	0.00913828	0.329254	0.741964	0.998863	0.162383	-0.00159108	0.00731572	-0.217489	0.827828	0.996631	0.330606	0.00284233	0.0167427	0.165777	0.868332	NA	0.148165	-0.000553469	0.0540603	0.780839	NA
4930544D05Rik	0	NA	NA	NA	NA	NA	0	NA	NA	NA	NA	NA	0	NA	NA	NA	NA	NA	0	NA	NA	NA	NA	NA	0	NA	NA	NA	NA
4930544G11Rik	0.0618305	-0.000689602	0.00589144	-0.117052	0.906819	0.997416	0.208931	0.00209864	0.00670854	0.287638	0.773624	0.998863	0.116006	-0.000186424	0.00577118	-0.0323027	0.974231	0.996631	0.159065	-0.000485375	0.0103427	-0.0469291	0.96257	NA	0.0850957	-0.000433444	0.0540586	0.882488	NA
4930544I03Rik	1.14618	0.00132975	0.0195459	0.0670365	0.946553	0.997416	1.22867	0.00609577	0.016522	0.359034	0.71957	0.998863	1.42271	0.0112051	0.019621	0.568664	0.569584	0.996631	1.85691	0.035488	0.0308536	1.15256	0.24909	NA	1.08281	-0.000144898	0.0539497	0.966608	0.992476
4930544L04Rik	0.05903	-0.000689602	0.00589144	-0.117052	0.906819	0.997416	0.470089	0.00166783	0.00481606	0.461588	0.644377	0.998863	0.113132	-0.00018327	0.00572224	-0.0320278	0.97445	0.996631	0.193095	0.00119679	0.010896	0.109837	0.912538	NA	0.0813469	-0.000428853	0.0540586	0.882488	NA
4930544M13Rik	2.08525	0.00335565	0.0256528	0.132135	0.894878	0.997416	1.74809	-0.0131456	0.0196908	-0.671213	0.502085	0.998863	1.53501	-0.0241006	0.019008	-1.30351	0.192399	0.996631	2.4116	0.0155386	0.0396777	0.39709	0.691301	NA	1.56288	-0.00540285	0.0543763	0.078306	0.972615
4930545H06Rik	0	NA	NA	NA	NA	NA	0	NA	NA	NA	NA	NA	0	NA	NA	NA	NA	NA	0	NA	NA	NA	NA	NA	0	NA	NA	NA	NA
4930545L08Rik	0.595991	-0.00236829	0.0120706	-0.200127	0.841382	0.997416	1.41924	0.0205078	0.0148077	1.45313	0.146187	0.998863	1.09828	0.0105567	0.0144197	0.760534	0.446936	0.996631	0.586498	-0.00688946	0.0169043	-0.481203	0.630372	NA	0.984486	0.00221304	0.0540721	0.374124	0.972615
4930545L23Rik	0	NA	NA	NA	NA	NA	0	NA	NA	NA	NA	NA	0	NA	NA	NA	NA	NA	0	NA	NA	NA	NA	NA	0	NA	NA	NA	NA
4930546C10Rik	0.511759	0.0109313	0.0136862	0.832822	0.404945	0.997416	0.419341	0.00327109	0.00860309	0.390506	0.696162	0.998863	0.399885	0.00530951	0.0115518	0.457364	0.647409	0.996631	0.203633	-0.00304967	0.0126074	-0.241894	0.808862	NA	0.163563	-0.000568533	0.0540606	0.780839	NA
4930546K05Rik	0.841254	-0.0151918	0.0169685	-0.909899	0.362876	0.997416	1.38863	0.0109614	0.0180116	0.615677	0.538108	0.998863	1.17548	0.00314156	0.0197067	0.159859	0.872992	0.996631	0.954573	-0.0211258	0.0272276	-0.782461	0.433944	NA	1.05454	-0.00117923	0.0539823	0.713682	0.972615
4930547E08Rik	4.12886	0.0102539	0.0293119	0.362205	0.717199	0.997416	3.18164	-0.0186893	0.0214004	-0.893836	0.371409	0.998863	3.43443	-0.0109219	0.0248357	-0.445525	0.65594	0.996631	3.25327	-0.0402848	0.0378944	-1.09352	0.274166	0.775617	3.69178	-0.00130661	0.0539457	0.730553	0.972615
4930547H16Rik	0	NA	NA	NA	NA	NA	0	NA	NA	NA	NA	NA	0	NA	NA	NA	NA	NA	0	NA	NA	NA	NA	NA	0	NA	NA	NA	NA
4930547M16Rik	7.13923	-0.00401447	0.0470986	-0.0850823	0.932196	0.997416	7.51451	0.00993066	0.0371018	0.266352	0.789968	0.998863	7.8136	0.012805	0.0411323	0.312512	0.754652	0.996631	7.95346	0.0142209	0.0576246	0.246128	0.805583	0.964146	6.07526	-0.0129053	0.0558127	0.0948972	0.972615
4930548G14Rik	0	NA	NA	NA	NA	NA	0	NA	NA	NA	NA	NA	0	NA	NA	NA	NA	NA	0	NA	NA	NA	NA	NA	0.203726	0.000835453	0.0540649	0.61775	NA
4930548H24Rik	0	NA	NA	NA	NA	NA	0	NA	NA	NA	NA	NA	0	NA	NA	NA	NA	NA	0	NA	NA	NA	NA	NA	0	NA	NA	NA	NA
4930548K13Rik	3.17888	-0.0154035	0.0299788	-0.510045	0.61002	0.997416	2.47822	-0.0390326	0.0219886	-1.76436	0.0776716	0.998863	2.53285	-0.0498303	0.0273531	-1.7971	0.0723204	0.996631	2.75587	-0.0752381	0.0429659	-1.75343	0.0795281	NA	2.97865	-0.00743252	0.0545569	0.166444	0.972615
4930549C15Rik	0	NA	NA	NA	NA	NA	0	NA	NA	NA	NA	NA	0	NA	NA	NA	NA	NA	0	NA	NA	NA	NA	NA	0	NA	NA	NA	NA
4930550C14Rik	8.65564	-0.0108329	0.0477251	-0.227431	0.820088	0.997416	9.32688	0.00950136	0.0380716	0.250455	0.802236	0.998863	8.87161	0.00014362	0.0418379	0.00341899	0.997272	0.999526	10.3117	0.0567862	0.0696647	0.814324	0.415459	0.844914	9.39299	0.00316276	0.0536493	0.678427	0.972615
4930550C17Rik	0.399069	-0.00425118	0.0116192	-0.371034	0.710612	0.997416	0.293521	-0.00559854	0.00812222	-0.668378	0.503893	0.998863	0.335328	-0.00734962	0.00973949	-0.732959	0.463583	0.996631	0.561452	-0.000487103	0.0183678	-0.0285442	0.977228	NA	0.300099	-0.00132499	0.0540752	0.443238	NA
4930550L24Rik	0.0970846	0.00132233	0.00589144	0.224449	0.822408	0.997416	0	NA	NA	NA	NA	NA	0.0560934	0.000569009	0.00554644	0.10259	0.918288	0.996631	0	NA	NA	NA	NA	NA	0	NA	NA	NA	NA
4930551I15Rik	0.511786	0.00965604	0.0129242	0.798691	0.42447	0.997416	0.488046	0.0063397	0.0101405	0.692911	0.488365	0.998863	0.175471	-0.00166713	0.00748794	-0.222642	0.823814	0.996631	0.146848	-0.0034221	0.0100684	-0.339887	0.733942	NA	0.166422	-0.000567939	0.0540606	0.780839	NA
4930551L18Rik	0	NA	NA	NA	NA	NA	0	NA	NA	NA	NA	NA	0	NA	NA	NA	NA	NA	0	NA	NA	NA	NA	NA	0	NA	NA	NA	NA
4930551O13Rik	0	NA	NA	NA	NA	NA	0	NA	NA	NA	NA	NA	0	NA	NA	NA	NA	NA	0	NA	NA	NA	NA	NA	0	NA	NA	NA	NA
4930552P12Rik	6.32201	-0.0241483	0.0417852	-0.580487	0.561586	0.997416	5.96767	-0.0293055	0.0318401	-0.917315	0.358978	0.998863	5.60952	-0.0434099	0.0344189	-1.24802	0.212025	0.996631	7.97427	0.0394263	0.0623954	0.635501	0.525102	0.88858	6.48854	-0.00253152	0.0538808	0.636072	0.972615
4930553I04Rik	0	NA	NA	NA	NA	NA	0	NA	NA	NA	NA	NA	0	NA	NA	NA	NA	NA	0	NA	NA	NA	NA	NA	0	NA	NA	NA	NA
4930553I21Rik	0	NA	NA	NA	NA	NA	0	NA	NA	NA	NA	NA	0	NA	NA	NA	NA	NA	0	NA	NA	NA	NA	NA	0	NA	NA	NA	NA
4930553M12Rik	0	NA	NA	NA	NA	NA	0	NA	NA	NA	NA	NA	0	NA	NA	NA	NA	NA	0	NA	NA	NA	NA	NA	0	NA	NA	NA	NA
4930553P18Rik	10.8795	0.0208335	0.0443654	0.467515	0.640131	0.997416	9.81998	-0.0112525	0.0389662	-0.285344	0.775381	0.998863	10.6106	0.00679526	0.0476742	0.141727	0.887295	0.996631	10.0803	-0.0411458	0.0655113	-0.624699	0.532168	0.890465	10.2947	-0.00172528	0.0536583	0.799823	0.972615
4930554C24Rik	0.478134	-0.00273614	0.0141612	-0.19485	0.84551	0.997416	0.483193	6.4e-05	0.0108671	0.0053837	0.995704	0.999109	0.458155	-0.00286089	0.0129507	-0.219665	0.826132	0.996631	0.518661	-0.00210579	0.0210794	-0.0952042	0.924153	NA	0.346483	-0.00187069	0.0540743	0.429738	NA
4930554G22Rik	0	NA	NA	NA	NA	NA	0	NA	NA	NA	NA	NA	0	NA	NA	NA	NA	NA	0	NA	NA	NA	NA	NA	0	NA	NA	NA	NA
4930554G24Rik	1.17656	-0.0192712	0.0214504	-0.894632	0.370984	0.997416	1.09467	-0.0179725	0.0160607	-1.11503	0.264837	0.998863	1.09637	-0.0191994	0.0189338	-0.992732	0.320841	0.996631	1.29276	-0.0229997	0.0297868	-0.77912	0.435909	NA	1.4492	-0.00127394	0.0539523	0.731798	0.972615
4930554H23Rik	0.989191	-0.000345476	0.0186664	-0.0186302	0.985136	0.997416	0.982263	-0.000855058	0.0141771	-0.0606433	0.951643	0.998863	1.2179	0.00973034	0.0192358	0.514867	0.606646	0.996631	0.92862	-0.00925501	0.0246091	-0.377476	0.70582	NA	1.0407	-0.000348103	0.0539749	0.908023	0.979389
4930555A03Rik	0.453039	0.00937852	0.0128055	0.721058	0.470874	0.997416	0.115837	-0.00133545	0.00496129	-0.269174	0.787796	0.998863	0.161808	-0.00158781	0.0073082	-0.217264	0.828003	0.996631	0.305933	-0.000885678	0.0139495	-0.0634918	0.949375	NA	0.700544	0.00524623	0.0543713	0.0556116	NA
4930555B11Rik	0.458352	-0.00842933	0.0126373	-0.64386	0.519666	0.997416	0.450393	-0.00785637	0.00940809	-0.766899	0.443142	0.998863	0.436308	-0.00843922	0.0115433	-0.672493	0.50127	0.996631	0.61497	-0.00525408	0.0185337	-0.281829	0.778075	NA	0.391175	-0.00131578	0.0540763	0.377865	NA
4930555B12Rik	0	NA	NA	NA	NA	NA	0	NA	NA	NA	NA	NA	0	NA	NA	NA	NA	NA	0	NA	NA	NA	NA	NA	0	NA	NA	NA	NA
4930555F03Rik	62.6809	0.158616	0.0632284	2.52378	0.0116102	0.997416	55.0917	0.0430197	0.0523043	0.821497	0.411363	0.998863	54.5713	0.0266854	0.0520823	0.511858	0.608751	0.996631	55.8547	0.0262942	0.0792066	0.331164	0.74052	0.94891	56.9612	0.00616469	0.0539095	0.463668	0.972615
4930555G01Rik	0	NA	NA	NA	NA	NA	0	NA	NA	NA	NA	NA	0	NA	NA	NA	NA	NA	0	NA	NA	NA	NA	NA	0	NA	NA	NA	NA
4930555G07Rik	1.58072	0.0170586	0.0229877	0.752813	0.451562	0.997416	1.07096	-0.0039198	0.0160444	-0.240061	0.810283	0.998863	1.51491	0.0112178	0.0210968	0.539466	0.589565	0.996631	1.9248	0.0365253	0.0316225	1.16329	0.244711	NA	1.63114	0.0029616	0.0540858	0.356173	0.972615
4930555G21Rik	0	NA	NA	NA	NA	NA	0	NA	NA	NA	NA	NA	0	NA	NA	NA	NA	NA	0	NA	NA	NA	NA	NA	0	NA	NA	NA	NA
4930555K19Rik	0	NA	NA	NA	NA	NA	0	NA	NA	NA	NA	NA	0	NA	NA	NA	NA	NA	0	NA	NA	NA	NA	NA	0	NA	NA	NA	NA
4930555M17Rik	0	NA	NA	NA	NA	NA	0	NA	NA	NA	NA	NA	0	NA	NA	NA	NA	NA	0	NA	NA	NA	NA	NA	0	NA	NA	NA	NA
4930555O08Rik	0	NA	NA	NA	NA	NA	0	NA	NA	NA	NA	NA	0	NA	NA	NA	NA	NA	0	NA	NA	NA	NA	NA	0	NA	NA	NA	NA
4930556G01Rik	2.22812	-0.0266381	0.0293563	-0.892394	0.372182	0.997416	2.1698	-0.0238646	0.021627	-1.09281	0.274479	0.998863	2.73493	-0.00250899	0.0286048	-0.0870661	0.930619	0.996631	2.41327	-0.0355064	0.0404461	-0.871456	0.383505	NA	2.39591	-0.00564551	0.0542659	0.260008	0.972615
4930556G22Rik	0.120861	-0.00164558	0.00621815	-0.264641	0.791286	0.997416	0.130058	-0.00144404	0.00515871	-0.279922	0.779537	0.998863	0.175479	-0.00166717	0.00748804	-0.222645	0.823812	0.996631	0.146742	-0.00342043	0.0100659	-0.339804	0.734004	NA	0.166443	-0.000567942	0.0540606	0.780839	NA
4930556H04Rik	0	NA	NA	NA	NA	NA	0	NA	NA	NA	NA	NA	0	NA	NA	NA	NA	NA	0	NA	NA	NA	NA	NA	0	NA	NA	NA	NA
4930556I23Rik	0	NA	NA	NA	NA	NA	0	NA	NA	NA	NA	NA	0	NA	NA	NA	NA	NA	0	NA	NA	NA	NA	NA	0	NA	NA	NA	NA
4930556J24Rik	1.5192	0.022798	0.0216133	1.06422	0.28723	0.997416	1.28783	0.0101774	0.0162227	0.623824	0.532743	0.998863	0.700885	-0.0106105	0.0136713	-0.713207	0.475718	0.996631	1.22432	0.0115009	0.0292468	0.387276	0.698552	NA	1.04632	0.000539094	0.0539638	0.870594	0.975334
4930556L07Rik	0	NA	NA	NA	NA	NA	0	NA	NA	NA	NA	NA	0	NA	NA	NA	NA	NA	0.154895	0.0020662	0.00915182	0.225769	0.821381	NA	0	NA	NA	NA	NA
4930556M19Rik	0	NA	NA	NA	NA	NA	0	NA	NA	NA	NA	NA	0	NA	NA	NA	NA	NA	0	NA	NA	NA	NA	NA	0	NA	NA	NA	NA
4930556N09Rik	0.980792	0.00193354	0.0173023	0.11512	0.90835	0.997416	0.67132	-0.0105329	0.0113709	-0.988814	0.322754	0.998863	0.69817	-0.00971119	0.0140517	-0.717592	0.473009	0.996631	0.919283	-0.00568665	0.022934	-0.260215	0.794698	NA	0.930161	-0.000454227	0.0540218	0.827707	0.972615
4930556N13Rik	0.954907	0.0224358	0.0150752	1.68457	0.0920716	0.997416	0.340058	0.00161357	0.00910521	0.184389	0.853708	0.998863	0.452291	0.00501177	0.0109296	0.482804	0.629235	0.996631	0.312552	0.00189223	0.0136839	0.123241	0.901917	NA	0.426386	0.00191108	0.0540678	0.39951	NA
4930557B06Rik	0	NA	NA	NA	NA	NA	0	NA	NA	NA	NA	NA	0	NA	NA	NA	NA	NA	0	NA	NA	NA	NA	NA	0	NA	NA	NA	NA
4930557F10Rik	0.306106	-0.00314345	0.0102252	-0.322324	0.747207	0.997416	0.49733	0.00360298	0.00980009	0.367219	0.713456	0.998863	0.706708	0.00979203	0.0137074	0.783274	0.433466	0.996631	0.435223	-0.00146942	0.0174848	-0.0959857	0.923532	NA	0.451475	0.000130869	0.0540453	0.896648	NA
4930557J02Rik	0	NA	NA	NA	NA	NA	0	NA	NA	NA	NA	NA	0	NA	NA	NA	NA	NA	0	NA	NA	NA	NA	NA	0	NA	NA	NA	NA
4930557K07Rik	1.17221	-0.0146517	0.0202582	-0.7131	0.475784	0.997416	1.2885	-0.00771409	0.0155215	-0.496137	0.619798	0.998863	1.15255	-0.015653	0.0177627	-0.874057	0.382087	0.996631	0.980969	-0.0425833	0.0258097	-1.69257	0.0905371	NA	1.12965	-0.00370538	0.0541587	0.244589	0.972615
4930558C23Rik	0.187698	0.000768012	0.00705542	0.108854	0.913318	0.997416	0.221595	0.00273328	0.00765245	0.347599	0.728141	0.998863	0.288122	0.00440287	0.00936691	0.463746	0.64283	0.996631	0.0717378	-0.00160269	0.00915182	-0.175123	0.860983	NA	0.0813264	-0.000428828	0.0540586	0.882488	NA
4930558F17Rik	0	NA	NA	NA	NA	NA	0	NA	NA	NA	NA	NA	0	NA	NA	NA	NA	NA	0	NA	NA	NA	NA	NA	0	NA	NA	NA	NA
4930558G05Rik	0	NA	NA	NA	NA	NA	0	NA	NA	NA	NA	NA	0	NA	NA	NA	NA	NA	0	NA	NA	NA	NA	NA	0	NA	NA	NA	NA
4930558J18Rik	0.0618305	-0.000689602	0.00589144	-0.117052	0.906819	0.997416	0.412011	0.00670399	0.00860117	0.815848	0.414587	0.998863	0.399436	0.00980113	0.0106424	0.885192	0.376053	0.996631	0.130345	-0.000424016	0.00966919	-0.0438523	0.965022	NA	0.153004	4.73028e-05	0.0540529	0.972272	NA
4930558J22Rik	0	NA	NA	NA	NA	NA	0.0589166	0.000595821	0.00481451	0.123755	0.901509	0.998863	0	NA	NA	NA	NA	NA	0	NA	NA	NA	NA	NA	0	NA	NA	NA	NA
4930558K02Rik	2.19904	0.0376375	0.0275266	1.38362	0.166476	0.997416	2.04716	0.0212976	0.0201916	1.06125	0.288574	0.998863	2.0035	0.0192481	0.0217429	0.89835	0.368999	0.996631	2.91051	0.0914913	0.0428066	2.15278	0.0313363	NA	1.95785	0.00358052	0.0541202	0.317208	0.972615
4930558N11Rik	0	NA	NA	NA	NA	NA	0	NA	NA	NA	NA	NA	0	NA	NA	NA	NA	NA	0	NA	NA	NA	NA	NA	0	NA	NA	NA	NA
4930559C10Rik	0	NA	NA	NA	NA	NA	0	NA	NA	NA	NA	NA	0	NA	NA	NA	NA	NA	0	NA	NA	NA	NA	NA	0	NA	NA	NA	NA
4930560O18Rik	0	NA	NA	NA	NA	NA	0	NA	NA	NA	NA	NA	0	NA	NA	NA	NA	NA	0	NA	NA	NA	NA	NA	0	NA	NA	NA	NA
4930562A09Rik	0	NA	NA	NA	NA	NA	0	NA	NA	NA	NA	NA	0.105593	0.00116313	0.00558894	0.208113	0.83514	0.996631	0	NA	NA	NA	NA	NA	0	NA	NA	NA	NA
4930562C15Rik	6.47227	-0.00667099	0.042603	-0.157837	0.874586	0.997416	5.87922	-0.033258	0.0327012	-1.02486	0.30543	0.998863	6.02316	-0.0351973	0.0386788	-0.917966	0.358637	0.996631	7.63027	0.0162343	0.0559317	0.295333	0.76774	0.955005	5.79596	-0.00703568	0.0545019	0.168054	0.972615
4930562D21Rik	0	NA	NA	NA	NA	NA	0	NA	NA	NA	NA	NA	0	NA	NA	NA	NA	NA	0	NA	NA	NA	NA	NA	0	NA	NA	NA	NA
4930562F07Rik	0	NA	NA	NA	NA	NA	0	NA	NA	NA	NA	NA	0	NA	NA	NA	NA	NA	0	NA	NA	NA	NA	NA	0	NA	NA	NA	NA
4930562F17Rik	0.905798	-0.011322	0.0132416	-0.901212	0.367476	0.997416	1.09783	-0.00655217	0.0127948	-0.512701	0.60816	0.998863	0.770358	-0.0151237	0.0122157	-1.16229	0.245117	0.996631	1.32939	-0.0029343	0.0271736	-0.106797	0.91495	NA	1.35961	0.000177076	0.053998	0.945531	0.988178
4930563E18Rik	1.47184	-0.00161332	0.0220011	-0.0738425	0.941136	0.997416	2.06373	0.0242217	0.0211919	1.14926	0.250447	0.998863	1.15661	-0.0155738	0.0188786	-0.821687	0.411255	0.996631	1.13077	-0.0277238	0.0284489	-0.96816	0.332964	NA	1.6047	0.00109761	0.05398	0.733822	0.972615
4930563E22Rik	34.8273	-0.0219819	0.0654728	-0.336035	0.736844	0.997416	33.2001	-0.071751	0.0544733	-1.32185	0.186218	0.998863	33.948	-0.0584056	0.0613951	-0.951102	0.341553	0.996631	34.9315	-0.0914509	0.0813335	-1.12473	0.260705	0.766447	33.9414	-0.00341067	0.0538941	0.561399	0.972615
4930563F08Rik	0	NA	NA	NA	NA	NA	0	NA	NA	NA	NA	NA	0	NA	NA	NA	NA	NA	0	NA	NA	NA	NA	NA	0	NA	NA	NA	NA
4930563H07Rik	0.0586269	-0.000689602	0.00589144	-0.117052	0.906819	0.997416	0.0635024	-0.000612853	0.00481451	-0.127293	0.898709	0.998863	0.0600403	-0.000748634	0.00554644	-0.134976	0.892631	0.996631	0.0717378	-0.00160269	0.00915182	-0.175123	0.860983	NA	0.0813264	-0.000428828	0.0540586	0.882488	NA
4930563I02Rik	0	NA	NA	NA	NA	NA	0	NA	NA	NA	NA	NA	0	NA	NA	NA	NA	NA	0	NA	NA	NA	NA	NA	0	NA	NA	NA	NA
4930563J15Rik	0.215074	-0.0062846	0.00844635	-0.713395	0.475602	0.997416	0.398052	-0.00307329	0.00925682	-0.312854	0.754392	0.998863	0.219545	-0.00607947	0.00792506	-0.737105	0.461059	0.996631	0.262268	-0.0113644	0.0134141	-0.818254	0.413212	NA	0.297272	-0.00132648	0.0540752	0.444604	NA
4930563M21Rik	8.8141	0.0614065	0.037393	1.71395	0.0865371	0.997416	6.46772	0.00886119	0.0325691	0.274069	0.784032	0.998863	6.87376	0.0237923	0.0376877	0.637705	0.523666	0.996631	6.28426	-0.0183696	0.0554011	-0.334099	0.738305	0.948656	7.09268	0.00306366	0.0539423	0.551719	0.972615
4930564D02Rik	7.79834	0.0527195	0.0385809	1.38888	0.164869	0.997416	7.44462	0.0358375	0.0307479	1.17085	0.24166	0.998863	6.13944	0.00618864	0.0348342	0.176027	0.860273	0.996631	6.24441	-0.00822279	0.0572899	-0.143139	0.88618	0.979007	6.13455	0.000473621	0.0538966	0.913093	0.980663
4930565D16Rik	0.100991	-7.73e-05	0.00589144	-0.0131163	0.989535	0.997416	0.292269	0.00311572	0.00816801	0.395447	0.692513	0.998863	0.223347	0.00251956	0.00887718	0.292692	0.769758	0.996631	0.249565	0.00429466	0.013173	0.330823	0.740778	NA	0.329158	0.0010034	0.0540597	0.550513	NA
4930565N06Rik	0	NA	NA	NA	NA	NA	0	NA	NA	NA	NA	NA	0	NA	NA	NA	NA	NA	0	NA	NA	NA	NA	NA	0	NA	NA	NA	NA
4930566F21Rik	0.63028	-0.00995955	0.0142719	-0.648154	0.516885	0.997416	0.976366	0.000897273	0.012206	0.0746525	0.940491	0.998863	0.587034	-0.01191	0.0131343	-0.838145	0.401949	0.996631	0.596951	-0.0234869	0.02002	-1.17528	0.239884	NA	0.519827	-0.00245714	0.0541267	0.15691	NA
4930566N20Rik	0	NA	NA	NA	NA	NA	0	NA	NA	NA	NA	NA	0	NA	NA	NA	NA	NA	0	NA	NA	NA	NA	NA	0	NA	NA	NA	NA
4930567H12Rik	1.37396	0.00116238	0.0192653	0.0601903	0.952004	0.997416	1.33114	-0.00171387	0.0147504	-0.116816	0.907006	0.998863	1.17683	-0.00832825	0.0184535	-0.446983	0.654887	0.996631	1.42795	-0.000308757	0.0278087	-0.0110443	0.991188	NA	1.22419	-0.000951434	0.0540099	0.715072	0.972615
4930567H17Rik	0	NA	NA	NA	NA	NA	0	NA	NA	NA	NA	NA	0	NA	NA	NA	NA	NA	0	NA	NA	NA	NA	NA	0	NA	NA	NA	NA
4930567K12Rik	0	NA	NA	NA	NA	NA	0	NA	NA	NA	NA	NA	0	NA	NA	NA	NA	NA	0	NA	NA	NA	NA	NA	0	NA	NA	NA	NA
4930567K20Rik	0	NA	NA	NA	NA	NA	0	NA	NA	NA	NA	NA	0	NA	NA	NA	NA	NA	0	NA	NA	NA	NA	NA	0	NA	NA	NA	NA
4930568A12Rik	1.12755	-0.015993	0.0181597	-0.891188	0.372828	0.997416	1.10703	-0.0126415	0.0143987	-0.872446	0.382965	0.998863	0.799088	-0.0272407	0.0139881	-1.99776	0.0457424	0.996631	1.16852	-0.0282545	0.0263182	-1.10291	0.270064	NA	1.1127	-0.00282248	0.0541205	0.234664	0.972615
4930568A13Rik	1.26543	0.00354501	0.0163932	0.220244	0.825681	0.997416	0.878641	-0.0104395	0.0130998	-0.812343	0.416595	0.998863	0.744317	-0.0147973	0.0134016	-1.07458	0.282561	0.996631	0.914112	-0.0209093	0.0234399	-0.931367	0.351664	NA	1.15987	0.000144043	0.0540022	0.954707	0.989688
4930568D16Rik	0.360904	0.00565794	0.0105416	0.538161	0.590466	0.997416	0.124801	-5.45e-05	0.00508769	-0.0107136	0.991452	0.998863	0.165642	0.000712786	0.00735928	0.0968554	0.922841	0.996631	0.149079	-0.000464595	0.0101197	-0.0459099	0.963382	NA	0.184456	0.0001588	0.0540531	0.972272	NA
4930568E12Rik	0	NA	NA	NA	NA	NA	0	NA	NA	NA	NA	NA	0	NA	NA	NA	NA	NA	0	NA	NA	NA	NA	NA	0	NA	NA	NA	NA
4930568G15Rik	7.05069	-0.0388663	0.0425095	-0.901377	0.367388	0.997416	7.73172	-0.0174286	0.0368457	-0.470087	0.638293	0.998863	6.85553	-0.0467035	0.0373819	-1.23419	0.217131	0.996631	6.92484	-0.0955974	0.0576162	-1.65373	0.0981833	0.592923	6.21459	-0.0128385	0.0560696	0.0235039	0.800835
4930569F06Rik	0	NA	NA	NA	NA	NA	0	NA	NA	NA	NA	NA	0	NA	NA	NA	NA	NA	0	NA	NA	NA	NA	NA	0	NA	NA	NA	NA
4930570D08Rik	0.0527403	0.000710002	0.00589144	0.120514	0.904076	0.997416	0	NA	NA	NA	NA	NA	0	NA	NA	NA	NA	NA	0.0592822	0.000843235	0.00915182	0.0921384	0.926588	NA	0	NA	NA	NA	NA
4930570G19Rik	234.672	0.0245459	0.0647223	0.379174	0.704559	0.997416	231.552	-0.015496	0.0606298	-0.255457	0.79837	0.998863	231.707	-0.0243411	0.0650841	-0.373758	0.708584	0.996631	262.991	0.13021	0.0757046	1.7193	0.0855602	0.570683	252.257	0.02918	0.0595615	0.17549	0.972615
4930570N18Rik	0	NA	NA	NA	NA	NA	0.0433216	0.000595821	0.00481451	0.123755	0.901509	0.998863	0	NA	NA	NA	NA	NA	0	NA	NA	NA	NA	NA	0	NA	NA	NA	NA
4930571K23Rik	0	NA	NA	NA	NA	NA	0	NA	NA	NA	NA	NA	0	NA	NA	NA	NA	NA	0	NA	NA	NA	NA	NA	0	NA	NA	NA	NA
4930571N24Rik	0.163105	-0.00199261	0.00684094	-0.291277	0.77084	0.997416	0.235171	-0.00148812	0.00704664	-0.211181	0.832746	0.998863	0.21901	-0.00189513	0.00798179	-0.237432	0.812322	0.996631	0.282969	-0.00369316	0.0138656	-0.266353	0.789967	NA	0.224916	-0.000597612	0.0540613	0.780839	NA
4930572K03Rik	0.228162	0.00312805	0.00971144	0.323399	0.746393	0.997416	0.172428	0.000921147	0.00643337	0.143183	0.886146	0.998863	0.171215	0.000727734	0.0074358	0.097869	0.922036	0.996631	0.342794	0.0124967	0.015535	0.697455	0.485518	NA	0.17922	0.00056353	0.0540506	0.771117	NA
4930572O03Rik	0	NA	NA	NA	NA	NA	0	NA	NA	NA	NA	NA	0	NA	NA	NA	NA	NA	0	NA	NA	NA	NA	NA	0	NA	NA	NA	NA
4930573C15Rik	0	NA	NA	NA	NA	NA	0	NA	NA	NA	NA	NA	0	NA	NA	NA	NA	NA	0	NA	NA	NA	NA	NA	0	NA	NA	NA	NA
4930573H18Rik	0.0645357	0.000710002	0.00589144	0.120514	0.904076	0.997416	0.240273	0.00608449	0.00784103	0.758008	0.448446	0.998863	0	NA	NA	NA	NA	NA	0	NA	NA	NA	NA	NA	0	NA	NA	NA	NA
4930573I07Rik	0	NA	NA	NA	NA	NA	0	NA	NA	NA	NA	NA	0	NA	NA	NA	NA	NA	0	NA	NA	NA	NA	NA	0	NA	NA	NA	NA
4930577H14Rik	0	NA	NA	NA	NA	NA	0	NA	NA	NA	NA	NA	0	NA	NA	NA	NA	NA	0	NA	NA	NA	NA	NA	0	NA	NA	NA	NA
4930577N17Rik	0	NA	NA	NA	NA	NA	0	NA	NA	NA	NA	NA	0	NA	NA	NA	NA	NA	0	NA	NA	NA	NA	NA	0	NA	NA	NA	NA
4930578C19Rik	4.77214	0.0360877	0.0378609	0.955292	0.33943	0.997416	3.87777	-0.00444624	0.0264811	-0.166174	0.86802	0.998863	4.35987	0.0178454	0.0355369	0.499021	0.617765	0.996631	5.7119	0.0698705	0.0510878	1.38158	0.1671	0.684254	3.79547	-0.00198346	0.05384	0.715195	0.972615
4930578G10Rik	0.0527403	0.000710002	0.00589144	0.120514	0.904076	0.997416	0	NA	NA	NA	NA	NA	0.053084	0.000569009	0.00554644	0.10259	0.918288	0.996631	0.0876242	0.000843235	0.00915182	0.0921384	0.926588	NA	0.0444727	0.000477957	0.0540584	0.868811	NA
4930578I06Rik	0.612929	0.0138072	0.0133666	1.08696	0.277056	0.997416	0.124767	-0.00140423	0.00508723	-0.27603	0.782525	0.998863	0.22703	-0.000873046	0.00891636	-0.0979151	0.922	0.996631	0.140873	-0.00332696	0.00992791	-0.335112	0.73754	NA	0.354484	0.0011723	0.0540424	0.587416	NA
4930578I07Rik	0.0491042	0.000710002	0.00589144	0.120514	0.904076	0.997416	0	NA	NA	NA	NA	NA	0.0570305	0.000569009	0.00554644	0.10259	0.918288	0.996631	0	NA	NA	NA	NA	NA	0	NA	NA	NA	NA
4930578M01Rik	11.9157	-0.0356944	0.0504052	-0.704122	0.481357	0.997416	12.6869	-0.0204068	0.0439899	-0.464963	0.641958	0.998863	12.5003	-0.0180391	0.0465657	-0.384443	0.70065	0.996631	11.9561	-0.106021	0.0720985	-1.46574	0.142719	0.650217	12.0647	-0.00496506	0.0539873	0.452276	0.972615
4930578M07Rik	0.675523	0.0226182	0.0157281	1.47373	0.140554	0.997416	0.217847	-0.0002577	0.0067897	-0.0379545	0.969724	0.998863	0.210962	-0.000668195	0.00780473	-0.0856141	0.931773	0.996631	0.234161	-0.000943929	0.0143976	-0.0655614	0.947727	NA	0.621578	0.0033521	0.0541702	0.147038	NA
4930579C12Rik	0.482859	0.0137212	0.0119091	1.1339	0.256836	0.997416	0.43972	0.0116912	0.010127	1.12323	0.261338	0.998863	0.286684	0.0054784	0.00926287	0.544019	0.586428	0.996631	0.466736	0.0196986	0.0168651	1.07303	0.283257	NA	0.136638	9.03599e-05	0.0540529	0.972272	NA
4930579D09Rik	0	NA	NA	NA	NA	NA	0.0622191	0.000595821	0.00481451	0.123755	0.901509	0.998863	0	NA	NA	NA	NA	NA	0	NA	NA	NA	NA	NA	0	NA	NA	NA	NA
4930579F01Rik	0.348011	-0.00165375	0.0113785	-0.155584	0.876361	0.997416	0.373495	-0.00195901	0.00775113	-0.273348	0.784586	0.998863	0.183002	-0.00319483	0.00663471	-0.495203	0.620457	0.996631	0.591843	0.00748876	0.0185802	0.43062	0.666745	NA	0.292221	-0.00072108	0.0540544	0.73553	NA
4930579G18Rik	0	NA	NA	NA	NA	NA	0	NA	NA	NA	NA	NA	0	NA	NA	NA	NA	NA	0	NA	NA	NA	NA	NA	0	NA	NA	NA	NA
4930579G24Rik	17.7909	0.0224647	0.0590098	0.380117	0.703859	0.997416	18.2614	0.0311694	0.0495002	0.627708	0.530195	0.998863	15.0595	-0.0787372	0.0530156	-1.47368	0.140569	0.996631	17.9553	-0.00408985	0.0769695	-0.052837	0.957862	0.991903	17.06	-0.00471452	0.0534712	0.624682	0.972615
4930579H20Rik	0	NA	NA	NA	NA	NA	0	NA	NA	NA	NA	NA	0	NA	NA	NA	NA	NA	0	NA	NA	NA	NA	NA	0	NA	NA	NA	NA
4930579K19Rik	3.7106	0.0392268	0.0351706	1.11106	0.266544	0.997416	3.27806	0.0143335	0.0262168	0.539322	0.589665	0.998863	3.20877	0.0115554	0.0297101	0.383699	0.701201	0.996631	3.67856	0.035687	0.0461511	0.765435	0.444013	0.858193	3.068	0.000636389	0.0539549	0.856483	0.973768
4930579M01Rik	0	NA	NA	NA	NA	NA	0	NA	NA	NA	NA	NA	0	NA	NA	NA	NA	NA	0	NA	NA	NA	NA	NA	0	NA	NA	NA	NA
4930579O11Rik	0	NA	NA	NA	NA	NA	0	NA	NA	NA	NA	NA	0	NA	NA	NA	NA	NA	0	NA	NA	NA	NA	NA	0	NA	NA	NA	NA
4930579P08Rik	0.0491042	0.000710002	0.00589144	0.120514	0.904076	0.997416	0	NA	NA	NA	NA	NA	0.0570305	0.000569009	0.00554644	0.10259	0.918288	0.996631	0	NA	NA	NA	NA	NA	0	NA	NA	NA	NA
4930580E04Rik	0	NA	NA	NA	NA	NA	0	NA	NA	NA	NA	NA	0	NA	NA	NA	NA	NA	0	NA	NA	NA	NA	NA	0	NA	NA	NA	NA
4930581F22Rik	11.5794	-0.00544285	0.0488497	-0.110856	0.91173	0.997416	10.7027	-0.0405946	0.0389528	-1.04386	0.296552	0.998863	12.8683	0.0193071	0.0484256	0.400357	0.688894	0.996631	12.1131	-0.019911	0.0684777	-0.28952	0.772183	0.956765	12.2319	0.000885436	0.0537412	0.881956	0.975334
4930583I09Rik	0.220557	-0.000522141	0.00846814	-0.0616595	0.950834	0.997416	0.229107	-0.00020444	0.00604941	-0.0337949	0.973041	0.998863	0.0985177	-0.00148981	0.00554644	-0.268606	0.788233	0.996631	0.117894	-0.00282565	0.00915182	-0.308753	0.757509	NA	0.133677	-0.000541317	0.0540601	0.780839	NA
4930583K01Rik	0.05903	-0.000689602	0.00589144	-0.117052	0.906819	0.997416	0.385838	0.00796464	0.00923476	0.866654	0.386131	0.998863	0.299704	0.00235642	0.00858625	0.283231	0.776999	0.996631	0.214491	0.00165109	0.0127877	0.129115	0.897267	NA	0.0813469	-0.000428853	0.0540586	0.882488	NA
4930583P06Rik	0	NA	NA	NA	NA	NA	0	NA	NA	NA	NA	NA	0	NA	NA	NA	NA	NA	0	NA	NA	NA	NA	NA	0	NA	NA	NA	NA
4930584E12Rik	0	NA	NA	NA	NA	NA	0	NA	NA	NA	NA	NA	0	NA	NA	NA	NA	NA	0	NA	NA	NA	NA	NA	0	NA	NA	NA	NA
4930584F24Rik	0.0586269	-0.000689602	0.00589144	-0.117052	0.906819	0.997416	0.0635024	-0.000612853	0.00481451	-0.127293	0.898709	0.998863	0.117071	-0.000187586	0.00578909	-0.0324033	0.97415	0.996631	0.159362	-0.000485985	0.0103492	-0.0469587	0.962546	NA	0.0813264	-0.000428828	0.0540586	0.882488	NA
4930586N03Rik	3.96518	-0.0280678	0.0351228	-0.786332	0.431673	0.997416	4.48749	-0.00601127	0.0296393	-0.200518	0.841075	0.998863	3.31155	-0.0597488	0.0299993	-1.9622	0.0497394	0.996631	4.0003	-0.0446171	0.0454564	-0.966843	0.333623	0.80647	3.51347	-0.00738638	0.0546257	0.110469	0.972615
4930587A21Rik	1.53964	0.0100716	0.020221	0.508978	0.610768	0.997416	1.61841	0.0133021	0.017468	0.766619	0.443308	0.998863	1.32991	0.00131948	0.0194929	0.0681754	0.945646	0.996631	1.22242	-0.00986216	0.0270036	-0.367236	0.713443	NA	1.13919	-0.00230469	0.0540528	0.427286	0.972615
4930587E11Rik	0	NA	NA	NA	NA	NA	0	NA	NA	NA	NA	NA	0	NA	NA	NA	NA	NA	0	NA	NA	NA	NA	NA	0	NA	NA	NA	NA
4930588G17Rik	1.26089	0.0363557	0.0207402	1.79572	0.0725385	0.997416	0.90875	0.0152584	0.0139938	1.09153	0.27504	0.998863	0.751078	0.00646758	0.0139808	0.490824	0.623551	0.996631	1.07032	0.0328685	0.0258542	1.28253	0.199656	NA	0.705991	0.00177454	0.054039	0.507788	NA
4930588K23Rik	2.29758	-0.00962053	0.0291737	-0.329149	0.742043	0.997416	2.36742	-0.00724589	0.0226964	-0.320387	0.748675	0.998863	2.46932	-0.00856521	0.0247904	-0.35212	0.724748	0.996631	2.56769	-0.0051321	0.0414284	-0.123784	0.901487	NA	2.35754	-0.00188347	0.0538999	0.690006	0.972615
4930589L23Rik	0.132153	0.00156048	0.00639889	0.243867	0.807334	0.997416	0.0991756	0.00115987	0.00481451	0.240911	0.809624	0.998863	0.111522	0.00118528	0.0056418	0.210089	0.833598	0.996631	0	NA	NA	NA	NA	NA	0.23867	0.000832339	0.0540649	0.692393	NA
4930589O11Rik	0	NA	NA	NA	NA	NA	0	NA	NA	NA	NA	NA	0	NA	NA	NA	NA	NA	0	NA	NA	NA	NA	NA	0	NA	NA	NA	NA
4930589P08Rik	0	NA	NA	NA	NA	NA	0	NA	NA	NA	NA	NA	0	NA	NA	NA	NA	NA	0	NA	NA	NA	NA	NA	0	NA	NA	NA	NA
4930590H14Rik	0	NA	NA	NA	NA	NA	0	NA	NA	NA	NA	NA	0	NA	NA	NA	NA	NA	0	NA	NA	NA	NA	NA	0	NA	NA	NA	NA
4930590J08Rik	50.4327	0.0692903	0.0602854	1.14874	0.250661	0.997416	51.9058	0.0748842	0.0523168	1.42832	0.153201	0.998863	45.3573	-0.0116216	0.0563846	-0.204502	0.837961	0.996631	50.619	0.0407504	0.0781361	0.519037	0.603735	0.915746	46.3335	-0.000529936	0.0535556	0.941062	0.986923
4930590L14Rik	0.0527403	0.000710002	0.00589144	0.120514	0.904076	0.997416	0	NA	NA	NA	NA	NA	0.0389338	0.000569009	0.00554644	0.10259	0.918288	0.996631	0.171579	0.0027788	0.0106078	0.261958	0.793354	NA	0	NA	NA	NA	NA
4930590L20Rik	35.8617	-0.0889492	0.0658069	-1.35184	0.176425	0.997416	35.5832	-0.0617476	0.0498294	-1.23513	0.216781	0.998863	38.4878	-0.0202311	0.05796	-0.348308	0.727609	0.996631	36.595	-0.184095	0.0836419	-2.20413	0.0275155	0.393823	41.0425	0.00169798	0.0528004	0.888038	0.976723
4930591A17Rik	0	NA	NA	NA	NA	NA	0	NA	NA	NA	NA	NA	0	NA	NA	NA	NA	NA	0	NA	NA	NA	NA	NA	0	NA	NA	NA	NA
4930591E09Rik	0	NA	NA	NA	NA	NA	0	NA	NA	NA	NA	NA	0	NA	NA	NA	NA	NA	0	NA	NA	NA	NA	NA	0	NA	NA	NA	NA
4930592C13Rik	1.82262	-0.0246857	0.0246701	-0.999457	0.317573	0.997416	1.93182	-0.0178119	0.0188512	-0.96551	0.334289	0.998863	1.63004	-0.0306853	0.0201023	-1.53467	0.124864	0.996631	2.10136	-0.0287551	0.0359452	-0.810591	0.417601	NA	2.13116	-0.00212513	0.0539954	0.565648	0.972615
4930593A02Rik	26.1844	0.0234606	0.0624908	0.374138	0.708302	0.997416	26.4965	0.0127372	0.0545269	0.233456	0.815408	0.998863	23.5825	-0.0475312	0.0554075	-0.84774	0.396583	0.996631	26.189	-0.0461291	0.0824916	-0.558347	0.576608	0.906384	25.5376	-0.00256157	0.0533284	0.780641	0.972615
4930593C16Rik	2.67594	-0.00623345	0.024558	-0.248986	0.803372	0.997416	3.4568	0.0111329	0.0232448	0.483692	0.628605	0.998863	2.46369	-0.021498	0.0261231	-0.808298	0.418919	0.996631	2.73078	-0.0218657	0.0410409	-0.52507	0.599535	NA	2.43871	-0.00338564	0.0541076	0.325123	0.972615
4930594C11Rik	0	NA	NA	NA	NA	NA	0	NA	NA	NA	NA	NA	0	NA	NA	NA	NA	NA	0	NA	NA	NA	NA	NA	0	NA	NA	NA	NA
4930594M17Rik	0	NA	NA	NA	NA	NA	0	NA	NA	NA	NA	NA	0.0570305	0.000569009	0.00554644	0.10259	0.918288	0.996631	0	NA	NA	NA	NA	NA	0.0822891	0.000567641	0.0540596	0.868811	NA
4930594M22Rik	1.13352	-0.00154895	0.0198501	-0.0789315	0.937087	0.997416	1.2461	0.00337837	0.0156464	0.21652	0.828582	0.998863	1.36737	0.00827868	0.0180933	0.46317	0.643242	0.996631	1.57752	0.015523	0.0283738	0.562536	0.573751	NA	1.45257	0.00179393	0.0540205	0.548633	0.972615
4930594O21Rik	0	NA	NA	NA	NA	NA	0	NA	NA	NA	NA	NA	0	NA	NA	NA	NA	NA	0.110469	0.0020662	0.00915182	0.225769	0.821381	NA	0	NA	NA	NA	NA
4930595D18Rik	0.538222	0.0172518	0.0150988	1.14743	0.251203	0.997416	0.373105	0.0050545	0.00923819	0.493978	0.621322	0.998863	0.284339	0.000868461	0.0101883	0.0882379	0.929688	0.996631	0.565461	0.0206492	0.0199986	1.0196	0.307917	NA	0.366271	0.000930995	0.0540457	0.625727	NA
4930595L18Rik	0	NA	NA	NA	NA	NA	0	NA	NA	NA	NA	NA	0	NA	NA	NA	NA	NA	0	NA	NA	NA	NA	NA	0	NA	NA	NA	NA
4930595M18Rik	0.461855	0.00597967	0.0115089	0.578177	0.563144	0.997416	0.177136	-0.00125763	0.00647966	-0.194088	0.846107	0.998863	0.362443	0.00353625	0.0113012	0.316086	0.751937	0.996631	0.450951	0.00946851	0.0160311	0.547198	0.584243	NA	0.148185	-0.000553509	0.0540603	0.780839	NA
4930595O18Rik	0	NA	NA	NA	NA	NA	0	NA	NA	NA	NA	NA	0	NA	NA	NA	NA	NA	0	NA	NA	NA	NA	NA	0	NA	NA	NA	NA
4930596D02Rik	0.127022	0.00152131	0.00631827	0.24078	0.809726	0.997416	0	NA	NA	NA	NA	NA	0.0560934	0.000569009	0.00554644	0.10259	0.918288	0.996631	0	NA	NA	NA	NA	NA	0.0822891	0.000567641	0.0540596	0.868811	NA
4930596I21Rik	0	NA	NA	NA	NA	NA	0	NA	NA	NA	NA	NA	0	NA	NA	NA	NA	NA	0	NA	NA	NA	NA	NA	0	NA	NA	NA	NA
4930597A21Rik	0	NA	NA	NA	NA	NA	0	NA	NA	NA	NA	NA	0	NA	NA	NA	NA	NA	0.0876242	0.000843235	0.00915182	0.0921384	0.926588	NA	0.0444727	0.000477957	0.0540584	0.868811	NA
4930597L12Rik	0	NA	NA	NA	NA	NA	0	NA	NA	NA	NA	NA	0	NA	NA	NA	NA	NA	0	NA	NA	NA	NA	NA	0	NA	NA	NA	NA
4930597O21Rik	7.30888	0.0106901	0.039375	0.27293	0.784907	0.997416	7.57935	0.0212774	0.0360847	0.588961	0.555887	0.998863	5.93167	-0.047214	0.0392814	-1.19276	0.232962	0.996631	7.80911	0.0244764	0.0629695	0.388959	0.697306	0.941002	7.85113	0.00659975	0.0541276	0.378345	0.972615
4930598A11Rik	5.35698	0.00971314	0.0381393	0.253603	0.799802	0.997416	6.00651	0.0283962	0.033894	0.838762	0.401603	0.998863	5.18617	0.00146382	0.0381748	0.0380396	0.969656	0.996631	5.67119	0.0197442	0.0534861	0.364503	0.715482	0.943623	7.07735	0.0116092	0.0555045	0.0826032	0.972615
4930598F16Rik	0.429924	0.000522978	0.00944952	0.0723962	0.942287	0.997416	0.449593	-0.000477499	0.007876	-0.071816	0.942748	0.998863	0.563408	0.00502156	0.01207	0.443018	0.657753	0.996631	0.607731	0.00791704	0.0170646	0.476195	0.633936	NA	0.347089	-0.000214902	0.0540533	0.81258	NA
4930598N05Rik	39.7271	-0.0761125	0.0658111	-1.15462	0.248246	0.997416	43.7881	0.00662713	0.0574248	0.115476	0.908068	0.998863	40.2415	-0.0696553	0.0623035	-1.11433	0.265137	0.996631	46.5218	0.0205731	0.0832645	0.247088	0.80484	0.963909	40.6239	-0.00364137	0.0539449	0.517224	0.972615
4930599A14Rik	0.099397	-0.00147688	0.00589144	-0.250682	0.80206	0.997416	0.369758	0.00115119	0.00766425	0.157491	0.874858	0.998863	0.101692	-0.00148981	0.00554644	-0.268606	0.788233	0.996631	0.209019	-0.00239444	0.0111781	-0.214208	0.830384	NA	0.137459	-0.000545418	0.0540602	0.780839	NA
4930599N23Rik	14.8636	0.041981	0.0558214	0.753203	0.451328	0.997416	16.0511	0.0568072	0.0460034	1.24176	0.214326	0.998863	15.323	0.0414995	0.0518198	0.803133	0.421898	0.996631	14.6643	-0.000819369	0.0743107	-0.0110091	0.991216	0.997839	15.2134	0.00877905	0.0537947	0.441638	0.972615
4930599N24Rik	0	NA	NA	NA	NA	NA	0	NA	NA	NA	NA	NA	0	NA	NA	NA	NA	NA	0	NA	NA	NA	NA	NA	0	NA	NA	NA	NA
4931400O07Rik	0	NA	NA	NA	NA	NA	0	NA	NA	NA	NA	NA	0	NA	NA	NA	NA	NA	0	NA	NA	NA	NA	NA	0	NA	NA	NA	NA
4931403E22Rik	1.38679	-0.0112106	0.0181525	-0.590238	0.555031	0.997416	1.61161	-0.0054356	0.0154393	-0.345984	0.729355	0.998863	1.65503	-0.00390999	0.01885	-0.20066	0.840965	0.996631	1.53201	-0.0131507	0.0247988	-0.520321	0.60284	NA	1.24603	-0.0015744	0.054071	0.347655	0.972615
4931403G20Rik	0	NA	NA	NA	NA	NA	0	NA	NA	NA	NA	NA	0	NA	NA	NA	NA	NA	0	NA	NA	NA	NA	NA	0	NA	NA	NA	NA
4931406B18Rik	0.469824	0.0121514	0.0141361	0.843208	0.399112	0.997416	0.486281	0.00901484	0.0103543	0.830021	0.406527	0.998863	0.21022	-0.000837837	0.00873553	-0.0959113	0.923591	0.996631	0.488305	0.0172801	0.0193344	0.831492	0.405696	NA	0.403255	0.00105767	0.0540509	0.576312	NA
4931406C07Rik	212.03	0.00461786	0.0637424	0.0725194	0.942189	0.997416	206.283	-0.0527647	0.0607999	-0.867899	0.38545	0.998863	210.975	-0.0349972	0.0642874	-0.544841	0.585863	0.996631	222.851	-0.0245558	0.0790359	-0.310857	0.755909	0.951723	197.989	-0.002341	0.0539791	0.569386	0.972615
4931406G06Rik	8.87174	0.0274435	0.0481175	0.573004	0.566642	0.997416	7.81628	-0.0120942	0.0377674	-0.318268	0.750282	0.998863	8.10861	-0.0141564	0.0441752	-0.321552	0.747792	0.996631	8.65881	-0.00719194	0.0656904	-0.109726	0.912627	0.984381	7.55761	-0.00432709	0.053944	0.496547	0.972615
4931406P16Rik	169.721	0.0748562	0.0674636	1.10889	0.267479	0.997416	179.573	0.115356	0.0603857	1.91106	0.0559964	0.998863	170.288	0.0525319	0.0653043	0.803542	0.421661	0.996631	190.688	0.192179	0.0813387	2.35925	0.018312	0.338393	195.936	0.383157	0.20277	0.00175059	0.241925
4931408C20Rik	0	NA	NA	NA	NA	NA	0	NA	NA	NA	NA	NA	0	NA	NA	NA	NA	NA	0	NA	NA	NA	NA	NA	0	NA	NA	NA	NA
4931409K22Rik	0.560437	-0.00384261	0.0139375	-0.255541	0.798305	0.997416	0.404615	-0.00745252	0.00919696	-0.747805	0.454578	0.998863	0.380888	-0.00922201	0.0105319	-0.811674	0.416979	0.996631	0.532891	-0.010064	0.0181308	-0.532968	0.594056	NA	0.69769	0.000147247	0.0540262	0.94297	NA
4931412I15Rik	0	NA	NA	NA	NA	NA	0	NA	NA	NA	NA	NA	0	NA	NA	NA	NA	NA	0	NA	NA	NA	NA	NA	0	NA	NA	NA	NA
4931413I07Rik	0	NA	NA	NA	NA	NA	0	NA	NA	NA	NA	NA	0	NA	NA	NA	NA	NA	0	NA	NA	NA	NA	NA	0	NA	NA	NA	NA
4931413K12Rik	0	NA	NA	NA	NA	NA	0	NA	NA	NA	NA	NA	0	NA	NA	NA	NA	NA	0	NA	NA	NA	NA	NA	0	NA	NA	NA	NA
4931414P19Rik	35.9618	0.0161172	0.0644312	0.250068	0.802535	0.997416	35.5171	-0.00554254	0.0571323	-0.096902	0.922804	0.998863	35.3112	-0.0155568	0.0600994	-0.258616	0.795931	0.996631	34.8694	-0.0946566	0.0832117	-1.13561	0.256121	0.763995	32.9621	-0.00442075	0.054	0.455568	0.972615
4931415C17Rik	17.4017	-0.0198186	0.0542884	-0.366303	0.714139	0.997416	17.2435	-0.0285527	0.0456015	-0.628243	0.529845	0.998863	15.1106	-0.0953046	0.0496858	-1.91165	0.0559212	0.996631	17.2346	-0.0878059	0.0736769	-1.19465	0.232226	0.746984	16.476	-0.0109082	0.0550858	0.174692	0.972615
4931417E11Rik	0	NA	NA	NA	NA	NA	0	NA	NA	NA	NA	NA	0	NA	NA	NA	NA	NA	0	NA	NA	NA	NA	NA	0	NA	NA	NA	NA
4931419H13Rik	2.86078	0.000243816	0.0294693	0.00825992	0.99341	0.998275	2.72886	-0.00889922	0.0206376	-0.439126	0.66057	0.998863	2.51329	-0.0185649	0.0257982	-0.718838	0.472241	0.996631	2.36972	-0.0514569	0.0389844	-1.32901	0.183846	NA	3.19922	0.00284814	0.0539409	0.56943	0.972615
4931422A03Rik	3.24665	0.0119242	0.0272062	0.447516	0.654502	0.997416	2.4682	-0.0155743	0.0206621	-0.763053	0.445432	0.998863	2.33852	-0.0198831	0.0235885	-0.83597	0.403172	0.996631	3.06232	-0.00125446	0.04131	-0.0307084	0.975502	NA	3.25239	0.0018745	0.053925	0.672874	0.972615
4931423N10Rik	18.6755	-0.0328519	0.0585605	-0.562924	0.573487	0.997416	19.9592	-0.00288753	0.0478575	-0.0607729	0.95154	0.998863	18.3336	-0.0563413	0.0533724	-1.0604	0.288962	0.996631	21.0616	0.00311851	0.0751764	0.0415476	0.966859	0.993747	21.9832	0.0118859	0.0546294	0.30756	0.972615
4931428F04Rik	109.701	-0.0155471	0.067449	-0.23049	0.817711	0.997416	105.042	-0.0667494	0.0581886	-1.14641	0.251627	0.998863	109.245	-0.0349208	0.0643148	-0.542025	0.587801	0.996631	114.486	-0.0559212	0.0834631	-0.670219	0.502718	0.880291	111.259	-0.00720397	0.0528359	0.597951	0.972615
4931428L18Rik	1.52189	0.0109105	0.0210351	0.517417	0.604865	0.997416	1.23589	-0.000521511	0.0167166	-0.030567	0.975615	0.998863	1.58431	0.00785754	0.0192812	0.412265	0.680145	0.996631	1.27675	-0.00426598	0.0271245	-0.156078	0.875971	NA	0.820208	-0.00397374	0.0542328	0.0715734	0.972615
4931429L15Rik	1.57166	-0.0102225	0.0237269	-0.422048	0.67299	0.997416	1.6154	-0.00523303	0.0174736	-0.291413	0.770735	0.998863	1.90784	0.00448148	0.0228923	0.193467	0.846593	0.996631	1.73135	-0.0133459	0.0342842	-0.385612	0.699784	NA	1.96957	0.000921635	0.0539469	0.801847	0.972615
4931429P17Rik	2.30256	-0.00463995	0.0238915	-0.200324	0.841227	0.997416	1.92602	-0.0182822	0.0174294	-1.08907	0.276124	0.998863	1.99919	-0.0156852	0.0216307	-0.734047	0.46292	0.996631	2.22556	-0.0213901	0.0332854	-0.66039	0.509003	NA	2.47307	-0.00036697	0.0539706	0.904854	0.978924
4931431B13Rik	0	NA	NA	NA	NA	NA	0	NA	NA	NA	NA	NA	0	NA	NA	NA	NA	NA	0	NA	NA	NA	NA	NA	0	NA	NA	NA	NA
4931431C16Rik	0.0496985	-0.000689602	0.00589144	-0.117052	0.906819	0.997416	0.0538047	-0.000612853	0.00481451	-0.127293	0.898709	0.998863	0.10694	-0.00017634	0.00561318	-0.0314152	0.974938	0.996631	0.0606974	-0.00160269	0.00915182	-0.175123	0.860983	NA	0.0687293	-0.000405408	0.0540583	0.882488	NA
4931440F15Rik	0	NA	NA	NA	NA	NA	0	NA	NA	NA	NA	NA	0	NA	NA	NA	NA	NA	0	NA	NA	NA	NA	NA	0	NA	NA	NA	NA
4931440J10Rik	15.4194	0.088236	0.0572393	1.53992	0.123579	0.997416	13.6636	0.0062412	0.0458103	0.136157	0.891697	0.998863	14.8368	0.0491458	0.0513516	0.95415	0.340008	0.996631	14.657	0.0281239	0.0759314	0.36984	0.711502	0.943623	13.041	-0.00217812	0.0534711	0.793272	0.972615
4931440P22Rik	11.2965	-0.00239177	0.0515471	-0.0465752	0.962852	0.997416	13.8571	0.0801055	0.045681	1.76319	0.0778692	0.998863	14.5245	0.0777725	0.048199	1.64325	0.100332	0.996631	13.4667	0.0714734	0.0715041	1.00177	0.316454	0.799845	14.7266	0.0119349	0.0554986	0.108836	0.972615
4932411K12Rik	3.89326	-0.00643156	0.0312326	-0.208328	0.834973	0.997416	4.24379	0.00268422	0.0262171	0.104372	0.916874	0.998863	4.31354	0.00466649	0.0321864	0.147665	0.882608	0.996631	4.87665	0.0348363	0.048818	0.718299	0.472573	0.869078	3.88501	-0.00149997	0.0538646	0.764213	0.972615
4932411N23Rik	0	NA	NA	NA	NA	NA	0	NA	NA	NA	NA	NA	0	NA	NA	NA	NA	NA	0	NA	NA	NA	NA	NA	0	NA	NA	NA	NA
4932412D23Rik	4.86203	-0.0376937	0.0375361	-1.01434	0.310419	0.997416	4.49777	-0.0414296	0.0287454	-1.44185	0.149344	0.998863	3.99966	-0.0689782	0.031131	-2.21403	0.0268265	0.996631	4.53295	-0.097557	0.0502896	-1.95673	0.0503787	0.486755	4.79246	-0.00825789	0.0547212	0.133245	0.972615
4932413F04Rik	0	NA	NA	NA	NA	NA	0	NA	NA	NA	NA	NA	0	NA	NA	NA	NA	NA	0	NA	NA	NA	NA	NA	0	NA	NA	NA	NA
4932414J04Rik	0	NA	NA	NA	NA	NA	0.078878	0.000595821	0.00481451	0.123755	0.901509	0.998863	0	NA	NA	NA	NA	NA	0	NA	NA	NA	NA	NA	0	NA	NA	NA	NA
4932414N04Rik	1.71836	-0.0142932	0.0252173	-0.561587	0.574398	0.997416	1.35556	-0.0217881	0.0148842	-1.52148	0.12814	0.998863	2.49225	0.013898	0.0240016	0.589901	0.555257	0.996631	1.99924	-0.00936659	0.0368653	-0.253502	0.79988	NA	1.68568	-0.00304957	0.0540466	0.439095	0.972615
4932415D10Rik	0.40544	-0.00282888	0.00970293	-0.30648	0.759239	0.997416	0.46241	-0.000717691	0.00949703	-0.086399	0.931149	0.998863	0.224305	-0.00360893	0.00705042	-0.526045	0.598857	0.996631	0.327537	-0.00675389	0.0141197	-0.492617	0.622283	NA	0.303383	-0.000652679	0.0540625	0.674619	NA
4932415M13Rik	0.0527403	0.000710002	0.00589144	0.120514	0.904076	0.997416	0	NA	NA	NA	NA	NA	0.0560934	0.000569009	0.00554644	0.10259	0.918288	0.996631	0.0774473	0.000843235	0.00915182	0.0921384	0.926588	NA	0	NA	NA	NA	NA
4932416K20Rik	0	NA	NA	NA	NA	NA	0	NA	NA	NA	NA	NA	0	NA	NA	NA	NA	NA	0	NA	NA	NA	NA	NA	0	NA	NA	NA	NA
4932422M17Rik	0	NA	NA	NA	NA	NA	0	NA	NA	NA	NA	NA	0	NA	NA	NA	NA	NA	0	NA	NA	NA	NA	NA	0	NA	NA	NA	NA
4932429P05Rik	0	NA	NA	NA	NA	NA	0	NA	NA	NA	NA	NA	0	NA	NA	NA	NA	NA	0	NA	NA	NA	NA	NA	0	NA	NA	NA	NA
4932430I15Rik	0	NA	NA	NA	NA	NA	0	NA	NA	NA	NA	NA	0	NA	NA	NA	NA	NA	0	NA	NA	NA	NA	NA	0	NA	NA	NA	NA
4932431L22Rik	0	NA	NA	NA	NA	NA	0	NA	NA	NA	NA	NA	0	NA	NA	NA	NA	NA	0	NA	NA	NA	NA	NA	0	NA	NA	NA	NA
4932431P20Rik	0.958861	-0.0125312	0.017177	-0.741588	0.458337	0.997416	0.756247	-0.0147337	0.0116485	-1.29682	0.194695	0.998863	0.524571	-0.0213903	0.0109076	-1.81917	0.0688862	0.996631	0.748159	-0.0294247	0.0204656	-1.47471	0.140291	NA	0.77843	-0.00309447	0.0541588	0.117604	NA
4932435O22Rik	6.69339	0.100468	0.0433281	2.3448	0.0190375	0.997416	4.56954	0.00218142	0.0297521	0.072997	0.941809	0.998863	4.40634	-0.0167288	0.0331841	-0.510319	0.609828	0.996631	5.08091	0.0110214	0.0509514	0.217802	0.827583	0.967815	3.88215	-0.00434241	0.0541373	0.332688	0.972615
4932438A13Rik	1004.2	0.00319446	0.0669389	0.0477185	0.961941	0.997416	1076.86	0.0656753	0.0600274	1.09558	0.273264	0.998863	1089.17	0.0796934	0.0654583	1.21951	0.222652	0.996631	1191.44	0.197053	0.0797854	2.46994	0.0135137	0.310685	1100.23	0.021658	0.0569128	0.223263	0.972615
4932438H23Rik	7.4814	0.0149411	0.0422143	0.356791	0.721248	0.997416	7.54062	0.0110762	0.0352763	0.316672	0.751493	0.998863	8.24046	0.031004	0.0404455	0.777195	0.437044	0.996631	7.59327	0.00331863	0.0577845	0.0576925	0.953994	0.991903	7.47878	0.00133191	0.0538222	0.800101	0.972615
4932441J04Rik	51.556	-0.027977	0.0661124	-0.423204	0.672147	0.997416	54.3295	0.0228317	0.0597673	0.381287	0.70299	0.998863	52.5387	-0.014729	0.0635231	-0.23111	0.817229	0.996631	54.8047	-0.0415573	0.0839507	-0.494874	0.620689	0.92028	53.5087	-0.00400321	0.0516974	0.797602	0.972615
4932442E05Rik	0	NA	NA	NA	NA	NA	0	NA	NA	NA	NA	NA	0	NA	NA	NA	NA	NA	0	NA	NA	NA	NA	NA	0	NA	NA	NA	NA
4932443L11Rik	1.0846	0.0144528	0.0188772	0.770087	0.441248	0.997416	1.86081	0.0396466	0.0193371	2.09153	0.0364805	0.998863	0.653797	-0.00333105	0.014244	-0.21538	0.829471	0.996631	0.954547	0.0102479	0.0277197	0.366445	0.714033	NA	0.928615	0.00139997	0.0539961	0.652907	0.972615
4932702P03Rik	0.951789	-0.0179112	0.016519	-1.06053	0.288905	0.997416	0.968783	-0.0142718	0.0135069	-1.02641	0.304699	0.998863	1.22265	-0.00730675	0.0182081	-0.397168	0.691243	0.996631	1.27997	-0.013278	0.0270175	-0.493302	0.621799	NA	0.911142	-0.00466807	0.0543117	0.0514014	0.972615
4933400A11Rik	0	NA	NA	NA	NA	NA	0	NA	NA	NA	NA	NA	0	NA	NA	NA	NA	NA	0	NA	NA	NA	NA	NA	0	NA	NA	NA	NA
4933400C23Rik	1.19465	0.00909281	0.0206294	0.437716	0.661592	0.997416	1.11132	0.00286986	0.0158147	0.180031	0.857128	0.998863	0.767145	-0.0126145	0.014873	-0.841318	0.40017	0.996631	1.44926	0.0197829	0.0288879	0.686764	0.492231	NA	0.894257	-0.00194655	0.0540248	0.526885	0.972615
4933400F21Rik	0	NA	NA	NA	NA	NA	0	NA	NA	NA	NA	NA	0	NA	NA	NA	NA	NA	0	NA	NA	NA	NA	NA	0	NA	NA	NA	NA
4933400L20Rik	1.25716	0.000936047	0.0207702	0.0451031	0.964025	0.997416	1.01957	-0.00958032	0.0126247	-0.797402	0.425218	0.998863	0.985848	-0.0121818	0.0160197	-0.750865	0.452734	0.996631	0.942916	-0.0234074	0.0222583	-1.0646	0.287055	NA	1.5807	0.000534096	0.0540285	0.778479	0.972615
4933401B06Rik	0	NA	NA	NA	NA	NA	0	NA	NA	NA	NA	NA	0	NA	NA	NA	NA	NA	0	NA	NA	NA	NA	NA	0	NA	NA	NA	NA
4933401H06Rik	0	NA	NA	NA	NA	NA	0	NA	NA	NA	NA	NA	0	NA	NA	NA	NA	NA	0	NA	NA	NA	NA	NA	0	NA	NA	NA	NA
4933401J01Rik	0	NA	NA	NA	NA	NA	0	NA	NA	NA	NA	NA	0	NA	NA	NA	NA	NA	0	NA	NA	NA	NA	NA	0.0889455	0.000655112	0.0540607	0.770169	NA
4933402C05Rik	0	NA	NA	NA	NA	NA	0	NA	NA	NA	NA	NA	0	NA	NA	NA	NA	NA	0	NA	NA	NA	NA	NA	0	NA	NA	NA	NA
4933402C06Rik	0.652114	-0.0187005	0.0151478	-1.27068	0.203841	0.997416	0.765372	-0.0129472	0.0124313	-1.15889	0.2465	0.998863	1.03302	-0.00510771	0.0143997	-0.447576	0.654459	0.996631	0.801173	-0.0241865	0.0233365	-1.12861	0.259064	NA	0.701461	-0.00370933	0.0542023	0.121732	NA
4933402D24Rik	64.6197	-0.0609286	0.0645032	-0.942836	0.345765	0.997416	74.3493	0.0615474	0.058685	1.04899	0.294184	0.998863	70.3739	-0.00286788	0.0632901	-0.0453475	0.96383	0.996631	71.3237	-0.0449209	0.0838346	-0.535273	0.592461	0.911575	77.5834	0.0198752	0.0570768	0.183889	0.972615
4933402E13Rik	0	NA	NA	NA	NA	NA	0	NA	NA	NA	NA	NA	0.053084	0.000569009	0.00554644	0.10259	0.918288	0.996631	0	NA	NA	NA	NA	NA	0	NA	NA	NA	NA
4933402J07Rik	1.04314	0.0138602	0.0131787	1.10548	0.268952	0.997416	0.719485	0.0072118	0.0118786	0.610322	0.541649	0.998863	0.859348	0.0153337	0.0147662	1.03119	0.302452	0.996631	0.495611	-0.000596249	0.0191754	-0.0294498	0.976506	NA	0.808275	0.0025448	0.0540993	0.293268	0.972615
4933402J10Rik	0.0496985	-0.000689602	0.00589144	-0.117052	0.906819	0.997416	0.0538047	-0.000612853	0.00481451	-0.127293	0.898709	0.998863	0.0508462	-0.000748634	0.00554644	-0.134976	0.892631	0.996631	0.115932	-0.000391181	0.00928843	-0.0421149	0.966407	NA	0.272199	0.000815558	0.0540553	0.716499	NA
4933402N03Rik	0	NA	NA	NA	NA	NA	0	NA	NA	NA	NA	NA	0	NA	NA	NA	NA	NA	0	NA	NA	NA	NA	NA	0	NA	NA	NA	NA
4933402N22Rik	0.109387	-8.07e-05	0.00602099	-0.0134057	0.989304	0.997416	0.0611431	-0.000612853	0.00481451	-0.127293	0.898709	0.998863	0.0578042	-0.000748634	0.00554644	-0.134976	0.892631	0.996631	0.0692411	-0.00160269	0.00915182	-0.175123	0.860983	NA	0.0784669	-0.000425682	0.0540585	0.882488	NA
4933403L11Rik	0	NA	NA	NA	NA	NA	0	NA	NA	NA	NA	NA	0	NA	NA	NA	NA	NA	0	NA	NA	NA	NA	NA	0	NA	NA	NA	NA
4933403O08Rik	0.230212	0.00243198	0.00856801	0.285097	0.77557	0.997416	0.185684	0.000962147	0.00657457	0.146344	0.88365	0.998863	0.690943	0.0242652	0.0140126	1.83585	0.0663802	0.996631	0.639602	0.0344355	0.0208227	1.66408	0.0960968	NA	0.697815	0.00384494	0.054231	0.064699	NA
4933404I11Rik	0.160633	-0.00154349	0.00786601	-0.196223	0.844436	0.997416	0.210267	-0.00139231	0.00681676	-0.204248	0.83816	0.998863	0.205211	-0.000827072	0.00867948	-0.0952905	0.924084	0.996631	0.135807	-0.00324502	0.0098053	-0.330945	0.740686	NA	0.198298	-0.000417689	0.0540494	0.888045	NA
4933404K08Rik	0	NA	NA	NA	NA	NA	0	NA	NA	NA	NA	NA	0	NA	NA	NA	NA	NA	0	NA	NA	NA	NA	NA	0	NA	NA	NA	NA
4933404K13Rik	0.0586269	-0.000689602	0.00589144	-0.117052	0.906819	0.997416	0.0635024	-0.000612853	0.00481451	-0.127293	0.898709	0.998863	0.0600403	-0.000748634	0.00554644	-0.134976	0.892631	0.996631	0.159362	-0.000485985	0.0103492	-0.0469587	0.962546	NA	0.0813264	-0.000428828	0.0540586	0.882488	NA
4933404O12Rik	95.8097	0.00797852	0.0673874	0.118524	0.905653	0.997416	97.8625	0.0139201	0.0607603	0.229591	0.818409	0.998863	95.5151	-0.0156329	0.0654256	-0.238885	0.811195	0.996631	99.7382	-0.0346218	0.0826446	-0.419469	0.674874	0.933407	100.54	0.00370857	0.051893	0.80797	0.972615
4933405D12Rik	4.06218	-0.0249536	0.0350931	-0.70184	0.482779	0.997416	5.45527	0.0294103	0.0323484	0.906273	0.364791	0.998863	4.82487	0.000171615	0.035205	0.00487707	0.996109	0.999497	4.8606	-0.00479124	0.0503618	-0.0945205	0.924696	0.986003	4.48262	-0.00344886	0.0538885	0.562269	0.972615
4933405E24Rik	3.22027	0.0397509	0.0324098	1.22368	0.221073	0.997416	2.8452	0.0159352	0.0228624	0.689658	0.490409	0.998863	2.48462	0.00564357	0.0265167	0.208435	0.834889	0.996631	2.78325	0.0168739	0.0384597	0.430296	0.66698	NA	2.73059	0.0030115	0.0539932	0.511905	0.972615
4933405L10Rik	0.622982	-0.0261911	0.0147491	-1.71956	0.085513	0.997416	1.09467	-0.00563937	0.0145754	-0.392703	0.694539	0.998863	1.04818	-0.00644525	0.0172722	-0.368463	0.712528	0.996631	1.0884	-0.0120727	0.0247495	-0.496144	0.619793	NA	1.4311	0.0010811	0.0539799	0.733301	0.972615
4933405O20Rik	0	NA	NA	NA	NA	NA	0	NA	NA	NA	NA	NA	0	NA	NA	NA	NA	NA	0	NA	NA	NA	NA	NA	0	NA	NA	NA	NA
4933406B15Rik	0	NA	NA	NA	NA	NA	0	NA	NA	NA	NA	NA	0	NA	NA	NA	NA	NA	0	NA	NA	NA	NA	NA	0	NA	NA	NA	NA
4933406B17Rik	3.35627	-0.0215522	0.0325235	-0.658112	0.510466	0.997416	3.67839	-0.0109679	0.0257914	-0.430122	0.667107	0.998863	3.1381	-0.0367941	0.0298853	-1.2271	0.219787	0.996631	3.38104	-0.0495353	0.045882	-1.07983	0.280218	0.778827	3.92139	-0.000480332	0.0537709	0.929822	0.983954
4933406C10Rik	59.6815	0.160213	0.0657849	2.43415	0.0149269	0.997416	54.6419	0.0553925	0.0554005	0.99749	0.318527	0.998863	59.2796	0.118742	0.0614344	1.93292	0.0532458	0.996631	60.4065	0.160126	0.0841088	1.89707	0.0578192	0.509426	53.2419	0.000939631	0.0538715	0.842028	0.973204
4933406D12Rik	0	NA	NA	NA	NA	NA	0	NA	NA	NA	NA	NA	0	NA	NA	NA	NA	NA	0	NA	NA	NA	NA	NA	0	NA	NA	NA	NA
4933406F09Rik	1.06642	-0.0159047	0.0149379	-1.12278	0.261531	0.997416	1.46316	-0.00260311	0.0126869	-0.216847	0.828327	0.998863	1.03091	-0.0167372	0.0140142	-1.21714	0.223553	0.996631	1.21514	-0.0223023	0.0221225	-1.11099	0.266573	NA	1.024	-0.00108721	0.0540733	0.217386	0.972615
4933406G16Rik	0.74417	0.010166	0.0157478	0.645506	0.5186	0.997416	0.419145	-0.0035151	0.00999015	-0.343866	0.730947	0.998863	0.278518	-0.0066915	0.00929669	-0.697742	0.485339	0.996631	0.407873	-0.00984318	0.0173367	-0.557816	0.57697	NA	0.30012	-0.00132495	0.0540752	0.443228	NA
4933406I18Rik	135.886	0.021036	0.0674476	0.312254	0.754847	0.997416	130.099	-0.0479177	0.0605773	-0.791374	0.428726	0.998863	136.437	0.00195536	0.06181	0.0316193	0.974776	0.996631	139.484	-0.0354784	0.0836511	-0.424317	0.671335	0.932105	138.654	-0.00061237	0.0518854	0.967557	0.992699
4933406J09Rik	2.50348	-0.0239349	0.0281599	-0.850864	0.394845	0.997416	2.93037	-0.00690827	0.0187034	-0.382545	0.702057	0.998863	2.314	-0.029868	0.0233801	-1.28428	0.199045	0.996631	2.95089	-0.0199394	0.0370619	-0.552615	0.580527	NA	2.52387	-0.00553141	0.0543145	0.195401	0.972615
4933406J10Rik	0	NA	NA	NA	NA	NA	0	NA	NA	NA	NA	NA	0	NA	NA	NA	NA	NA	0	NA	NA	NA	NA	NA	0	NA	NA	NA	NA
4933406K04Rik	2.106	-0.00691701	0.0253695	-0.266387	0.789941	0.997416	3.02043	0.0245939	0.0244526	1.00574	0.314541	0.998863	2.40651	-0.000460449	0.0252229	-0.0182135	0.985469	0.997906	2.14762	-0.0201476	0.0341638	-0.591493	0.55419	NA	1.72571	-0.00596208	0.0544341	0.100948	0.972615
4933406L23Rik	0	NA	NA	NA	NA	NA	0	NA	NA	NA	NA	NA	0	NA	NA	NA	NA	NA	0	NA	NA	NA	NA	NA	0	NA	NA	NA	NA
4933406M09Rik	0.115677	-0.00159962	0.0061309	-0.260912	0.79416	0.997416	0.214796	-0.00140969	0.00685905	-0.205523	0.837164	0.998863	0.170362	-0.00163876	0.00742417	-0.220734	0.8253	0.996631	0.228497	-0.00326085	0.0130341	-0.250178	0.802449	NA	0.159814	-0.000563623	0.0540605	0.780839	NA
4933406P04Rik	3.3786	0.0021462	0.0324406	0.0664774	0.946998	0.997416	3.9606	0.0230062	0.0281141	0.824316	0.40976	0.998863	3.49329	0.00499551	0.0304759	0.164267	0.869521	0.996631	5.09557	0.111954	0.0558844	2.00773	0.0446723	0.465334	4.07643	0.00487955	0.054138	0.344761	0.972615
4933407E24Rik	0	NA	NA	NA	NA	NA	0	NA	NA	NA	NA	NA	0	NA	NA	NA	NA	NA	0	NA	NA	NA	NA	NA	0	NA	NA	NA	NA
4933407I05Rik	0	NA	NA	NA	NA	NA	0	NA	NA	NA	NA	NA	0	NA	NA	NA	NA	NA	0	NA	NA	NA	NA	NA	0	NA	NA	NA	NA
4933407I08Rik	0	NA	NA	NA	NA	NA	0	NA	NA	NA	NA	NA	0	NA	NA	NA	NA	NA	0	NA	NA	NA	NA	NA	0	NA	NA	NA	NA
4933407K13Rik	63.6272	0.044844	0.066987	0.672453	0.501295	0.997416	58.632	-0.0453344	0.0567669	-0.800271	0.423554	0.998863	63.3249	0.020806	0.0647637	0.322339	0.747196	0.996631	63.1617	-0.0413215	0.0840986	-0.492467	0.622389	0.920994	60.8048	-0.00127924	0.0538547	0.79439	0.972615
4933407L21Rik	18.6517	0.0514608	0.0565748	0.914303	0.360558	0.997416	17.0199	0.000547302	0.0409449	0.0133323	0.989363	0.998863	17.4959	0.00370795	0.0527282	0.0705351	0.943768	0.996631	18.3206	0.0179082	0.0749632	0.238573	0.811436	0.965311	18.4328	0.00632196	0.0536613	0.523094	0.972615
4933408A14Rik	0	NA	NA	NA	NA	NA	0	NA	NA	NA	NA	NA	0	NA	NA	NA	NA	NA	0	NA	NA	NA	NA	NA	0	NA	NA	NA	NA
4933408B17Rik	35.1151	-0.0414796	0.0574702	-0.724065	0.469026	0.997416	33.3413	-0.0714422	0.0477684	-1.49973	0.133684	0.998863	32.9319	-0.08619	0.0529363	-1.62779	0.103569	0.996631	38.4913	-0.0340522	0.0772525	-0.44243	0.658178	0.929771	32.983	-0.00530219	0.0542463	0.256474	0.972615
4933408J17Rik	0.531069	-0.0109902	0.0131939	-0.816984	0.413937	0.997416	0.736936	-0.00100629	0.0118467	-0.0807161	0.935668	0.998863	0.581053	-0.00731376	0.0138258	-0.492693	0.62223	0.996631	0.726692	-0.0056107	0.0222066	-0.246343	0.805416	NA	0.795456	-4.41842e-05	0.0540147	0.982419	0.997344
4933408N05Rik	0	NA	NA	NA	NA	NA	0	NA	NA	NA	NA	NA	0	NA	NA	NA	NA	NA	0	NA	NA	NA	NA	NA	0	NA	NA	NA	NA
4933409D19Rik	0.0928439	0.000710002	0.00589144	0.120514	0.904076	0.997416	0	NA	NA	NA	NA	NA	0.341544	0.00260073	0.0068132	0.389693	0.696763	0.996631	0	NA	NA	NA	NA	NA	0	NA	NA	NA	NA
4933409F18Rik	0.240439	0.00249057	0.00867018	0.288516	0.772952	0.997416	0.184638	0.000958992	0.00656381	0.146103	0.88384	0.998863	0.0600403	-0.000748634	0.00554644	-0.134976	0.892631	0.996631	0.0717378	-0.00160269	0.00915182	-0.175123	0.860983	NA	0.0813264	-0.000428828	0.0540586	0.882488	NA
4933409G03Rik	0.660505	-0.0184474	0.014672	-1.28248	0.199674	0.997416	0.688696	-0.0110891	0.0111615	-0.91964	0.357761	0.998863	0.573018	-0.0188177	0.0125311	-1.45665	0.145212	0.996631	0.88319	-0.0150212	0.0232703	-0.644301	0.51938	NA	0.93529	-0.000899024	0.0540272	0.680737	0.972615
4933411E02Rik	4.89234	0.0119917	0.0262276	0.456886	0.647753	0.997416	4.02769	-0.0124248	0.0251717	-0.489978	0.624149	0.998863	6.51025	0.0486336	0.0304579	1.63305	0.102459	0.996631	6.03552	0.078597	0.0551144	1.41964	0.155714	0.667	5.13746	0.00300061	0.0539998	0.501437	0.972615
4933411E06Rik	0	NA	NA	NA	NA	NA	0	NA	NA	NA	NA	NA	0	NA	NA	NA	NA	NA	0	NA	NA	NA	NA	NA	0	NA	NA	NA	NA
4933411E08Rik	0.552925	-0.00283411	0.0137487	-0.220203	0.825713	0.997416	0.419573	-0.0054945	0.0093673	-0.566802	0.570849	0.998863	0.376597	-0.00554417	0.0097972	-0.5746	0.565562	0.996631	0.520999	-0.00604489	0.0180389	-0.341228	0.732932	NA	0.64885	0.00112842	0.0540187	0.64862	NA
4933411G06Rik	0	NA	NA	NA	NA	NA	0	NA	NA	NA	NA	NA	0	NA	NA	NA	NA	NA	0	NA	NA	NA	NA	NA	0	NA	NA	NA	NA
4933411K16Rik	0	NA	NA	NA	NA	NA	0	NA	NA	NA	NA	NA	0	NA	NA	NA	NA	NA	0	NA	NA	NA	NA	NA	0	NA	NA	NA	NA
4933411O13Rik	0	NA	NA	NA	NA	NA	0	NA	NA	NA	NA	NA	0	NA	NA	NA	NA	NA	0	NA	NA	NA	NA	NA	0	NA	NA	NA	NA
4933412A08Rik	0.178176	0.00268949	0.00694371	0.38846	0.697676	0.997416	0.0622191	0.000595821	0.00481451	0.123755	0.901509	0.998863	0.178049	0.00316967	0.00751936	0.429989	0.667204	0.996631	0.0774473	0.000843235	0.00915182	0.0921384	0.926588	NA	0.112381	0.000695706	0.0540616	0.742825	NA
4933412E12Rik	9.78701	0.0266279	0.0460469	0.577357	0.563698	0.997416	8.29183	-0.0245881	0.0342822	-0.714657	0.474821	0.998863	7.99055	-0.0332087	0.0393533	-0.831309	0.405799	0.996631	9.07593	-0.0283682	0.0660875	-0.426456	0.669775	0.932105	8.46104	-0.00317111	0.0538524	0.603225	0.972615
4933412E24Rik	0	NA	NA	NA	NA	NA	0	NA	NA	NA	NA	NA	0	NA	NA	NA	NA	NA	0	NA	NA	NA	NA	NA	0	NA	NA	NA	NA
4933412L11Rik	0	NA	NA	NA	NA	NA	0	NA	NA	NA	NA	NA	0	NA	NA	NA	NA	NA	0	NA	NA	NA	NA	NA	0	NA	NA	NA	NA
4933412O06Rik	33.506	0.0260695	0.0625091	0.417258	0.67649	0.997416	35.7774	0.0535046	0.0531441	1.00969	0.312646	0.998863	34.8772	0.0407687	0.060025	0.679821	0.496618	0.996631	38.8625	0.13423	0.0833928	1.60978	0.107446	0.60926	34.1117	0.000501346	0.0537731	0.930215	0.984111
4933413C19Rik	0	NA	NA	NA	NA	NA	0	NA	NA	NA	NA	NA	0	NA	NA	NA	NA	NA	0	NA	NA	NA	NA	NA	0	NA	NA	NA	NA
4933413J09Rik	3.13946	-0.0454176	0.0316087	-1.41964	0.155711	0.997416	3.31196	-0.0298677	0.0262323	-1.12426	0.260904	0.998863	2.74374	-0.0625119	0.02854	-2.14285	0.0321248	0.996631	3.43788	-0.0640319	0.0464153	-1.37918	0.16784	0.684995	4.18357	0.000222586	0.0538847	0.960771	0.991104
4933413L06Rik	0	NA	NA	NA	NA	NA	0	NA	NA	NA	NA	NA	0	NA	NA	NA	NA	NA	0	NA	NA	NA	NA	NA	0	NA	NA	NA	NA
4933414I15Rik	0	NA	NA	NA	NA	NA	0	NA	NA	NA	NA	NA	0	NA	NA	NA	NA	NA	0	NA	NA	NA	NA	NA	0	NA	NA	NA	NA
4933415A04Rik	2.88607	0.0108487	0.0315428	0.340229	0.733684	0.997416	3.05407	0.00695082	0.0230403	0.303634	0.761407	0.998863	2.28809	-0.0187991	0.0228667	-0.815949	0.414529	0.996631	2.62724	-0.0195933	0.0410492	-0.474147	0.635395	NA	2.19233	-0.00689906	0.0545442	0.111409	0.972615
4933415F23Rik	0	NA	NA	NA	NA	NA	0	NA	NA	NA	NA	NA	0	NA	NA	NA	NA	NA	0	NA	NA	NA	NA	NA	0	NA	NA	NA	NA
4933415J04Rik	0	NA	NA	NA	NA	NA	0	NA	NA	NA	NA	NA	0	NA	NA	NA	NA	NA	0	NA	NA	NA	NA	NA	0.0679087	0.00054091	0.0540592	0.868811	NA
4933416C03Rik	0	NA	NA	NA	NA	NA	0	NA	NA	NA	NA	NA	0	NA	NA	NA	NA	NA	0	NA	NA	NA	NA	NA	0	NA	NA	NA	NA
4933416E03Rik	0.325853	-0.00404743	0.00920931	-0.438465	0.661049	0.997416	0.344776	-0.00331561	0.00756998	-0.436868	0.662207	0.998863	0.323682	-0.00404278	0.00865876	-0.465518	0.641561	0.996631	0.486403	-0.00446221	0.0152302	-0.291589	0.770601	NA	0.472118	-0.000537039	0.0540404	0.913924	NA
4933416E14Rik	2.40992	0.0131795	0.0268133	0.485397	0.627395	0.997416	1.87089	-0.00993668	0.0199544	-0.486165	0.62685	0.998863	1.84874	-0.0157186	0.0211603	-0.742156	0.457993	0.996631	2.22982	-0.00629851	0.0385236	-0.162547	0.870875	NA	1.73579	-0.00410569	0.0541637	0.275439	0.972615
4933416I08Rik	0.308328	0.00972427	0.0103154	0.915843	0.359749	0.997416	0	NA	NA	NA	NA	NA	0.413415	0.0127363	0.00995921	1.21647	0.223804	0.996631	0.213756	0.00497113	0.0112424	0.446722	0.655076	NA	0.194671	0.00157795	0.0540825	0.463	NA
4933416M07Rik	0	NA	NA	NA	NA	NA	0	NA	NA	NA	NA	NA	0	NA	NA	NA	NA	NA	0	NA	NA	NA	NA	NA	0	NA	NA	NA	NA
4933416O17Rik	0	NA	NA	NA	NA	NA	0.0589166	0.000595821	0.00481451	0.123755	0.901509	0.998863	0	NA	NA	NA	NA	NA	0	NA	NA	NA	NA	NA	0	NA	NA	NA	NA
4933417A18Rik	0.579189	-0.00371584	0.0148542	-0.236515	0.813033	0.997416	0.81707	0.00650903	0.0138706	0.462986	0.643374	0.998863	0.719853	0.00295452	0.0140491	0.201991	0.839924	0.996631	0.403138	-0.0187605	0.017346	-1.03993	0.298371	NA	0.390194	-0.00249441	0.0541252	0.207794	NA
4933417C20Rik	2.30184	0.00886954	0.0282087	0.314612	0.753056	0.997416	2.04906	-0.00166508	0.0194459	-0.0848291	0.932397	0.998863	1.71675	-0.0158514	0.0223334	-0.692145	0.488846	0.996631	2.83777	0.0349091	0.0382241	0.909211	0.363239	NA	1.99393	-0.00117094	0.0539324	0.768441	0.972615
4933417D19Rik	0.0980984	-0.00147688	0.00589144	-0.250682	0.80206	0.997416	0.106139	-0.0012583	0.00481608	-0.261271	0.793884	0.998863	0.100105	-0.00148981	0.00554644	-0.268606	0.788233	0.996631	0.325062	0.00239229	0.0153725	0.16158	0.871636	NA	0.135568	-0.00054333	0.0540601	0.780839	NA
4933417E11Rik	0.285701	-0.00305068	0.0100741	-0.301602	0.762955	0.997416	0.246378	-0.0028606	0.00703328	-0.405533	0.685085	0.998863	0.228186	-0.00343645	0.00798572	-0.42888	0.668011	0.996631	0.571685	0.00732313	0.016801	0.443027	0.657746	NA	0.340139	-0.000452802	0.0540489	0.740876	NA
4933417G07Rik	0	NA	NA	NA	NA	NA	0	NA	NA	NA	NA	NA	0	NA	NA	NA	NA	NA	0	NA	NA	NA	NA	NA	0	NA	NA	NA	NA
4933417O13Rik	0	NA	NA	NA	NA	NA	0	NA	NA	NA	NA	NA	0	NA	NA	NA	NA	NA	0	NA	NA	NA	NA	NA	0	NA	NA	NA	NA
4933421A08Rik	0.490727	0.0134442	0.0126842	1.12854	0.25909	0.997416	0.0664335	-0.000612853	0.00481451	-0.127293	0.898709	0.998863	0.483886	0.00233636	0.0057285	0.542354	0.587575	0.996631	0.441114	0.0138617	0.0162078	0.881976	0.37779	NA	0.468599	0.00204173	0.0540933	0.279557	NA
4933421D24Rik	0	NA	NA	NA	NA	NA	0	NA	NA	NA	NA	NA	0	NA	NA	NA	NA	NA	0	NA	NA	NA	NA	NA	0	NA	NA	NA	NA
4933421I07Rik	0	NA	NA	NA	NA	NA	0	NA	NA	NA	NA	NA	0	NA	NA	NA	NA	NA	0	NA	NA	NA	NA	NA	0	NA	NA	NA	NA
4933421O10Rik	133.357	-0.00582995	0.066236	-0.0880961	0.9298	0.997416	133.004	-0.017348	0.0579204	-0.299348	0.764674	0.998863	132.997	-0.0289218	0.06439	-0.449087	0.653369	0.996631	140.88	-0.021695	0.0839334	-0.258568	0.795968	0.961839	139.017	0.000385108	0.0524421	0.976642	0.996067
4933422A05Rik	1.11781	-0.0257622	0.0183457	-1.37904	0.167884	0.997416	1.15178	-0.0180039	0.0147327	-1.17965	0.23814	0.998863	1.3442	-0.0149633	0.0185369	-0.77985	0.435479	0.996631	1.28716	-0.0350358	0.0284486	-1.22912	0.219026	NA	1.56751	-0.00115711	0.0539732	0.734913	0.972615
4933423L19Rik	0	NA	NA	NA	NA	NA	0	NA	NA	NA	NA	NA	0	NA	NA	NA	NA	NA	0	NA	NA	NA	NA	NA	0	NA	NA	NA	NA
4933423P22Rik	0	NA	NA	NA	NA	NA	0	NA	NA	NA	NA	NA	0	NA	NA	NA	NA	NA	0	NA	NA	NA	NA	NA	0	NA	NA	NA	NA
4933424G06Rik	76.1557	0.0442567	0.0667485	0.661589	0.508235	0.997416	70.1786	-0.0601031	0.0598171	-1.00093	0.316859	0.998863	74.9128	0.0049856	0.0651363	0.076317	0.939167	0.996631	81.0816	0.0562346	0.0839538	0.668543	0.503787	0.880305	78.4363	0.0106657	0.0532083	0.482157	0.972615
4933424H11Rik	0	NA	NA	NA	NA	NA	0	NA	NA	NA	NA	NA	0	NA	NA	NA	NA	NA	0	NA	NA	NA	NA	NA	0	NA	NA	NA	NA
4933424L21Rik	2.72365	0.034788	0.0297255	1.16684	0.243275	0.997416	1.3386	-0.0235111	0.0164272	-1.40776	0.159203	0.998863	2.40644	0.0144642	0.0244398	0.588426	0.556246	0.996631	2.71394	0.0411281	0.0414621	0.978809	0.327674	NA	1.93796	-0.000452067	0.0539491	0.897128	0.978234
4933424M12Rik	0.226208	-0.00447414	0.00968021	-0.477498	0.633008	0.997416	0.281107	-0.00382243	0.00812557	-0.484914	0.627737	0.998863	0.65369	0.0102679	0.0141415	0.759986	0.447263	0.996631	0.216089	-0.00794924	0.0128054	-0.635054	0.525393	NA	0.622342	0.00222029	0.0540717	0.37401	NA
4933424N20Rik	0	NA	NA	NA	NA	NA	0	NA	NA	NA	NA	NA	0	NA	NA	NA	NA	NA	0	NA	NA	NA	NA	NA	0	NA	NA	NA	NA
4933425D22Rik	0	NA	NA	NA	NA	NA	0	NA	NA	NA	NA	NA	0	NA	NA	NA	NA	NA	0	NA	NA	NA	NA	NA	0	NA	NA	NA	NA
4933425L06Rik	0.843714	-0.00559656	0.0156516	-0.388351	0.697756	0.997416	1.44229	0.0184444	0.0169553	1.13499	0.256381	0.998863	1.32997	0.00928135	0.0166614	0.59843	0.549553	0.996631	0.775375	-0.0167581	0.0207277	-0.92612	0.354384	NA	0.670215	-0.00173381	0.0540849	0.294417	NA
4933425M03Rik	0.845746	0.0133424	0.0164176	0.823518	0.410214	0.997416	0.460361	-0.00334945	0.0101218	-0.349528	0.726693	0.998863	0.287698	-0.00807184	0.0102026	-0.797683	0.425054	0.996631	0.654395	0.0042498	0.0209573	0.202714	0.839359	NA	0.494898	-0.000185047	0.0540113	0.94352	NA
4933426K07Rik	0	NA	NA	NA	NA	NA	0	NA	NA	NA	NA	NA	0	NA	NA	NA	NA	NA	0	NA	NA	NA	NA	NA	0	NA	NA	NA	NA
4933427D06Rik	16.5543	0.0717819	0.051002	1.40664	0.159533	0.997416	15.1383	0.0243384	0.0403414	0.599731	0.548685	0.998863	14.992	0.0213972	0.0479183	0.444242	0.656867	0.996631	16.0177	0.0523954	0.0710202	0.731787	0.464299	0.866711	16.0125	0.00425691	0.0540055	0.457119	0.972615
4933427D14Rik	360.639	0.0275276	0.0650513	0.423285	0.672087	0.997416	357.031	-0.00968962	0.0598561	-0.161932	0.871359	0.998863	355.127	-0.0257699	0.0643827	-0.400061	0.689111	0.996631	382.934	0.0232891	0.0767163	0.303667	0.761382	0.953457	348.297	-0.000958153	0.0539377	0.797897	0.972615
4933427E11Rik	0.344603	0.00564867	0.010533	0.529979	0.596127	0.997416	0.217639	0.00105553	0.00688525	0.153303	0.878159	0.998863	0.277923	0.00518216	0.010155	0.49955	0.617392	0.996631	0.512838	0.0178859	0.016666	1.071	0.28417	NA	0.0850957	-0.000433444	0.0540586	0.882488	NA
4933427E13Rik	2.36253	-0.0142602	0.0262507	-0.531453	0.595105	0.997416	2.72268	-0.00593319	0.0204876	-0.294703	0.768221	0.998863	2.64951	-0.0103854	0.0281918	-0.367403	0.713318	0.996631	2.76475	-0.00849336	0.0396485	-0.211423	0.832557	NA	2.718	-0.00117348	0.0538304	0.819747	0.972615
4933427G23Rik	65.5177	0.0458574	0.0670151	0.685529	0.49301	0.997416	63.777	0.00477182	0.0580377	0.0821887	0.934497	0.998863	66.5511	0.032263	0.0638002	0.507232	0.611992	0.996631	66.7882	-0.0111541	0.0839114	-0.133112	0.894105	0.981397	65.4656	-0.0014395	0.0520436	0.917886	0.981281
4933427I04Rik	2.87357	0.00153529	0.0305245	0.0502436	0.959928	0.997416	2.6806	-0.00676951	0.0226625	-0.296228	0.767056	0.998863	3.41242	0.0195306	0.0313288	0.630331	0.528478	0.996631	3.08031	-0.00211971	0.0436302	-0.0488822	0.961013	NA	3.49087	0.00597838	0.0542755	0.27581	0.972615
4933427I22Rik	1.02252	-0.0290884	0.018981	-1.47387	0.140515	0.997416	1.37311	-0.0131285	0.0185392	-0.69546	0.486767	0.998863	2.17305	0.0128955	0.0235402	0.558077	0.576792	0.996631	1.09535	-0.0556315	0.0288534	-2.00697	0.0447531	NA	1.7111	5.91197e-05	0.0538917	0.989296	0.997957
4933427J07Rik	4.95959	0.0438423	0.0297994	1.53215	0.125485	0.997416	2.79617	-0.016516	0.0223583	-0.734455	0.462672	0.998863	2.46628	-0.0366941	0.0252217	-1.44954	0.147187	0.996631	2.91136	-0.0360704	0.0399692	-0.907656	0.36406	NA	2.81942	-0.00419465	0.0541556	0.291342	0.972615
4933428C19Rik	7.7684	-0.0292073	0.0429777	-0.684018	0.493964	0.997416	6.75894	-0.0613409	0.0332939	-1.85185	0.0640473	0.998863	7.04633	-0.0436324	0.0340573	-1.27974	0.200637	0.996631	7.09527	-0.106784	0.0568879	-1.88973	0.0587939	0.510626	7.15745	-0.00735215	0.0545707	0.147946	0.972615
4933428G20Rik	0	NA	NA	NA	NA	NA	0	NA	NA	NA	NA	NA	0	NA	NA	NA	NA	NA	0	NA	NA	NA	NA	NA	0	NA	NA	NA	NA
4933428M09Rik	0	NA	NA	NA	NA	NA	0	NA	NA	NA	NA	NA	0	NA	NA	NA	NA	NA	0	NA	NA	NA	NA	NA	0	NA	NA	NA	NA
4933428P19Rik	0	NA	NA	NA	NA	NA	0.122354	0.00115987	0.00481451	0.240911	0.809624	0.998863	0.0389338	0.000569009	0.00554644	0.10259	0.918288	0.996631	0	NA	NA	NA	NA	NA	0	NA	NA	NA	NA
4933429H19Rik	0.138443	-9.39e-05	0.00649458	-0.0144643	0.98846	0.997416	0.0636243	-0.000612853	0.00481451	-0.127293	0.898709	0.998863	0.0600484	-0.000748634	0.00554644	-0.134976	0.892631	0.996631	0.071632	-0.00160269	0.00915182	-0.175123	0.860983	NA	0.0813469	-0.000428853	0.0540586	0.882488	NA
4933430A20Rik	0.0645357	0.000710002	0.00589144	0.120514	0.904076	0.997416	0	NA	NA	NA	NA	NA	0	NA	NA	NA	NA	NA	0	NA	NA	NA	NA	NA	0	NA	NA	NA	NA
4933430H06Rik	0	NA	NA	NA	NA	NA	0	NA	NA	NA	NA	NA	0	NA	NA	NA	NA	NA	0	NA	NA	NA	NA	NA	0	NA	NA	NA	NA
4933430H16Rik	0.21766	-0.00631419	0.00846613	-0.720531	0.471198	0.997416	0.293643	-0.00559915	0.00812265	-0.66868	0.503699	0.998863	0.51647	0.00144023	0.0135505	0.10102	0.919535	0.996631	0.436215	-0.010018	0.0175772	-0.566136	0.571301	NA	0.30012	-0.00132495	0.0540752	0.443228	NA
4933430I17Rik	4.18874	-0.00853833	0.0325018	-0.257895	0.796488	0.997416	3.89657	-0.0158438	0.0246236	-0.629324	0.529137	0.998863	4.23048	-0.00865908	0.0291058	-0.292092	0.770216	0.996631	4.73121	-0.00237043	0.0456368	-0.0516017	0.958846	0.991903	4.07356	-0.0029145	0.053985	0.522505	0.972615
4933430L12Rik	0	NA	NA	NA	NA	NA	0	NA	NA	NA	NA	NA	0	NA	NA	NA	NA	NA	0	NA	NA	NA	NA	NA	0.135817	0.000730462	0.0540623	0.705876	NA
4933430M04Rik	0	NA	NA	NA	NA	NA	0	NA	NA	NA	NA	NA	0	NA	NA	NA	NA	NA	0	NA	NA	NA	NA	NA	0	NA	NA	NA	NA
4933430N04Rik	0	NA	NA	NA	NA	NA	0	NA	NA	NA	NA	NA	0.0560934	0.000569009	0.00554644	0.10259	0.918288	0.996631	0	NA	NA	NA	NA	NA	0	NA	NA	NA	NA
4933431C10Rik	0	NA	NA	NA	NA	NA	0	NA	NA	NA	NA	NA	0	NA	NA	NA	NA	NA	0	NA	NA	NA	NA	NA	0	NA	NA	NA	NA
4933431E20Rik	200.059	0.0346866	0.0674674	0.51361	0.607525	0.997416	217.72	0.121175	0.0608339	1.99143	0.046434	0.998863	206.923	0.0397053	0.0640089	0.620666	0.534819	0.996631	223.586	0.129483	0.0805444	1.60612	0.108248	0.609908	205.446	0.00547174	0.0512147	0.671815	0.972615
4933431G14Rik	0	NA	NA	NA	NA	NA	0	NA	NA	NA	NA	NA	0	NA	NA	NA	NA	NA	0	NA	NA	NA	NA	NA	0	NA	NA	NA	NA
4933431K14Rik	12.8018	-0.0257641	0.0556778	-0.463297	0.643151	0.997416	11.9026	-0.0639795	0.0443084	-1.44706	0.147881	0.998863	13.1096	-0.0280433	0.0513615	-0.548853	0.583106	0.996631	13.2092	-0.0636775	0.0720847	-0.885967	0.375636	0.826777	13.0564	-0.00421321	0.0538046	0.561082	0.972615
4933431K23Rik	2.5646	0.0429354	0.0283309	1.54923	0.121325	0.997416	2.07316	0.0140867	0.0204056	0.700168	0.483822	0.998863	1.93352	0.0120686	0.0229471	0.529957	0.596142	0.996631	1.75802	-0.000648757	0.0347467	-0.0187225	0.985062	NA	2.18581	0.00282755	0.0540558	0.416417	0.972615
4933431M02Rik	0	NA	NA	NA	NA	NA	0	NA	NA	NA	NA	NA	0	NA	NA	NA	NA	NA	0	NA	NA	NA	NA	NA	0.283399	0.00187609	0.054096	0.340057	NA
4933432G23Rik	0.213374	-0.000664948	0.0095511	-0.06962	0.944496	0.997416	0.39947	0.00357902	0.00930221	0.385746	0.699685	0.998863	0.546829	0.00918186	0.011188	0.828236	0.407537	0.996631	0.135807	-0.00324502	0.0098053	-0.330945	0.740686	NA	0.266207	0.000212028	0.0540357	0.886465	NA
4933432K03Rik	25.0623	-0.0477864	0.0606178	-0.787179	0.431177	0.997416	23.4928	-0.101179	0.0523033	-1.93195	0.053366	0.998863	25.8864	-0.0256409	0.0565502	-0.451044	0.651958	0.996631	26.8244	-0.0540907	0.0771756	-0.702045	0.482651	0.870972	24.7132	-0.0129194	0.0553841	0.196877	0.972615
4933433F19Rik	0.0443443	0.000710002	0.00589144	0.120514	0.904076	0.997416	0	NA	NA	NA	NA	NA	0	NA	NA	NA	NA	NA	0	NA	NA	NA	NA	NA	0	NA	NA	NA	NA
4933433G08Rik	0	NA	NA	NA	NA	NA	0	NA	NA	NA	NA	NA	0	NA	NA	NA	NA	NA	0	NA	NA	NA	NA	NA	0	NA	NA	NA	NA
4933433G15Rik	7.7169	0.0459724	0.0451105	1.02414	0.305768	0.997416	6.92051	0.00872809	0.0330378	0.263719	0.791997	0.998863	6.30304	-0.0122273	0.0370285	-0.327636	0.743187	0.996631	6.54482	-0.0261456	0.0592178	-0.439544	0.660267	0.930641	7.45386	0.00381707	0.0539648	0.499887	0.972615
4933433N18Rik	0	NA	NA	NA	NA	NA	0	NA	NA	NA	NA	NA	0	NA	NA	NA	NA	NA	0	NA	NA	NA	NA	NA	0	NA	NA	NA	NA
4933434E20Rik	588.318	0.0685733	0.0653999	1.04888	0.294235	0.997416	585.017	0.0444932	0.058706	0.757591	0.448696	0.998863	581.242	0.0191827	0.0638229	0.300479	0.763812	0.996631	590.987	-0.0343426	0.0732128	-0.46895	0.639105	0.924948	598.831	0.0144578	0.0520721	0.476987	0.972615
4933434M16Rik	0.0496985	-0.000689602	0.00589144	-0.117052	0.906819	0.997416	0.0538047	-0.000612853	0.00481451	-0.127293	0.898709	0.998863	0.0508462	-0.000748634	0.00554644	-0.134976	0.892631	0.996631	0.0606974	-0.00160269	0.00915182	-0.175123	0.860983	NA	0.0687293	-0.000405408	0.0540583	0.882488	NA
4933435F18Rik	0	NA	NA	NA	NA	NA	0	NA	NA	NA	NA	NA	0	NA	NA	NA	NA	NA	0	NA	NA	NA	NA	NA	0	NA	NA	NA	NA
4933435G04Rik	0	NA	NA	NA	NA	NA	0	NA	NA	NA	NA	NA	0	NA	NA	NA	NA	NA	0.0552346	0.000843235	0.00915182	0.0921384	0.926588	NA	0	NA	NA	NA	NA
4933436E23Rik	0.384427	-0.00818351	0.0105622	-0.720767	0.471053	0.997416	0.683507	0.00172841	0.0113217	0.144336	0.885235	0.998863	0.545667	-0.00670522	0.0129292	-0.50354	0.614585	0.996631	0.579062	-0.00719458	0.0199194	-0.332336	0.739635	NA	0.736402	0.000314128	0.0540269	0.877819	NA
4933436F18Rik	0	NA	NA	NA	NA	NA	0	NA	NA	NA	NA	NA	0	NA	NA	NA	NA	NA	0	NA	NA	NA	NA	NA	0	NA	NA	NA	NA
4933436H12Rik	0.0566466	-0.000689602	0.00589144	-0.117052	0.906819	0.997416	0.0611431	-0.000612853	0.00481451	-0.127293	0.898709	0.998863	0.114835	-0.000185143	0.00575134	-0.0321913	0.97432	0.996631	0.0692411	-0.00160269	0.00915182	-0.175123	0.860983	NA	0.0784669	-0.000425682	0.0540585	0.882488	NA
4933436I01Rik	0	NA	NA	NA	NA	NA	0	NA	NA	NA	NA	NA	0	NA	NA	NA	NA	NA	0	NA	NA	NA	NA	NA	0	NA	NA	NA	NA
4933436I20Rik	6.92742	0.0427434	0.0423091	1.01027	0.312368	0.997416	5.90237	-0.00182269	0.0317356	-0.0572021	0.954384	0.998863	6.41605	0.0167602	0.0401326	0.416143	0.677306	0.996631	6.23459	-0.00210347	0.0554635	-0.0378123	0.969837	0.994111	6.05532	0.000471634	0.0537807	0.932368	0.984777
4933436P19Rik	0	NA	NA	NA	NA	NA	0	NA	NA	NA	NA	NA	0	NA	NA	NA	NA	NA	0	NA	NA	NA	NA	NA	0	NA	NA	NA	NA
4933437G19Rik	0.74678	0.0186227	0.0157769	1.17967	0.238133	0.997416	0.29172	-0.00213175	0.00808065	-0.261908	0.793392	0.998863	0.682427	0.0134047	0.0142589	0.932342	0.35116	0.996631	0.710498	0.0246501	0.0235712	1.02745	0.304207	NA	0.499793	0.000790031	0.0540255	0.744848	NA
4933438A12Rik	0.461897	-0.0219489	0.0131776	-1.5469	0.121887	0.997416	0.546579	-0.013814	0.0108694	-1.23102	0.218315	0.998863	0.405429	-0.0201536	0.0110899	-1.63523	0.102002	0.996631	0.561673	-0.0314394	0.0201902	-1.55331	0.120349	NA	0.593263	-0.00389041	0.0542163	0.121043	NA
4933438B17Rik	0.168176	-0.00415219	0.00797189	-0.523644	0.600526	0.997416	0.378093	-0.000642201	0.00919517	-0.0731171	0.941713	0.998863	0.332594	-0.00188944	0.0111636	-0.177684	0.858971	0.996631	0.428982	-0.00143148	0.0184794	-0.0821761	0.934507	NA	0.368109	-0.000198496	0.0540349	0.96025	NA
4933438K21Rik	0	NA	NA	NA	NA	NA	0	NA	NA	NA	NA	NA	0	NA	NA	NA	NA	NA	0	NA	NA	NA	NA	NA	0	NA	NA	NA	NA
4933439C10Rik	0	NA	NA	NA	NA	NA	0	NA	NA	NA	NA	NA	0	NA	NA	NA	NA	NA	0	NA	NA	NA	NA	NA	0	NA	NA	NA	NA
4933439J24Rik	0	NA	NA	NA	NA	NA	0	NA	NA	NA	NA	NA	0.0560934	0.000569009	0.00554644	0.10259	0.918288	0.996631	0	NA	NA	NA	NA	NA	0	NA	NA	NA	NA
4933439K11Rik	3.0956	0.0621494	0.0321353	1.95695	0.0503528	0.997416	2.34509	0.01327	0.0197311	0.680876	0.49595	0.998863	2.12578	0.00933906	0.0228327	0.409666	0.682051	0.996631	2.88755	0.0701945	0.0447963	1.5637	0.117889	NA	2.49514	0.00721268	0.0545353	0.160388	0.972615
4933439N06Rik	0.0527403	0.000710002	0.00589144	0.120514	0.904076	0.997416	0	NA	NA	NA	NA	NA	0	NA	NA	NA	NA	NA	0	NA	NA	NA	NA	NA	0	NA	NA	NA	NA
4933439N14Rik	0.405763	-0.0103827	0.0116616	-0.827674	0.407855	0.997416	0.437353	-0.00642645	0.00872686	-0.719212	0.47201	0.998863	0.553394	-0.00629282	0.012895	-0.48328	0.628897	0.996631	0.573854	-0.0108833	0.0197555	-0.579905	0.561979	NA	0.445406	-0.0016736	0.0540764	0.39714	NA
4933440J02Rik	0.163105	-0.00199261	0.00684094	-0.291277	0.77084	0.997416	0.266283	-0.0015992	0.007304	-0.218949	0.82669	0.998863	0.221929	-0.00191879	0.00803126	-0.238915	0.811171	0.996631	0.34737	-0.00115149	0.015889	-0.0724709	0.942227	NA	0.307205	-0.000373054	0.0540477	0.882352	NA
4933440M02Rik	1.05681	0.0307358	0.0192474	1.71758	0.0858739	0.997416	0.835858	0.0127479	0.0121719	1.14797	0.25098	0.998863	1.39678	0.0375299	0.019064	2.18226	0.0290904	0.996631	0.595822	0.00652524	0.0184783	0.370743	0.710829	NA	1.02144	0.00621433	0.0545062	0.0449082	0.965159
4933440N22Rik	0	NA	NA	NA	NA	NA	0	NA	NA	NA	NA	NA	0	NA	NA	NA	NA	NA	0	NA	NA	NA	NA	NA	0	NA	NA	NA	NA
5031410I06Rik	0.0980984	-0.00147688	0.00589144	-0.250682	0.80206	0.997416	0.161993	-0.00119493	0.00631652	-0.189175	0.849956	0.998863	0.286581	0.0007629	0.0102124	0.0728876	0.941896	0.996631	0.314069	0.00235774	0.015262	0.143772	0.885681	NA	0.268986	0.000290603	0.0540461	0.854563	NA
5031415H12Rik	0	NA	NA	NA	NA	NA	0	NA	NA	NA	NA	NA	0	NA	NA	NA	NA	NA	0	NA	NA	NA	NA	NA	0	NA	NA	NA	NA
5031425E22Rik	551.05	0.0553824	0.0672477	0.824449	0.409684	0.997416	527.722	-0.0242167	0.0585411	-0.413643	0.679135	0.998863	525.897	-0.0313769	0.0654535	-0.478911	0.632002	0.996631	547.317	-0.0626809	0.0752676	-0.832728	0.404998	0.839876	568.525	0.0122517	0.0532271	0.45347	0.972615
5031425F14Rik	1.08606	-0.0061275	0.0200497	-0.304316	0.760887	0.997416	2.56476	0.042111	0.0208833	2.09325	0.036327	0.998863	1.66686	0.0203859	0.0211997	0.969342	0.332375	0.996631	1.62723	0.0182454	0.0301164	0.615119	0.538476	NA	1.06867	-0.00155794	0.0540007	0.620097	0.972615
5031434C07Rik	0	NA	NA	NA	NA	NA	0	NA	NA	NA	NA	NA	0	NA	NA	NA	NA	NA	0	NA	NA	NA	NA	NA	0	NA	NA	NA	NA
5031434O11Rik	51.5086	0.0845699	0.0669328	1.26758	0.204948	0.997416	46.7331	-0.0275772	0.0563178	-0.490499	0.623781	0.998863	48.0688	-0.016589	0.0642942	-0.258903	0.79571	0.996631	53.6863	0.0712775	0.0841289	0.849363	0.395679	0.835774	51.8166	0.00795973	0.0533181	0.527746	0.972615
5031439G07Rik	673.52	-0.0655737	0.063306	-1.03558	0.300396	0.997416	695.941	-0.0355106	0.0542163	-0.655191	0.512345	0.998863	701.694	-0.0309183	0.056329	-0.548909	0.583068	0.996631	761.088	0.0485851	0.063154	0.769385	0.441665	0.856776	660.153	-0.00151399	0.0539733	0.666027	0.972615
5033403F01Rik	1.46236	0.0159529	0.0183773	0.930756	0.35198	0.997416	1.98402	0.0224467	0.0159943	1.547	0.121862	0.998863	1.31576	0.00840996	0.0174584	0.517375	0.604894	0.996631	1.49422	0.0240729	0.0289066	0.877511	0.380209	NA	1.7577	0.0032875	0.0541461	0.203404	0.972615
5033403H07Rik	0.110935	-8.15e-05	0.00604847	-0.0134671	0.989255	0.997416	0.145312	-6.04e-05	0.00535336	-0.0112748	0.991004	0.998863	0.11835	-0.000188975	0.00581044	-0.0325233	0.974055	0.996631	0.230005	0.00133975	0.0115255	0.116242	0.907461	NA	0.0850957	-0.000433444	0.0540586	0.882488	NA
5033404E19Rik	5.20351	-0.00293754	0.041534	-0.07103	0.943374	0.997416	4.77983	-0.0221088	0.0296903	-0.751087	0.4526	0.998863	5.9624	0.021207	0.038974	0.550211	0.582175	0.996631	5.51777	-0.00506301	0.0572174	-0.0888132	0.92923	0.986584	5.02346	-0.00401168	0.0538273	0.561271	0.972615
5033406O09Rik	5.07496	0.0478941	0.0375282	1.29117	0.196645	0.997416	5.15227	0.0311111	0.0286471	1.10969	0.267134	0.998863	4.09666	0.00302989	0.0336138	0.0903509	0.928008	0.996631	4.33648	0.00227261	0.0510685	0.0448654	0.964215	0.993324	3.75905	-0.00214677	0.0538772	0.676333	0.972615
5033417F24Rik	15.5315	-0.0416258	0.0579501	-0.713961	0.475251	0.997416	17.4079	0.0195281	0.0480601	0.40437	0.685941	0.998863	16.0762	-0.0312405	0.0517673	-0.600954	0.54787	0.996631	17.1184	-0.0280651	0.0767786	-0.364119	0.715769	0.943623	16.9718	-0.0025247	0.052833	0.829012	0.972683
5033421B08Rik	7.38534	-0.00169098	0.0419076	-0.0404008	0.967774	0.997416	6.25036	-0.0417517	0.0303631	-1.38665	0.165549	0.998863	6.35543	-0.0430876	0.0356479	-1.20574	0.227919	0.996631	7.71745	-0.0119145	0.0530119	-0.225243	0.82179	0.966997	7.29744	-0.00182511	0.0538749	0.712488	0.972615
5033423K11Rik	0	NA	NA	NA	NA	NA	0	NA	NA	NA	NA	NA	0	NA	NA	NA	NA	NA	0	NA	NA	NA	NA	NA	0	NA	NA	NA	NA
5033424D13Rik	0	NA	NA	NA	NA	NA	0	NA	NA	NA	NA	NA	0	NA	NA	NA	NA	NA	0	NA	NA	NA	NA	NA	0	NA	NA	NA	NA
5033425B01Rik	0	NA	NA	NA	NA	NA	0	NA	NA	NA	NA	NA	0	NA	NA	NA	NA	NA	0	NA	NA	NA	NA	NA	0	NA	NA	NA	NA
5033426E14Rik	0.230362	0.00539334	0.0085639	0.620926	0.534648	0.997416	0.0589166	0.000595821	0.00481451	0.123755	0.901509	0.998863	0.106168	0.00114548	0.00554644	0.206525	0.836381	0.996631	0	NA	NA	NA	NA	NA	0.0822891	0.000567641	0.0540596	0.868811	NA
5033426O07Rik	1.58085	0.0152575	0.0245261	0.622296	0.533747	0.997416	1.59099	0.0128746	0.0199163	0.643161	0.520119	0.998863	1.04393	-0.0139344	0.0168068	-0.822254	0.410932	0.996631	1.42317	0.00138863	0.0313211	0.0441136	0.964814	NA	1.06743	-0.00421131	0.0542109	0.182498	0.972615
5033428I22Rik	0.824762	0.00325119	0.0159054	0.214892	0.829851	0.997416	1.12058	0.0102115	0.0133801	0.809641	0.418146	0.998863	0.617361	-0.00605522	0.0115261	-0.580011	0.561907	0.996631	0.744279	-0.00392664	0.021686	-0.188511	0.850476	NA	0.627785	-0.00122364	0.0540494	0.520526	NA
5033430I15Rik	6.79333	-0.0471671	0.0447315	-1.04953	0.293934	0.997416	6.00432	-0.0757988	0.0344565	-2.19	0.0285242	0.998863	7.31231	-0.0290716	0.0409887	-0.710819	0.477196	0.996631	8.09395	-0.0158786	0.0629426	-0.252369	0.800756	0.962533	6.75688	-0.00838765	0.0546806	0.17499	0.972615
5330406M23Rik	0	NA	NA	NA	NA	NA	0	NA	NA	NA	NA	NA	0	NA	NA	NA	NA	NA	0	NA	NA	NA	NA	NA	0	NA	NA	NA	NA
5330409N07Rik	0	NA	NA	NA	NA	NA	0	NA	NA	NA	NA	NA	0	NA	NA	NA	NA	NA	0	NA	NA	NA	NA	NA	0	NA	NA	NA	NA
5330411J11Rik	1.75952	0.0242789	0.0191994	1.3398	0.180309	0.997416	0.987322	0.00253492	0.0143579	0.17533	0.86082	0.998863	1.66481	0.0376049	0.0231466	1.64408	0.10016	0.996631	1.10118	0.009384	0.0269121	0.344532	0.730447	NA	1.19157	0.00231912	0.0540558	0.431957	0.972615
5330411O13Rik	0.376022	-0.00567412	0.00802717	-0.885916	0.375663	0.997416	0.467654	-0.00503526	0.00770577	-0.825269	0.409219	0.998863	0.893924	0.00478489	0.0138138	0.466859	0.640601	0.996631	0.517422	-0.0105891	0.0147651	-0.874321	0.381943	NA	1.04525	0.00070647	0.0540395	0.600969	0.972615
5330413D20Rik	0	NA	NA	NA	NA	NA	0	NA	NA	NA	NA	NA	0	NA	NA	NA	NA	NA	0.0876242	0.000843235	0.00915182	0.0921384	0.926588	NA	0	NA	NA	NA	NA
5330413P13Rik	16.4328	-0.00174478	0.0546772	-0.0318287	0.974609	0.997416	16.986	0.00865036	0.0506683	0.170431	0.864671	0.998863	18.9308	0.0627178	0.0573685	1.09593	0.273111	0.996631	21.2325	0.177442	0.081164	2.18096	0.0291866	0.404167	17.0131	-0.000631523	0.052874	0.954738	0.989688
5330416C01Rik	14.3623	-0.0188752	0.0555185	-0.338271	0.735159	0.997416	16.2797	0.0393024	0.0490873	0.798979	0.424303	0.998863	15.8186	0.0180278	0.0508924	0.353558	0.72367	0.996631	16.8722	0.035732	0.0751228	0.476285	0.633871	0.923526	15.5042	0.000981102	0.0536368	0.887832	0.976723
5330417C22Rik	380.702	0.0329398	0.057861	0.569071	0.569308	0.997416	373.321	-0.0225856	0.05878	-0.383869	0.701076	0.998863	377.182	-0.0183609	0.0620745	-0.295574	0.767555	0.996631	392.937	-0.033384	0.0707218	-0.471845	0.637037	0.924194	378.904	-0.0189086	0.0504558	0.429834	0.972615
5330417H12Rik	0	NA	NA	NA	NA	NA	0	NA	NA	NA	NA	NA	0	NA	NA	NA	NA	NA	0	NA	NA	NA	NA	NA	0	NA	NA	NA	NA
5330425B07Rik	0.810507	0.0247803	0.0144229	1.91908	0.0549742	0.997416	0.486004	0.0117174	0.0102158	1.17474	0.2401	0.998863	0.569799	0.0195069	0.0133427	1.51726	0.129201	0.996631	0.159362	-0.000485985	0.0103492	-0.0469587	0.962546	NA	0.465343	0.00131828	0.0540709	0.382258	NA
5330426L24Rik	0.0645357	0.000710002	0.00589144	0.120514	0.904076	0.997416	0	NA	NA	NA	NA	NA	0	NA	NA	NA	NA	NA	0	NA	NA	NA	NA	NA	0.0822891	0.000567641	0.0540596	0.868811	NA
5330429C05Rik	0.26067	0.00575865	0.00884796	0.655516	0.512135	0.997416	0.22171	0.0035466	0.00689983	0.527726	0.597689	0.998863	0.26751	0.00789844	0.00921204	0.835576	0.403394	0.996631	0.640672	0.0328812	0.0182769	1.81138	0.0700815	NA	0	NA	NA	NA	NA
5330434G04Rik	251.502	0.047194	0.0623744	0.756631	0.449271	0.997416	247.883	-0.0035742	0.0598648	-0.0597323	0.952369	0.998863	261.563	0.0757491	0.0630081	1.20219	0.22929	0.996631	265.264	0.0346317	0.0732911	0.47242	0.636627	0.924194	227.8	-0.0023443	0.0539832	0.559369	0.972615
5330437M03Rik	0	NA	NA	NA	NA	NA	0	NA	NA	NA	NA	NA	0	NA	NA	NA	NA	NA	0	NA	NA	NA	NA	NA	0	NA	NA	NA	NA
5330438D12Rik	40.0262	-0.0335119	0.0654227	-0.512548	0.608267	0.997416	39.5526	-0.0472129	0.0561297	-0.840471	0.400644	0.998863	39.8656	-0.059327	0.0634483	-0.936284	0.349127	0.996631	41.0497	-0.10728	0.0840758	-1.27708	0.201573	0.72123	41.3295	-0.00155318	0.0538062	0.775096	0.972615
5330438I03Rik	0	NA	NA	NA	NA	NA	0	NA	NA	NA	NA	NA	0	NA	NA	NA	NA	NA	0	NA	NA	NA	NA	NA	0	NA	NA	NA	NA
5330439A09Rik	2.8617	0.0489242	0.0300564	1.66989	0.0949406	0.997416	2.95405	0.0324861	0.0224825	1.50091	0.133379	0.998863	2.53762	0.0253948	0.024964	1.04451	0.296249	0.996631	2.45643	0.0328695	0.0407559	0.816707	0.414096	NA	2.58851	0.00476509	0.0541933	0.275338	0.972615
5330439B14Rik	0	NA	NA	NA	NA	NA	0	NA	NA	NA	NA	NA	0	NA	NA	NA	NA	NA	0	NA	NA	NA	NA	NA	0	NA	NA	NA	NA
5330439K02Rik	24.1569	0.102617	0.0604081	1.69195	0.0906552	0.997416	19.1256	-0.037014	0.0457068	-0.798878	0.424361	0.998863	20.6312	-0.0087966	0.0547727	-0.159027	0.873648	0.996631	21.4347	-0.0265882	0.0790665	-0.334234	0.738203	0.948656	19.7038	-0.00251347	0.053865	0.646351	0.972615
5330439M10Rik	0.303423	0.00108781	0.0102196	0.10771	0.914225	0.997416	0.132867	-0.00125748	0.00481451	-0.261185	0.79395	0.998863	0.548825	0.00962095	0.0115517	0.873819	0.382217	0.996631	0.7857	0.0250988	0.0201585	1.33816	0.180845	NA	0.214664	-0.000276945	0.0540543	0.923798	NA
5430400D12Rik	17.3188	-0.00314394	0.0532311	-0.0584881	0.95336	0.997416	18.9074	0.0323315	0.0472558	0.678674	0.497344	0.998863	19.1159	0.0330008	0.0513993	0.638167	0.523365	0.996631	20.3497	0.0685022	0.0775534	0.878545	0.379648	0.82813	17.6755	-0.00300328	0.0532765	0.754248	0.972615
5430401F13Rik	0.844576	-0.000699202	0.016193	-0.0430123	0.965692	0.997416	1.13502	0.00882152	0.0139686	0.644644	0.519158	0.998863	0.562759	-0.00833726	0.0112625	-0.682823	0.494719	0.996631	0.76378	-0.00709664	0.0208183	-0.333972	0.738401	NA	0.819143	-8.56843e-05	0.0540385	0.955331	0.989688
5430401H09Rik	1.01889	0.0183016	0.019738	0.952634	0.340775	0.997416	0.534663	-0.00676025	0.0109894	-0.637553	0.523764	0.998863	0.674621	-0.0016543	0.0146438	-0.114509	0.908834	0.996631	0.961819	0.0141872	0.0265755	0.552049	0.580915	NA	0.673222	-0.000130902	0.0539945	0.966635	NA
5430402E10Rik	0	NA	NA	NA	NA	NA	0	NA	NA	NA	NA	NA	0	NA	NA	NA	NA	NA	0	NA	NA	NA	NA	NA	0.0679087	0.00054091	0.0540592	0.868811	NA
5430402O13Rik	9.62736	-0.00822188	0.0482063	-0.16967	0.865269	0.997416	11.1375	0.0295588	0.0419318	0.708545	0.478607	0.998863	9.24639	-0.0303209	0.043593	-0.691922	0.488986	0.996631	10.6566	0.00140764	0.0668153	0.0210486	0.983207	0.996641	12.094	0.0204179	0.0587326	0.0609888	0.972615
5430402P08Rik	0.92644	0.016333	0.0173211	0.965391	0.334349	0.997416	0.903239	0.0104298	0.0124927	0.848408	0.396211	0.998863	1.05775	0.0101048	0.0128002	0.841681	0.399966	0.996631	0.749971	0.00687899	0.0190703	0.360304	0.71862	NA	1.04396	0.00280133	0.0541148	0.244227	0.972615
5430403G16Rik	17.0255	0.0823419	0.0517102	1.59112	0.111583	0.997416	14.7144	0.0127708	0.0415572	0.304926	0.760422	0.998863	17.4359	0.0849479	0.0507024	1.67359	0.094212	0.996631	18.9447	0.155048	0.0738419	2.08977	0.0366384	0.441258	18.4665	0.0136005	0.0561003	0.0713454	0.972615
5430403N17Rik	1.90657	-0.0367888	0.0215524	-1.75376	0.0794712	0.997416	1.86254	-0.0301462	0.0163169	-1.9113	0.0559656	0.998863	2.08591	-0.029917	0.0200163	-1.56717	0.117074	0.996631	1.76107	-0.0727914	0.0282608	-2.92278	0.00346926	NA	2.18712	-0.00473089	0.0542965	0.0978237	0.972615
5430405H02Rik	63.0917	0.0136367	0.0674554	0.202195	0.839765	0.997416	56.809	-0.12779	0.0604098	-2.11286	0.0346125	0.998863	62.2778	-0.0177519	0.0654352	-0.270914	0.786457	0.996631	68.4675	0.0557396	0.0812256	0.685881	0.492788	0.875716	66.0117	0.00634374	0.0513605	0.713149	0.972615
5430416N02Rik	51.0609	0.0391001	0.0658308	0.594963	0.551868	0.997416	51.6061	0.0400816	0.0596795	0.672174	0.501473	0.998863	49.2301	-0.00984975	0.062933	-0.156407	0.875712	0.996631	49.9284	-0.0706441	0.0840505	-0.840633	0.400554	0.837382	49.8587	-0.00518177	0.0522377	0.734418	0.972615
5430419D17Rik	0	NA	NA	NA	NA	NA	0	NA	NA	NA	NA	NA	0	NA	NA	NA	NA	NA	0	NA	NA	NA	NA	NA	0	NA	NA	NA	NA
5430420F09Rik	0	NA	NA	NA	NA	NA	0	NA	NA	NA	NA	NA	0	NA	NA	NA	NA	NA	0	NA	NA	NA	NA	NA	0	NA	NA	NA	NA
5430421F17Rik	0.920297	0.00492825	0.0176559	0.27973	0.779684	0.997416	0.934775	0.00524069	0.013352	0.386841	0.698874	0.998863	0.871299	0.00244837	0.0156987	0.153116	0.878307	0.996631	1.29637	0.021512	0.0249631	0.873413	0.382438	NA	0.819655	-9.32875e-05	0.0540284	0.959116	0.991104
5430427M07Rik	0	NA	NA	NA	NA	NA	0	NA	NA	NA	NA	NA	0	NA	NA	NA	NA	NA	0	NA	NA	NA	NA	NA	0	NA	NA	NA	NA
5430427N15Rik	1.26987	-0.00744517	0.0211888	-0.353472	0.723735	0.997416	1.98483	0.02097	0.0196167	1.08913	0.276095	0.998863	1.8852	0.0231854	0.0236607	0.9946	0.319931	0.996631	1.38709	-0.00722677	0.028988	-0.252175	0.800906	NA	1.45142	0.000196512	0.0539855	0.945456	0.988178
5430427O19Rik	2.1502	0.00114774	0.024885	0.0461371	0.963201	0.997416	2.05965	0.000805518	0.0213085	0.0371003	0.970405	0.998863	3.31262	0.0330615	0.025553	1.3416	0.179725	0.996631	2.29986	0.00532355	0.0394612	0.13419	0.893252	NA	2.75313	0.00571153	0.0543223	0.210778	0.972615
5430430B14Rik	0.881631	-0.0346109	0.0190706	-1.78504	0.0742545	0.997416	1.59725	0.00228172	0.0185252	0.124116	0.901223	0.998863	1.30163	-0.0077134	0.020086	-0.37798	0.705445	0.996631	1.23413	-0.027338	0.0308198	-0.880821	0.378414	NA	1.36323	-0.000472428	0.0539437	0.896562	0.978081
[truncated: 49,962 more rows]
