# Supplementary material for: Deep phenotyping and lifetime trajectories reveal limited effects of longevity regulators on the aging process in C57BL/6J mice
Source: Nat Commun. 2022 Nov 11;13:6830. doi: 10.1038/s41467-022-34515-y (PMC9652467; doi:10.1038/s41467-022-34515-y)
Supplement: Supplementary file 9 — Supplementary Data 7 [file 41467_2022_34515_MOESM9_ESM.xlsx]

## Sheet: Tabelle1
Supplementary Data 7. Age-sensitive phenotypes countered or accentuated in Ghrhrlit/lit mice
The columns “Age”, “Genotype” and “Interaction” summarize results of two-way ANOVAs/aligned rank transform (summarizing main effects of age, genotype and genotype x age interactions, respectively). Findings summarized in the “Intervention effect” column are based on statistical comparison of Cohen’s d effect sizes in young vs. old mice. Comparisons, for which a calculation of Cohen’s d was not po…
Domain	Test/method	Phenotype	Category	Age	Genotype	Interaction	Intervention effect		Abbreviations
Anatomy and physiology	Bone densitometry	Bone mineral density	Promoting aging	↓	↓	yes	in young > old
Anatomy and physiology	Organ weight	Heart weight	Opposing aging	↑	↓	no	equal in young and old		ABR	Auditory brain stem response
Anatomy and physiology	Organ weight	Kidney weight	Opposing aging	↑	↓	no	equal in young and old		BCA	Body composition analysis
Anatomy and physiology	Organ weight	Liver weight	Opposing aging	↑	↓	no	in young < old		ELISA	Enzyme-linked immunosorbent assay
Cardiovascular health	Echocardiography	Corrected mass of the left ventricle	Opposing aging	↑	↓	yes	equal in young and old		IpGTT	Intraperitoneal glucose tolerance test
Cardiovascular health	Echocardiography	Left ventricular end-diastolic internal diameter	Opposing aging	↑	↓	yes	equal in young and old		LIB	Laser interference biometry
Cardiovascular health	Echocardiography	Left ventricular end-systolic internal diameter	Opposing aging	↑	↓	yes	in young < old		N/A	Not applicable
Cardiovascular health	Echocardiography	Stroke volume	Opposing aging	↑	↓	no	equal in young and old		NMR	Nuclear magnetic resonance
Cardiovascular health	Electrocardiography	Duration of the PR interval	Opposing aging	↑	↓	no	equal in young and old
Clinical chemistry	Clinical chemistry	Alkaline phosphatase	Opposing aging	↑	↓	yes	in young < old
Clinical chemistry	Clinical chemistry	Alpha amylase	Opposing aging	↑	↓	no	equal in young and old
Clinical chemistry	Clinical chemistry	Phosphate	Opposing aging	↑	↓	no	equal in young and old
Clinical chemistry	Clinical chemistry	Total protein	Opposing aging	↑	↓	no	in young > old
Clinical chemistry	Clinical chemistry	Unsaturated iron binding capacity	Opposing aging	↑	↓	no	equal in young and old
Hematology	Hematology	Hematocrit	Opposing aging	↓	↑	yes	in young < old
Hematology	Hematology	Hemoglobin concentration	Opposing aging	↓	↑	yes	in young < old
Hematology	Hematology	Mean corpuscular volume	Promoting aging	↑	↑	no	equal in young and old
Hematology	Hematology	Mean platelet volume	Opposing aging	↑	↓	no	equal in young and old
Hematology	Hematology	Platelet distribution width	Opposing aging	↑	↓	no	equal in young and old
Hematology	Hematology	Platelet count	Opposing aging	↑	↓	no	in young > old
Immune system	ELISA	Interleukin-6	Opposing aging	↑	↓	no	equal in young and old
Metabolism	BCA	Body mass NMR	Opposing aging	↑	↓	no	in young > old
Metabolism	Infrared thermovision	Average body surface temperature	Promoting aging	↓	↓	no	equal in young and old
Metabolism	Indirect calorimetry	Average heat production	Opposing aging	↑	↓	no	equal in young and old
Metabolism	Indirect calorimetry	Average respiratory exchange rate	Promoting aging	↓	↓	no	equal in young and old
Metabolism	Indirect calorimetry	Average oxygen consumption	Opposing aging	↑	↓	no	equal in young and old
Metabolism	Indirect calorimetry	Maximal heat production	Opposing aging	↑	↓	no	equal in young and old
Metabolism	Indirect calorimetry	Maximal oxygen consumption	Opposing aging	↑	↓	no	equal in young and old
Metabolism	Indirect calorimetry	Maximal respiratory exchange rate	Promoting aging	↓	↓	no	equal in young and old
Metabolism	Indirect calorimetry	Minimal heat production	Opposing aging	↑	↓	no	in young > old
Metabolism	Indirect calorimetry	Minimal oxygen consumption	Opposing aging	↑	↓	no	in young > old
Metabolism	Indirect calorimetry	Minimal respiratory exchange rate	Promoting aging	↓	↓	no	equal in young and old
Metabolism	Indirect calorimetry	Total number of fine movements	Opposing aging	↑	↓	yes	equal in young and old
Metabolism	Indirect calorimetry	Total distance traveled	Opposing aging	↑	↓	no	equal in young and old
Metabolism	Indirect calorimetry	Total number of rearings	Opposing aging	↑	↓	no	equal in young and old
Metabolism	IpGTT	Area under the curve	Opposing aging	↓	↑	no	equal in young and old
Neuropsychiatric functions	ABR	Click ABR	N/A	↑	N/A	no	N/A
Neuropsychiatric functions	ABR	Threshold at 6kHz	N/A	↑	N/A	no	N/A
Neuropsychiatric functions	ABR	Threshold at 12kHz	Promoting aging	↑	↑	no	equal in young and old
Neuropsychiatric functions	ABR	Threshold at 18kHz	N/A	↑	N/A	yes	N/A
Neuropsychiatric functions	ABR	Threshold at 24kHz	N/A	↑	N/A	yes	N/A
Neuropsychiatric functions	ABR	Threshold at 30kHz	N/A	↑	N/A	yes	N/A
Neuropsychiatric functions	Grip strength	2-paws grip strength	Promoting aging	↓	↓	no	in young > old
Neuropsychiatric functions	Open field	Distance traveled during the first 5 minutes	Promoting aging	↓	↓	no	equal in young and old
Neuropsychiatric functions	Open field	Total distance traveled	Promoting aging	↓	↓	no	equal in young and old
Neuropsychiatric functions	Open field	Number of rearings during the first 5 minutes	Promoting aging	↓	↓	no	equal in young and old
Neuropsychiatric functions	Open field	Total number of rearings	Promoting aging	↓	↓	no	equal in young and old
Neuropsychiatric functions	Open field	Average speed	Promoting aging	↓	↓	no	equal in young and old
Neuropsychiatric functions	Rotarod	Mean latency to fall	Promoting aging	↓	↓	no	equal in young and old
Neuropsychiatric functions	SHIRPA	Gait	Opposing aging	↑	↓	yes	equal in young and old
Neuropsychiatric functions	SHIRPA	Grade_of_alopecia	Opposing aging	↑	↓	yes	equal in young and old
Neuropsychiatric functions	SHIRPA	Limb grasp	Opposing aging	↑	↓	yes	equal in young and old
Neuropsychiatric functions	SHIRPA	Locomotor activity	Promoting aging	↓	↓	no	equal in young and old
Neuropsychiatric functions	SHIRPA	Startle response	Promoting aging	↓	↓	no	equal in young and old
Sensory systems	Hot plate	Time to first response	Opposing aging	↑	↓	no	equal in young and old
Sensory systems	Hot plate	Time to second response	Opposing aging	↑	↓	no	equal in young and old
Sensory systems	LIB	Anterior chamber depth	Opposing aging	↑	↓	yes	equal in young and old
Sensory systems	LIB	Axial length	Opposing aging	↑	↓	no	equal in young and old
Sensory systems	LIB	Eye body length	Opposing aging	↑	↓	no	equal in young and old
Sensory systems	LIB	Lens thickness	Promoting aging	↑	↑	yes	in young < old
Sensory systems	Virtual drum	Spatial frequency threshold	Promoting aging	↓	↓	no	equal in young and old
