# Supplementary material for: Deep phenotyping and lifetime trajectories reveal limited effects of longevity regulators on the aging process in C57BL/6J mice
Source: Nat Commun. 2022 Nov 11;13:6830. doi: 10.1038/s41467-022-34515-y (PMC9652467; doi:10.1038/s41467-022-34515-y)
Supplement: Supplementary file 11 — Supplementary Data 9 [file 41467_2022_34515_MOESM11_ESM.xlsx]

## Sheet: Tabelle1
Supplementary Data 9. Age-sensitive phenotypes countered or accentuated in mTORKI/KI mice
The columns “Age”, “Genotype” and “Interaction” summarize results of two-way ANOVAs/aligned rank transform (summarizing main effects of age, genotype and genotype x age interactions, respectively). Findings summarized in the “Intervention effect” column are based on statistical comparison of Cohen’s d intervention effect sizes in young vs. old mice. Comparisons, for which a calculation of Cohen’s…
Domain	Test/method	Phenotype	Category	Age	Genotype	Interaction	Intervention effect		Abbreviations
Anatomy and physiology	Bone densitometry	Bone mineral density	Promoting aging	↓	↓	yes	in young > old
Anatomy and physiology	Organ weight	Heart weight	Opposing aging	↑	↓	no	equal in young and old		ABR	Auditory brain stem response
Anatomy and physiology	Organ weight	Kidney weight	Opposing aging	↑	↓	no	equal in young and old		ASPPI	Acoustic startle and pre-pulse inhibition
Anatomy and physiology	Organ weight	Liver weight	Opposing aging	↑	↓	no	equal in young and old		BCA	Body composition analysis
Anatomy and physiology	Organ weight	Lung weight	Opposing aging	↑	↓	no	in young > old		CD	Cluster of differentiation
Anatomy and physiology	Organ weight	Muscle weight	Promoting aging	↓	↓	no	equal in young and old		ELISA	Enzyme-linked immunosorbent assay
Anatomy and physiology	Organ weight	Pancreas weight	Opposing aging	↑	↓	no	equal in young and old		IpGTT	Intraperitoneal glucose tolerance test
Anatomy and physiology	Organ weight	Testis weight	Promoting aging	↓	↓	no	in young > old		N/A	Not applicable
Cardiovascular health	Echocardiography	Corrected mass of the left ventricle	Opposing aging	↑	↓	yes	equal in young and old		NK	Natural killer cells
Cardiovascular health	Echocardiography	Ejection fraction	Opposing aging	↓	↑	no	equal in young and old		NMR	Nuclear magnetic resonance
Cardiovascular health	Echocardiography	Left ventricular end-diastolic internal diameter	Opposing aging	↑	↓	yes	equal in young and old		OCT	Optical coherence tomography
Cardiovascular health	Echocardiography	Left ventricular end-systolic internal diameter	Opposing aging	↑	↓	no	equal in young and old
Cardiovascular health	Echocardiography	Stroke volume	Opposing aging	↑	↓	yes	equal in young and old
Cardiovascular health	Electrocardiography	Duration of the RR interval	Opposing aging	↑	↓	no	equal in young and old
Cardiovascular health	Electrocardiography	Heart rate	Opposing aging	↓	↑	no	equal in young and old
Clinical chemistry	Clinical chemistry	Alpha amylase	Promoting aging	↑	↑	yes	in young < old
Clinical chemistry	Clinical chemistry	Ca	Opposing aging	↑	↓	no	equal in young and old
Clinical chemistry	Clinical chemistry	Glycerol after fasting	Promoting aging	↑	↑	no	equal in young and old
Clinical chemistry	Clinical chemistry	K	Opposing aging	↑	↓	no	equal in young and old
Clinical chemistry	Clinical chemistry	Total protein	Opposing aging	↑	↓	no	equal in young and old
Clinical chemistry	Clinical chemistry	Triglycerides	Opposing aging	↓	↑	yes	in young < old
Clinical chemistry	Clinical chemistry	Unsaturated iron binding capacity	Opposing aging	↑	↓	no	equal in young and old
Hematology	Hematology	Hematocrit	Opposing aging	↓	↑	yes	in young < old
Hematology	Hematology	Hemoglobin concentration	Opposing aging	↓	↑	yes	in young < old
Hematology	Hematology	Mean corpuscular hemoglobin content	Promoting aging	↓	↓	no	equal in young and old
Hematology	Hematology	Mean corpuscular volume	Promoting aging	↓	↓	no	equal in young and old
Hematology	Hematology	Mean platelet volume	Opposing aging	↑	↓	no	equal in young and old
Hematology	Hematology	Number of eosinophils	Promoting aging	↑	↑	no	equal in young and old
Hematology	Hematology	Number of neutrophils	Opposing aging	↑	↓	no	equal in young and old
Immune system	ELISA	IgE	Opposing aging	↑	↓	no	equal in young and old
Immune system	Flow cytometry	CD19+B220+/CD11b+ % of B cells	Opposing aging	↑	↓	yes	equal in young and old
Immune system	Flow cytometry	CD3+CD5+ T cells % of all leukocytes	Opposing aging	↓	↑	no	equal in young and old
Immune system	Flow cytometry	CD5+/CD4+CD44++ % of CD4+ T cells	Opposing aging	↑	↓	yes	equal in young and old
Immune system	Flow cytometry	CD5+/CD4+CD44+CD62L-Ly6C- % of CD4+ T cells	Opposing aging	↑	↓	yes	in young < old
Immune system	Flow cytometry	CD5+/CD4+CD44+CD62L-Ly6C+ % of CD4+ T cells	Opposing aging	↓	↑	yes	in young < old
Immune system	Flow cytometry	CD5+/CD4+CD62L+ % of CD4+ T cells	Opposing aging	↓	↑	yes	in young < old
Immune system	Flow cytometry	CD5+/CD8+CD44+ % of CD8+ T cells	Opposing aging	↑	↓	no	equal in young and old
Immune system	Flow cytometry	CD5+/CD8+CD44++CD62L+Ly6C- % of CD8+ T cells	Opposing aging	↑	↓	yes	in young < old
Immune system	Flow cytometry	CD5+/CD8+CD62L+ % of CD8+ T cells	Opposing aging	↓	↑	no	equal in young and old
Immune system	Flow cytometry	CD5+/CD8+Ly6C+ % of CD8+ T cells	Promoting aging	↑	↑	yes	in young < old
Immune system	Flow cytometry	CD11b+/CD11c+Ly6C+ % of monocytes	Opposing aging	↑	↓	no	equal in young and old
Immune system	Flow cytometry	CD11b+/CD11c+Ly6C- % of monocytes	Opposing aging	↑	↓	yes	equal in young and old
Immune system	Flow cytometry	CD11b+ monocytes % of all leukocytes	Opposing aging	↑	↓	yes	equal in young and old
Immune system	Flow cytometry	NK1.1+/NKp46+ NK cells % of all leukocytes	Promoting aging	↓	↓	no	equal in young and old
Immune system	Flow cytometry	NK1.1+/NKp46+/CD11c+ % of NK cells	Opposing aging	↑	↓	no	equal in young and old
Metabolism	BCA	Body mass NMR	Opposing aging	↑	↓	yes	equal in young and old
Metabolism	BCA	Fat mass NMR	Opposing aging	↑	↓	yes	equal in young and old
Metabolism	BCA	Free fluid NMR	Opposing aging	↑	↓	yes	equal in young and old
Metabolism	BCA	Lean mass NMR	Opposing aging	↑	↓	no	equal in young and old
Metabolism	Indirect calorimetry	Average heat production	Opposing aging	↑	↓	no	equal in young and old
Metabolism	Indirect calorimetry	Average oxygen consumption	Opposing aging	↑	↓	no	equal in young and old
Metabolism	Indirect calorimetry	Delta respiratory exchange rate	Opposing aging	↓	↑	no	equal in young and old
Metabolism	Indirect calorimetry	Food intake	Opposing aging	↓	↑	no	in young < old
Metabolism	Indirect calorimetry	Maximal heat production	Opposing aging	↑	↓	no	equal in young and old
Metabolism	Indirect calorimetry	Maximal oxygen consumption	Opposing aging	↑	↓	yes	equal in young and old
Metabolism	Indirect calorimetry	Minimal heat production	Opposing aging	↑	↓	no	equal in young and old
Metabolism	Indirect calorimetry	Minimal oxygen consumption	Opposing aging	↑	↓	no	equal in young and old
Metabolism	IpGTT	Area under the curve	Promoting aging	↑	↑	no	equal in young and old
Metabolism	IpGTT	Body weight loss after fasting	Opposing aging	↑	↓	no	equal in young and old
Neuropsychiatric functions	ABR	Click ABR	Opposing aging	↑	↓	no	in young < old
Neuropsychiatric functions	ABR	Threshold at 6kHz	Opposing aging	↑	↓	yes	in young < old
Neuropsychiatric functions	ABR	Threshold at 12kHz	Opposing aging	↑	↓	yes	in young < old
Neuropsychiatric functions	ABR	Threshold at 24kHz	N/A	↑	N/A	yes	N/A
Neuropsychiatric functions	ABR	Threshold at 30kHz	N/A	↑	N/A	yes	N/A
Neuropsychiatric functions	ASPPI	Pre-pulse inhibition at 73 dB	Opposing aging	↓	↑	yes	equal in young and old
Neuropsychiatric functions	ASPPI	Startle response at 110 dB	Promoting aging	↓	↓	yes	in young < old
Neuropsychiatric functions	Grip strength	2-paws grip strength	Opposing aging	↑	↓	no	equal in young and old
Neuropsychiatric functions	Open field	Number of rearings during the first 5 minutes	Promoting aging	↓	↓	no	equal in young and old
Neuropsychiatric functions	Open field	Total number of rearings	Promoting aging	↓	↓	no	equal in young and old
Neuropsychiatric functions	Rotarod	Mean latency to fall	Opposing aging	↓	↑	no	equal in young and old
Neuropsychiatric functions	SHIRPA	Gait	Opposing aging	↑	↓	yes	equal in young and old
Neuropsychiatric functions	SHIRPA	Startle response	Opposing aging	↓	↑	no	equal in young and old
Neuropsychiatric functions	SHIRPA	Tremor	N/A	↑	↑	yes	N/A
Neuropsychiatric functions	SHIRPA	Vocalisation	N/A	↓	N/A	yes	N/A
Sensory systems	OCT	Average retina thickness	Promoting aging	↓	↓	no	equal in young and old
