# Supplementary material for: Deep phenotyping and lifetime trajectories reveal limited effects of longevity regulators on the aging process in C57BL/6J mice
Source: Nat Commun. 2022 Nov 11;13:6830. doi: 10.1038/s41467-022-34515-y (PMC9652467; doi:10.1038/s41467-022-34515-y)
Supplement: Supplementary file 13 — Supplementary Data 11 [file 41467_2022_34515_MOESM13_ESM.xlsx]

## Sheet: Column_labels
Column labels hypomorph mTOR spleen RNA seq
gene	Gene name for gene level results or transcript ID for transcript level results
baseMean	Average of the normalized count values, divided by size factors, taken across all samples
log2FoldChange_age	Effect size estimate. Indicates how much the gene or transcript's expression seems to have changed with age
lfcSE_age	Standard error estimate for the log2 fold change estimate associated with age
stat_age	Value of the test statistic for the gene or transcript associated with age
pvalue_age	P-value of the test for the gene or transcript associated with age
padj_age	Adjusted P-value derived from multiple testing for the gene or transcript associated with age
log2FoldChange_genotype	Effect size estimate associated with with the genotype
lfcSE_genotype	Standard error estimate for the log2 fold change estimate associated with the genotype
stat_genotype	Standard error estimate for the log2 fold change estimate associated with the genotype
pvalue_genotype	P-value of the test for the gene or transcript associated with the genotype
padj_genotype	Adjusted P-value derived from multiple testing for the gene or transcript associated with the genotype
log2FoldChange_genotypexage	Effect size estimate associated with with the age and genotype interaction
lfcSE_genotypexage	Standard error estimate for the log2 fold change estimate associated with the age and genotype interaction
stat_genotypexage	Value of the test statistic for the gene or transcript associated with the age and genotype interaction
pvalue_genotypexage	P-value of the test for the gene or transcript associated with the age and genotype interaction
padj_genotypexage	Adjusted P-value derived from multiple testing for the gene or transcript associated with the age and genotype interaction

## Sheet: hypomorph_mTOR_spleen_RNA _seq
		Effect of age					Effect of genotype					Genotype x age interaction
gene_name	baseMean	log2FoldChange_age	lfcSE_age	stat_age	pvalue_age	padj_age	log2FoldChange_genotype	lfcSE_genotype	stat_genotype	pvalue_genotype	padj_genotype	log2FoldChange_genotypexage	lfcSE_genotypexage	stat_genotypexage	pvalue_genotypexage	padj_genotypexage
0610005C13Rik	1.6612	0.0745218	1.62532	0.0458507	0.963429	NA	-0.197413	1.65453	-0.119317	0.905024	NA	-2.37816	2.53281	-0.938942	0.34776	0.995989
0610006L08Rik	0.716994	0.794335	2.61266	0.304033	0.761103	NA	-1.91388	2.774	-0.689933	0.490237	NA	1.68216	3.76152	0.447203	0.654729	0.995989
0610009B22Rik	101.002	0.280669	0.224507	1.25016	0.211243	0.663217	0.359796	0.225275	1.59714	0.110235	0.390003	-0.472566	0.31625	-1.49428	0.135103	0.995989
0610009E02Rik	14.1147	0.270211	0.510539	0.529267	0.59662	0.884797	-0.421516	0.538596	-0.78262	0.433851	0.72539	0.293182	0.737876	0.397333	0.691122	0.995989
0610009L18Rik	26.6168	0.424252	0.544419	0.779275	0.435818	0.816771	0.438784	0.546753	0.802528	0.422248	0.71874	0.0260784	0.759445	0.0343388	0.972607	0.996625
0610010F05Rik	407.875	0.137682	0.15413	0.893284	0.371705	0.785885	0.0238061	0.155086	0.153503	0.878002	0.956016	-0.123604	0.218428	-0.565879	0.571476	0.995989
0610010K14Rik	0	NA	NA	NA	NA	NA	NA	NA	NA	NA	NA	NA	NA	NA	NA	NA
0610012D04Rik	0	NA	NA	NA	NA	NA	NA	NA	NA	NA	NA	NA	NA	NA	NA	NA
0610012G03Rik	39.0973	0.0926782	0.380787	0.243386	0.807707	0.952138	0.0386667	0.384132	0.10066	0.91982	0.971569	0.116693	0.537455	0.217121	0.828114	0.995989
0610025J13Rik	0.349883	-2.72389	4.08187	-0.667313	0.504572	NA	-2.55003	4.08187	-0.62472	0.532155	NA	3.77461	5.83144	0.647286	0.517447	0.995989
0610030E20Rik	1246.76	0.0863121	0.169002	0.510716	0.60955	0.888467	0.310438	0.168932	1.83765	0.0661135	0.295741	-0.284194	0.23882	-1.18999	0.234049	0.995989
0610031O16Rik	0.424813	0.808373	3.44004	0.234989	0.814217	NA	-1.08859	3.50878	-0.310247	0.756373	NA	1.07896	4.883	0.220962	0.825122	0.995989
0610033M10Rik	0	NA	NA	NA	NA	NA	NA	NA	NA	NA	NA	NA	NA	NA	NA	NA
0610037L13Rik	436.523	0.0537793	0.153988	0.349245	0.726906	0.926831	0.473064	0.153134	3.08921	0.00200689	0.0414852	-0.217435	0.216181	-1.0058	0.314511	0.995989
0610038B21Rik	7.24122	1.51363	0.793476	1.90759	0.0564445	NA	0.585519	0.834589	0.701567	0.482949	NA	-0.707221	1.09371	-0.646624	0.517875	0.995989
0610039K10Rik	3.96102	-1.25949	1.03155	-1.22098	0.222095	NA	-1.87754	1.09313	-1.71758	0.0858738	NA	1.21875	1.5837	0.769557	0.441562	0.995989
0610040B10Rik	103.925	-0.183058	0.226443	-0.808405	0.418857	0.808179	-0.370148	0.22985	-1.61039	0.107312	0.384498	0.104101	0.325765	0.319557	0.749304	0.995989
0610040F04Rik	14.4974	0.883016	0.526876	1.67595	0.0937486	0.528872	0.61606	0.538571	1.14388	0.252674	0.570889	-0.603655	0.727532	-0.82973	0.406691	0.995989
0610040J01Rik	56.1485	0.0940934	0.294662	0.319327	0.749479	0.9348	0.220502	0.295182	0.747003	0.455062	0.740492	0.0499972	0.412658	0.121159	0.903565	0.995989
0610043K17Rik	154.326	0.106499	0.204993	0.519526	0.603394	0.8871	0.53696	0.203104	2.64378	0.0081987	0.0976402	-0.168202	0.28546	-0.589229	0.555708	0.995989
1010001B22Rik	0.761163	1.61977	2.69537	0.600945	0.547876	NA	-0.126815	2.85203	-0.0444646	0.964534	NA	0.0674424	3.8278	0.0176191	0.985943	0.998586
1010001N08Rik	6.32077	0.557141	0.739417	0.753486	0.451158	NA	-0.109513	0.774778	-0.141347	0.887595	NA	-0.763499	1.08321	-0.704852	0.480902	0.995989
1110002E22Rik	10.9807	0.336841	0.593008	0.568021	0.570021	0.872595	0.789301	0.583412	1.35291	0.176086	0.483167	-0.300564	0.804868	-0.373433	0.708826	0.995989
1110002J07Rik	18.0031	0.567515	0.547228	1.03707	0.299702	0.736072	0.491779	0.551898	0.89107	0.372892	0.681658	-0.913069	0.773203	-1.18089	0.237646	0.995989
1110002L01Rik	284.633	0.377008	0.249014	1.514	0.130025	0.579537	0.434675	0.249312	1.7435	0.0812469	0.331118	-0.349407	0.350992	-0.995482	0.319502	0.995989
1110002O04Rik	0.0981661	-1.26242	4.40729	-0.286438	0.774543	NA	-1.08855	4.40729	-0.246989	0.804916	NA	1.35139	6.23278	0.21682	0.828348	0.995989
1110003F10Rik	0	NA	NA	NA	NA	NA	NA	NA	NA	NA	NA	NA	NA	NA	NA	NA
1110004F10Rik	933.35	0.142832	0.111677	1.27897	0.200908	0.6554	0.192377	0.111904	1.71912	0.0855934	0.340358	-0.194093	0.157775	-1.23019	0.218626	0.995989
1110006O24Rik	13.8785	0.800359	0.554064	1.44453	0.148591	0.60535	0.729127	0.560899	1.29993	0.193626	0.506765	-0.288018	0.753758	-0.382109	0.702381	0.995989
1110008E08Rik	0	NA	NA	NA	NA	NA	NA	NA	NA	NA	NA	NA	NA	NA	NA	NA
1110008L16Rik	185.139	-0.27602	0.182802	-1.50994	0.131059	0.581265	-0.0459669	0.182331	-0.252107	0.800958	0.926061	0.222139	0.258511	0.859303	0.390173	0.995989
1110008P14Rik	74.2274	0.353011	0.239775	1.47226	0.14095	0.596047	-0.0969607	0.246841	-0.392807	0.694462	0.879677	-0.565263	0.347163	-1.62823	0.103475	0.995989
1110012L19Rik	27.7187	-0.0941333	0.373912	-0.251753	0.801232	0.950577	-0.101399	0.377582	-0.268548	0.788277	0.920391	-0.143001	0.536786	-0.266402	0.78993	0.995989
1110015O18Rik	0.165827	-0.300641	4.40729	-0.0682144	0.945615	NA	-0.126779	4.40729	-0.0287658	0.977051	NA	2.17638	6.20929	0.350503	0.725961	0.995989
1110017D15Rik	11.871	-1.16112	0.585814	-1.98207	0.0474715	0.423051	-0.476794	0.562188	-0.848105	0.39638	0.698624	1.64483	0.810996	2.02816	0.0425438	0.995989
1110018N20Rik	5.7777	0.553478	0.717305	0.771608	0.440347	NA	-0.867358	0.818316	-1.05993	0.289176	NA	0.695964	1.0719	0.649278	0.516159	0.995989
1110019B22Rik	0.439379	-0.300727	3.90851	-0.0769415	0.93867	NA	2.83453	3.7915	0.747601	0.454701	NA	-1.60983	5.44531	-0.295637	0.767507	0.995989
1110019D14Rik	101.63	-0.000543031	0.248198	-0.0021879	0.998254	0.999353	-0.325049	0.25267	-1.28646	0.198283	0.512266	0.199405	0.354792	0.562032	0.574094	0.995989
1110020A21Rik	11.8179	-0.12064	0.545848	-0.221014	0.825081	0.956831	-0.470248	0.56402	-0.833744	0.404425	0.703418	0.0544463	0.798704	0.0681683	0.945652	0.995989
1110025L11Rik	0	NA	NA	NA	NA	NA	NA	NA	NA	NA	NA	NA	NA	NA	NA	NA
1110025M09Rik	43.8386	-0.474349	0.424915	-1.11634	0.264277	0.711977	-0.792183	0.431705	-1.83501	0.0665041	0.29669	0.834906	0.609103	1.37071	0.170464	0.995989
1110028F11Rik	0	NA	NA	NA	NA	NA	NA	NA	NA	NA	NA	NA	NA	NA	NA	NA
1110028F18Rik	1.18555	2.72472	1.98659	1.37155	0.170202	NA	0.776732	2.1774	0.356725	0.721297	NA	-1.96607	2.8198	-0.697239	0.485653	0.995989
1110032A03Rik	130.141	-0.0506093	0.229352	-0.220662	0.825356	0.957007	0.0328573	0.22995	0.142889	0.886378	0.960164	0.118998	0.323949	0.367336	0.713369	0.995989
1110032F04Rik	30.5795	-0.197288	0.397058	-0.496874	0.619278	0.891674	-0.168755	0.39944	-0.422478	0.672676	0.868372	-0.319602	0.573528	-0.557257	0.577352	0.995989
1110035H17Rik	15.7187	-0.953814	0.5316	-1.79423	0.0727761	0.48416	-0.652669	0.527382	-1.23756	0.215878	0.531633	0.65693	0.767251	0.856212	0.39188	0.995989
1110036E04Rik	4.22563	-2.04511	1.16017	-1.76277	0.0779401	NA	0.297776	0.9742	0.305663	0.759862	NA	1.72599	1.51438	1.13973	0.254397	0.995989
1110038B12Rik	61.6979	-0.228776	0.258886	-0.883694	0.376862	0.789522	-0.0727284	0.259032	-0.280769	0.778887	0.916194	0.189095	0.367046	0.515181	0.606427	0.995989
1110038F14Rik	580.99	-0.09463	0.231962	-0.407955	0.683307	0.91429	-0.475833	0.232919	-2.04292	0.0410608	0.232175	0.274412	0.329056	0.833938	0.404316	0.995989
1110046J04Rik	0	NA	NA	NA	NA	NA	NA	NA	NA	NA	NA	NA	NA	NA	NA	NA
1110051M20Rik	424.594	-0.425228	0.211569	-2.00988	0.0444437	0.412098	-0.130184	0.211195	-0.616416	0.53762	0.792498	0.36849	0.299225	1.23148	0.218143	0.995989
1110057P08Rik	0	NA	NA	NA	NA	NA	NA	NA	NA	NA	NA	NA	NA	NA	NA	NA
1110059E24Rik	1034.88	-0.295034	0.181196	-1.62826	0.10347	0.545754	0.012365	0.18101	0.0683114	0.945538	0.979488	0.0533124	0.256304	0.208005	0.835225	0.995989
1110059G10Rik	254.027	-0.267075	0.240939	-1.10847	0.267657	0.714266	-0.188281	0.241247	-0.780451	0.435125	0.726386	0.332685	0.341196	0.975055	0.329533	0.995989
1110060G06Rik	0	NA	NA	NA	NA	NA	NA	NA	NA	NA	NA	NA	NA	NA	NA	NA
1110065P20Rik	6.78798	-0.239592	0.775532	-0.308939	0.757368	NA	0.373081	0.757384	0.492592	0.622301	NA	-0.464455	1.09526	-0.424061	0.671521	0.995989
1190001M18Rik	1.95492	1.35687	1.38526	0.979509	0.327328	NA	1.31437	1.39776	0.940341	0.347043	NA	-2.25316	1.91889	-1.1742	0.240314	0.995989
1190002N15Rik	229.598	0.265983	0.179493	1.48185	0.138379	0.591158	0.173081	0.180873	0.95692	0.338608	0.654986	-0.0343884	0.252843	-0.136007	0.891816	0.995989
1190005I06Rik	0.375632	-1.89775	4.32181	-0.43911	0.660582	NA	-2.68568	4.32181	-0.621423	0.534321	NA	1.9867	6.17264	0.321856	0.747562	0.995989
1190007I07Rik	137.718	-0.0105023	0.20821	-0.0504406	0.959771	0.99222	0.485552	0.205647	2.3611	0.0182208	0.150816	-0.227975	0.290733	-0.784139	0.432958	0.995989
1190028D05Rik	0.486814	-0.320473	2.92895	-0.109415	0.912873	NA	-0.0922015	2.92083	-0.0315669	0.974817	NA	-1.46386	4.17634	-0.350512	0.725954	0.995989
1200007C13Rik	37.4466	-1.30208	0.407942	-3.19182	0.00141381	0.117836	-0.592108	0.397487	-1.48963	0.136322	0.428352	1.11872	0.57731	1.93782	0.0526456	0.995989
1300002E11Rik	1159.93	0.24756	0.188728	1.31172	0.189613	0.644129	0.360041	0.18877	1.9073	0.0564821	0.272901	-0.287049	0.266618	-1.07663	0.281646	0.995989
1300014J16Rik	42.0476	0.00712148	0.378678	0.0188062	0.984996	0.996055	0.339294	0.376347	0.901545	0.367299	0.676722	-0.189575	0.531588	-0.35662	0.721377	0.995989
1300017J02Rik	187.743	-0.894805	0.63188	-1.4161	0.156746	0.613557	-0.0766196	0.629852	-0.121647	0.903179	0.96627	2.00152	0.890852	2.24675	0.0246558	0.995989
1500002C15Rik	6.53964	-0.251642	0.800798	-0.314238	0.75334	NA	-0.292524	0.8116	-0.360429	0.718526	NA	1.00145	1.12533	0.889912	0.373513	0.995989
1500002F19Rik	0	NA	NA	NA	NA	NA	NA	NA	NA	NA	NA	NA	NA	NA	NA	NA
1500004A13Rik	69.5842	-0.533642	0.316861	-1.68415	0.0921522	0.526546	-0.346125	0.316553	-1.09342	0.274209	0.592164	0.897385	0.4475	2.00533	0.0449279	0.995989
1500005C15Rik	0	NA	NA	NA	NA	NA	NA	NA	NA	NA	NA	NA	NA	NA	NA	NA
1500009C09Rik	2.12286	-1.80492	1.37203	-1.31551	0.188339	NA	-0.0909493	1.18365	-0.0768382	0.938752	NA	1.44502	1.83572	0.787169	0.431183	0.995989
1500009L16Rik	6.89636	-0.752997	0.755785	-0.996311	0.319099	NA	-1.7393	0.822623	-2.11434	0.0344864	NA	1.25329	1.15307	1.08691	0.277075	0.995989
1500011B03Rik	72.5247	0.117294	0.282226	0.415602	0.677701	0.912852	0.56674	0.279404	2.02839	0.0425201	0.237322	-0.791633	0.397865	-1.9897	0.046624	0.995989
1500012K07Rik	6.19107	-0.446639	0.68684	-0.650281	0.515511	NA	-2.15386	0.828396	-2.60004	0.00932139	NA	1.41019	1.11656	1.26298	0.206597	0.995989
1500015A07Rik	312.02	-0.327035	0.20355	-1.60666	0.108129	0.549359	-0.211956	0.203709	-1.04048	0.298115	0.61621	0.267836	0.288616	0.928002	0.353407	0.995989
1500015L24Rik	0.338562	-2.7198	4.32935	-0.628223	0.529858	NA	-1.58415	4.32935	-0.365909	0.714433	NA	1.84696	6.17791	0.298962	0.764969	0.995989
1500015O10Rik	17.4751	0.201096	0.456515	0.440502	0.659574	0.906402	-0.0505077	0.467842	-0.107959	0.914028	0.968935	-0.16743	0.653186	-0.256327	0.797698	0.995989
1500026H17Rik	4.20603	0.459422	1.18103	0.389001	0.697276	NA	-0.17356	1.21187	-0.143217	0.886119	NA	-1.18728	1.73258	-0.68527	0.493173	0.995989
1500035N22Rik	0	NA	NA	NA	NA	NA	NA	NA	NA	NA	NA	NA	NA	NA	NA	NA
1520401A03Rik	1.03843	-0.602458	1.90041	-0.317015	0.751232	NA	-1.09	1.99462	-0.546472	0.584741	NA	1.18567	2.79082	0.424847	0.670948	0.995989
1600002K03Rik	45.8039	-0.0557106	0.337489	-0.165074	0.868886	0.97058	0.0434636	0.338405	0.128437	0.897803	0.964225	-0.0902824	0.478705	-0.188597	0.850409	0.995989
1600010M07Rik	118.856	-0.212449	0.210325	-1.0101	0.312447	0.746281	0.000670177	0.209871	0.00319328	0.997452	0.999009	0.075626	0.29783	0.253923	0.799555	0.995989
1600012H06Rik	244.859	-0.182311	0.184442	-0.988447	0.322934	0.75497	-0.0362047	0.184513	-0.196218	0.844439	0.944404	0.163061	0.260961	0.624849	0.53207	0.995989
1600012P17Rik	0	NA	NA	NA	NA	NA	NA	NA	NA	NA	NA	NA	NA	NA	NA	NA
1600014C10Rik	70.1366	0.411178	0.279757	1.46977	0.141625	0.596621	0.284982	0.282772	1.00782	0.313543	0.630506	-0.539538	0.395796	-1.36317	0.172828	0.995989
1600014C23Rik	0	NA	NA	NA	NA	NA	NA	NA	NA	NA	NA	NA	NA	NA	NA	NA
1600015I10Rik	0	NA	NA	NA	NA	NA	NA	NA	NA	NA	NA	NA	NA	NA	NA	NA
1600017P15Rik	0.803639	1.32345	2.46913	0.536	0.591959	NA	1.41429	2.47567	0.571274	0.567814	NA	-1.78186	3.43676	-0.518472	0.604129	0.995989
1600019K03Rik	0	NA	NA	NA	NA	NA	NA	NA	NA	NA	NA	NA	NA	NA	NA	NA
1600020E01Rik	311.181	-0.231966	0.165214	-1.40404	0.160308	0.616912	0.0837613	0.164521	0.509121	0.610668	0.834815	0.0318848	0.233437	0.136588	0.891356	0.995989
1600023N17Rik	4.59434	0.549116	0.864867	0.634914	0.525485	NA	0.818776	0.859833	0.95225	0.34097	NA	-0.87419	1.18992	-0.73466	0.462547	0.995989
1600025M17Rik	0	NA	NA	NA	NA	NA	NA	NA	NA	NA	NA	NA	NA	NA	NA	NA
1600027J07Rik	0	NA	NA	NA	NA	NA	NA	NA	NA	NA	NA	NA	NA	NA	NA	NA
1600029O15Rik	1.26602	0.144562	1.71556	0.0842648	0.932846	NA	-1.98191	1.98345	-0.999228	0.317684	NA	2.17124	2.59918	0.835356	0.403517	0.995989
1700001C02Rik	0.335125	-1.26241	4.24375	-0.297476	0.766103	NA	-0.126764	4.24375	-0.0298707	0.97617	NA	2.17711	5.97706	0.364245	0.715675	0.995989
1700001C19Rik	5.6161	0.298533	0.837948	0.356267	0.721641	NA	-0.988448	0.933141	-1.05927	0.289477	NA	1.41768	1.22988	1.1527	0.249035	0.995989
1700001D01Rik	0	NA	NA	NA	NA	NA	NA	NA	NA	NA	NA	NA	NA	NA	NA	NA
1700001F09Rik	0	NA	NA	NA	NA	NA	NA	NA	NA	NA	NA	NA	NA	NA	NA	NA
1700001G01Rik	1.47633	-1.00944	1.73206	-0.582801	0.560027	NA	-1.25821	1.78033	-0.706726	0.479737	NA	1.4735	2.52655	0.583209	0.559753	0.995989
1700001G11Rik	8.70249	-0.402553	0.791827	-0.508385	0.611184	NA	0.340698	0.774194	0.440068	0.659888	0.861081	-0.755877	1.13212	-0.667665	0.504348	0.995989
1700001G17Rik	29.7287	0.357986	0.372582	0.960825	0.33664	0.763246	1.01662	0.362814	2.80203	0.00507816	0.074596	-0.427813	0.501017	-0.853888	0.393167	0.995989
1700001J03Rik	1.85415	-1.02526	1.96573	-0.521568	0.601971	NA	-0.0836495	1.84825	-0.0452587	0.963901	NA	3.1104	2.60425	1.19436	0.232339	0.995989
1700001J04Rik	0.582445	2.77895	3.50655	0.792502	0.428068	NA	2.29263	3.54264	0.647152	0.517533	NA	-5.10941	4.98456	-1.02505	0.30534	0.995989
1700001J11Rik	2.00218	0.87404	1.67301	0.522434	0.601368	NA	1.64673	1.6244	1.01374	0.310705	NA	-0.0530583	2.13693	-0.0248292	0.980191	0.997695
1700001K19Rik	21.4483	-0.939436	0.479762	-1.95813	0.0502149	0.429995	-0.114897	0.461107	-0.249177	0.803224	0.92721	1.15687	0.663284	1.74416	0.0811311	0.995989
1700001L05Rik	19.1421	0.853582	0.529263	1.61278	0.106793	0.548804	0.26635	0.545188	0.488546	0.625163	0.841096	-0.386822	0.744577	-0.51952	0.603398	0.995989
1700001L19Rik	4.28987	-0.0769831	1.0868	-0.0708348	0.943529	NA	0.867964	1.05166	0.825329	0.409185	NA	-0.735025	1.50798	-0.487424	0.625958	0.995989
1700001N15Rik	0	NA	NA	NA	NA	NA	NA	NA	NA	NA	NA	NA	NA	NA	NA	NA
1700001O22Rik	5.62153	1.48184	0.927202	1.59818	0.110002	NA	-2.16707	1.22623	-1.76726	0.0771848	NA	0.708633	1.53504	0.461637	0.644341	0.995989
1700001P01Rik	4.8027	0.552171	0.986609	0.559666	0.575708	NA	0.949328	0.976701	0.971974	0.331064	NA	-0.843318	1.35553	-0.622133	0.533854	0.995989
1700003C15Rik	0.442033	-3.45587	4.29663	-0.804322	0.421211	NA	-3.28201	4.29663	-0.763857	0.444952	NA	3.54479	6.15503	0.575917	0.564671	0.995989
1700003D09Rik	0.0981661	-1.26242	4.40729	-0.286438	0.774543	NA	-1.08855	4.40729	-0.246989	0.804916	NA	1.35139	6.23278	0.21682	0.828348	0.995989
1700003E16Rik	11.2298	0.987	0.697831	1.41438	0.157249	0.614047	0.649867	0.711444	0.913448	0.361007	0.673033	-0.48001	0.964315	-0.497773	0.618644	0.995989
1700003E24Rik	0	NA	NA	NA	NA	NA	NA	NA	NA	NA	NA	NA	NA	NA	NA	NA
1700003F12Rik	0	NA	NA	NA	NA	NA	NA	NA	NA	NA	NA	NA	NA	NA	NA	NA
1700003G13Rik	0	NA	NA	NA	NA	NA	NA	NA	NA	NA	NA	NA	NA	NA	NA	NA
1700003G18Rik	0	NA	NA	NA	NA	NA	NA	NA	NA	NA	NA	NA	NA	NA	NA	NA
1700003H04Rik	0	NA	NA	NA	NA	NA	NA	NA	NA	NA	NA	NA	NA	NA	NA	NA
1700003I16Rik	3.93803	-1.06898	0.986853	-1.08322	0.27871	NA	-1.94948	1.07286	-1.81708	0.0692045	NA	1.39775	1.52281	0.917876	0.358684	0.995989
1700003I22Rik	0	NA	NA	NA	NA	NA	NA	NA	NA	NA	NA	NA	NA	NA	NA	NA
1700003L19Rik	0.454563	2.89977	3.70985	0.781641	0.434425	NA	-0.126868	3.83838	-0.0330525	0.973633	NA	-1.84893	5.33813	-0.346363	0.72907	0.995989
1700003M07Rik	0.259468	-1.14151	4.3726	-0.261059	0.794047	NA	-1.92943	4.3726	-0.441255	0.659028	NA	1.23048	6.2083	0.198199	0.842889	0.995989
1700003N22Rik	0.855204	2.91192	2.34536	1.24156	0.214397	NA	2.22956	2.4139	0.923632	0.355678	NA	-2.73146	3.2607	-0.837691	0.402204	0.995989
1700003P14Rik	0.522026	-2.74494	2.56908	-1.06845	0.285317	NA	-0.700297	2.4992	-0.280209	0.779317	NA	1.92495	3.67965	0.523133	0.600882	0.995989
1700006A11Rik	0	NA	NA	NA	NA	NA	NA	NA	NA	NA	NA	NA	NA	NA	NA	NA
1700006F04Rik	0	NA	NA	NA	NA	NA	NA	NA	NA	NA	NA	NA	NA	NA	NA	NA
1700006H21Rik	0.478247	-1.29357	3.7602	-0.344017	0.730834	NA	-1.72095	3.77963	-0.455322	0.648877	NA	0.420769	5.40085	0.0779079	0.937901	0.995989
1700006J14Rik	0	NA	NA	NA	NA	NA	NA	NA	NA	NA	NA	NA	NA	NA	NA	NA
1700006P03Rik	0	NA	NA	NA	NA	NA	NA	NA	NA	NA	NA	NA	NA	NA	NA	NA
1700007E05Rik	0.0884066	-1.26242	4.40729	-0.286438	0.774543	NA	-1.08855	4.40729	-0.246989	0.804916	NA	1.35139	6.23278	0.21682	0.828348	0.995989
1700007F19Rik	0	NA	NA	NA	NA	NA	NA	NA	NA	NA	NA	NA	NA	NA	NA	NA
1700007J10Rik	0	NA	NA	NA	NA	NA	NA	NA	NA	NA	NA	NA	NA	NA	NA	NA
1700007K13Rik	0.969715	-3.04768	2.15943	-1.41133	0.158146	NA	-1.44214	1.9987	-0.721538	0.470578	NA	0.743204	3.12355	0.237936	0.811931	0.995989
1700007L15Rik	6.75653	-0.153623	0.869751	-0.176628	0.8598	NA	-0.17021	0.876797	-0.194127	0.846077	NA	0.0807818	1.24131	0.065078	0.948112	0.995989
1700007M16Rik	0	NA	NA	NA	NA	NA	NA	NA	NA	NA	NA	NA	NA	NA	NA	NA
1700007P06Rik	0	NA	NA	NA	NA	NA	NA	NA	NA	NA	NA	NA	NA	NA	NA	NA
1700008A23Rik	0	NA	NA	NA	NA	NA	NA	NA	NA	NA	NA	NA	NA	NA	NA	NA
1700008B11Rik	0	NA	NA	NA	NA	NA	NA	NA	NA	NA	NA	NA	NA	NA	NA	NA
1700008C04Rik	2.52	-1.2182	1.71236	-0.71142	0.476824	NA	1.00187	1.47951	0.677167	0.4983	NA	2.01164	2.17853	0.92339	0.355804	0.995989
1700008H02Rik	0.08398	-1.26242	4.40729	-0.286438	0.774543	NA	-1.08855	4.40729	-0.246989	0.804916	NA	1.35139	6.23278	0.21682	0.828348	0.995989
1700008J07Rik	57.1137	0.514083	0.3267	1.57356	0.115588	0.560087	0.344793	0.33041	1.04353	0.296703	0.615439	-0.455769	0.459956	-0.990896	0.321736	0.995989
1700008K24Rik	0.176813	-2.13578	4.36985	-0.488755	0.625015	NA	-1.96192	4.36985	-0.448968	0.653455	NA	2.22473	6.20636	0.358461	0.719999	0.995989
1700008N11Rik	0	NA	NA	NA	NA	NA	NA	NA	NA	NA	NA	NA	NA	NA	NA	NA
1700008O03Rik	8.50619	0.0107923	0.703644	0.0153377	0.987763	NA	0.0212517	0.708823	0.0299817	0.976082	0.990711	-0.674065	1.01946	-0.661198	0.508485	0.995989
1700008P02Rik	0.0870809	0.661084	4.40729	0.149998	0.880766	NA	-0.126842	4.40729	-0.02878	0.97704	NA	-0.572061	6.23278	-0.0917826	0.926871	0.995989
1700009C05Rik	0.0837572	-0.300657	4.40729	-0.068218	0.945612	NA	-0.126795	4.40729	-0.0287694	0.977049	NA	1.35144	6.23278	0.216828	0.828343	0.995989
1700009J07Rik	6.07333	-0.503026	0.976474	-0.515145	0.606451	NA	0.637762	0.924827	0.689601	0.490445	NA	1.09062	1.30669	0.834641	0.40392	0.995989
1700009N14Rik	0.0981661	-1.26242	4.40729	-0.286438	0.774543	NA	-1.08855	4.40729	-0.246989	0.804916	NA	1.35139	6.23278	0.21682	0.828348	0.995989
1700010B08Rik	0.0552035	0.661084	4.40729	0.149998	0.880766	NA	-0.126842	4.40729	-0.02878	0.97704	NA	-0.572061	6.23278	-0.0917826	0.926871	0.995989
1700010B13Rik	0.907123	1.8054	3.21031	0.562377	0.573859	NA	3.89058	3.10691	1.25223	0.210485	NA	-5.73382	4.46752	-1.28344	0.199337	0.995989
1700010D01Rik	0	NA	NA	NA	NA	NA	NA	NA	NA	NA	NA	NA	NA	NA	NA	NA
1700010H22Rik	0	NA	NA	NA	NA	NA	NA	NA	NA	NA	NA	NA	NA	NA	NA	NA
1700010I02Rik	1.28546	-1.46459	1.80564	-0.811115	0.417299	NA	-4.2794	2.04164	-2.09607	0.0360764	NA	2.51537	2.93321	0.857548	0.391142	0.995989
1700010I14Rik	182.109	-0.337607	0.233631	-1.44505	0.148445	0.605071	-0.281873	0.234176	-1.20368	0.228713	0.544768	-0.0777901	0.33369	-0.233121	0.815668	0.995989
1700010J16Rik	0.272504	-0.300638	4.40729	-0.0682138	0.945615	NA	-1.08856	4.40729	-0.246992	0.804915	NA	1.35141	6.23278	0.216823	0.828346	0.995989
1700010K23Rik	0	NA	NA	NA	NA	NA	NA	NA	NA	NA	NA	NA	NA	NA	NA	NA
1700010K24Rik	62.8049	-0.275236	0.311651	-0.883155	0.377153	0.789522	-0.269795	0.313476	-0.860656	0.389428	0.693646	0.0687036	0.446064	0.154022	0.877593	0.995989
1700010L04Rik	0.342159	-1.26246	3.67202	-0.343805	0.730993	NA	0.843107	3.61781	0.233044	0.815728	NA	0.381553	5.15479	0.0740192	0.940995	0.995989
1700010N08Rik	0.226524	-0.300638	4.40729	-0.0682138	0.945615	NA	-1.08856	4.40729	-0.246992	0.804915	NA	1.35141	6.23278	0.216823	0.828346	0.995989
1700011B04Rik	1.07032	-1.76366	2.35006	-0.750475	0.452969	NA	0.206118	2.16667	0.0951312	0.924211	NA	2.21757	3.15402	0.703092	0.481998	0.995989
1700011C11Rik	67.7243	-1.94734	0.895358	-2.17493	0.0296352	0.362209	-1.99481	0.896699	-2.22461	0.0261072	0.183759	2.19	1.27167	1.72214	0.0850448	0.995989
1700011D18Rik	0	NA	NA	NA	NA	NA	NA	NA	NA	NA	NA	NA	NA	NA	NA	NA
1700011L03Rik	1.40268	0.941021	1.7732	0.530691	0.595633	NA	-1.08327	1.97437	-0.548666	0.583235	NA	-1.85387	2.81623	-0.658282	0.510357	0.995989
1700011L22Rik	9.3641	1.75558	0.719094	2.44138	0.0146311	0.287598	0.369939	0.76563	0.483182	0.628966	0.843512	-1.27039	1.01731	-1.24878	0.211746	0.995989
1700011M02Rik	0	NA	NA	NA	NA	NA	NA	NA	NA	NA	NA	NA	NA	NA	NA	NA
1700012A03Rik	0.0970165	-0.300657	4.40729	-0.068218	0.945612	NA	-0.126795	4.40729	-0.0287694	0.977049	NA	1.35144	6.23278	0.216828	0.828343	0.995989
1700012B07Rik	0.708695	2.66342	2.69327	0.988916	0.322704	NA	2.18389	2.7434	0.796053	0.426001	NA	-2.99667	3.79634	-0.789357	0.429903	0.995989
1700012B09Rik	0.892061	3.56373	2.36355	1.50779	0.131609	NA	2.19316	2.4659	0.889397	0.37379	NA	-4.83291	3.41569	-1.41491	0.157094	0.995989
1700012C08Rik	0	NA	NA	NA	NA	NA	NA	NA	NA	NA	NA	NA	NA	NA	NA	NA
1700012C14Rik	0.136094	0.661056	4.40729	0.149991	0.880771	NA	0.834918	4.40729	0.18944	0.849748	NA	-1.5338	6.23278	-0.246086	0.805615	0.995989
1700012D14Rik	285.75	-0.435822	0.205726	-2.11846	0.0341365	0.379235	-0.0919519	0.204968	-0.448616	0.653709	0.858183	0.308173	0.290943	1.05922	0.289499	0.995989
1700012D16Rik	0	NA	NA	NA	NA	NA	NA	NA	NA	NA	NA	NA	NA	NA	NA	NA
1700012E03Rik	0	NA	NA	NA	NA	NA	NA	NA	NA	NA	NA	NA	NA	NA	NA	NA
1700012I11Rik	5.50421	-0.805056	0.774606	-1.03931	0.298661	NA	-1.69029	0.848631	-1.99178	0.0463952	NA	1.30574	1.19008	1.09719	0.272557	0.995989
1700012J15Rik	0	NA	NA	NA	NA	NA	NA	NA	NA	NA	NA	NA	NA	NA	NA	NA
1700012J22Rik	0	NA	NA	NA	NA	NA	NA	NA	NA	NA	NA	NA	NA	NA	NA	NA
1700012P22Rik	1.4384	-4.12301	1.98164	-2.0806	0.0374702	NA	-1.58059	1.80847	-0.873994	0.382121	NA	5.25682	2.69906	1.94765	0.051457	0.995989
1700013A02Rik	0	NA	NA	NA	NA	NA	NA	NA	NA	NA	NA	NA	NA	NA	NA	NA
1700013D24Rik	0.513593	0.661026	3.75032	0.176259	0.860091	NA	3.19631	3.61332	0.884592	0.376377	NA	-3.89517	5.20774	-0.747959	0.454485	0.995989
1700013F07Rik	0.922513	-2.51122	2.53171	-0.991905	0.321244	NA	-3.29915	2.53171	-1.30313	0.192531	NA	5.5783	3.5888	1.55436	0.120098	0.995989
1700013G24Rik	0	NA	NA	NA	NA	NA	NA	NA	NA	NA	NA	NA	NA	NA	NA	NA
1700013H16Rik	1.45511	-0.890555	1.62518	-0.547974	0.58371	NA	-3.18053	1.91683	-1.65926	0.0970629	NA	1.84276	2.67327	0.689328	0.490617	0.995989
1700013M08Rik	0	NA	NA	NA	NA	NA	NA	NA	NA	NA	NA	NA	NA	NA	NA	NA
1700013N06Rik	0.577537	-0.125961	3.06211	-0.0411352	0.967188	NA	-1.56542	3.18152	-0.492035	0.622695	NA	-0.746823	4.49115	-0.166288	0.86793	0.995989
1700014D04Rik	0	NA	NA	NA	NA	NA	NA	NA	NA	NA	NA	NA	NA	NA	NA	NA
1700014F14Rik	0	NA	NA	NA	NA	NA	NA	NA	NA	NA	NA	NA	NA	NA	NA	NA
1700014L14Rik	0.359594	-2.7198	4.32935	-0.628223	0.529858	NA	-1.58415	4.32935	-0.365909	0.714433	NA	1.84696	6.17791	0.298962	0.764969	0.995989
1700015C15Rik	1.51873	1.10277	1.68774	0.653401	0.513498	NA	0.468862	1.77302	0.264443	0.791438	NA	0.392067	2.28171	0.17183	0.863571	0.995989
1700015C17Rik	0	NA	NA	NA	NA	NA	NA	NA	NA	NA	NA	NA	NA	NA	NA	NA
1700015F17Rik	1.24338	1.19765	1.85231	0.646572	0.517909	NA	0.408696	1.94327	0.210314	0.833423	NA	-0.378659	2.56956	-0.147363	0.882845	0.995989
1700015G11Rik	0	NA	NA	NA	NA	NA	NA	NA	NA	NA	NA	NA	NA	NA	NA	NA
1700015I17Rik	0.138117	0.661103	4.40729	0.150002	0.880763	NA	-0.126823	4.40729	-0.0287758	0.977043	NA	0.389699	6.23278	0.0625241	0.950145	0.995989
1700015O11Rik	0.861162	0.0880663	1.90055	0.0463373	0.963041	NA	-0.732084	2.03598	-0.359573	0.719166	NA	0.0177117	2.84853	0.00621785	0.995039	0.999305
1700016A09Rik	0	NA	NA	NA	NA	NA	NA	NA	NA	NA	NA	NA	NA	NA	NA	NA
1700016B01Rik	0	NA	NA	NA	NA	NA	NA	NA	NA	NA	NA	NA	NA	NA	NA	NA
1700016B15Rik	0	NA	NA	NA	NA	NA	NA	NA	NA	NA	NA	NA	NA	NA	NA	NA
1700016C15Rik	15.6756	-0.817943	0.667289	-1.22577	0.220285	0.672231	-0.734825	0.669094	-1.09824	0.272101	0.590348	0.0200841	0.973525	0.0206303	0.983541	0.998464
1700016D06Rik	11.9578	-0.15483	0.573436	-0.270004	0.787157	0.946456	0.204338	0.567677	0.359955	0.718881	0.89211	-0.673548	0.824632	-0.816786	0.414051	0.995989
1700016D08Rik	0	NA	NA	NA	NA	NA	NA	NA	NA	NA	NA	NA	NA	NA	NA	NA
1700016F12Rik	1.715	-0.831934	1.28383	-0.64801	0.516978	NA	-2.47388	1.55197	-1.59402	0.110931	NA	0.933279	2.21453	0.421434	0.673439	0.995989
1700016G22Rik	0.276073	-1.26243	4.40729	-0.28644	0.774541	NA	-0.126776	4.40729	-0.0287652	0.977052	NA	1.35141	6.23278	0.216823	0.828346	0.995989
1700016H13Rik	0.0943746	-0.300703	4.40729	-0.0682286	0.945604	NA	0.834946	4.40729	0.189446	0.849743	NA	-0.572061	6.23278	-0.0917826	0.926871	0.995989
1700016J18Rik	0.162025	0.661056	4.40729	0.149991	0.880771	NA	0.834918	4.40729	0.18944	0.849748	NA	-1.5338	6.23278	-0.246086	0.805615	0.995989
1700016K19Rik	9.1438	-0.96567	0.748987	-1.2893	0.197293	NA	0.100091	0.719829	0.139048	0.889412	0.961911	-1.1843	1.12001	-1.05741	0.290326	0.995989
1700016L21Rik	1.41635	1.48959	2.2741	0.655024	0.512453	NA	4.10687	2.06873	1.98521	0.047121	NA	-2.50427	2.91462	-0.859209	0.390225	0.995989
1700016P03Rik	2.46611	-0.733401	1.12581	-0.651444	0.51476	NA	-1.63289	1.24389	-1.31272	0.189276	NA	1.49126	1.72139	0.86631	0.38632	0.995989
1700016P04Rik	0	NA	NA	NA	NA	NA	NA	NA	NA	NA	NA	NA	NA	NA	NA	NA
1700017B05Rik	290.605	0.169042	0.247692	0.682467	0.494943	0.841076	-0.56933	0.25066	-2.27133	0.0231271	0.17183	0.149146	0.352926	0.422599	0.672588	0.995989
1700017D01Rik	9.49337	0.773201	0.750519	1.03022	0.302906	0.738589	-0.0394678	0.780725	-0.0505528	0.959682	0.985359	-0.270461	1.06933	-0.252927	0.800325	0.995989
1700017G19Rik	0.679762	-0.60434	2.82022	-0.214288	0.830322	NA	-0.0190811	2.76909	-0.00689073	0.994502	NA	0.656247	3.94628	0.166295	0.867925	0.995989
1700017I07Rik	0	NA	NA	NA	NA	NA	NA	NA	NA	NA	NA	NA	NA	NA	NA	NA
1700017J07Rik	0	NA	NA	NA	NA	NA	NA	NA	NA	NA	NA	NA	NA	NA	NA	NA
1700017L05Rik	0	NA	NA	NA	NA	NA	NA	NA	NA	NA	NA	NA	NA	NA	NA	NA
1700017M07Rik	0.28244	-1.26238	4.40729	-0.286429	0.774549	NA	-1.08852	4.40729	-0.246981	0.804923	NA	3.33989	6.19778	0.538886	0.589966	0.995989
1700017N19Rik	0	NA	NA	NA	NA	NA	NA	NA	NA	NA	NA	NA	NA	NA	NA	NA
1700018A04Rik	1.57228	-0.301075	1.76435	-0.170644	0.864504	NA	-0.309382	1.7771	-0.174094	0.861792	NA	-0.895353	2.6268	-0.340853	0.733214	0.995989
1700018A14Rik	0	NA	NA	NA	NA	NA	NA	NA	NA	NA	NA	NA	NA	NA	NA	NA
1700018A23Rik	0	NA	NA	NA	NA	NA	NA	NA	NA	NA	NA	NA	NA	NA	NA	NA
1700018B08Rik	1.18468	-3.11835	1.95499	-1.59507	0.110696	NA	0.229836	1.68911	0.136069	0.891767	NA	3.19152	2.56175	1.24583	0.212825	0.995989
1700018B24Rik	0	NA	NA	NA	NA	NA	NA	NA	NA	NA	NA	NA	NA	NA	NA	NA
1700018F24Rik	0	NA	NA	NA	NA	NA	NA	NA	NA	NA	NA	NA	NA	NA	NA	NA
1700018G05Rik	0	NA	NA	NA	NA	NA	NA	NA	NA	NA	NA	NA	NA	NA	NA	NA
1700018L02Rik	5.95518	1.06657	0.939818	1.13486	0.256433	NA	1.93851	0.911472	2.12679	0.0334378	NA	-0.914668	1.20171	-0.76114	0.446574	0.995989
1700018M17Rik	0	NA	NA	NA	NA	NA	NA	NA	NA	NA	NA	NA	NA	NA	NA	NA
1700018P08Rik	0.164048	0.661103	4.40729	0.150002	0.880763	NA	-0.126823	4.40729	-0.0287758	0.977043	NA	0.389699	6.23278	0.0625241	0.950145	0.995989
1700019A02Rik	21.5044	-0.0996838	0.469131	-0.212486	0.831728	0.959142	-0.442717	0.481092	-0.920232	0.357452	0.66922	0.356619	0.674443	0.52876	0.596972	0.995989
1700019A23Rik	0	NA	NA	NA	NA	NA	NA	NA	NA	NA	NA	NA	NA	NA	NA	NA
1700019C18Rik	63.1695	-0.663209	0.354167	-1.87259	0.0611253	0.456719	-0.106675	0.349975	-0.304806	0.760514	0.909318	0.110273	0.503017	0.219223	0.826477	0.995989
1700019D03Rik	29.6782	0.226899	0.390955	0.580373	0.561663	0.868128	-1.08866	0.421404	-2.58342	0.00978259	0.108747	-0.134198	0.590863	-0.227122	0.820329	0.995989
1700019E08Rik	0	NA	NA	NA	NA	NA	NA	NA	NA	NA	NA	NA	NA	NA	NA	NA
1700019F05Rik	0.0837572	-0.300657	4.40729	-0.068218	0.945612	NA	-0.126795	4.40729	-0.0287694	0.977049	NA	1.35144	6.23278	0.216828	0.828343	0.995989
1700019G24Rik	0	NA	NA	NA	NA	NA	NA	NA	NA	NA	NA	NA	NA	NA	NA	NA
1700019J19Rik	15.0735	-0.505388	0.609375	-0.829355	0.406903	0.802343	-1.11583	0.630909	-1.76861	0.0769592	0.321569	0.441799	0.899201	0.491324	0.623197	0.995989
1700019L13Rik	0	NA	NA	NA	NA	NA	NA	NA	NA	NA	NA	NA	NA	NA	NA	NA
1700019M22Rik	0.511429	-2.10546	3.67392	-0.573083	0.566589	NA	-1.9316	3.67392	-0.52576	0.599055	NA	1.23265	5.27515	0.233671	0.815241	0.995989
1700019N19Rik	0.388532	1.64766	3.37522	0.488162	0.625435	NA	-1.08863	3.50284	-0.310784	0.755965	NA	-1.55863	4.86433	-0.320421	0.74865	0.995989
1700019P21Rik	0	NA	NA	NA	NA	NA	NA	NA	NA	NA	NA	NA	NA	NA	NA	NA
1700020A23Rik	0	NA	NA	NA	NA	NA	NA	NA	NA	NA	NA	NA	NA	NA	NA	NA
1700020D05Rik	0	NA	NA	NA	NA	NA	NA	NA	NA	NA	NA	NA	NA	NA	NA	NA
1700020D12Rik	0.545544	-0.773471	2.75896	-0.280348	0.77921	NA	-2.61277	2.83816	-0.920584	0.357268	NA	1.82425	4.04725	0.450739	0.652178	0.995989
1700020G03Rik	0	NA	NA	NA	NA	NA	NA	NA	NA	NA	NA	NA	NA	NA	NA	NA
1700020G17Rik	2.62023	-0.762791	1.19809	-0.63667	0.52434	NA	0.227547	1.12226	0.202758	0.839324	NA	0.990156	1.6153	0.612986	0.539885	0.995989
1700020I14Rik	3341.87	0.279956	0.190349	1.47075	0.141358	0.596413	0.218228	0.190423	1.14602	0.251787	0.570308	-0.258453	0.269163	-0.960212	0.336948	0.995989
1700020L24Rik	5.05572	-0.267633	0.922456	-0.290131	0.771716	NA	-1.00508	0.971478	-1.03459	0.30086	NA	0.443175	1.36904	0.323712	0.746156	0.995989
1700020M21Rik	0.337335	-1.26241	4.23438	-0.298134	0.765601	NA	-0.126764	4.23438	-0.0299368	0.976117	NA	2.17716	5.96375	0.365065	0.715063	0.995989
1700020N01Rik	1.21902	0.621981	1.81754	0.34221	0.732193	NA	0.589994	1.83266	0.321932	0.747504	NA	-1.77204	2.64087	-0.671004	0.502218	0.995989
1700020N15Rik	0	NA	NA	NA	NA	NA	NA	NA	NA	NA	NA	NA	NA	NA	NA	NA
1700020N18Rik	1.17336	3.51821	2.38376	1.4759	0.13997	NA	2.29673	2.47303	0.928709	0.35304	NA	-2.96075	3.30447	-0.895984	0.370261	0.995989
1700021A07Rik	14.4293	0.287958	0.537358	0.535877	0.592044	0.882557	0.0348623	0.547548	0.0636698	0.949233	0.980484	-1.17424	0.79116	-1.4842	0.137757	0.995989
1700021F02Rik	1.43656	-3.13988	2.19302	-1.43176	0.152212	NA	-1.16436	2.12238	-0.54861	0.583273	NA	5.67938	2.99742	1.89476	0.0581244	0.995989
1700021F05Rik	0	NA	NA	NA	NA	NA	NA	NA	NA	NA	NA	NA	NA	NA	NA	NA
1700021F07Rik	0.0981661	-1.26242	4.40729	-0.286438	0.774543	NA	-1.08855	4.40729	-0.246989	0.804916	NA	1.35139	6.23278	0.21682	0.828348	0.995989
1700021F13Rik	0.241314	0.661032	4.40729	0.149986	0.880776	NA	1.64612	4.37549	0.376215	0.706757	NA	-2.34499	6.21033	-0.377595	0.705731	0.995989
1700021G15Rik	0	NA	NA	NA	NA	NA	NA	NA	NA	NA	NA	NA	NA	NA	NA	NA
1700021J08Rik	0	NA	NA	NA	NA	NA	NA	NA	NA	NA	NA	NA	NA	NA	NA	NA
1700021L23Rik	0.0829136	-0.300657	4.40729	-0.068218	0.945612	NA	-0.126795	4.40729	-0.0287694	0.977049	NA	1.35144	6.23278	0.216828	0.828343	0.995989
1700021N21Rik	0.29105	-0.300625	4.40729	-0.0682109	0.945618	NA	-0.126764	4.40729	-0.0287623	0.977054	NA	2.96791	6.17195	0.480871	0.630608	0.995989
1700021P04Rik	0	NA	NA	NA	NA	NA	NA	NA	NA	NA	NA	NA	NA	NA	NA	NA
1700022A21Rik	0.073342	-0.300703	4.40729	-0.0682286	0.945604	NA	0.834946	4.40729	0.189446	0.849743	NA	-0.572061	6.23278	-0.0917826	0.926871	0.995989
1700022A22Rik	0.456604	0.661088	3.44185	0.192074	0.847684	NA	1.89196	3.37533	0.560525	0.575121	NA	-0.697956	4.7821	-0.145952	0.88396	0.995989
1700022E09Rik	0.194033	-0.300637	4.40729	-0.0682135	0.945616	NA	-0.126775	4.40729	-0.0287649	0.977052	NA	2.37818	6.19778	0.383715	0.701189	0.995989
1700022H01Rik	0.498414	-0.387951	2.62794	-0.147626	0.882638	NA	-1.995	2.68098	-0.744129	0.456798	NA	2.35926	3.75283	0.628661	0.529571	0.995989
1700022H16Rik	0	NA	NA	NA	NA	NA	NA	NA	NA	NA	NA	NA	NA	NA	NA	NA
1700022I11Rik	14.7612	0.356168	0.546474	0.651757	0.514558	0.849687	0.432038	0.548613	0.787509	0.430984	0.723787	-0.778182	0.773121	-1.00655	0.314153	0.995989
1700022N22Rik	2.17106	-0.41338	1.21795	-0.339408	0.734303	NA	-1.17623	1.30057	-0.904396	0.365786	NA	-0.187982	1.91596	-0.0981139	0.921842	0.995989
1700023C21Rik	0.16561	1.77442	4.35269	0.40766	0.683523	NA	-0.126874	4.40729	-0.0287874	0.977034	NA	-1.68537	6.19429	-0.272085	0.785557	0.995989
1700023F02Rik	0.453074	0.661111	3.92563	0.168409	0.866262	NA	0.834973	3.92563	0.212698	0.831563	NA	1.04135	5.48337	0.18991	0.849379	0.995989
1700023F06Rik	1.63118	1.48878	1.97708	0.753017	0.45144	NA	1.97742	1.9608	1.00848	0.313225	NA	-2.8179	2.71016	-1.03976	0.298454	0.995989
1700023G09Rik	0	NA	NA	NA	NA	NA	NA	NA	NA	NA	NA	NA	NA	NA	NA	NA
1700023H06Rik	0	NA	NA	NA	NA	NA	NA	NA	NA	NA	NA	NA	NA	NA	NA	NA
1700024B05Rik	0.276317	-0.300638	4.40729	-0.0682138	0.945615	NA	-1.08856	4.40729	-0.246992	0.804915	NA	1.35141	6.23278	0.216823	0.828346	0.995989
1700024B18Rik	0	NA	NA	NA	NA	NA	NA	NA	NA	NA	NA	NA	NA	NA	NA	NA
1700024G13Rik	0.265681	-1.26238	4.40729	-0.28643	0.774549	NA	-1.08852	4.40729	-0.246981	0.804923	NA	3.15101	6.20851	0.507531	0.611782	0.995989
1700024I08Rik	0.534706	-3.48565	3.54792	-0.982447	0.32588	NA	-3.31178	3.54792	-0.933443	0.350591	NA	4.53637	5.11342	0.88715	0.374998	0.995989
1700024J04Rik	0.262844	-0.300628	4.40729	-0.0682115	0.945617	NA	-0.126766	4.40729	-0.0287629	0.977054	NA	2.83116	6.17705	0.458335	0.646712	0.995989
1700024P04Rik	0	NA	NA	NA	NA	NA	NA	NA	NA	NA	NA	NA	NA	NA	NA	NA
1700025A08Rik	0.41859	-2.07737	3.44833	-0.602426	0.546891	NA	-0.0278305	3.3963	-0.00819436	0.993462	NA	1.25248	4.86937	0.257215	0.797013	0.995989
1700025B11Rik	2.67329	0.752836	1.68107	0.447833	0.654274	NA	2.99245	1.56705	1.90961	0.0561839	NA	-1.86512	2.13126	-0.875123	0.381507	0.995989
1700025C18Rik	0.606803	-0.300652	3.09164	-0.0972471	0.92253	NA	0.835002	3.09164	0.270084	0.787095	NA	2.83622	4.25261	0.666936	0.504813	0.995989
1700025D23Rik	0	NA	NA	NA	NA	NA	NA	NA	NA	NA	NA	NA	NA	NA	NA	NA
1700025F22Rik	2.11512	-1.69258	1.50249	-1.12651	0.259949	NA	-2.64136	1.6798	-1.57242	0.115852	NA	3.56905	2.28028	1.56518	0.11754	0.995989
1700025F24Rik	0.526641	0.661106	2.96727	0.222799	0.823692	NA	1.74607	2.90683	0.600679	0.548054	NA	0.0615	4.0659	0.0151258	0.987932	0.998586
1700025G04Rik	571.385	0.180188	0.179743	1.00247	0.316116	0.749978	-0.321445	0.181257	-1.77342	0.0761588	0.31957	0.181765	0.255134	0.712429	0.476199	0.995989
1700025H01Rik	0.235977	0.661121	4.40729	0.150006	0.88076	NA	-0.126805	4.40729	-0.0287716	0.977047	NA	1.3244	6.20283	0.213515	0.830925	0.995989
1700025J12Rik	0	NA	NA	NA	NA	NA	NA	NA	NA	NA	NA	NA	NA	NA	NA	NA
1700025K04Rik	0.250675	0.732537	4.35863	0.168066	0.866532	NA	-1.08861	4.40729	-0.247003	0.804906	NA	-0.643522	6.19847	-0.103819	0.917313	0.995989
1700025K24Rik	0.0837572	-0.300657	4.40729	-0.068218	0.945612	NA	-0.126795	4.40729	-0.0287694	0.977049	NA	1.35144	6.23278	0.216828	0.828343	0.995989
1700025L06Rik	0	NA	NA	NA	NA	NA	NA	NA	NA	NA	NA	NA	NA	NA	NA	NA
1700025M24Rik	2.65662	-0.877889	1.2171	-0.721293	0.470729	NA	-0.926012	1.23574	-0.749357	0.453642	NA	1.10859	1.76573	0.627837	0.530111	0.995989
1700025N21Rik	0	NA	NA	NA	NA	NA	NA	NA	NA	NA	NA	NA	NA	NA	NA	NA
1700025N23Rik	0	NA	NA	NA	NA	NA	NA	NA	NA	NA	NA	NA	NA	NA	NA	NA
1700025O08Rik	0	NA	NA	NA	NA	NA	NA	NA	NA	NA	NA	NA	NA	NA	NA	NA
1700026D11Rik	5.90801	-0.213704	0.798923	-0.26749	0.789092	NA	-0.823733	0.839667	-0.981023	0.326581	NA	0.522689	1.17566	0.444591	0.656615	0.995989
1700026F02Rik	0.60199	-1.7441	2.52802	-0.68991	0.490251	NA	-1.57024	2.52802	-0.621136	0.53451	NA	2.75747	3.61803	0.762147	0.445973	0.995989
1700026J12Rik	0.432969	0.756066	3.04103	0.248621	0.803654	NA	-1.08859	3.11348	-0.349637	0.726611	NA	1.2237	4.30958	0.283948	0.77645	0.995989
1700026J14Rik	0	NA	NA	NA	NA	NA	NA	NA	NA	NA	NA	NA	NA	NA	NA	NA
1700027A07Rik	0	NA	NA	NA	NA	NA	NA	NA	NA	NA	NA	NA	NA	NA	NA	NA
1700027A15Rik	0.699338	-1.47975	2.2828	-0.648218	0.516844	NA	-3.29934	2.37588	-1.38868	0.16493	NA	2.53053	3.43868	0.735902	0.46179	0.995989
1700027F06Rik	0	NA	NA	NA	NA	NA	NA	NA	NA	NA	NA	NA	NA	NA	NA	NA
1700027F09Rik	0	NA	NA	NA	NA	NA	NA	NA	NA	NA	NA	NA	NA	NA	NA	NA
1700027H10Rik	0.592855	-0.0797193	3.00673	-0.0265136	0.978848	NA	-1.58629	3.1329	-0.506333	0.612623	NA	-0.793064	4.42014	-0.179421	0.857607	0.995989
1700027I24Rik	0	NA	NA	NA	NA	NA	NA	NA	NA	NA	NA	NA	NA	NA	NA	NA
1700027J07Rik	441.322	-0.117188	0.193049	-0.607035	0.543827	0.861411	0.483183	0.19192	2.51763	0.0118147	0.121565	-0.345112	0.272082	-1.26841	0.20465	0.995989
1700028B04Rik	0	NA	NA	NA	NA	NA	NA	NA	NA	NA	NA	NA	NA	NA	NA	NA
1700028D13Rik	0	NA	NA	NA	NA	NA	NA	NA	NA	NA	NA	NA	NA	NA	NA	NA
1700028E10Rik	28.914	-0.0707867	0.39126	-0.18092	0.856431	0.966571	-0.267882	0.39855	-0.672141	0.501494	0.771207	0.126815	0.561208	0.225968	0.821226	0.995989
1700028I16Rik	2.33248	-0.666981	1.50574	-0.442959	0.657795	NA	-0.83118	1.52978	-0.543334	0.5869	NA	0.583808	2.18907	0.266693	0.789706	0.995989
1700028J19Rik	7.60815	-1.3672	0.775767	-1.76239	0.0780037	NA	-0.0347863	0.724337	-0.048025	0.961696	0.986228	-0.153671	1.11812	-0.137437	0.890685	0.995989
1700028K03Rik	0	NA	NA	NA	NA	NA	NA	NA	NA	NA	NA	NA	NA	NA	NA	NA
1700028M03Rik	1.7074	-1.46263	1.63779	-0.893048	0.371831	NA	-0.68761	1.58257	-0.434491	0.663932	NA	-0.96084	2.51874	-0.381477	0.702849	0.995989
1700028N14Rik	0	NA	NA	NA	NA	NA	NA	NA	NA	NA	NA	NA	NA	NA	NA	NA
1700028P14Rik	2.73564	-0.405813	1.15222	-0.352201	0.724688	NA	0.335908	1.1164	0.300886	0.763502	NA	-1.56563	1.74305	-0.898213	0.369072	0.995989
1700028P15Rik	0	NA	NA	NA	NA	NA	NA	NA	NA	NA	NA	NA	NA	NA	NA	NA
1700029B22Rik	0	NA	NA	NA	NA	NA	NA	NA	NA	NA	NA	NA	NA	NA	NA	NA
1700029B24Rik	0	NA	NA	NA	NA	NA	NA	NA	NA	NA	NA	NA	NA	NA	NA	NA
1700029E06Rik	0.081134	0.661084	4.40729	0.149998	0.880766	NA	-0.126842	4.40729	-0.02878	0.97704	NA	-0.572061	6.23278	-0.0917826	0.926871	0.995989
1700029F12Rik	0.15337	-0.300657	4.40729	-0.068218	0.945612	NA	-1.08858	4.40729	-0.246996	0.804912	NA	0.389652	6.23278	0.0625166	0.950151	0.995989
1700029H14Rik	3.29132	-1.78463	1.08974	-1.63767	0.101491	NA	-1.67284	1.0964	-1.52575	0.127071	NA	2.50576	1.58016	1.58576	0.112793	0.995989
1700029I15Rik	8.88189	-0.719367	0.801895	-0.897083	0.369675	NA	-1.08199	0.824184	-1.31281	0.189248	0.501028	1.52656	1.15467	1.32207	0.186143	0.995989
1700029J03Rik	2.34657	-1.13371	1.73648	-0.652878	0.513835	NA	0.0366608	1.67291	0.0219144	0.982516	NA	0.282126	2.44655	0.115316	0.908195	0.995989
1700029J07Rik	101.802	0.202362	0.523584	0.386495	0.69913	0.919513	0.166614	0.524291	0.317788	0.750645	0.9051	-0.917607	0.743051	-1.23492	0.216861	0.995989
1700029M03Rik	0.217472	2.13035	4.32986	0.492015	0.622709	NA	-0.126885	4.40729	-0.0287897	0.977032	NA	-2.0413	6.17827	-0.3304	0.741097	0.995989
1700029M20Rik	0.616009	-3.7236	3.34281	-1.11391	0.265316	NA	-3.54974	3.34281	-1.0619	0.28828	NA	4.77433	4.83566	0.987318	0.323487	0.995989
1700029N11Rik	26.0003	0.640862	0.472991	1.35491	0.175445	0.629448	1.31277	0.463545	2.83202	0.00462551	0.0699979	-0.416095	0.633036	-0.6573	0.510988	0.995989
1700029P11Rik	0	NA	NA	NA	NA	NA	NA	NA	NA	NA	NA	NA	NA	NA	NA	NA
1700030A11Rik	0	NA	NA	NA	NA	NA	NA	NA	NA	NA	NA	NA	NA	NA	NA	NA
1700030C10Rik	39.5915	0.837191	0.46884	1.78566	0.0741536	0.487107	0.734912	0.47186	1.55748	0.119357	0.403756	-0.48297	0.652385	-0.740314	0.45911	0.995989
1700030C12Rik	0	NA	NA	NA	NA	NA	NA	NA	NA	NA	NA	NA	NA	NA	NA	NA
1700030C14Rik	0	NA	NA	NA	NA	NA	NA	NA	NA	NA	NA	NA	NA	NA	NA	NA
1700030E10Rik	2.32904	-0.337444	1.45734	-0.231549	0.816888	NA	1.17575	1.36619	0.860604	0.389456	NA	-0.675934	1.98417	-0.340664	0.733356	0.995989
1700030F04Rik	3.54982	-1.56241	1.08431	-1.44092	0.149608	NA	-0.688736	1.01455	-0.678861	0.497226	NA	2.39761	1.47849	1.62166	0.104876	0.995989
1700030I03Rik	0	NA	NA	NA	NA	NA	NA	NA	NA	NA	NA	NA	NA	NA	NA	NA
1700030J22Rik	9.71311	1.32851	0.673766	1.97176	0.0486368	0.425074	-0.0599901	0.719632	-0.0833622	0.933564	0.97648	-1.57856	0.996465	-1.58416	0.113157	0.995989
1700030K09Rik	169.02	0.291013	0.266531	1.09185	0.274897	0.719509	0.563775	0.266024	2.11926	0.0340684	0.211139	-0.830378	0.376283	-2.20679	0.0273285	0.995989
1700030L20Rik	0	NA	NA	NA	NA	NA	NA	NA	NA	NA	NA	NA	NA	NA	NA	NA
1700030L22Rik	0	NA	NA	NA	NA	NA	NA	NA	NA	NA	NA	NA	NA	NA	NA	NA
1700030M09Rik	0.332008	-1.10926	4.22155	-0.262762	0.792734	NA	-1.89719	4.22155	-0.449406	0.653139	NA	2.16002	5.99352	0.360392	0.718554	0.995989
1700030N03Rik	283.267	-0.31438	0.93062	-0.337818	0.7355	0.93042	-1.28566	0.931779	-1.37979	0.167651	0.471722	0.515695	1.31764	0.39138	0.695517	0.995989
1700030N18Rik	0	NA	NA	NA	NA	NA	NA	NA	NA	NA	NA	NA	NA	NA	NA	NA
1700030O20Rik	7.68543	-0.790134	0.798746	-0.989218	0.322556	NA	-2.60057	0.914821	-2.84271	0.00447315	0.0685982	1.26029	1.27749	0.986534	0.323871	0.995989
1700031A10Rik	1.79495	-0.310434	1.72719	-0.179733	0.857362	NA	0.212188	1.70098	0.124745	0.900725	NA	-0.0430135	2.43033	-0.0176986	0.985879	0.998586
1700031F05Rik	0.176813	-2.13578	4.36985	-0.488755	0.625015	NA	-1.96192	4.36985	-0.448968	0.653455	NA	2.22473	6.20636	0.358461	0.719999	0.995989
1700031F10Rik	0	NA	NA	NA	NA	NA	NA	NA	NA	NA	NA	NA	NA	NA	NA	NA
1700031L13Rik	0	NA	NA	NA	NA	NA	NA	NA	NA	NA	NA	NA	NA	NA	NA	NA
1700031M16Rik	0	NA	NA	NA	NA	NA	NA	NA	NA	NA	NA	NA	NA	NA	NA	NA
1700031P21Rik	0.0970165	-0.300657	4.40729	-0.068218	0.945612	NA	-0.126795	4.40729	-0.0287694	0.977049	NA	1.35144	6.23278	0.216828	0.828343	0.995989
1700034B16Rik	0	NA	NA	NA	NA	NA	NA	NA	NA	NA	NA	NA	NA	NA	NA	NA
1700034E13Rik	1.51698	-0.723834	1.48333	-0.487979	0.625565	NA	-2.81372	1.78383	-1.57735	0.114716	NA	2.98329	2.34772	1.27072	0.203828	0.995989
1700034G24Rik	0.17993	-0.300639	4.40729	-0.0682139	0.945615	NA	-0.126777	4.40729	-0.0287653	0.977052	NA	2.28002	6.20318	0.367556	0.713204	0.995989
1700034H15Rik	45.0384	0.286143	0.359915	0.79503	0.426596	0.812158	0.427457	0.360196	1.18674	0.235332	0.552341	-0.238496	0.503104	-0.474048	0.635466	0.995989
1700034I23Rik	0	NA	NA	NA	NA	NA	NA	NA	NA	NA	NA	NA	NA	NA	NA	NA
1700034J04Rik	0	NA	NA	NA	NA	NA	NA	NA	NA	NA	NA	NA	NA	NA	NA	NA
1700034J05Rik	0	NA	NA	NA	NA	NA	NA	NA	NA	NA	NA	NA	NA	NA	NA	NA
1700034K08Rik	0.257947	-1.17402	4.36984	-0.268665	0.788188	NA	-1.96195	4.36984	-0.448975	0.65345	NA	1.26299	6.20636	0.2035	0.838744	0.995989
1700034P13Rik	64.6557	-0.815339	0.369794	-2.20485	0.0274649	0.353946	-0.0405568	0.362321	-0.111936	0.910874	0.967884	1.16528	0.515442	2.26074	0.0237751	0.995989
1700036A12Rik	0.515618	0.661099	2.71263	0.243712	0.807454	NA	2.32001	2.58159	0.898674	0.368826	NA	-1.13695	3.69589	-0.307624	0.758368	0.995989
1700036G14Rik	0	NA	NA	NA	NA	NA	NA	NA	NA	NA	NA	NA	NA	NA	NA	NA
1700036O09Rik	0	NA	NA	NA	NA	NA	NA	NA	NA	NA	NA	NA	NA	NA	NA	NA
1700037C06Rik	0	NA	NA	NA	NA	NA	NA	NA	NA	NA	NA	NA	NA	NA	NA	NA
1700037C18Rik	0	NA	NA	NA	NA	NA	NA	NA	NA	NA	NA	NA	NA	NA	NA	NA
1700037F03Rik	6.46644	-0.503681	0.73841	-0.682116	0.495166	NA	-1.44396	0.799746	-1.80552	0.0709938	NA	0.590903	1.13609	0.520118	0.602981	0.995989
1700037F24Rik	0	NA	NA	NA	NA	NA	NA	NA	NA	NA	NA	NA	NA	NA	NA	NA
1700037H04Rik	156.315	-0.444715	0.263897	-1.68518	0.0919532	0.526546	-0.0720606	0.262549	-0.274465	0.783727	0.918238	0.725763	0.371281	1.95475	0.0506121	0.995989
1700039E22Rik	0	NA	NA	NA	NA	NA	NA	NA	NA	NA	NA	NA	NA	NA	NA	NA
1700039I01Rik	0	NA	NA	NA	NA	NA	NA	NA	NA	NA	NA	NA	NA	NA	NA	NA
1700039M10Rik	0.160423	0.661056	4.40729	0.149991	0.880771	NA	0.834918	4.40729	0.18944	0.849748	NA	-1.5338	6.23278	-0.246086	0.805615	0.995989
1700039M15Rik	0	NA	NA	NA	NA	NA	NA	NA	NA	NA	NA	NA	NA	NA	NA	NA
1700040D17Rik	19.2974	-0.102601	0.533914	-0.192168	0.84761	0.963979	0.71227	0.52001	1.36972	0.170773	0.476828	-0.362946	0.739762	-0.490626	0.623691	0.995989
1700040E09Rik	0	NA	NA	NA	NA	NA	NA	NA	NA	NA	NA	NA	NA	NA	NA	NA
1700040F15Rik	0	NA	NA	NA	NA	NA	NA	NA	NA	NA	NA	NA	NA	NA	NA	NA
1700040F17Rik	0	NA	NA	NA	NA	NA	NA	NA	NA	NA	NA	NA	NA	NA	NA	NA
1700040K01Rik	0	NA	NA	NA	NA	NA	NA	NA	NA	NA	NA	NA	NA	NA	NA	NA
1700040L08Rik	0.269883	0.661025	4.40729	0.149984	0.880777	NA	1.90613	4.35458	0.437729	0.661583	NA	-2.60499	6.19562	-0.420457	0.674152	0.995989
1700041C23Rik	0.0837572	-0.300657	4.40729	-0.068218	0.945612	NA	-0.126795	4.40729	-0.0287694	0.977049	NA	1.35144	6.23278	0.216828	0.828343	0.995989
1700041G16Rik	22.3366	-0.482462	0.418566	-1.15265	0.249053	0.700184	-0.299635	0.418162	-0.716553	0.47365	0.753752	0.12599	0.603513	0.208761	0.834634	0.995989
1700041I07Rik	20.8044	0.500286	0.53277	0.939028	0.347717	0.769831	0.61986	0.533796	1.16123	0.245548	0.563654	0.353577	0.727637	0.485925	0.62702	0.995989
1700041M05Rik	0.0943746	-0.300703	4.40729	-0.0682286	0.945604	NA	0.834946	4.40729	0.189446	0.849743	NA	-0.572061	6.23278	-0.0917826	0.926871	0.995989
1700041M19Rik	7.10724	-1.4698	0.84526	-1.73888	0.0820567	NA	-1.26526	0.843392	-1.5002	0.133563	NA	0.327522	1.28109	0.25566	0.798214	0.995989
1700042D02Rik	0.827701	-0.19269	2.25463	-0.085464	0.931893	NA	0.860633	2.15286	0.399763	0.689331	NA	-0.73384	3.12071	-0.235151	0.814091	0.995989
1700042G07Rik	0	NA	NA	NA	NA	NA	NA	NA	NA	NA	NA	NA	NA	NA	NA	NA
1700042G15Rik	0	NA	NA	NA	NA	NA	NA	NA	NA	NA	NA	NA	NA	NA	NA	NA
1700042O05Rik	0	NA	NA	NA	NA	NA	NA	NA	NA	NA	NA	NA	NA	NA	NA	NA
1700042O10Rik	0	NA	NA	NA	NA	NA	NA	NA	NA	NA	NA	NA	NA	NA	NA	NA
1700044C05Rik	0.17993	-0.300639	4.40729	-0.0682139	0.945615	NA	-0.126777	4.40729	-0.0287653	0.977052	NA	2.28002	6.20318	0.367556	0.713204	0.995989
1700044K03Rik	0	NA	NA	NA	NA	NA	NA	NA	NA	NA	NA	NA	NA	NA	NA	NA
1700045H11Rik	0.14361	-0.300657	4.40729	-0.068218	0.945612	NA	-1.08858	4.40729	-0.246996	0.804912	NA	0.389652	6.23278	0.0625166	0.950151	0.995989
1700045I11Rik	0	NA	NA	NA	NA	NA	NA	NA	NA	NA	NA	NA	NA	NA	NA	NA
1700046C09Rik	0.878894	-1.76471	2.53734	-0.695496	0.486744	NA	-2.55264	2.53734	-1.00603	0.314401	NA	5.29504	3.53854	1.49639	0.134551	0.995989
1700047A11Rik	0	NA	NA	NA	NA	NA	NA	NA	NA	NA	NA	NA	NA	NA	NA	NA
1700047F07Rik	1.21674	-0.181879	2.13868	-0.0850426	0.932227	NA	-0.558066	2.17968	-0.256031	0.797927	NA	-1.49508	3.20774	-0.466084	0.641155	0.995989
1700047G03Rik	0.327708	0.556414	3.66247	0.151923	0.879248	NA	-1.08859	3.70377	-0.293915	0.768823	NA	0.494382	5.20876	0.0949136	0.924383	0.995989
1700047G07Rik	0.384074	0.661049	4.09659	0.161366	0.871805	NA	2.1639	4.02103	0.538145	0.590477	NA	-1.90098	5.74021	-0.33117	0.740516	0.995989
1700047I17Rik2	12.3474	-0.371426	0.532518	-0.69749	0.485496	0.838292	-0.836575	0.556415	-1.50351	0.132708	0.423803	0.536165	0.786111	0.682047	0.495209	0.995989
1700047K16Rik	0	NA	NA	NA	NA	NA	NA	NA	NA	NA	NA	NA	NA	NA	NA	NA
1700047L14Rik	0	NA	NA	NA	NA	NA	NA	NA	NA	NA	NA	NA	NA	NA	NA	NA
1700047M11Rik	6.1467	0.525756	0.791724	0.664064	0.506649	NA	0.00292673	0.821416	0.00356303	0.997157	NA	-0.385713	1.1337	-0.340225	0.733687	0.995989
1700047N06Rik	0	NA	NA	NA	NA	NA	NA	NA	NA	NA	NA	NA	NA	NA	NA	NA
1700047O18Rik	0	NA	NA	NA	NA	NA	NA	NA	NA	NA	NA	NA	NA	NA	NA	NA
1700048F04Rik	0.535358	0.720665	3.28475	0.219398	0.82634	NA	-0.12681	3.34829	-0.0378731	0.969789	NA	0.382711	4.64468	0.0823978	0.93433	0.995989
1700048M11Rik	0	NA	NA	NA	NA	NA	NA	NA	NA	NA	NA	NA	NA	NA	NA	NA
1700048O20Rik	8.19861	-0.15381	0.709658	-0.216737	0.828413	NA	0.807995	0.679753	1.18866	0.234573	0.551587	-0.553408	0.977627	-0.566073	0.571344	0.995989
1700048P04Rik	0.0829136	-0.300657	4.40729	-0.068218	0.945612	NA	-0.126795	4.40729	-0.0287694	0.977049	NA	1.35144	6.23278	0.216828	0.828343	0.995989
1700049E15Rik	0	NA	NA	NA	NA	NA	NA	NA	NA	NA	NA	NA	NA	NA	NA	NA
1700049E17Rik1	0	NA	NA	NA	NA	NA	NA	NA	NA	NA	NA	NA	NA	NA	NA	NA
1700049E17Rik2	0.08398	-1.26242	4.40729	-0.286438	0.774543	NA	-1.08855	4.40729	-0.246989	0.804916	NA	1.35139	6.23278	0.21682	0.828348	0.995989
1700049E22Rik	0.743241	-1.93019	2.53485	-0.761461	0.446381	NA	-2.57483	2.58964	-0.99428	0.320087	NA	1.05739	3.76346	0.280961	0.77874	0.995989
1700049L16Rik	0	NA	NA	NA	NA	NA	NA	NA	NA	NA	NA	NA	NA	NA	NA	NA
1700051A21Rik	0	NA	NA	NA	NA	NA	NA	NA	NA	NA	NA	NA	NA	NA	NA	NA
1700051K13Rik	0	NA	NA	NA	NA	NA	NA	NA	NA	NA	NA	NA	NA	NA	NA	NA
1700051O22Rik	0	NA	NA	NA	NA	NA	NA	NA	NA	NA	NA	NA	NA	NA	NA	NA
1700052H01Rik	1.20989	-0.300671	2.19757	-0.13682	0.891173	NA	2.26544	1.95232	1.16038	0.245894	NA	0.695334	2.74812	0.253022	0.800251	0.995989
1700052I22Rik	0	NA	NA	NA	NA	NA	NA	NA	NA	NA	NA	NA	NA	NA	NA	NA
1700052K11Rik	15.0346	-0.986826	0.621884	-1.58683	0.11255	0.55521	-1.23077	0.634725	-1.93906	0.0524942	0.26372	1.28235	0.903321	1.41959	0.155726	0.995989
1700054A03Rik	0	NA	NA	NA	NA	NA	NA	NA	NA	NA	NA	NA	NA	NA	NA	NA
1700054K02Rik	0	NA	NA	NA	NA	NA	NA	NA	NA	NA	NA	NA	NA	NA	NA	NA
1700054K19Rik	0	NA	NA	NA	NA	NA	NA	NA	NA	NA	NA	NA	NA	NA	NA	NA
1700054M17Rik	0	NA	NA	NA	NA	NA	NA	NA	NA	NA	NA	NA	NA	NA	NA	NA
1700054O05Rik	0.834407	2.57891	2.48973	1.03582	0.300285	NA	-0.126836	2.70537	-0.046883	0.962607	NA	-2.48988	3.67664	-0.677217	0.498268	0.995989
1700054O19Rik	0.337236	-1.1743	4.20603	-0.279194	0.780096	NA	-1.00044	4.20603	-0.237858	0.811991	NA	0.301502	5.97575	0.0504542	0.95976	0.995989
1700055C04Rik	0.0552035	0.661084	4.40729	0.149998	0.880766	NA	-0.126842	4.40729	-0.02878	0.97704	NA	-0.572061	6.23278	-0.0917826	0.926871	0.995989
1700055D18Rik	9.38601	-0.169683	0.660542	-0.256885	0.797268	0.950012	-0.813166	0.693507	-1.17254	0.240979	0.558686	0.600017	0.966835	0.620599	0.534863	0.995989
1700056E22Rik	0	NA	NA	NA	NA	NA	NA	NA	NA	NA	NA	NA	NA	NA	NA	NA
1700056N10Rik	21.8455	-0.261802	0.477144	-0.548685	0.583221	0.879507	-0.0354586	0.475769	-0.0745291	0.940589	0.978597	0.0694046	0.677112	0.102501	0.918359	0.995989
1700057G04Rik	1.68454	-1.77226	1.42827	-1.24084	0.214665	NA	-4.76784	1.73375	-2.75002	0.00595909	NA	2.82304	2.50639	1.12634	0.260022	0.995989
1700057H15Rik	1.91118	-0.912868	1.38503	-0.659098	0.509833	NA	-1.33969	1.44925	-0.924404	0.355276	NA	1.10677	2.07071	0.534487	0.593005	0.995989
1700057H21Rik	0.0552035	0.661084	4.40729	0.149998	0.880766	NA	-0.126842	4.40729	-0.02878	0.97704	NA	-0.572061	6.23278	-0.0917826	0.926871	0.995989
1700058P15Rik	0	NA	NA	NA	NA	NA	NA	NA	NA	NA	NA	NA	NA	NA	NA	NA
1700060C16Rik	0.496634	0.74212	2.68487	0.276408	0.782235	NA	-0.12681	2.76544	-0.0458552	0.963426	NA	0.192193	3.81411	0.0503901	0.959812	0.995989
1700060C20Rik	0	NA	NA	NA	NA	NA	NA	NA	NA	NA	NA	NA	NA	NA	NA	NA
1700060J05Rik	0	NA	NA	NA	NA	NA	NA	NA	NA	NA	NA	NA	NA	NA	NA	NA
1700060O08Rik	0	NA	NA	NA	NA	NA	NA	NA	NA	NA	NA	NA	NA	NA	NA	NA
1700061E17Rik	0	NA	NA	NA	NA	NA	NA	NA	NA	NA	NA	NA	NA	NA	NA	NA
1700061E18Rik	0	NA	NA	NA	NA	NA	NA	NA	NA	NA	NA	NA	NA	NA	NA	NA
1700061F12Rik	0.78445	-0.0122044	2.56983	-0.00474909	0.996211	NA	-0.49133	2.63481	-0.186477	0.852071	NA	-0.936904	3.76833	-0.248625	0.803651	0.995989
1700061G19Rik	54.1769	-0.455043	0.319447	-1.42447	0.15431	0.611184	0.0626717	0.314583	0.199222	0.842089	0.943029	0.201661	0.449918	0.448217	0.653997	0.995989
1700061H18Rik	0	NA	NA	NA	NA	NA	NA	NA	NA	NA	NA	NA	NA	NA	NA	NA
1700061I17Rik	0.359756	2.85658	3.93828	0.725337	0.468245	NA	-0.12689	4.05802	-0.0312691	0.975055	NA	-2.76753	5.65482	-0.48941	0.624551	0.995989
1700061J23Rik	0.168215	1.74069	4.35516	0.399684	0.689389	NA	-0.126873	4.40729	-0.0287871	0.977034	NA	-1.65164	6.19602	-0.266565	0.789804	0.995989
1700061N14Rik	1.09655	-0.207811	2.42816	-0.0855837	0.931797	NA	1.36221	2.2999	0.592291	0.553656	NA	-0.507877	3.2856	-0.154577	0.877155	0.995989
1700063A18Rik	0.081134	0.661084	4.40729	0.149998	0.880766	NA	-0.126842	4.40729	-0.02878	0.97704	NA	-0.572061	6.23278	-0.0917826	0.926871	0.995989
1700063D05Rik	12.4957	0.49231	0.555865	0.885664	0.375798	0.788745	-2.65917	0.738217	-3.60215	0.000315592	0.0121778	1.10137	0.949302	1.16019	0.245973	0.995989
1700063H04Rik	1.29875	-2.16774	2.48611	-0.87194	0.383241	NA	-0.00863491	2.39739	-0.00360179	0.997126	NA	4.52468	3.33044	1.35858	0.174278	0.995989
1700063H06Rik	0	NA	NA	NA	NA	NA	NA	NA	NA	NA	NA	NA	NA	NA	NA	NA
1700063I16Rik	0	NA	NA	NA	NA	NA	NA	NA	NA	NA	NA	NA	NA	NA	NA	NA
1700063K16Rik	0	NA	NA	NA	NA	NA	NA	NA	NA	NA	NA	NA	NA	NA	NA	NA
1700063O14Rik	0	NA	NA	NA	NA	NA	NA	NA	NA	NA	NA	NA	NA	NA	NA	NA
1700064H15Rik	4.75814	-0.256381	0.862414	-0.297283	0.76625	NA	-0.828349	0.913377	-0.906909	0.364455	NA	1.24093	1.24922	0.993362	0.320534	0.995989
1700064J06Rik	0.081134	0.661084	4.40729	0.149998	0.880766	NA	-0.126842	4.40729	-0.02878	0.97704	NA	-0.572061	6.23278	-0.0917826	0.926871	0.995989
1700064M15Rik	1.98921	-0.0942809	1.27636	-0.0738668	0.941116	NA	-0.349701	1.31664	-0.265601	0.790546	NA	0.451738	1.83077	0.246747	0.805104	0.995989
1700065D16Rik	3.18083	-1.16282	1.17671	-0.988199	0.323055	NA	-1.04702	1.1804	-0.887008	0.375075	NA	0.801188	1.72941	0.463274	0.643168	0.995989
1700065I16Rik	0	NA	NA	NA	NA	NA	NA	NA	NA	NA	NA	NA	NA	NA	NA	NA
1700065J11Rik	0.191541	1.96152	4.34001	0.451962	0.651296	NA	-0.12688	4.40729	-0.0287886	0.977033	NA	-1.87247	6.18539	-0.302725	0.762099	0.995989
1700065J18Rik	0.146684	-0.300725	4.40729	-0.0682335	0.9456	NA	1.58267	4.38117	0.361244	0.717917	NA	-1.31977	6.21434	-0.212376	0.831814	0.995989
1700065L07Rik	1.42922	-2.15992	2.0291	-1.06447	0.287115	NA	-2.65882	2.12807	-1.2494	0.211517	NA	1.45419	3.13689	0.463575	0.642952	0.995989
1700065O20Rik	1.3451	-2.15658	1.9545	-1.10339	0.269859	NA	0.785291	1.64853	0.476358	0.633819	NA	1.32443	2.55756	0.51785	0.604563	0.995989
1700066B17Rik	0.436262	-2.1703	3.02512	-0.717427	0.47311	NA	-1.03465	3.02512	-0.342019	0.732337	NA	3.18801	4.27643	0.745484	0.455979	0.995989
1700066B19Rik	31.0169	-0.47924	0.430003	-1.1145	0.265064	0.711977	-0.507707	0.433654	-1.17077	0.241693	0.559694	0.674919	0.614042	1.09914	0.271706	0.995989
1700066C05Rik	0.881625	-0.210206	2.45653	-0.0855703	0.931808	NA	-0.495586	2.49435	-0.198684	0.84251	NA	-2.12331	3.61914	-0.586689	0.557413	0.995989
1700066J03Rik	0	NA	NA	NA	NA	NA	NA	NA	NA	NA	NA	NA	NA	NA	NA	NA
1700066M21Rik	97.6724	0.481053	0.221988	2.16702	0.0302332	0.365265	0.330917	0.224898	1.47141	0.141181	0.435264	-0.642069	0.314057	-2.04444	0.0409104	0.995989
1700066N21Rik	0.866515	-1.17282	2.73219	-0.429261	0.667733	NA	-3.57006	2.86518	-1.24602	0.212757	NA	2.2236	4.08829	0.543894	0.586514	0.995989
1700066O22Rik	0	NA	NA	NA	NA	NA	NA	NA	NA	NA	NA	NA	NA	NA	NA	NA
1700067G17Rik	0.408364	-1.14891	3.07752	-0.373325	0.708907	NA	-1.93684	3.07752	-0.629352	0.529118	NA	3.12876	4.34553	0.719994	0.471529	0.995989
1700067K01Rik	7.6238	1.29009	0.710711	1.81521	0.0694909	NA	0.897377	0.728063	1.23255	0.217742	0.533659	-1.9334	1.00307	-1.92748	0.0539193	0.995989
1700067P10Rik	0	NA	NA	NA	NA	NA	NA	NA	NA	NA	NA	NA	NA	NA	NA	NA
1700069B07Rik	0	NA	NA	NA	NA	NA	NA	NA	NA	NA	NA	NA	NA	NA	NA	NA
1700069L16Rik	1.49093	0.498417	1.71823	0.290075	0.771759	NA	0.681636	1.71678	0.397044	0.691335	NA	-0.483447	2.37071	-0.203925	0.838412	0.995989
1700069P05Rik	0	NA	NA	NA	NA	NA	NA	NA	NA	NA	NA	NA	NA	NA	NA	NA
1700071G01Rik	0	NA	NA	NA	NA	NA	NA	NA	NA	NA	NA	NA	NA	NA	NA	NA
1700071K01Rik	0	NA	NA	NA	NA	NA	NA	NA	NA	NA	NA	NA	NA	NA	NA	NA
1700071M16Rik	0	NA	NA	NA	NA	NA	NA	NA	NA	NA	NA	NA	NA	NA	NA	NA
1700072B07Rik	0	NA	NA	NA	NA	NA	NA	NA	NA	NA	NA	NA	NA	NA	NA	NA
1700072G22Rik	0.167717	-0.30073	4.40729	-0.0682347	0.945599	NA	1.75146	4.36658	0.401106	0.688342	NA	-1.48856	6.20405	-0.239933	0.810382	0.995989
1700072O05Rik	0.425337	-0.0528708	3.88136	-0.0136217	0.989132	NA	-1.96268	3.94327	-0.497729	0.618675	NA	1.10365	5.56265	0.198403	0.84273	0.995989
1700073E17Rik	0	NA	NA	NA	NA	NA	NA	NA	NA	NA	NA	NA	NA	NA	NA	NA
1700074A21Rik	0	NA	NA	NA	NA	NA	NA	NA	NA	NA	NA	NA	NA	NA	NA	NA
1700074H08Rik	0	NA	NA	NA	NA	NA	NA	NA	NA	NA	NA	NA	NA	NA	NA	NA
1700074P13Rik	0.194033	-0.300637	4.40729	-0.0682135	0.945616	NA	-0.126775	4.40729	-0.0287649	0.977052	NA	2.37818	6.19778	0.383715	0.701189	0.995989
1700080E11Rik	0	NA	NA	NA	NA	NA	NA	NA	NA	NA	NA	NA	NA	NA	NA	NA
1700080G11Rik	0.411617	3.04428	4.29122	0.70942	0.478064	NA	-0.126911	4.40729	-0.0287957	0.977027	NA	-2.95521	6.15126	-0.480424	0.630926	0.995989
1700080N15Rik	0	NA	NA	NA	NA	NA	NA	NA	NA	NA	NA	NA	NA	NA	NA	NA
1700080O16Rik	0	NA	NA	NA	NA	NA	NA	NA	NA	NA	NA	NA	NA	NA	NA	NA
1700081B01Rik	0.073342	-0.300703	4.40729	-0.0682286	0.945604	NA	0.834946	4.40729	0.189446	0.849743	NA	-0.572061	6.23278	-0.0917826	0.926871	0.995989
1700081H04Rik	0	NA	NA	NA	NA	NA	NA	NA	NA	NA	NA	NA	NA	NA	NA	NA
1700081N11Rik	0.339989	1.78599	4.35186	0.410397	0.681515	NA	-0.12684	4.40729	-0.0287796	0.97704	NA	0.0897825	6.17008	0.0145513	0.98839	0.998586
1700082M22Rik	6.60728	1.15752	0.828911	1.39643	0.162585	NA	0.651836	0.850013	0.766854	0.443168	NA	-1.81313	1.18567	-1.52921	0.126213	0.995989
1700083H02Rik	0	NA	NA	NA	NA	NA	NA	NA	NA	NA	NA	NA	NA	NA	NA	NA
1700084C06Rik	107.956	0.00929422	0.284348	0.0326861	0.973925	0.994388	-0.0466807	0.285892	-0.163281	0.870297	0.952962	-0.122746	0.40396	-0.303856	0.761238	0.995989
1700084E18Rik	1.29559	1.24316	1.68981	0.73568	0.461925	NA	1.11972	1.71237	0.653897	0.513178	NA	-1.90712	2.34461	-0.813403	0.415987	0.995989
1700084F23Rik	7.03106	0.523705	0.729418	0.717976	0.472772	NA	0.688082	0.729694	0.942974	0.345694	NA	0.0649091	0.980239	0.0662176	0.947205	0.995989
1700084J12Rik	0	NA	NA	NA	NA	NA	NA	NA	NA	NA	NA	NA	NA	NA	NA	NA
1700084M14Rik	0.335029	-0.300621	4.40729	-0.0682099	0.945619	NA	-0.126759	4.40729	-0.0287613	0.977055	NA	3.18565	6.16477	0.516751	0.60533	0.995989
1700085C21Rik	0	NA	NA	NA	NA	NA	NA	NA	NA	NA	NA	NA	NA	NA	NA	NA
1700086D15Rik	0	NA	NA	NA	NA	NA	NA	NA	NA	NA	NA	NA	NA	NA	NA	NA
1700086L19Rik	0.697945	-0.654216	2.68681	-0.243492	0.807624	NA	-2.49037	2.7678	-0.899766	0.368245	NA	3.24859	3.84852	0.844116	0.398605	0.995989
1700086O06Rik	69.4268	-0.234882	0.324212	-0.724471	0.468777	0.831428	-0.317383	0.327089	-0.970328	0.331883	0.649315	0.883325	0.457951	1.92886	0.053748	0.995989
1700086P04Rik	12.9198	0.400558	0.60269	0.664616	0.506296	0.846678	0.98905	0.591564	1.67192	0.0945395	0.360045	-0.771451	0.826021	-0.933936	0.350337	0.995989
1700088E04Rik	6.51693	-1.85501	0.853736	-2.17282	0.029794	NA	-0.69232	0.78698	-0.879718	0.379012	NA	2.11435	1.1713	1.80513	0.0710538	0.995989
1700091H14Rik	0.326316	2.28366	4.3216	0.528429	0.597202	NA	-0.12687	4.40729	-0.0287865	0.977035	NA	-1.23282	6.17248	-0.199729	0.841692	0.995989
1700092C02Rik	0	NA	NA	NA	NA	NA	NA	NA	NA	NA	NA	NA	NA	NA	NA	NA
1700092C10Rik	0	NA	NA	NA	NA	NA	NA	NA	NA	NA	NA	NA	NA	NA	NA	NA
1700092C17Rik	4.80647	-0.355921	0.814729	-0.436858	0.662215	NA	-0.129406	0.811186	-0.159526	0.873254	NA	0.644421	1.14144	0.564569	0.572367	0.995989
1700092E16Rik	0	NA	NA	NA	NA	NA	NA	NA	NA	NA	NA	NA	NA	NA	NA	NA
1700092E19Rik	0.500952	-1.26241	3.81249	-0.331124	0.740551	NA	-0.126757	3.81249	-0.0332478	0.973477	NA	3.17385	5.31328	0.597343	0.550279	0.995989
1700092K14Rik	0	NA	NA	NA	NA	NA	NA	NA	NA	NA	NA	NA	NA	NA	NA	NA
1700092M07Rik	0	NA	NA	NA	NA	NA	NA	NA	NA	NA	NA	NA	NA	NA	NA	NA
1700093K21Rik	0.84474	-2.6005	2.52855	-1.02845	0.303736	NA	-0.608302	2.35732	-0.258048	0.79637	NA	-0.090627	3.59779	-0.0251896	0.979904	0.997572
1700094J05Rik	0	NA	NA	NA	NA	NA	NA	NA	NA	NA	NA	NA	NA	NA	NA	NA
1700094M23Rik	2.24081	1.8232	1.51411	1.20414	0.228535	NA	1.81832	1.52373	1.19334	0.232737	NA	-1.6767	1.96368	-0.853855	0.393185	0.995989
1700094M24Rik	0	NA	NA	NA	NA	NA	NA	NA	NA	NA	NA	NA	NA	NA	NA	NA
1700095A13Rik	0	NA	NA	NA	NA	NA	NA	NA	NA	NA	NA	NA	NA	NA	NA	NA
1700095A21Rik	0	NA	NA	NA	NA	NA	NA	NA	NA	NA	NA	NA	NA	NA	NA	NA
1700095B10Rik	0	NA	NA	NA	NA	NA	NA	NA	NA	NA	NA	NA	NA	NA	NA	NA
1700095J03Rik	0.420792	-2.10781	3.43272	-0.614035	0.539192	NA	-0.972157	3.43272	-0.283203	0.777021	NA	3.03951	4.8548	0.626082	0.531261	0.995989
1700095J07Rik	0.94241	-0.592549	1.89325	-0.31298	0.754296	NA	-2.37234	2.11362	-1.12241	0.261689	NA	0.681552	3.00507	0.226801	0.820579	0.995989
1700095J12Rik	0	NA	NA	NA	NA	NA	NA	NA	NA	NA	NA	NA	NA	NA	NA	NA
1700095K22Rik	0.17993	-0.300639	4.40729	-0.0682139	0.945615	NA	-0.126777	4.40729	-0.0287653	0.977052	NA	2.28002	6.20318	0.367556	0.713204	0.995989
1700096J18Rik	0.758369	1.15085	2.29352	0.501786	0.615818	NA	-0.222186	2.44366	-0.0909235	0.927553	NA	-2.85738	3.4061	-0.838901	0.401525	0.995989
1700096K18Rik	83.5663	-0.390569	0.302637	-1.29055	0.196859	0.652006	-0.129225	0.301667	-0.428369	0.668382	0.865931	0.42845	0.427669	1.00183	0.316428	0.995989
1700097M23Rik	0	NA	NA	NA	NA	NA	NA	NA	NA	NA	NA	NA	NA	NA	NA	NA
1700097N02Rik	20.8889	-0.5685	0.503173	-1.12983	0.258548	0.706461	-0.564528	0.506471	-1.11463	0.265009	0.583766	-0.635133	0.751348	-0.845325	0.397929	0.995989
1700099I09Rik	0	NA	NA	NA	NA	NA	NA	NA	NA	NA	NA	NA	NA	NA	NA	NA
1700100L14Rik	0	NA	NA	NA	NA	NA	NA	NA	NA	NA	NA	NA	NA	NA	NA	NA
1700101I11Rik	0.35436	1.77436	4.3527	0.407646	0.683533	NA	1.90609	4.35458	0.437722	0.661588	NA	-3.7183	6.1569	-0.603924	0.545894	0.995989
1700101I19Rik	0	NA	NA	NA	NA	NA	NA	NA	NA	NA	NA	NA	NA	NA	NA	NA
1700101O22Rik	0	NA	NA	NA	NA	NA	NA	NA	NA	NA	NA	NA	NA	NA	NA	NA
1700102F20Rik	0	NA	NA	NA	NA	NA	NA	NA	NA	NA	NA	NA	NA	NA	NA	NA
1700102P08Rik	33.0501	0.258183	0.442761	0.58312	0.559813	0.867805	0.870251	0.436561	1.99342	0.0462151	0.247856	-0.857009	0.617174	-1.3886	0.164954	0.995989
1700104B16Rik	0	NA	NA	NA	NA	NA	NA	NA	NA	NA	NA	NA	NA	NA	NA	NA
1700104L18Rik	0	NA	NA	NA	NA	NA	NA	NA	NA	NA	NA	NA	NA	NA	NA	NA
1700105G05Rik	0	NA	NA	NA	NA	NA	NA	NA	NA	NA	NA	NA	NA	NA	NA	NA
1700105P06Rik	0.837482	-0.801813	2.04646	-0.391805	0.695202	NA	-0.765604	2.06975	-0.369902	0.711455	NA	1.48372	2.9145	0.509084	0.610693	0.995989
1700108F19Rik	2.9481	1.37508	1.30253	1.0557	0.291105	NA	0.7851	1.34374	0.584263	0.559043	NA	-0.763679	1.78449	-0.427953	0.668686	0.995989
1700108J01Rik	0	NA	NA	NA	NA	NA	NA	NA	NA	NA	NA	NA	NA	NA	NA	NA
1700108N06Rik	0	NA	NA	NA	NA	NA	NA	NA	NA	NA	NA	NA	NA	NA	NA	NA
1700108N11Rik	0	NA	NA	NA	NA	NA	NA	NA	NA	NA	NA	NA	NA	NA	NA	NA
1700109G14Rik	48.0217	-0.5914	0.297124	-1.99041	0.0465453	0.420022	-0.794403	0.303759	-2.61524	0.00891641	0.102824	0.695751	0.432351	1.60923	0.107566	0.995989
1700109G15Rik	0	NA	NA	NA	NA	NA	NA	NA	NA	NA	NA	NA	NA	NA	NA	NA
1700109H08Rik	176.8	0.261886	0.199758	1.31101	0.189854	0.644145	0.323278	0.20037	1.61341	0.106656	0.383259	-0.218936	0.280758	-0.779804	0.435506	0.995989
1700109I08Rik	1.03526	-1.81946	2.05058	-0.887289	0.374923	NA	-0.482592	1.88444	-0.256093	0.797879	NA	0.923719	2.89853	0.318685	0.749965	0.995989
1700109K24Rik	0	NA	NA	NA	NA	NA	NA	NA	NA	NA	NA	NA	NA	NA	NA	NA
1700110C19Rik	13.4054	1.33052	0.581172	2.28938	0.0220574	0.331865	1.22148	0.587606	2.07874	0.037641	0.220849	-1.47677	0.789563	-1.87036	0.0614339	0.995989
1700110I01Rik	0.180774	-0.300638	4.40729	-0.0682139	0.945615	NA	-0.126777	4.40729	-0.0287653	0.977052	NA	2.28614	6.20283	0.368563	0.712453	0.995989
1700110I07Rik	0.191541	1.96152	4.34001	0.451962	0.651296	NA	-0.12688	4.40729	-0.0287886	0.977033	NA	-1.87247	6.18539	-0.302725	0.762099	0.995989
1700110K17Rik	0	NA	NA	NA	NA	NA	NA	NA	NA	NA	NA	NA	NA	NA	NA	NA
1700111E14Rik	0	NA	NA	NA	NA	NA	NA	NA	NA	NA	NA	NA	NA	NA	NA	NA
1700111N16Rik	1.63646	-2.9446	1.90455	-1.54608	0.122085	NA	-0.513944	1.62661	-0.315961	0.752032	NA	3.3134	2.50941	1.32039	0.186706	0.995989
1700112D23Rik	4.98621	0.359515	0.972319	0.36975	0.711569	NA	0.750139	0.962495	0.779369	0.435762	NA	-0.493234	1.34038	-0.367981	0.712888	0.995989
1700112H15Rik	2.82912	-0.814932	1.1778	-0.691909	0.488994	NA	-2.19233	1.31915	-1.66193	0.0965275	NA	0.540114	1.92128	0.281123	0.778616	0.995989
1700112J05Rik	3.48636	1.11207	1.02609	1.0838	0.278454	NA	0.304593	1.07103	0.284392	0.77611	NA	-2.44441	1.56709	-1.55984	0.118798	0.995989
1700112J16Rik	8.94096	0.494193	0.655557	0.753852	0.450938	NA	0.526446	0.660464	0.797085	0.425402	0.720638	-0.353775	0.906603	-0.390221	0.696373	0.995989
1700112K13Rik	0	NA	NA	NA	NA	NA	NA	NA	NA	NA	NA	NA	NA	NA	NA	NA
1700112L15Rik	0	NA	NA	NA	NA	NA	NA	NA	NA	NA	NA	NA	NA	NA	NA	NA
1700112M02Rik	1.66278	-1.63545	1.80653	-0.905301	0.365306	NA	-2.09039	1.90559	-1.09697	0.272652	NA	3.48588	2.63352	1.32366	0.185617	0.995989
1700113A16Rik	49.0349	-0.138042	0.287095	-0.480825	0.630641	0.896104	-0.135581	0.289556	-0.468237	0.639615	0.849413	-0.361025	0.416001	-0.867848	0.385478	0.995989
1700113B09Rik	0.349649	1.41684	4.31689	0.328208	0.742755	NA	-1.08863	4.40729	-0.247007	0.804903	NA	-1.32781	6.16919	-0.215232	0.829586	0.995989
1700113B19Rik	1.15808	-2.99418	2.11023	-1.41889	0.155932	NA	-0.378392	1.85015	-0.204519	0.837948	NA	-0.320535	2.99397	-0.10706	0.914741	0.995989
1700113H08Rik	14.0483	-0.42626	0.510377	-0.835187	0.403613	0.800325	0.1844	0.496194	0.371628	0.71017	0.88839	-0.0148372	0.717506	-0.0206789	0.983502	0.998464
1700116B05Rik	0	NA	NA	NA	NA	NA	NA	NA	NA	NA	NA	NA	NA	NA	NA	NA
1700119H24Rik	0	NA	NA	NA	NA	NA	NA	NA	NA	NA	NA	NA	NA	NA	NA	NA
1700119I11Rik	0	NA	NA	NA	NA	NA	NA	NA	NA	NA	NA	NA	NA	NA	NA	NA
1700120B22Rik	2.02975	-0.541202	1.4394	-0.375991	0.706923	NA	-2.64126	1.7484	-1.51067	0.130872	NA	4.02263	2.23032	1.80361	0.071292	0.995989
1700120C14Rik	12.7082	-0.471848	0.512752	-0.920227	0.357454	0.777253	0.204442	0.495947	0.412226	0.680174	0.871128	-0.493493	0.736145	-0.670374	0.50262	0.995989
1700120C18Rik	0	NA	NA	NA	NA	NA	NA	NA	NA	NA	NA	NA	NA	NA	NA	NA
1700120E14Rik	0	NA	NA	NA	NA	NA	NA	NA	NA	NA	NA	NA	NA	NA	NA	NA
1700120G07Rik	0.831448	-4.04183	2.73005	-1.4805	0.13874	NA	-2.90618	2.73005	-1.06452	0.287095	NA	4.1308	4.00139	1.03234	0.301913	0.995989
1700120G11Rik	30.755	-0.610162	1.52565	-0.399936	0.689204	0.915491	-0.316083	1.52495	-0.207275	0.835795	0.940248	0.142162	2.16	0.0658156	0.947525	0.995989
1700120K04Rik	0	NA	NA	NA	NA	NA	NA	NA	NA	NA	NA	NA	NA	NA	NA	NA
1700120O09Rik	0	NA	NA	NA	NA	NA	NA	NA	NA	NA	NA	NA	NA	NA	NA	NA
1700121C08Rik	0.652584	1.16741	2.51086	0.464946	0.64197	NA	-0.126809	2.6429	-0.047981	0.961731	NA	0.46128	3.54523	0.130113	0.896477	0.995989
1700121L03Rik	0.352057	-1.10976	4.14103	-0.267991	0.788706	NA	-1.89768	4.14103	-0.458264	0.646763	NA	2.16051	5.88014	0.367426	0.713302	0.995989
1700121L16Rik	0.978596	0.974648	1.95648	0.498164	0.618368	NA	0.45309	2.0223	0.224047	0.822721	NA	-1.39462	2.80497	-0.497197	0.61905	0.995989
1700121N20Rik	0.0808908	-0.300703	4.40729	-0.0682286	0.945604	NA	0.834946	4.40729	0.189446	0.849743	NA	-0.572061	6.23278	-0.0917826	0.926871	0.995989
1700122D07Rik	0	NA	NA	NA	NA	NA	NA	NA	NA	NA	NA	NA	NA	NA	NA	NA
1700122E12Rik	1.27102	0.916796	2.23137	0.410867	0.68117	NA	0.935049	2.23838	0.417735	0.676141	NA	-4.31372	3.26701	-1.32039	0.186705	0.995989
1700122H20Rik	0.699527	-1.76153	2.73601	-0.643834	0.519683	NA	-0.0665042	2.6029	-0.0255501	0.979616	NA	0.329371	3.86573	0.0852029	0.9321	0.995989
1700122O11Rik	0	NA	NA	NA	NA	NA	NA	NA	NA	NA	NA	NA	NA	NA	NA	NA
1700123J17Rik	13.1848	-0.891891	0.558052	-1.59822	0.109993	0.551868	-0.511782	0.550954	-0.928902	0.35294	0.664643	0.149025	0.815546	0.18273	0.85501	0.995989
1700123K08Rik	0	NA	NA	NA	NA	NA	NA	NA	NA	NA	NA	NA	NA	NA	NA	NA
1700123L14Rik	0	NA	NA	NA	NA	NA	NA	NA	NA	NA	NA	NA	NA	NA	NA	NA
1700123M08Rik	29.5966	0.179508	0.438445	0.409421	0.682231	0.914194	0.246365	0.439884	0.560069	0.575433	0.815537	-0.795332	0.626424	-1.26964	0.204213	0.995989
1700123O12Rik	6.49994	-1.75832	0.846443	-2.0773	0.037774	NA	-0.265821	0.749821	-0.354512	0.722955	NA	2.18924	1.12532	1.94545	0.0517213	0.995989
1700123O20Rik	173.209	-0.00431718	0.230812	-0.0187044	0.985077	0.996055	0.259638	0.230235	1.12771	0.259443	0.578783	-0.175937	0.325461	-0.54058	0.588797	0.995989
1700123O21Rik	1.88901	-1.2941	1.53813	-0.841345	0.400155	NA	-0.833042	1.51107	-0.551293	0.581433	NA	0.412412	2.26729	0.181897	0.855664	0.995989
1700124L16Rik	1.38744	0.319811	1.57511	0.203041	0.839103	NA	0.578411	1.56664	0.369205	0.711975	NA	-0.569127	2.18716	-0.260213	0.794699	0.995989
1700124M09Rik	0	NA	NA	NA	NA	NA	NA	NA	NA	NA	NA	NA	NA	NA	NA	NA
1700125G02Rik	0	NA	NA	NA	NA	NA	NA	NA	NA	NA	NA	NA	NA	NA	NA	NA
1700125G22Rik	1.29108	1.9114	2.16717	0.881979	0.377788	NA	2.74054	2.13083	1.28614	0.198394	NA	-3.76982	2.97882	-1.26554	0.205677	0.995989
1700125H03Rik	0	NA	NA	NA	NA	NA	NA	NA	NA	NA	NA	NA	NA	NA	NA	NA
1700125H20Rik	2.97729	-0.329726	1.01624	-0.324456	0.745593	NA	-2.5098	1.26724	-1.98053	0.0476443	NA	0.462357	1.78748	0.258664	0.795894	0.995989
1700126A01Rik	0	NA	NA	NA	NA	NA	NA	NA	NA	NA	NA	NA	NA	NA	NA	NA
1700126G02Rik	0	NA	NA	NA	NA	NA	NA	NA	NA	NA	NA	NA	NA	NA	NA	NA
1700126H18Rik	1.60253	0.492495	1.48337	0.332011	0.739881	NA	-1.51544	1.74643	-0.867734	0.38554	NA	0.693948	2.31168	0.300192	0.76403	0.995989
1700127F24Rik	0.0829136	-0.300657	4.40729	-0.068218	0.945612	NA	-0.126795	4.40729	-0.0287694	0.977049	NA	1.35144	6.23278	0.216828	0.828343	0.995989
1700128A07Rik	15.3366	-0.38671	0.517025	-0.747952	0.454489	0.824193	-0.499365	0.525086	-0.951015	0.341597	0.657303	0.108395	0.753581	0.14384	0.885627	0.995989
1700128E19Rik	0.262335	-2.0702	4.37547	-0.473137	0.636116	NA	-0.934548	4.37547	-0.213588	0.830869	NA	1.19738	6.21032	0.192805	0.847112	0.995989
1700128F08Rik	0.387568	0.661079	3.14525	0.210184	0.833524	NA	2.32108	3.03296	0.765285	0.444102	NA	-2.05818	4.36935	-0.471049	0.637605	0.995989
1700129C05Rik	0.08398	-1.26242	4.40729	-0.286438	0.774543	NA	-1.08855	4.40729	-0.246989	0.804916	NA	1.35139	6.23278	0.21682	0.828348	0.995989
1700129L04Rik	1.08019	0.0493533	2.25846	0.0218526	0.982566	NA	-0.755343	2.37301	-0.318306	0.750253	NA	1.2179	3.24179	0.375687	0.707149	0.995989
1810006J02Rik	110.165	0.503919	0.343681	1.46624	0.142583	0.597119	0.170934	0.346473	0.493356	0.621761	0.839967	-0.327267	0.486043	-0.673329	0.500738	0.995989
1810007C17Rik	0	NA	NA	NA	NA	NA	NA	NA	NA	NA	NA	NA	NA	NA	NA	NA
1810007D17Rik	1.85135	1.29088	2.36871	0.544974	0.585772	NA	3.79617	2.25618	1.68256	0.0924596	NA	-4.13568	3.20777	-1.28927	0.197304	0.995989
1810008B01Rik	0	NA	NA	NA	NA	NA	NA	NA	NA	NA	NA	NA	NA	NA	NA	NA
1810008I18Rik	3.58225	0.956706	1.24745	0.766929	0.443124	NA	1.11821	1.24746	0.896389	0.370045	NA	-1.44268	1.7273	-0.835224	0.403592	0.995989
1810009A15Rik	0	NA	NA	NA	NA	NA	NA	NA	NA	NA	NA	NA	NA	NA	NA	NA
1810009J06Rik	0.342377	2.77396	4.30027	0.645068	0.518883	NA	-0.126903	4.40729	-0.028794	0.977029	NA	-2.6849	6.15757	-0.436032	0.662813	0.995989
1810010D01Rik	0	NA	NA	NA	NA	NA	NA	NA	NA	NA	NA	NA	NA	NA	NA	NA
1810010H24Rik	22.2243	-0.0971274	0.43485	-0.223359	0.823256	0.956399	0.340601	0.427715	0.796326	0.425843	0.720639	0.52806	0.595143	0.887283	0.374927	0.995989
1810010K12Rik	0.53482	-1.2625	3.69986	-0.341228	0.732932	NA	2.21136	3.56178	0.620858	0.534693	NA	-1.94846	5.13564	-0.3794	0.704391	0.995989
1810012K08Rik	0	NA	NA	NA	NA	NA	NA	NA	NA	NA	NA	NA	NA	NA	NA	NA
1810012K16Rik	1.28857	-1.36845	1.78806	-0.765331	0.444074	NA	-1.12172	1.77381	-0.632379	0.527139	NA	3.20091	2.47739	1.29205	0.196339	0.995989
1810013D15Rik	0.0884066	-1.26242	4.40729	-0.286438	0.774543	NA	-1.08855	4.40729	-0.246989	0.804916	NA	1.35139	6.23278	0.21682	0.828348	0.995989
1810013L24Rik	2409.94	0.297013	0.149915	1.98121	0.0475676	0.423245	0.293459	0.150008	1.95629	0.0504316	0.258046	-0.370064	0.211939	-1.74609	0.0807961	0.995989
1810014B01Rik	44.9481	-0.614256	0.321082	-1.91308	0.0557379	0.446581	-0.00818237	0.312933	-0.0261474	0.97914	0.991764	0.805939	0.445841	1.80768	0.0706564	0.995989
1810017P11Rik	0	NA	NA	NA	NA	NA	NA	NA	NA	NA	NA	NA	NA	NA	NA	NA
1810018F18Rik	2.64262	-3.75917	3.5228	-1.0671	0.285927	NA	1.94127	3.3324	0.582545	0.5602	NA	-1.6784	4.95564	-0.338685	0.734847	0.995989
1810019D21Rik	1.21497	-1.13107	2.00956	-0.562846	0.57354	NA	-0.119382	1.92463	-0.0620286	0.95054	NA	-0.131817	2.89688	-0.0455033	0.963706	0.996625
1810019N24Rik	30.9771	-0.564442	0.430341	-1.31162	0.189649	0.644129	-0.249206	0.42763	-0.582761	0.560054	0.806375	0.210099	0.61423	0.342054	0.732311	0.995989
1810020O05Rik	3.36117	-0.839927	1.02862	-0.816554	0.414183	NA	-0.26187	0.997872	-0.262429	0.792991	NA	0.641666	1.45365	0.441417	0.658911	0.995989
1810021B22Rik	4.47807	0.267039	0.861386	0.310011	0.756553	NA	0.372178	0.864702	0.430413	0.666896	NA	-0.548814	1.21392	-0.452101	0.651196	0.995989
1810022K09Rik	217.035	0.131592	0.205738	0.639612	0.522425	0.853788	-0.0419148	0.207351	-0.202144	0.839804	0.942258	-0.233279	0.292549	-0.797401	0.425218	0.995989
1810024B03Rik	171.548	-0.675068	0.26142	-2.58231	0.00981412	0.255539	-0.101864	0.259148	-0.393072	0.694266	0.879677	0.350168	0.369618	0.947378	0.343446	0.995989
1810026B05Rik	121.853	0.128653	0.213928	0.601385	0.547583	0.862963	0.266423	0.21413	1.24421	0.213422	0.528919	-0.298202	0.301696	-0.988422	0.322946	0.995989
1810030O07Rik	346.99	0.337999	0.158831	2.12805	0.0333332	0.378101	0.108356	0.160348	0.675757	0.499195	0.769923	-0.281176	0.224995	-1.2497	0.21141	0.995989
1810032O08Rik	42.6964	0.659158	0.324503	2.03129	0.0422257	0.405107	0.596859	0.327918	1.82014	0.0687369	0.302689	-0.512208	0.449724	-1.13894	0.254728	0.995989
1810034E14Rik	0	NA	NA	NA	NA	NA	NA	NA	NA	NA	NA	NA	NA	NA	NA	NA
1810037I17Rik	181.925	0.0682815	0.23889	0.285829	0.775009	0.943611	-0.246584	0.241342	-1.02172	0.306915	0.624641	-0.0353657	0.34032	-0.103919	0.917234	0.995989
1810041H14Rik	13.6263	0.559581	0.586773	0.953657	0.340257	0.76518	0.354309	0.595662	0.594816	0.551966	0.80142	-0.972168	0.836693	-1.16192	0.245269	0.995989
1810043G02Rik	61.0239	-0.206007	0.290667	-0.708741	0.478485	0.836232	0.0825749	0.28909	0.285638	0.775156	0.915496	-0.0778614	0.41166	-0.18914	0.849983	0.995989
1810044D09Rik	3.16921	-0.706498	1.61319	-0.437951	0.661422	NA	-0.862514	1.63088	-0.528864	0.5969	NA	1.21671	2.30322	0.528264	0.597316	0.995989
1810046K07Rik	81.6516	1.04123	0.43422	2.39792	0.0164883	0.29969	0.670696	0.43752	1.53295	0.125288	0.411833	-0.4296	0.608445	-0.706063	0.480149	0.995989
1810049I09Rik	0	NA	NA	NA	NA	NA	NA	NA	NA	NA	NA	NA	NA	NA	NA	NA
1810049J17Rik	0	NA	NA	NA	NA	NA	NA	NA	NA	NA	NA	NA	NA	NA	NA	NA
1810053B23Rik	2.99449	-2.26936	1.81662	-1.24923	0.211583	NA	2.33381	1.4152	1.6491	0.0991274	NA	0.647263	2.25888	0.286541	0.774463	0.995989
1810055G02Rik	58.413	-0.0701581	0.251501	-0.278957	0.780278	0.945024	-0.033443	0.253606	-0.13187	0.895087	0.963027	0.304991	0.354361	0.860679	0.389415	0.995989
1810058I24Rik	426.971	0.119487	0.229446	0.520761	0.602534	0.887051	0.463141	0.229013	2.02234	0.0431418	0.238841	-0.0698038	0.323127	-0.216026	0.828968	0.995989
1810059C17Rik	1.00498	0.905086	2.60768	0.347085	0.728527	NA	1.02762	2.60992	0.393737	0.693775	NA	-2.87742	3.73703	-0.769974	0.441315	0.995989
1810059H22Rik	0	NA	NA	NA	NA	NA	NA	NA	NA	NA	NA	NA	NA	NA	NA	NA
1810062G17Rik	74.4233	-0.548847	0.326569	-1.68065	0.0928318	0.527987	-0.584375	0.32863	-1.77822	0.0753683	0.31805	0.667112	0.46618	1.43102	0.152425	0.995989
1810062O18Rik	12.5596	-0.203814	0.579115	-0.35194	0.724884	0.926231	-0.137122	0.581967	-0.235619	0.813729	0.932292	-0.441002	0.841377	-0.524143	0.600179	0.995989
1810063I02Rik	0	NA	NA	NA	NA	NA	NA	NA	NA	NA	NA	NA	NA	NA	NA	NA
1810064F22Rik	10.0782	0.832049	0.58517	1.42189	0.155057	0.612272	-0.938694	0.662105	-1.41774	0.156266	0.456711	-0.417554	0.90029	-0.463799	0.642792	0.995989
1810065E05Rik	0.073342	-0.300703	4.40729	-0.0682286	0.945604	NA	0.834946	4.40729	0.189446	0.849743	NA	-0.572061	6.23278	-0.0917826	0.926871	0.995989
2010001A14Rik	208.152	-0.183164	0.22657	-0.808422	0.418848	0.808179	-0.0619929	0.22675	-0.273398	0.784547	0.918625	0.0507618	0.321144	0.158066	0.874405	0.995989
2010001K21Rik	0.08398	-1.26242	4.40729	-0.286438	0.774543	NA	-1.08855	4.40729	-0.246989	0.804916	NA	1.35139	6.23278	0.21682	0.828348	0.995989
2010001M07Rik	0	NA	NA	NA	NA	NA	NA	NA	NA	NA	NA	NA	NA	NA	NA	NA
2010003K11Rik	0	NA	NA	NA	NA	NA	NA	NA	NA	NA	NA	NA	NA	NA	NA	NA
2010005H15Rik	4.27008	0.823507	0.896695	0.91838	0.35842	NA	-3.00644	1.32895	-2.26228	0.0236803	NA	0.543511	1.68958	0.321685	0.747691	0.995989
2010007H06Rik	152.397	0.56643	0.370601	1.52841	0.126411	0.573962	0.636342	0.37092	1.71558	0.0862392	0.341403	-0.558778	0.521852	-1.07076	0.284278	0.995989
2010008C14Rik	71.7561	0.173575	0.264587	0.656022	0.51181	0.849403	0.329899	0.264669	1.24646	0.212597	0.528232	-0.249345	0.371305	-0.671538	0.501878	0.995989
2010009K17Rik	0	NA	NA	NA	NA	NA	NA	NA	NA	NA	NA	NA	NA	NA	NA	NA
2010010A06Rik	10.7315	-1.61718	0.790788	-2.04502	0.0408525	0.400409	-0.546281	0.755976	-0.722617	0.469915	0.75121	1.49648	1.10549	1.35368	0.175838	0.995989
2010013B24Rik	56.9838	-0.169123	0.37896	-0.446283	0.655393	0.904843	-0.61342	0.385932	-1.58945	0.111959	0.393252	0.521222	0.542607	0.960589	0.336759	0.995989
2010015M23Rik	0	NA	NA	NA	NA	NA	NA	NA	NA	NA	NA	NA	NA	NA	NA	NA
2010016I18Rik	19.676	0.601129	0.601087	1.00007	0.317277	0.750084	0.636649	0.603258	1.05535	0.291265	0.610025	-0.594368	0.839696	-0.707838	0.479046	0.995989
2010103J01Rik	0	NA	NA	NA	NA	NA	NA	NA	NA	NA	NA	NA	NA	NA	NA	NA
2010106C02Rik	0	NA	NA	NA	NA	NA	NA	NA	NA	NA	NA	NA	NA	NA	NA	NA
2010106E10Rik	0.498342	2.16033	2.89993	0.74496	0.456296	NA	0.834955	3.01717	0.276734	0.781984	NA	-1.06418	4.13401	-0.25742	0.796854	0.995989
2010109A12Rik	34.1685	0.668146	0.405249	1.64873	0.0992028	0.538783	0.509988	0.409719	1.24473	0.213232	0.528745	-0.938589	0.571942	-1.64106	0.100786	0.995989
2010109I03Rik	113.274	0.37382	0.241747	1.54633	0.122025	0.56782	0.494319	0.24206	2.04213	0.0411382	0.232382	-0.401359	0.338459	-1.18584	0.235684	0.995989
2010109P13Rik	0	NA	NA	NA	NA	NA	NA	NA	NA	NA	NA	NA	NA	NA	NA	NA
2010110E17Rik	0.0552035	0.661084	4.40729	0.149998	0.880766	NA	-0.126842	4.40729	-0.02878	0.97704	NA	-0.572061	6.23278	-0.0917826	0.926871	0.995989
2010110G14Rik	5.25512	0.173389	1.06449	0.162884	0.87061	NA	-0.781568	1.1243	-0.695161	0.486955	NA	1.34785	1.52738	0.882459	0.377528	0.995989
2010110K18Rik	9.04579	-0.515925	0.62384	-0.827015	0.408229	NA	-1.2005	0.667988	-1.79719	0.0723056	0.310374	1.34957	0.922488	1.46297	0.143476	0.995989
2010111I01Rik	259.684	-0.329567	0.159789	-2.06252	0.0391585	0.394172	-0.348982	0.160836	-2.1698	0.0300217	0.197586	0.367299	0.227841	1.61209	0.106943	0.995989
2010204K13Rik	33.3263	0.505364	0.411199	1.229	0.219072	0.670738	0.730973	0.410274	1.78167	0.074803	0.31635	-0.782339	0.573201	-1.36486	0.172297	0.995989
2010300C02Rik	16.5418	1.00539	0.529112	1.90015	0.0574135	0.450396	0.438297	0.546501	0.802007	0.422549	0.71874	-0.598593	0.739419	-0.809545	0.418202	0.995989
2010300F17Rik	0	NA	NA	NA	NA	NA	NA	NA	NA	NA	NA	NA	NA	NA	NA	NA
2010308F09Rik	3.51884	-0.494719	0.904979	-0.546664	0.58461	NA	-1.63379	1.01327	-1.61239	0.106878	NA	0.354687	1.4602	0.242903	0.808081	0.995989
2010309G21Rik	1104.67	-0.0192514	0.152945	-0.125871	0.899834	0.9797	-0.211966	0.1534	-1.38179	0.167037	0.470408	-0.190925	0.217049	-0.879639	0.379055	0.995989
2010310C07Rik	3.69284	0.463599	0.995393	0.465745	0.641398	NA	0.128664	1.02143	0.125965	0.89976	NA	-0.918446	1.44275	-0.636595	0.524389	0.995989
2010315B03Rik	1061.51	0.486686	0.203035	2.39705	0.0165277	0.299735	0.689016	0.20299	3.39433	0.000687964	0.0201748	-0.657331	0.286567	-2.29381	0.0218015	0.995989
2010320M18Rik	52.1332	0.0620732	0.311175	0.19948	0.841887	0.962554	0.488984	0.307782	1.58874	0.11212	0.393461	-0.512356	0.436728	-1.17317	0.240728	0.995989
2010320O07Rik	0.953074	1.01717	2.0609	0.493559	0.621618	NA	-1.55581	2.31136	-0.673115	0.500874	NA	-0.928159	3.20271	-0.289804	0.771966	0.995989
2200002A13Rik	0	NA	NA	NA	NA	NA	NA	NA	NA	NA	NA	NA	NA	NA	NA	NA
2200002D01Rik	45.9514	-0.552778	0.364887	-1.51493	0.12979	0.579489	-0.930462	0.374078	-2.48735	0.0128699	0.128111	1.2495	0.524303	2.38316	0.0171648	0.995989
2200002J24Rik	0.961035	1.80247	2.28587	0.788526	0.430389	NA	-1.9681	2.5227	-0.780157	0.435299	NA	0.0922551	3.40816	0.0270689	0.978405	0.997003
2200007N16Rik	0	NA	NA	NA	NA	NA	NA	NA	NA	NA	NA	NA	NA	NA	NA	NA
2210008F06Rik	0	NA	NA	NA	NA	NA	NA	NA	NA	NA	NA	NA	NA	NA	NA	NA
2210010C04Rik	400.566	-5.7032	1.77711	-3.20926	0.00133077	0.11745	2.59301	1.73688	1.49291	0.135461	0.427194	-4.69459	2.62507	-1.78837	0.0737165	0.995989
2210011C24Rik	0.162025	0.661056	4.40729	0.149991	0.880771	NA	0.834918	4.40729	0.18944	0.849748	NA	-1.5338	6.23278	-0.246086	0.805615	0.995989
2210011K15Rik	0.0970165	-0.300657	4.40729	-0.068218	0.945612	NA	-0.126795	4.40729	-0.0287694	0.977049	NA	1.35144	6.23278	0.216828	0.828343	0.995989
2210016F16Rik	289.086	-0.102388	0.186347	-0.549447	0.582699	0.879507	-0.38953	0.188328	-2.06836	0.0386059	0.224295	0.319483	0.265369	1.20392	0.228621	0.995989
2210016L21Rik	479.83	-0.537886	0.165743	-3.2453	0.00117329	0.107266	-0.374725	0.165727	-2.2611	0.0237531	0.173994	0.33872	0.235558	1.43795	0.150449	0.995989
2210017I01Rik	0	NA	NA	NA	NA	NA	NA	NA	NA	NA	NA	NA	NA	NA	NA	NA
2210039B01Rik	0.706592	-0.300638	2.69335	-0.111622	0.911123	NA	-1.08857	2.69335	-0.404169	0.686089	NA	3.86802	3.66875	1.05432	0.291738	0.995989
2210406H18Rik	0	NA	NA	NA	NA	NA	NA	NA	NA	NA	NA	NA	NA	NA	NA	NA
2210406O10Rik	7.14851	0.405301	0.719659	0.563185	0.573309	NA	0.367343	0.726724	0.505478	0.613223	NA	-1.49446	1.05483	-1.41678	0.156548	0.995989
2210407C18Rik	0.261243	2.37858	4.31689	0.550993	0.581638	NA	-0.126892	4.40729	-0.0287913	0.977031	NA	-2.28952	6.16919	-0.371122	0.710547	0.995989
2210408F21Rik	157.214	-0.158944	0.205001	-0.775335	0.438142	0.817589	-0.490407	0.208749	-2.34927	0.0188104	0.1534	0.479002	0.293264	1.63335	0.102396	0.995989
2210408I21Rik	301.526	-0.0936293	0.189813	-0.493271	0.621821	0.89244	-0.012133	0.190121	-0.0638171	0.949116	0.980484	0.101744	0.268551	0.378864	0.704789	0.995989
2210409E12Rik	0	NA	NA	NA	NA	NA	NA	NA	NA	NA	NA	NA	NA	NA	NA	NA
2210411M09Rik	0	NA	NA	NA	NA	NA	NA	NA	NA	NA	NA	NA	NA	NA	NA	NA
2210412B16Rik	0	NA	NA	NA	NA	NA	NA	NA	NA	NA	NA	NA	NA	NA	NA	NA
2210414B05Rik	21.1564	0.56122	0.482685	1.1627	0.244949	0.697765	0.347419	0.489929	0.709122	0.478249	0.756791	-0.801805	0.684802	-1.17086	0.241657	0.995989
2210414F02Rik	0	NA	NA	NA	NA	NA	NA	NA	NA	NA	NA	NA	NA	NA	NA	NA
2210417A02Rik	1.63817	3.19088	1.7684	1.80439	0.0711701	NA	2.03102	1.84051	1.10351	0.269807	NA	-3.77604	2.4124	-1.56526	0.117522	0.995989
2210418O10Rik	5.19122	-0.775994	0.809271	-0.95888	0.337619	NA	-0.416321	0.79822	-0.521562	0.601975	NA	0.265218	1.17479	0.225758	0.82139	0.995989
2210420H20Rik	0	NA	NA	NA	NA	NA	NA	NA	NA	NA	NA	NA	NA	NA	NA	NA
2300002M23Rik	0	NA	NA	NA	NA	NA	NA	NA	NA	NA	NA	NA	NA	NA	NA	NA
2300003K06Rik	0	NA	NA	NA	NA	NA	NA	NA	NA	NA	NA	NA	NA	NA	NA	NA
2300009A05Rik	187.841	0.268341	0.250293	1.07211	0.283671	0.72417	0.500701	0.249953	2.00318	0.0451582	0.245264	-0.348722	0.351822	-0.991187	0.321594	0.995989
2310001H17Rik	1904.16	-0.142662	0.163466	-0.872731	0.38281	0.791008	-0.435186	0.163797	-2.65686	0.00788721	0.0954859	0.00381151	0.231729	0.0164481	0.986877	0.998586
2310001K20Rik	0	NA	NA	NA	NA	NA	NA	NA	NA	NA	NA	NA	NA	NA	NA	NA
2310001K24Rik	0.073342	-0.300703	4.40729	-0.0682286	0.945604	NA	0.834946	4.40729	0.189446	0.849743	NA	-0.572061	6.23278	-0.0917826	0.926871	0.995989
2310002D06Rik	0.657884	-4.02537	3.76227	-1.06993	0.28465	NA	-3.8515	3.76227	-1.02372	0.305968	NA	4.11429	5.42313	0.758655	0.448059	0.995989
2310002F09Rik	53.2426	0.143898	0.42699	0.337006	0.736113	0.930438	0.836452	0.422004	1.98209	0.0474687	0.250969	-0.547485	0.596055	-0.918514	0.35835	0.995989
2310002L09Rik	0.448001	-3.1343	4.30893	-0.727397	0.466983	NA	-1.99866	4.30893	-0.46384	0.642762	NA	2.26146	6.16363	0.366904	0.713691	0.995989
2310003L06Rik	0	NA	NA	NA	NA	NA	NA	NA	NA	NA	NA	NA	NA	NA	NA	NA
2310003N18Rik	0	NA	NA	NA	NA	NA	NA	NA	NA	NA	NA	NA	NA	NA	NA	NA
2310005A03Rik	0	NA	NA	NA	NA	NA	NA	NA	NA	NA	NA	NA	NA	NA	NA	NA
2310005E17Rik	0	NA	NA	NA	NA	NA	NA	NA	NA	NA	NA	NA	NA	NA	NA	NA
2310007B03Rik	0.185423	-1.2624	4.40729	-0.286434	0.774546	NA	-1.08854	4.40729	-0.246985	0.80492	NA	2.31315	6.23278	0.371127	0.710543	0.995989
2310008N11Rik	20.3251	0.200011	0.408222	0.489956	0.624165	0.892847	-0.670678	0.436908	-1.53506	0.12477	0.411398	0.0510718	0.606118	0.0842605	0.932849	0.995989
2310009A05Rik	105.385	-0.22605	0.296847	-0.761503	0.446357	0.819995	-0.904627	0.303732	-2.97838	0.0028978	0.052325	0.584995	0.427414	1.36868	0.171098	0.995989
2310009B15Rik	58.9749	-0.00914678	0.275252	-0.0332306	0.973491	0.994282	0.324064	0.272924	1.18738	0.235078	0.552107	-0.038776	0.384033	-0.100971	0.919574	0.995989
2310010J17Rik	58.1327	0.122402	0.41777	0.292989	0.76953	0.940993	0.0649536	0.419665	0.154775	0.876999	0.955599	-0.32398	0.592941	-0.546394	0.584795	0.995989
2310011J03Rik	64.6589	-0.204384	0.274109	-0.745629	0.455892	0.824193	-0.290574	0.277493	-1.04714	0.295034	0.61407	0.374642	0.390841	0.958552	0.337784	0.995989
2310014F06Rik	65.9744	-0.4269	0.266427	-1.60231	0.109086	0.550515	-0.225587	0.265906	-0.848372	0.396231	0.698624	0.743844	0.375234	1.98235	0.0474401	0.995989
2310015A10Rik	1073.49	0.275315	0.154135	1.7862	0.0740674	0.48691	0.303214	0.154295	1.96516	0.0493952	0.255379	-0.53474	0.217995	-2.453	0.0141671	0.995989
2310015D24Rik	0.97094	-1.82876	2.0795	-0.879424	0.379171	NA	0.254108	1.85834	0.136739	0.891237	NA	1.49052	2.79279	0.533704	0.593546	0.995989
2310015K22Rik	0.162268	1.69427	4.35864	0.388715	0.697487	NA	-0.126872	4.40729	-0.0287868	0.977035	NA	-1.60522	6.19847	-0.258971	0.795658	0.995989
2310016D03Rik	7.22942	-1.39225	0.832913	-1.67154	0.0946143	NA	-1.41662	0.844108	-1.67825	0.0932984	NA	2.15795	1.19961	1.79887	0.0720385	0.995989
2310016D23Rik	6.74956	-0.63169	0.736531	-0.857655	0.391083	NA	-0.532398	0.740188	-0.719274	0.471972	NA	0.836565	1.05343	0.794134	0.427117	0.995989
2310016G11Rik	0.073342	-0.300703	4.40729	-0.0682286	0.945604	NA	0.834946	4.40729	0.189446	0.849743	NA	-0.572061	6.23278	-0.0917826	0.926871	0.995989
2310020H05Rik	0.073342	-0.300703	4.40729	-0.0682286	0.945604	NA	0.834946	4.40729	0.189446	0.849743	NA	-0.572061	6.23278	-0.0917826	0.926871	0.995989
2310022A10Rik	286.061	-0.0983909	0.183798	-0.535319	0.592429	0.882718	0.106738	0.183594	0.581381	0.560984	0.80657	0.197083	0.258971	0.761022	0.446644	0.995989
2310022B05Rik	192.48	0.0988393	0.284096	0.347908	0.72791	0.927081	0.303337	0.283889	1.06851	0.285292	0.604301	0.261798	0.399335	0.655583	0.512092	0.995989
2310026I22Rik	2.43743	0.524236	1.22937	0.426426	0.669798	NA	0.479846	1.24853	0.384328	0.700736	NA	0.533923	1.65046	0.323499	0.746317	0.995989
2310026L22Rik	2.55277	0.162371	1.40082	0.115911	0.907723	NA	1.26042	1.35032	0.933422	0.350602	NA	-1.53746	1.95129	-0.787917	0.430745	0.995989
2310030A07Rik	0.340136	-1.26249	4.21412	-0.299585	0.764494	NA	1.40069	4.12869	0.339258	0.734416	NA	-1.1378	5.8995	-0.192864	0.847065	0.995989
2310030G06Rik	17.0477	-0.00782931	0.568095	-0.0137817	0.989004	0.996506	-0.318548	0.579759	-0.549449	0.582697	0.81928	0.356664	0.810511	0.440048	0.659903	0.995989
2310031A07Rik	178.952	-0.104414	0.288666	-0.36171	0.717568	0.923598	-0.159712	0.289774	-0.551159	0.581525	0.81872	0.875686	0.406997	2.15158	0.0314306	0.995989
2310033P09Rik	733.939	-1.04613	0.275126	-3.80235	0.000143329	0.0420305	-0.842929	0.275058	-3.06455	0.00217999	0.0438654	1.12023	0.389609	2.87527	0.00403688	0.995989
2310034C09Rik	0	NA	NA	NA	NA	NA	NA	NA	NA	NA	NA	NA	NA	NA	NA	NA
2310034G01Rik	0	NA	NA	NA	NA	NA	NA	NA	NA	NA	NA	NA	NA	NA	NA	NA
2310034O05Rik	6.6801	-2.28001	0.814094	-2.80067	0.00509961	NA	-1.40064	0.758301	-1.84708	0.0647358	NA	2.57815	1.14056	2.26041	0.0237955	0.995989
2310039H08Rik	0	NA	NA	NA	NA	NA	NA	NA	NA	NA	NA	NA	NA	NA	NA	NA
2310039L15Rik	0.527545	-0.61428	3.14701	-0.195195	0.84524	NA	-2.50593	3.22159	-0.777856	0.436654	NA	1.66506	4.5764	0.363836	0.715981	0.995989
2310040G07Rik	0	NA	NA	NA	NA	NA	NA	NA	NA	NA	NA	NA	NA	NA	NA	NA
2310040G24Rik	21.546	-0.218149	0.436793	-0.499433	0.617474	0.891568	0.319655	0.427652	0.747466	0.454783	0.740266	0.0792546	0.607041	0.130559	0.896124	0.995989
2310043L19Rik	0.081134	0.661084	4.40729	0.149998	0.880766	NA	-0.126842	4.40729	-0.02878	0.97704	NA	-0.572061	6.23278	-0.0917826	0.926871	0.995989
2310043M15Rik	0	NA	NA	NA	NA	NA	NA	NA	NA	NA	NA	NA	NA	NA	NA	NA
2310043O21Rik	16.6043	-0.410083	0.584939	-0.70107	0.48326	0.838261	-0.868817	0.604235	-1.43788	0.150468	0.449715	1.49126	0.83727	1.7811	0.0748959	0.995989
2310043P16Rik	0	NA	NA	NA	NA	NA	NA	NA	NA	NA	NA	NA	NA	NA	NA	NA
2310044K18Rik	0	NA	NA	NA	NA	NA	NA	NA	NA	NA	NA	NA	NA	NA	NA	NA
2310046K23Rik	0.081134	0.661084	4.40729	0.149998	0.880766	NA	-0.126842	4.40729	-0.02878	0.97704	NA	-0.572061	6.23278	-0.0917826	0.926871	0.995989
2310047D07Rik	13.6659	0.562292	0.59855	0.939423	0.347514	0.76965	1.53666	0.575032	2.6723	0.00753333	0.0925994	-0.430339	0.779529	-0.55205	0.580914	0.995989
2310050C09Rik	0	NA	NA	NA	NA	NA	NA	NA	NA	NA	NA	NA	NA	NA	NA	NA
2310057J18Rik	0.0943746	-0.300703	4.40729	-0.0682286	0.945604	NA	0.834946	4.40729	0.189446	0.849743	NA	-0.572061	6.23278	-0.0917826	0.926871	0.995989
2310057M21Rik	0	NA	NA	NA	NA	NA	NA	NA	NA	NA	NA	NA	NA	NA	NA	NA
2310057N15Rik	0	NA	NA	NA	NA	NA	NA	NA	NA	NA	NA	NA	NA	NA	NA	NA
2310058D17Rik	652.592	-0.826922	0.307452	-2.6896	0.00715388	0.226852	-0.777128	0.307591	-2.5265	0.0115205	0.120072	0.687726	0.435643	1.57864	0.114418	0.995989
2310061I04Rik	205.259	-0.168809	0.193841	-0.870863	0.383829	0.791008	0.161541	0.192887	0.837489	0.402318	0.70201	-0.0941147	0.273757	-0.343789	0.731005	0.995989
2310061N02Rik	0	NA	NA	NA	NA	NA	NA	NA	NA	NA	NA	NA	NA	NA	NA	NA
2310065F04Rik	0.0884066	-1.26242	4.40729	-0.286438	0.774543	NA	-1.08855	4.40729	-0.246989	0.804916	NA	1.35139	6.23278	0.21682	0.828348	0.995989
2310068J16Rik	0	NA	NA	NA	NA	NA	NA	NA	NA	NA	NA	NA	NA	NA	NA	NA
2310069B03Rik	0	NA	NA	NA	NA	NA	NA	NA	NA	NA	NA	NA	NA	NA	NA	NA
2310074N15Rik	0.0837572	-0.300657	4.40729	-0.068218	0.945612	NA	-0.126795	4.40729	-0.0287694	0.977049	NA	1.35144	6.23278	0.216828	0.828343	0.995989
2310075C17Rik	0	NA	NA	NA	NA	NA	NA	NA	NA	NA	NA	NA	NA	NA	NA	NA
2310079G19Rik	0	NA	NA	NA	NA	NA	NA	NA	NA	NA	NA	NA	NA	NA	NA	NA
2310081O03Rik	0.162268	1.69427	4.35864	0.388715	0.697487	NA	-0.126872	4.40729	-0.0287868	0.977035	NA	-1.60522	6.19847	-0.258971	0.795658	0.995989
2400006E01Rik	0	NA	NA	NA	NA	NA	NA	NA	NA	NA	NA	NA	NA	NA	NA	NA
2410002F23Rik	0	NA	NA	NA	NA	NA	NA	NA	NA	NA	NA	NA	NA	NA	NA	NA
2410003L11Rik	7.49416	-0.479637	0.990945	-0.48402	0.628372	NA	0.970619	0.953404	1.01806	0.308651	NA	-1.07341	1.39306	-0.770539	0.44098	0.995989
2410004B18Rik	390.681	-0.0233582	0.147312	-0.158563	0.874013	0.972206	0.233478	0.146944	1.58889	0.112084	0.393424	-0.226379	0.208001	-1.08836	0.276438	0.995989
2410004I01Rik	0	NA	NA	NA	NA	NA	NA	NA	NA	NA	NA	NA	NA	NA	NA	NA
2410004P03Rik	9.18094	-0.285152	0.616949	-0.462197	0.64394	NA	-0.540991	0.635439	-0.851366	0.394566	0.69747	0.618138	0.890496	0.694149	0.487588	0.995989
2410006H16Rik	264.079	0.0165687	0.245455	0.067502	0.946182	0.988619	-0.00888863	0.246072	-0.0361221	0.971185	0.989163	-0.179381	0.347951	-0.515535	0.60618	0.995989
2410012E07Rik	2.87448	-0.264368	1.02371	-0.258245	0.796218	NA	-0.831927	1.08844	-0.764331	0.44467	NA	0.770593	1.50967	0.510439	0.609744	0.995989
2410015M20Rik	128.599	-0.0703676	0.220872	-0.318589	0.750038	0.935068	-0.216028	0.223295	-0.967457	0.333316	0.650062	-0.0304928	0.315869	-0.096536	0.923095	0.995989
2410017I17Rik	3.68259	0.389925	1.24224	0.313889	0.753605	NA	-0.829099	1.33146	-0.622699	0.533483	NA	1.17438	1.79468	0.65437	0.512874	0.995989
2410018L13Rik	22.8264	0.541759	0.502187	1.0788	0.280678	0.72275	0.18035	0.513071	0.351511	0.725205	0.894572	0.205213	0.702518	0.29211	0.770202	0.995989
2410021H03Rik	0	NA	NA	NA	NA	NA	NA	NA	NA	NA	NA	NA	NA	NA	NA	NA
2410022M11Rik	54.5931	-0.246689	0.332223	-0.742541	0.45776	0.824774	0.108271	0.329758	0.328335	0.742658	0.90195	0.134802	0.467761	0.288185	0.773205	0.995989
2410024N13Rik	0	NA	NA	NA	NA	NA	NA	NA	NA	NA	NA	NA	NA	NA	NA	NA
2410080I02Rik	1.17344	-0.595281	2.01845	-0.294919	0.768056	NA	0.40894	1.94751	0.209981	0.833682	NA	-1.75721	2.95586	-0.594483	0.552189	0.995989
2410124H12Rik	0	NA	NA	NA	NA	NA	NA	NA	NA	NA	NA	NA	NA	NA	NA	NA
2410131K14Rik	200.674	0.0810264	0.182306	0.444452	0.656716	0.904928	0.046147	0.18346	0.251538	0.801398	0.92643	-0.239343	0.259022	-0.924027	0.355472	0.995989
2410137M14Rik	0.339225	-1.26248	4.20617	-0.30015	0.764063	NA	1.31941	4.12532	0.319833	0.749095	NA	-1.05653	5.89147	-0.179332	0.857677	0.995989
2410141K09Rik	0	NA	NA	NA	NA	NA	NA	NA	NA	NA	NA	NA	NA	NA	NA	NA
2410152P15Rik	1.48312	-0.401866	1.73253	-0.231953	0.816574	NA	1.4984	1.57412	0.951902	0.341147	NA	-1.11873	2.33923	-0.478248	0.632474	0.995989
2500002B13Rik	30.3992	-0.200881	0.511101	-0.393036	0.694293	0.917733	0.267322	0.506401	0.527886	0.597579	0.827708	0.208569	0.715903	0.291336	0.770794	0.995989
2500004C02Rik	45.997	0.0595315	0.347702	0.171214	0.864055	0.969042	0.640282	0.342016	1.87208	0.0611955	0.2836	-0.318061	0.482548	-0.659128	0.509814	0.995989
2510002D24Rik	0	NA	NA	NA	NA	NA	NA	NA	NA	NA	NA	NA	NA	NA	NA	NA
2510009E07Rik	385.483	0.283394	0.180216	1.57252	0.115829	0.560387	-0.0668123	0.181879	-0.367346	0.713361	0.889746	0.00890775	0.255355	0.0348838	0.972172	0.996625
2510016D11Rik	0	NA	NA	NA	NA	NA	NA	NA	NA	NA	NA	NA	NA	NA	NA	NA
2510017J16Rik	0	NA	NA	NA	NA	NA	NA	NA	NA	NA	NA	NA	NA	NA	NA	NA
2510039O18Rik	528.773	-0.129542	0.125234	-1.0344	0.30095	0.736824	-0.0881887	0.125632	-0.70196	0.482704	0.759495	-0.0580574	0.178049	-0.326076	0.744367	0.995989
2510046G10Rik	8.65782	0.380949	0.665545	0.572386	0.567061	NA	0.566793	0.664859	0.8525	0.393936	0.697187	-0.290165	0.916773	-0.316507	0.751618	0.995989
2600006K01Rik	2.33935	-2.41714	1.90851	-1.26651	0.205331	NA	-0.66048	1.73178	-0.381388	0.702915	NA	2.93352	2.58041	1.13684	0.255604	0.995989
2600014E21Rik	3.76588	-0.876756	1.14911	-0.76299	0.445469	NA	-0.291225	1.11758	-0.260585	0.794412	NA	1.71251	1.58306	1.08177	0.279353	0.995989
2610001A08Rik	0	NA	NA	NA	NA	NA	NA	NA	NA	NA	NA	NA	NA	NA	NA	NA
2610001J05Rik	895.639	0.314025	0.169176	1.85621	0.063424	0.461441	0.051925	0.169764	0.305866	0.759706	0.908935	-0.37654	0.239633	-1.57132	0.116108	0.995989
2610002M06Rik	164.984	0.552701	0.215613	2.5634	0.0103653	0.259835	0.282579	0.218196	1.29507	0.195295	0.508188	-0.346708	0.303867	-1.14099	0.253876	0.995989
2610005L07Rik	8.83801	0.00373275	0.723012	0.00516278	0.995881	NA	0.0890634	0.7262	0.122643	0.90239	0.96627	0.59975	1.0054	0.596526	0.550824	0.995989
2610008E11Rik	446.926	0.118067	0.194638	0.606599	0.544117	0.861682	0.337921	0.194484	1.73753	0.0822943	0.333523	-0.406167	0.274955	-1.47721	0.139619	0.995989
2610011E03Rik	0	NA	NA	NA	NA	NA	NA	NA	NA	NA	NA	NA	NA	NA	NA	NA
2610012C04Rik	0	NA	NA	NA	NA	NA	NA	NA	NA	NA	NA	NA	NA	NA	NA	NA
2610016A17Rik	0.377194	1.47037	3.54979	0.414214	0.678717	NA	0.83495	3.58739	0.232746	0.815959	NA	-0.539403	5.01643	-0.107527	0.914371	0.995989
2610017A05Rik	3.5317	-0.669619	0.997602	-0.671229	0.502075	NA	0.668575	0.920264	0.726503	0.46753	NA	-0.560157	1.39026	-0.402916	0.68701	0.995989
2610020C07Rik	153.931	0.100029	0.246984	0.405003	0.685475	0.914469	0.0550264	0.248198	0.221704	0.824544	0.93615	0.0232267	0.349122	0.0665289	0.946957	0.995989
2610020F03Rik	0	NA	NA	NA	NA	NA	NA	NA	NA	NA	NA	NA	NA	NA	NA	NA
2610021A01Rik	191.619	0.383734	0.191654	2.00222	0.0452612	0.415015	0.211847	0.193554	1.09451	0.27373	0.592164	-0.41415	0.271222	-1.52698	0.126767	0.995989
2610024D14Rik	0	NA	NA	NA	NA	NA	NA	NA	NA	NA	NA	NA	NA	NA	NA	NA
2610027F03Rik	3.80736	-1.03492	1.021	-1.01363	0.310759	NA	-1.67322	1.08307	-1.54488	0.122374	NA	1.14386	1.55323	0.73644	0.461463	0.995989
2610027K06Rik	5.2451	1.13775	0.938054	1.21289	0.225173	NA	0.390775	0.982982	0.39754	0.690969	NA	-0.00974509	1.29305	-0.00753649	0.993987	0.999305
2610028D06Rik	0	NA	NA	NA	NA	NA	NA	NA	NA	NA	NA	NA	NA	NA	NA	NA
2610028E06Rik	0	NA	NA	NA	NA	NA	NA	NA	NA	NA	NA	NA	NA	NA	NA	NA
2610028H24Rik	4.68203	-1.95148	1.1272	-1.73127	0.0834034	NA	-0.901206	1.07272	-0.840111	0.400846	NA	1.02506	1.62031	0.632631	0.526975	0.995989
2610034O05Rik	0	NA	NA	NA	NA	NA	NA	NA	NA	NA	NA	NA	NA	NA	NA	NA
2610035D17Rik	572.251	-0.428257	0.361828	-1.18359	0.236575	0.689255	-0.129774	0.361674	-0.358815	0.719734	0.89249	-0.258968	0.512334	-0.505466	0.613231	0.995989
2610035F20Rik	0.444542	-1.12727	3.29904	-0.341695	0.73258	NA	-1.56474	3.32179	-0.471052	0.637604	NA	0.254471	4.75282	0.053541	0.957301	0.995989
2610037D02Rik	1073.46	-0.0795983	0.200266	-0.397462	0.691027	0.915919	0.0965936	0.200245	0.482377	0.629538	0.843744	-0.237561	0.283366	-0.838354	0.401832	0.995989
2610042L04Rik	19.5353	2.34287	0.602427	3.88905	0.000100638	0.0332639	-0.235451	0.665729	-0.353674	0.723583	0.894084	-0.926577	0.869586	-1.06554	0.286633	0.995989
2610044O15Rik8	523.165	0.182049	0.125818	1.44692	0.14792	0.604514	0.337619	0.125831	2.68312	0.00729382	0.0910912	-0.406824	0.177496	-2.29201	0.0219049	0.995989
2610105M22Rik	0	NA	NA	NA	NA	NA	NA	NA	NA	NA	NA	NA	NA	NA	NA	NA
2610203C22Rik	9.39314	-0.580355	0.722979	-0.802727	0.422133	0.810061	-1.72165	0.786884	-2.18794	0.028674	0.192967	1.82372	1.07754	1.69249	0.0905528	0.995989
2610204G07Rik	0	NA	NA	NA	NA	NA	NA	NA	NA	NA	NA	NA	NA	NA	NA	NA
2610206C17Rik	16.9318	0.092894	0.464936	0.1998	0.841637	0.962554	-0.00472889	0.471709	-0.010025	0.992001	0.996886	-0.656102	0.676071	-0.970463	0.331816	0.995989
2610300A13Rik	0	NA	NA	NA	NA	NA	NA	NA	NA	NA	NA	NA	NA	NA	NA	NA
2610300M13Rik	0.343742	1.7779	4.16077	0.427301	0.66916	NA	0.834911	4.21815	0.197933	0.843097	NA	-1.68885	5.92486	-0.285044	0.77561	0.995989
2610301B20Rik	118.573	0.177183	0.212572	0.833523	0.40455	0.800631	0.330366	0.212658	1.55351	0.120302	0.404902	-0.143832	0.297693	-0.483155	0.628986	0.995989
2610303G11Rik	0	NA	NA	NA	NA	NA	NA	NA	NA	NA	NA	NA	NA	NA	NA	NA
2610306M01Rik	17.7057	-0.123352	0.49473	-0.249333	0.803104	0.950981	-0.252129	0.502561	-0.501688	0.615887	0.83694	0.231686	0.707318	0.327556	0.743248	0.995989
2610306O10Rik	0	NA	NA	NA	NA	NA	NA	NA	NA	NA	NA	NA	NA	NA	NA	NA
2610307P16Rik	55.4613	-0.491527	0.34276	-1.43403	0.151565	0.608911	0.0349338	0.337832	0.103406	0.917641	0.97084	0.663637	0.479139	1.38506	0.166033	0.995989
2610316D01Rik	3.46008	0.820274	1.14767	0.714729	0.474777	NA	-0.947595	1.27202	-0.744955	0.456299	NA	0.122491	1.71172	0.0715603	0.942952	0.995989
2610318N02Rik	42.927	-0.300147	0.392993	-0.763746	0.445018	0.819744	-0.710846	0.401553	-1.77024	0.0766864	0.320931	0.599632	0.565501	1.06036	0.288983	0.995989
2610507B11Rik	1156.81	0.0709943	0.107028	0.663326	0.507122	0.847007	0.110443	0.107242	1.02984	0.303083	0.621562	-0.0276476	0.15123	-0.182819	0.85494	0.995989
2610507I01Rik	172.665	0.208758	0.187161	1.11539	0.264681	0.711977	0.146767	0.188683	0.777847	0.436659	0.727881	-0.114501	0.264169	-0.433439	0.664696	0.995989
2610509F24Rik	0.337966	1.7843	4.21772	0.423047	0.672261	NA	0.834909	4.27479	0.19531	0.845151	NA	-1.69524	6.00519	-0.282297	0.777716	0.995989
2610528A11Rik	12.7367	0.48149	0.505808	0.951922	0.341137	0.765734	0.0560698	0.524455	0.106911	0.91486	0.969368	-0.545425	0.727713	-0.749507	0.453552	0.995989
2610528J11Rik	0.55565	1.16753	2.56536	0.455111	0.649029	NA	-0.126814	2.69468	-0.0470608	0.962465	NA	-0.23195	3.67867	-0.0630527	0.949725	0.995989
2700012I20Rik	0	NA	NA	NA	NA	NA	NA	NA	NA	NA	NA	NA	NA	NA	NA	NA
2700016F22Rik	0	NA	NA	NA	NA	NA	NA	NA	NA	NA	NA	NA	NA	NA	NA	NA
2700029L08Rik	0	NA	NA	NA	NA	NA	NA	NA	NA	NA	NA	NA	NA	NA	NA	NA
2700033N17Rik	14.468	-0.209411	0.60109	-0.348386	0.72755	0.926917	-0.195126	0.606198	-0.321885	0.74754	0.903707	1.26402	0.837504	1.50927	0.131231	0.995989
2700038G22Rik	76.5362	-0.255997	0.2509	-1.02031	0.30758	0.741834	-0.0172227	0.250019	-0.0688857	0.945081	0.979204	0.0291909	0.356151	0.0819622	0.934677	0.995989
2700046A07Rik	0.413571	-0.300656	3.49587	-0.0860033	0.931464	NA	-0.126794	3.49587	-0.0362697	0.971067	NA	1.22034	4.91374	0.248353	0.803861	0.995989
2700046G09Rik	2.40646	-0.217844	1.27986	-0.170209	0.864846	NA	-0.322825	1.30253	-0.247844	0.804255	NA	0.70448	1.81545	0.388048	0.697981	0.995989
2700049A03Rik	448.18	0.00694271	0.162741	0.042661	0.965972	0.992898	0.0504101	0.163101	0.309073	0.757266	0.90787	0.0869125	0.22996	0.377946	0.705471	0.995989
2700062C07Rik	183.527	-0.189016	0.164311	-1.15035	0.249999	0.700184	0.257899	0.162122	1.59077	0.111661	0.392627	0.152027	0.229287	0.663043	0.507303	0.995989
2700068H02Rik	1.17016	-2.70307	2.85002	-0.948437	0.342907	NA	1.3151	2.64554	0.4971	0.619119	NA	1.32575	3.89021	0.340792	0.73326	0.995989
2700069I18Rik	1.02239	-2.0906	2.18654	-0.956122	0.339011	NA	-2.94444	2.28313	-1.28965	0.197171	NA	2.17959	3.33257	0.654028	0.513094	0.995989
2700078F05Rik	0	NA	NA	NA	NA	NA	NA	NA	NA	NA	NA	NA	NA	NA	NA	NA
2700080J24Rik	1.68292	1.42489	1.83709	0.775624	0.437971	NA	1.20618	1.86394	0.647111	0.51756	NA	-0.768253	2.46204	-0.312039	0.755011	0.995989
2700081O15Rik	132.154	0.183628	0.318999	0.57564	0.564859	0.870245	0.305982	0.319192	0.958613	0.337754	0.654258	0.0848205	0.448622	0.189069	0.850039	0.995989
2700089I24Rik	2.64747	-4.58176	1.49638	-3.06191	0.0021993	NA	-2.17446	1.12395	-1.93466	0.0530315	NA	3.91709	2.02397	1.93535	0.0529469	0.995989
2700097O09Rik	420.401	-0.0080407	0.16666	-0.0482461	0.96152	0.992573	-0.0912753	0.167454	-0.545079	0.5857	0.820991	0.129331	0.236085	0.547816	0.583818	0.995989
2700099C18Rik	70.0905	-0.265628	0.297002	-0.894363	0.371128	0.785681	-0.344018	0.299704	-1.14786	0.251028	0.569737	0.237793	0.424729	0.559871	0.575567	0.995989
2810001G20Rik	217.725	-0.219117	0.243558	-0.899651	0.368306	0.784579	0.0845742	0.242943	0.348124	0.727747	0.895455	-0.100401	0.3447	-0.29127	0.770845	0.995989
2810002D19Rik	105.741	0.106139	0.225112	0.471495	0.637287	0.898061	0.419214	0.223758	1.87351	0.0609975	0.283447	-0.301499	0.315279	-0.956295	0.338923	0.995989
2810004N23Rik	0	NA	NA	NA	NA	NA	NA	NA	NA	NA	NA	NA	NA	NA	NA	NA
2810006K23Rik	627.448	-0.387782	0.232877	-1.66518	0.0958772	0.533592	-0.470213	0.23327	-2.01574	0.0438268	0.24101	0.313068	0.330223	0.948052	0.343103	0.995989
2810013P06Rik	383.071	-0.258908	0.217687	-1.18936	0.234297	0.688366	-0.273783	0.218177	-1.25487	0.209527	0.524341	0.292049	0.308624	0.946293	0.343999	0.995989
2810021J22Rik	121.029	0.0207009	0.206874	0.100065	0.920293	0.984034	-0.141543	0.209665	-0.67509	0.499619	0.769923	-0.254541	0.297092	-0.856774	0.39157	0.995989
2810025M15Rik	51.0442	-0.32677	0.281571	-1.16053	0.245834	0.698539	-0.0934939	0.28042	-0.333407	0.738827	0.900641	0.606131	0.39481	1.53525	0.124723	0.995989
2810029C07Rik	6.90814	0.0231727	0.895618	0.0258735	0.979358	NA	0.373741	0.889224	0.420301	0.674266	NA	-0.421993	1.26169	-0.334467	0.738027	0.995989
2810030D12Rik	8.23815	-1.13217	1.0499	-1.07836	0.280873	NA	-0.754075	1.03998	-0.725089	0.468398	0.75008	2.57263	1.46657	1.75418	0.0793999	0.995989
2810032G03Rik	29.4186	0.0932784	0.385961	0.241679	0.809029	0.952138	0.284142	0.385449	0.737171	0.461019	0.745108	0.233745	0.535255	0.436699	0.66233	0.995989
2810039B14Rik	35.8654	0.0216464	0.381228	0.0567809	0.95472	0.990542	-0.0334781	0.385029	-0.0869498	0.930711	0.975277	0.32205	0.537444	0.599226	0.549022	0.995989
2810047C21Rik1	2.92122	0.310663	1.4539	0.213676	0.830799	NA	0.442998	1.45605	0.304245	0.760941	NA	0.792152	1.98788	0.398491	0.690269	0.995989
2810049E08Rik	0.444033	-2.72474	3.30338	-0.824835	0.409465	NA	-1.58909	3.30338	-0.48105	0.630481	NA	2.81371	4.74425	0.593078	0.553129	0.995989
2810402E24Rik	221.385	-0.384654	0.238926	-1.60993	0.107413	0.549249	-0.617399	0.240786	-2.5641	0.0103445	0.112728	0.560919	0.340481	1.64743	0.0994695	0.995989
2810403D21Rik	360.848	-0.267846	0.214918	-1.24627	0.212665	0.664183	-0.0590405	0.214766	-0.274906	0.783388	0.918152	0.016298	0.304473	0.0535285	0.957311	0.995989
2810404F17Rik	0.417938	-0.300769	4.40729	-0.0682434	0.945592	NA	3.07211	4.29529	0.715228	0.474468	NA	-2.80919	6.1541	-0.456474	0.648049	0.995989
2810404M03Rik	7.33308	-0.892403	0.875281	-1.01956	0.307936	NA	-0.974726	0.885135	-1.10122	0.270802	NA	0.450661	1.28388	0.351015	0.725577	0.995989
2810405F15Rik	0	NA	NA	NA	NA	NA	NA	NA	NA	NA	NA	NA	NA	NA	NA	NA
2810405F17Rik	35.4683	-0.186573	0.305509	-0.610695	0.541402	0.860815	-0.00215637	0.305191	-0.00706564	0.994362	0.99755	0.102667	0.432626	0.237311	0.812416	0.995989
2810407A14Rik	9.75521	-0.637964	0.640272	-0.996395	0.319058	0.751562	-0.407092	0.637391	-0.638684	0.523028	0.784894	1.37564	0.894676	1.53759	0.124149	0.995989
2810408A11Rik	13.9585	-0.216905	0.561485	-0.386306	0.69927	0.919519	0.752178	0.536696	1.4015	0.161065	0.46244	0.0356254	0.761601	0.046777	0.962691	0.996169
2810408I11Rik	17.4498	-0.22035	0.485137	-0.454201	0.649684	0.902726	-1.87429	0.552293	-3.39365	0.000689682	0.0201883	1.26572	0.749389	1.689	0.0912203	0.995989
2810410L24Rik	36.3419	0.351716	0.471769	0.745526	0.455954	0.824193	0.734744	0.468602	1.56795	0.116893	0.400248	0.148032	0.650468	0.227578	0.819975	0.995989
2810414N06Rik	25.0678	-0.25178	0.374634	-0.672069	0.50154	0.843721	-0.592471	0.388041	-1.52683	0.126804	0.414691	0.578377	0.543331	1.0645	0.287101	0.995989
2810425M01Rik	0.957201	-0.92128	2.22224	-0.414573	0.678454	NA	0.0450153	2.11514	0.0212825	0.98302	NA	0.923447	3.0613	0.301652	0.762918	0.995989
2810428J06Rik	27.1478	0.306174	0.4114	0.744224	0.456741	0.824193	0.39459	0.412865	0.955737	0.339205	0.655171	-0.26984	0.574757	-0.469486	0.638722	0.995989
2810429I04Rik	51.7075	0.0404781	0.332836	0.121616	0.903203	0.98008	-0.164482	0.3375	-0.487352	0.626009	0.841516	-0.153494	0.476595	-0.322064	0.747404	0.995989
2810430I11Rik	2.26142	1.7296	1.52262	1.13593	0.255986	NA	0.2501	1.64037	0.152466	0.87882	NA	-0.320065	2.12528	-0.150599	0.880292	0.995989
2810432F15Rik	0	NA	NA	NA	NA	NA	NA	NA	NA	NA	NA	NA	NA	NA	NA	NA
2810433D01Rik	3.28144	-1.64575	1.10187	-1.4936	0.135281	NA	-1.37746	1.09116	-1.26239	0.206809	NA	2.83299	1.55598	1.8207	0.0686519	0.995989
2810442N19Rik	0	NA	NA	NA	NA	NA	NA	NA	NA	NA	NA	NA	NA	NA	NA	NA
2810454H06Rik	17.3708	-0.139944	0.541658	-0.258362	0.796128	0.949753	0.0358549	0.541362	0.066231	0.947194	0.980029	0.423278	0.759323	0.557442	0.577226	0.995989
2810455O05Rik	7.14981	-0.360155	0.869589	-0.414167	0.678752	NA	0.962713	0.821844	1.17141	0.241436	NA	0.100785	1.17274	0.0859402	0.931514	0.995989
2810459M11Rik	1.48871	-1.13071	1.39627	-0.809807	0.418051	NA	-2.26461	1.60166	-1.41392	0.157386	NA	1.18804	2.31074	0.514137	0.607156	0.995989
2810468N07Rik	11.8732	0.885987	0.701149	1.26362	0.206365	0.661029	1.42707	0.692161	2.06175	0.0392312	0.226582	-1.16845	0.949772	-1.23024	0.218606	0.995989
2810471M01Rik	0.1793	-0.300657	4.40729	-0.068218	0.945612	NA	-1.08858	4.40729	-0.246996	0.804912	NA	0.389652	6.23278	0.0625166	0.950151	0.995989
2900002M20Rik	0	NA	NA	NA	NA	NA	NA	NA	NA	NA	NA	NA	NA	NA	NA	NA
2900005J15Rik	161.155	0.175204	0.19769	0.886258	0.375479	0.78834	0.573274	0.196098	2.92341	0.00346223	0.0585222	-0.361892	0.275823	-1.31205	0.189505	0.995989
2900009J06Rik	24.5352	-0.763026	0.41258	-1.8494	0.0643998	0.46424	-0.786053	0.41763	-1.88218	0.059812	0.280579	0.950385	0.595732	1.59532	0.11064	0.995989
2900011O08Rik	11.9326	-0.170574	0.580502	-0.293839	0.768881	0.940761	-0.971093	0.624137	-1.5559	0.119733	0.404367	1.65345	0.84114	1.96572	0.0493304	0.995989
2900018N21Rik	0	NA	NA	NA	NA	NA	NA	NA	NA	NA	NA	NA	NA	NA	NA	NA
2900022M07Rik	0	NA	NA	NA	NA	NA	NA	NA	NA	NA	NA	NA	NA	NA	NA	NA
2900024D18Rik	0	NA	NA	NA	NA	NA	NA	NA	NA	NA	NA	NA	NA	NA	NA	NA
2900026A02Rik	261.904	0.0118218	0.255152	0.0463324	0.963045	0.992668	0.261664	0.254798	1.02695	0.304445	0.622909	0.534057	0.358401	1.49011	0.136195	0.995989
2900027M19Rik	0	NA	NA	NA	NA	NA	NA	NA	NA	NA	NA	NA	NA	NA	NA	NA
2900035J10Rik	0	NA	NA	NA	NA	NA	NA	NA	NA	NA	NA	NA	NA	NA	NA	NA
2900037B21Rik	0	NA	NA	NA	NA	NA	NA	NA	NA	NA	NA	NA	NA	NA	NA	NA
2900041M22Rik	3.86194	-0.680173	0.982499	-0.692288	0.488756	NA	0.0262789	0.94688	0.0277531	0.977859	NA	0.468597	1.37121	0.341741	0.732546	0.995989
2900042G08Rik	0	NA	NA	NA	NA	NA	NA	NA	NA	NA	NA	NA	NA	NA	NA	NA
2900042K21Rik	0	NA	NA	NA	NA	NA	NA	NA	NA	NA	NA	NA	NA	NA	NA	NA
2900045O20Rik	6.83156	-0.886062	0.827399	-1.0709	0.284214	NA	-0.64614	0.824119	-0.784036	0.433019	NA	0.2144	1.21037	0.177136	0.859402	0.995989
2900052L18Rik	16.0547	0.363037	0.514309	0.705874	0.480266	0.837148	0.15912	0.52528	0.302924	0.761948	0.909931	0.372867	0.714946	0.521532	0.601997	0.995989
2900052N01Rik	1098.59	0.076589	0.234278	0.326915	0.743732	0.931942	-0.145147	0.234619	-0.61865	0.536147	0.791762	0.139671	0.331485	0.421348	0.673501	0.995989
2900060B14Rik	0	NA	NA	NA	NA	NA	NA	NA	NA	NA	NA	NA	NA	NA	NA	NA
2900060N12Rik	2.00353	-1.41324	1.61849	-0.873183	0.382563	NA	-0.111313	1.52334	-0.0730716	0.941749	NA	0.115023	2.31123	0.049767	0.960308	0.995989
2900064F13Rik	2.47242	-0.217929	1.59463	-0.136664	0.891296	NA	1.00148	1.51494	0.661069	0.508568	NA	0.652879	2.12473	0.307276	0.758634	0.995989
2900064K03Rik	0	NA	NA	NA	NA	NA	NA	NA	NA	NA	NA	NA	NA	NA	NA	NA
2900069G24Rik	0	NA	NA	NA	NA	NA	NA	NA	NA	NA	NA	NA	NA	NA	NA	NA
2900072N19Rik	0	NA	NA	NA	NA	NA	NA	NA	NA	NA	NA	NA	NA	NA	NA	NA
2900076A07Rik	311.461	0.54008	0.262815	2.05499	0.0398805	0.396534	0.0536386	0.264567	0.202741	0.839337	0.942175	-0.178568	0.371866	-0.480193	0.63109	0.995989
2900076G11Rik	0.4275	2.72324	3.8348	0.710139	0.477618	NA	-0.126868	3.95242	-0.0320988	0.974393	NA	-1.67241	5.50697	-0.303689	0.761365	0.995989
2900078I11Rik	0	NA	NA	NA	NA	NA	NA	NA	NA	NA	NA	NA	NA	NA	NA	NA
2900079G21Rik	2.38122	0.402473	1.41755	0.283921	0.776471	NA	-0.583549	1.49657	-0.389926	0.696592	NA	0.0388713	2.06692	0.0188064	0.984996	0.998586
2900089D17Rik	24.8976	0.300025	0.53726	0.558435	0.576547	0.875794	-0.450845	0.553764	-0.814147	0.415561	0.71196	0.315589	0.768952	0.410415	0.681502	0.995989
2900092C05Rik	6.81013	-1.21072	0.843537	-1.43529	0.151205	NA	-1.92215	0.897911	-2.14069	0.032299	NA	2.06995	1.25695	1.6468	0.0995986	0.995989
2900092N22Rik	0	NA	NA	NA	NA	NA	NA	NA	NA	NA	NA	NA	NA	NA	NA	NA
2900092O11Rik	0	NA	NA	NA	NA	NA	NA	NA	NA	NA	NA	NA	NA	NA	NA	NA
2900093K20Rik	0	NA	NA	NA	NA	NA	NA	NA	NA	NA	NA	NA	NA	NA	NA	NA
2900097C17Rik	1662.74	0.224529	0.138931	1.61612	0.106069	0.548332	0.126185	0.139171	0.906689	0.364571	0.675031	-0.226977	0.196516	-1.155	0.24809	0.995989
3000002C10Rik	45.466	0.064888	0.327616	0.198061	0.842997	0.962708	-0.191264	0.33401	-0.572629	0.566896	0.810179	0.0873181	0.46788	0.186625	0.851955	0.995989
3010001F23Rik	16.0391	-0.54428	0.515953	-1.0549	0.29147	0.72943	0.406569	0.490379	0.82909	0.407054	0.705211	0.675395	0.699699	0.965264	0.334413	0.995989
3010003L21Rik	0.181455	0.661056	4.40729	0.149991	0.880771	NA	0.834918	4.40729	0.18944	0.849748	NA	-1.5338	6.23278	-0.246086	0.805615	0.995989
3100002H09Rik	0	NA	NA	NA	NA	NA	NA	NA	NA	NA	NA	NA	NA	NA	NA	NA
3100003L05Rik	1.25911	-0.285277	1.8783	-0.15188	0.879282	NA	-0.123295	1.87922	-0.0656095	0.947689	NA	1.42783	2.58683	0.551961	0.580975	0.995989
3110001I22Rik	0	NA	NA	NA	NA	NA	NA	NA	NA	NA	NA	NA	NA	NA	NA	NA
3110004A20Rik	0.16796	-2.07017	4.37548	-0.47313	0.63612	NA	-1.89631	4.37548	-0.433395	0.664728	NA	2.15912	6.21032	0.347667	0.72809	0.995989
3110009E18Rik	114.295	0.14114	0.264543	0.533524	0.593671	0.883288	0.271566	0.264752	1.02574	0.305016	0.623246	-0.268045	0.373118	-0.718391	0.472516	0.995989
3110009F21Rik	0	NA	NA	NA	NA	NA	NA	NA	NA	NA	NA	NA	NA	NA	NA	NA
3110009M11Rik	0	NA	NA	NA	NA	NA	NA	NA	NA	NA	NA	NA	NA	NA	NA	NA
3110018I06Rik	0	NA	NA	NA	NA	NA	NA	NA	NA	NA	NA	NA	NA	NA	NA	NA
3110021N24Rik	7.59705	0.00520573	0.795561	0.00654347	0.994779	NA	-0.187217	0.808498	-0.231562	0.816879	0.933434	-0.0747154	1.14085	-0.065491	0.947783	0.995989
3110031N09Rik	0.430842	2.75764	3.24218	0.850553	0.395018	NA	-0.126851	3.38219	-0.0375056	0.970082	NA	-1.70682	4.68515	-0.364303	0.715632	0.995989
3110039I08Rik	838.057	-0.054457	0.271539	-0.200549	0.841051	0.962351	0.28066	0.271325	1.03441	0.300946	0.619305	0.763285	0.383095	1.99241	0.0463256	0.995989
3110039M20Rik	0.241557	1.74066	4.35516	0.399678	0.689394	NA	0.834886	4.40729	0.189433	0.849754	NA	-2.61338	6.19602	-0.421784	0.673183	0.995989
3110040N11Rik	230.314	-0.137576	0.147366	-0.933567	0.350527	0.772381	-0.0159622	0.147641	-0.108115	0.913904	0.968915	-0.0660868	0.209585	-0.315322	0.752517	0.995989
3110043J17Rik	0	NA	NA	NA	NA	NA	NA	NA	NA	NA	NA	NA	NA	NA	NA	NA
3110045C21Rik	4.44513	0.582177	0.915691	0.635779	0.52492	NA	-0.0270269	0.951695	-0.0283986	0.977344	NA	-1.18492	1.35364	-0.875357	0.38138	0.995989
3110053B16Rik	7.52758	-0.567526	0.661455	-0.857996	0.390894	NA	-0.39886	0.661446	-0.603012	0.546501	0.797672	-0.113721	0.975394	-0.11659	0.907185	0.995989
3110056K07Rik	1232.08	0.0932063	0.117918	0.790436	0.429273	0.813668	0.40282	0.117694	3.42261	0.000620225	0.0189313	-0.387377	0.166406	-2.3279	0.0199172	0.995989
3110062G12Rik	0	NA	NA	NA	NA	NA	NA	NA	NA	NA	NA	NA	NA	NA	NA	NA
3110067C02Rik	9.09626	-0.76814	0.742904	-1.03397	0.301151	NA	-0.514368	0.739444	-0.695614	0.48667	0.762213	0.748742	1.06022	0.706216	0.480054	0.995989
3110070M22Rik	0.572681	-1.26248	3.69723	-0.341466	0.732753	NA	1.94882	3.56981	0.545918	0.585122	NA	-0.72415	5.13933	-0.140904	0.887946	0.995989
3110080E11Rik	0	NA	NA	NA	NA	NA	NA	NA	NA	NA	NA	NA	NA	NA	NA	NA
3110080O07Rik	0	NA	NA	NA	NA	NA	NA	NA	NA	NA	NA	NA	NA	NA	NA	NA
3110082I17Rik	272.853	-0.374707	0.207514	-1.8057	0.0709656	0.479684	-0.422223	0.208441	-2.02563	0.042803	0.238238	0.669375	0.294384	2.27382	0.022977	0.995989
3110082J24Rik	0.169541	-0.300657	4.40729	-0.068218	0.945612	NA	-1.08858	4.40729	-0.246996	0.804912	NA	0.389652	6.23278	0.0625166	0.950151	0.995989
3110083C13Rik	12.7028	-0.851422	0.586253	-1.45231	0.146415	0.60322	-0.318655	0.571478	-0.557597	0.577119	0.816755	1.44613	0.812428	1.78001	0.0750748	0.995989
3110099E03Rik	2.53983	1.63906	2.1762	0.753174	0.451345	NA	1.71675	2.19129	0.783443	0.433367	NA	2.12639	2.86922	0.741105	0.45863	0.995989
3200001D21Rik	0	NA	NA	NA	NA	NA	NA	NA	NA	NA	NA	NA	NA	NA	NA	NA
3222401L13Rik	0	NA	NA	NA	NA	NA	NA	NA	NA	NA	NA	NA	NA	NA	NA	NA
3300002A11Rik	0	NA	NA	NA	NA	NA	NA	NA	NA	NA	NA	NA	NA	NA	NA	NA
3300002I08Rik	88.6857	0.300549	0.354907	0.846837	0.397086	0.796432	0.463667	0.354873	1.30657	0.191359	0.503707	-0.593418	0.50055	-1.18553	0.235808	0.995989
3300002P13Rik	2.30248	0.534783	1.2619	0.423793	0.671717	NA	1.01298	1.23942	0.817301	0.413756	NA	-0.594885	1.69405	-0.351162	0.725467	0.995989
3300005D01Rik	130.2	-0.215733	0.236231	-0.913228	0.361123	0.780031	0.848854	0.229458	3.69939	0.000216119	0.00957669	-0.254615	0.326602	-0.77959	0.435632	0.995989
3425401B19Rik	23.3831	0.66057	0.447833	1.47504	0.140203	0.594715	-0.148148	0.468851	-0.315982	0.752016	0.905738	-0.0858913	0.640091	-0.134186	0.893255	0.995989
3632454L22Rik	32.2724	0.301162	0.372389	0.808731	0.41867	0.808033	0.300159	0.37538	0.799614	0.423935	0.719612	-0.197998	0.521805	-0.379448	0.704355	0.995989
3732407C23Rik	0.0808908	-0.300703	4.40729	-0.0682286	0.945604	NA	0.834946	4.40729	0.189446	0.849743	NA	-0.572061	6.23278	-0.0917826	0.926871	0.995989
3830403N18Rik	34.1746	0.511921	0.611472	0.837193	0.402484	0.79931	-1.30069	0.642499	-2.02443	0.0429261	0.238503	1.25852	0.88309	1.42513	0.154118	0.995989
3830406C13Rik	988.62	-0.272257	0.215831	-1.26143	0.207153	0.661617	-0.523747	0.216296	-2.42144	0.0154592	0.140979	0.359823	0.305883	1.17634	0.239457	0.995989
3830408C21Rik	7.4309	-0.125938	0.941646	-0.133742	0.893606	NA	0.0552828	0.941028	0.0587473	0.953153	NA	-0.363302	1.34221	-0.270675	0.786641	0.995989
3830417A13Rik	0	NA	NA	NA	NA	NA	NA	NA	NA	NA	NA	NA	NA	NA	NA	NA
3830422I06Rik	0.194033	-0.300637	4.40729	-0.0682135	0.945616	NA	-0.126775	4.40729	-0.0287649	0.977052	NA	2.37818	6.19778	0.383715	0.701189	0.995989
3830432H09Rik	0.417943	-0.300615	4.40729	-0.0682085	0.94562	NA	-0.126753	4.40729	-0.0287599	0.977056	NA	3.50402	6.15602	0.569201	0.569219	0.995989
3930402G23Rik	0.462579	-2.1367	3.86239	-0.553207	0.580122	NA	0.0642318	3.80259	0.0168916	0.986523	NA	1.16041	5.45039	0.212904	0.831402	0.995989
4430402I18Rik	21.3928	-0.0818467	0.426822	-0.191758	0.847932	0.963979	-0.2795	0.436024	-0.641021	0.521509	0.784538	0.184717	0.612814	0.301424	0.763091	0.995989
4631405J19Rik	0	NA	NA	NA	NA	NA	NA	NA	NA	NA	NA	NA	NA	NA	NA	NA
4631405K08Rik	0	NA	NA	NA	NA	NA	NA	NA	NA	NA	NA	NA	NA	NA	NA	NA
4632404H12Rik	362.154	0.147466	0.13756	1.07201	0.283713	0.72417	0.2364	0.137873	1.71462	0.0864143	0.342011	-0.207448	0.193951	-1.06959	0.284804	0.995989
4632404M16Rik	0	NA	NA	NA	NA	NA	NA	NA	NA	NA	NA	NA	NA	NA	NA	NA
4632411P08Rik	4.54053	-0.711671	0.960276	-0.741111	0.458626	NA	-0.072214	0.930703	-0.0775907	0.938154	NA	0.878943	1.33232	0.659709	0.50944	0.995989
4632415L05Rik	359.906	0.286954	0.159862	1.79501	0.0726528	0.484021	0.122904	0.161108	0.762867	0.445543	0.733202	-0.0996373	0.225843	-0.44118	0.659082	0.995989
4632418H02Rik	0	NA	NA	NA	NA	NA	NA	NA	NA	NA	NA	NA	NA	NA	NA	NA
4632427E13Rik	386.602	-1.03216	0.324077	-3.18492	0.00144796	0.118396	-0.569603	0.32342	-1.76119	0.0782065	0.324145	0.738956	0.458959	1.61007	0.107383	0.995989
4632428C04Rik	112.991	-0.127629	0.235453	-0.542056	0.58778	0.881156	0.294129	0.233158	1.2615	0.207128	0.521522	0.17613	0.328795	0.535683	0.592178	0.995989
4632432E15Rik	0	NA	NA	NA	NA	NA	NA	NA	NA	NA	NA	NA	NA	NA	NA	NA
4633401B06Rik	0	NA	NA	NA	NA	NA	NA	NA	NA	NA	NA	NA	NA	NA	NA	NA
4731419I09Rik	0.167514	-0.30064	4.40729	-0.0682143	0.945615	NA	-0.126779	4.40729	-0.0287657	0.977051	NA	2.1893	6.20851	0.352629	0.724367	0.995989
4732414G09Rik	0.978958	-0.300664	2.32893	-0.1291	0.897279	NA	1.32609	2.17828	0.608776	0.542673	NA	1.61086	3.01416	0.534432	0.593042	0.995989
4732416N19Rik	8.55167	1.8324	0.754988	2.42705	0.0152221	NA	1.47118	0.768559	1.91421	0.0555931	0.271219	-2.24149	1.02526	-2.18628	0.0287954	0.995989
4732419C18Rik	19.4888	0.67979	0.55307	1.22912	0.219027	0.670738	-0.254806	0.573193	-0.444538	0.656653	0.859587	-1.12065	0.810531	-1.38261	0.166784	0.995989
4732440D04Rik	0	NA	NA	NA	NA	NA	NA	NA	NA	NA	NA	NA	NA	NA	NA	NA
4732463B04Rik	0	NA	NA	NA	NA	NA	NA	NA	NA	NA	NA	NA	NA	NA	NA	NA
4732465J04Rik	43.2646	0.379083	0.438946	0.86362	0.387797	0.793044	0.334444	0.441038	0.758312	0.448264	0.735449	-0.89594	0.623877	-1.43608	0.150979	0.995989
4732471J01Rik	98.2826	-0.189721	0.221858	-0.855145	0.392471	0.795205	0.0330892	0.221251	0.149555	0.881116	0.957549	0.0229788	0.314122	0.0731524	0.941685	0.995989
4732487G21Rik	73.3076	0.473296	0.330641	1.43145	0.152301	0.609597	0.364944	0.332893	1.09628	0.272956	0.591288	-0.602233	0.466906	-1.28984	0.197107	0.995989
4732490B19Rik	3.89301	0.307766	0.96041	0.320453	0.748625	NA	-0.509032	1.01798	-0.500043	0.617045	NA	-0.222146	1.41879	-0.156574	0.875581	0.995989
4732491K20Rik	15.8504	-0.195902	0.588972	-0.332617	0.739424	0.930792	0.456009	0.577277	0.789931	0.429568	0.722826	-0.213727	0.822964	-0.259704	0.795092	0.995989
4732496C06Rik	10.2442	0.588072	0.693239	0.848296	0.396273	0.796411	1.16077	0.682437	1.70093	0.0889568	0.347639	-1.30756	0.956565	-1.36693	0.171648	0.995989
4831440D22Rik	0	NA	NA	NA	NA	NA	NA	NA	NA	NA	NA	NA	NA	NA	NA	NA
4831440E17Rik	68.4836	0.030373	0.301394	0.100775	0.919729	0.984034	0.13752	0.301985	0.455387	0.648831	0.854858	-0.0124895	0.424957	-0.02939	0.976554	0.99672
4833403J16Rik	20.3542	0.254438	0.501744	0.507108	0.612079	0.889309	1.04015	0.489425	2.12525	0.0335655	0.209822	-0.923594	0.691896	-1.33487	0.181918	0.995989
4833404L02Rik	0	NA	NA	NA	NA	NA	NA	NA	NA	NA	NA	NA	NA	NA	NA	NA
4833405L11Rik	0	NA	NA	NA	NA	NA	NA	NA	NA	NA	NA	NA	NA	NA	NA	NA
4833407H14Rik	0	NA	NA	NA	NA	NA	NA	NA	NA	NA	NA	NA	NA	NA	NA	NA
4833411C07Rik	36.4584	0.130981	0.391579	0.334495	0.738006	0.930792	0.115434	0.394632	0.29251	0.769896	0.913095	0.406144	0.547541	0.74176	0.458233	0.995989
4833412C05Rik	1.64602	-1.96908	1.58737	-1.24046	0.214804	NA	-0.500379	1.44244	-0.346898	0.728668	NA	-0.621856	2.39884	-0.259233	0.795456	0.995989
4833412K13Rik	0	NA	NA	NA	NA	NA	NA	NA	NA	NA	NA	NA	NA	NA	NA	NA
4833413E03Rik	0.720411	0.55714	2.33698	0.238402	0.811569	NA	2.08561	2.19273	0.951149	0.341529	NA	-2.68056	3.2046	-0.836471	0.40289	0.995989
4833413G10Rik	0	NA	NA	NA	NA	NA	NA	NA	NA	NA	NA	NA	NA	NA	NA	NA
4833417C18Rik	7.16927	0.146452	0.759768	0.192759	0.847148	NA	0.407078	0.756028	0.538443	0.590272	NA	-0.259697	1.06015	-0.244963	0.806485	0.995989
4833418N02Rik	42.1757	-0.259211	0.330467	-0.784377	0.432819	0.814119	0.0209288	0.328467	0.0637165	0.949196	0.980484	0.420035	0.463253	0.906706	0.364562	0.995989
4833418N17Rik	0	NA	NA	NA	NA	NA	NA	NA	NA	NA	NA	NA	NA	NA	NA	NA
4833420G17Rik	1338.39	0.13372	0.171817	0.778269	0.43641	0.816824	0.351348	0.171758	2.0456	0.0407959	0.231076	-0.293335	0.242753	-1.20837	0.226905	0.995989
4833421G17Rik	0	NA	NA	NA	NA	NA	NA	NA	NA	NA	NA	NA	NA	NA	NA	NA
4833421K07Rik	0	NA	NA	NA	NA	NA	NA	NA	NA	NA	NA	NA	NA	NA	NA	NA
4833422C13Rik	47.4712	-0.00017661	0.297968	-0.000592716	0.999527	0.999803	0.0299717	0.300177	0.099847	0.920466	0.97165	0.179323	0.419891	0.427071	0.669327	0.995989
4833422M21Rik	0	NA	NA	NA	NA	NA	NA	NA	NA	NA	NA	NA	NA	NA	NA	NA
4833423E24Rik	0.495525	-0.216199	3.27399	-0.0660354	0.94735	NA	-0.302649	3.30136	-0.0916738	0.926957	NA	-1.41839	4.68966	-0.30245	0.762309	0.995989
4833427F10Rik	1.0953	-1.02043	2.00737	-0.50834	0.611215	NA	-0.336653	1.95378	-0.172309	0.863195	NA	-0.867688	2.96791	-0.292356	0.770014	0.995989
4833427G06Rik	0	NA	NA	NA	NA	NA	NA	NA	NA	NA	NA	NA	NA	NA	NA	NA
4833428L15Rik	0.0808908	-0.300703	4.40729	-0.0682286	0.945604	NA	0.834946	4.40729	0.189446	0.849743	NA	-0.572061	6.23278	-0.0917826	0.926871	0.995989
4833439L19Rik	671.557	0.0630415	0.154914	0.406945	0.684048	0.91429	0.157163	0.155048	1.01364	0.310753	0.628582	-0.11275	0.218918	-0.515031	0.606531	0.995989
4833445I07Rik	4.15073	-0.518502	0.879379	-0.589623	0.555443	NA	-0.624052	0.898057	-0.694892	0.487123	NA	0.498559	1.28483	0.388036	0.697989	0.995989
4921501E09Rik	0	NA	NA	NA	NA	NA	NA	NA	NA	NA	NA	NA	NA	NA	NA	NA
4921501I09Rik	11.7976	-1.21461	0.664939	-1.82665	0.0677523	0.471988	-0.801234	0.655665	-1.22202	0.221701	0.537386	1.25148	0.948121	1.31995	0.18685	0.995989
4921504A21Rik	14.334	0.377911	0.62439	0.605248	0.545014	0.86206	0.0868241	0.637754	0.13614	0.89171	0.962556	0.680661	0.86953	0.782792	0.433749	0.995989
4921504E06Rik	8.42186	-0.239856	0.749132	-0.320179	0.748833	NA	0.326737	0.733386	0.445519	0.655945	0.859431	0.409844	1.03347	0.396572	0.691683	0.995989
4921507G05Rik	0.350741	-2.67545	4.07402	-0.656711	0.511367	NA	-1.5398	4.07402	-0.377957	0.705463	NA	1.80263	5.81839	0.309816	0.756701	0.995989
4921507P07Rik	1.89776	-0.381647	1.70248	-0.224171	0.822625	NA	2.25331	1.51417	1.48815	0.136711	NA	-2.51192	2.35658	-1.06592	0.286461	0.995989
4921508D12Rik	0	NA	NA	NA	NA	NA	NA	NA	NA	NA	NA	NA	NA	NA	NA	NA
4921508M14Rik	0	NA	NA	NA	NA	NA	NA	NA	NA	NA	NA	NA	NA	NA	NA	NA
4921509A06Rik	0	NA	NA	NA	NA	NA	NA	NA	NA	NA	NA	NA	NA	NA	NA	NA
4921509C19Rik	0	NA	NA	NA	NA	NA	NA	NA	NA	NA	NA	NA	NA	NA	NA	NA
4921511C10Rik	0	NA	NA	NA	NA	NA	NA	NA	NA	NA	NA	NA	NA	NA	NA	NA
4921511C20Rik	0	NA	NA	NA	NA	NA	NA	NA	NA	NA	NA	NA	NA	NA	NA	NA
4921511E07Rik	0	NA	NA	NA	NA	NA	NA	NA	NA	NA	NA	NA	NA	NA	NA	NA
4921511I17Rik	0.540199	-3.74384	4.09214	-0.914887	0.360251	NA	-3.56998	4.09214	-0.8724	0.38299	NA	3.83276	5.87626	0.652244	0.514244	0.995989
4921511M17Rik	0.0981661	-1.26242	4.40729	-0.286438	0.774543	NA	-1.08855	4.40729	-0.246989	0.804916	NA	1.35139	6.23278	0.21682	0.828348	0.995989
4921513H07Rik	0	NA	NA	NA	NA	NA	NA	NA	NA	NA	NA	NA	NA	NA	NA	NA
4921513I03Rik	1.20193	-0.340802	2.01836	-0.168851	0.865914	NA	-0.509447	2.05138	-0.248343	0.803869	NA	0.397553	2.90674	0.13677	0.891213	0.995989
4921513I08Rik	0	NA	NA	NA	NA	NA	NA	NA	NA	NA	NA	NA	NA	NA	NA	NA
4921514A10Rik	0	NA	NA	NA	NA	NA	NA	NA	NA	NA	NA	NA	NA	NA	NA	NA
4921515E04Rik	1.13546	0.298753	1.90166	0.157101	0.875165	NA	0.855658	1.85779	0.46058	0.6451	NA	0.142345	2.53518	0.0561477	0.955224	0.995989
4921515L22Rik	0	NA	NA	NA	NA	NA	NA	NA	NA	NA	NA	NA	NA	NA	NA	NA
4921516A02Rik	0.354101	-2.13617	4.13362	-0.516779	0.60531	NA	-1.00052	4.13362	-0.242044	0.808746	NA	2.22513	5.87383	0.378822	0.70482	0.995989
4921517D22Rik	0.410642	1.47485	3.07301	0.479935	0.631274	NA	0.834961	3.11733	0.267845	0.788819	NA	-0.462231	4.33541	-0.106618	0.915092	0.995989
4921518K17Rik	0	NA	NA	NA	NA	NA	NA	NA	NA	NA	NA	NA	NA	NA	NA	NA
4921521D15Rik	0	NA	NA	NA	NA	NA	NA	NA	NA	NA	NA	NA	NA	NA	NA	NA
4921522P10Rik	0.434983	1.76986	3.42984	0.516017	0.605842	NA	0.834948	3.49876	0.238641	0.811384	NA	-0.755124	4.86193	-0.155314	0.876574	0.995989
4921523L03Rik	0	NA	NA	NA	NA	NA	NA	NA	NA	NA	NA	NA	NA	NA	NA	NA
4921524J17Rik	711.219	-0.0642171	0.139501	-0.460335	0.645276	0.900905	0.0516908	0.139591	0.370301	0.711158	0.888657	-0.235133	0.19775	-1.18904	0.234423	0.995989
4921524L21Rik	0.683853	-1.26243	2.70793	-0.466197	0.641074	NA	-0.126775	2.70793	-0.0468163	0.96266	NA	3.83304	3.69128	1.0384	0.299082	0.995989
4921525O09Rik	10.639	0.260341	0.927255	0.280765	0.778891	0.944856	0.823587	0.918919	0.896256	0.370116	0.67976	-0.784817	1.29811	-0.604583	0.545456	0.995989
4921527H02Rik	0	NA	NA	NA	NA	NA	NA	NA	NA	NA	NA	NA	NA	NA	NA	NA
4921528I07Rik	1.51488	3.53132	1.82723	1.93262	0.0532836	NA	1.68653	2.03558	0.828526	0.407373	NA	-1.20473	2.51449	-0.479115	0.631857	0.995989
4921529L05Rik	5.34095	1.24451	0.855932	1.45398	0.145951	NA	0.140571	0.918141	0.153104	0.878316	NA	-0.363457	1.20722	-0.301069	0.763362	0.995989
4921530L21Rik	0.194033	-0.300637	4.40729	-0.0682135	0.945616	NA	-0.126775	4.40729	-0.0287649	0.977052	NA	2.37818	6.19778	0.383715	0.701189	0.995989
4921531C22Rik	102.511	-0.514247	0.208839	-2.46241	0.0138007	0.283071	-0.719372	0.213153	-3.3749	0.000738414	0.0211644	0.540657	0.303516	1.78132	0.0748608	0.995989
4921534A09Rik	1.56927	-1.89666	1.61558	-1.17398	0.240403	NA	-1.23875	1.55221	-0.79806	0.424836	NA	0.997079	2.40455	0.414663	0.678388	0.995989
4921534H16Rik	0	NA	NA	NA	NA	NA	NA	NA	NA	NA	NA	NA	NA	NA	NA	NA
4921536K21Rik	0.72274	0.834644	2.36299	0.353215	0.723927	NA	-0.981937	2.54519	-0.385801	0.699644	NA	0.107436	3.47323	0.0309325	0.975323	0.996625
4921539E11Rik	3.73723	-1.82249	1.08569	-1.67864	0.0932216	NA	-1.07073	1.02991	-1.03964	0.298507	NA	2.4816	1.50875	1.6448	0.100012	0.995989
4921539H07Rik	0.327531	1.23794	4.18569	0.295756	0.767416	NA	-1.08863	4.26965	-0.254968	0.798748	NA	-1.14892	5.97906	-0.192157	0.847619	0.995989
4922502D21Rik	0.96262	-0.839919	2.42584	-0.346239	0.729163	NA	-3.31139	2.58111	-1.28293	0.199515	NA	3.31348	3.58532	0.92418	0.355393	0.995989
4922502N22Rik	0	NA	NA	NA	NA	NA	NA	NA	NA	NA	NA	NA	NA	NA	NA	NA
4930401A07Rik	0	NA	NA	NA	NA	NA	NA	NA	NA	NA	NA	NA	NA	NA	NA	NA
4930401C15Rik	1.43406	1.80786	1.95327	0.925555	0.354677	NA	-0.246863	2.16451	-0.11405	0.909198	NA	-0.226633	2.8061	-0.0807644	0.935629	0.995989
4930401G09Rik	0.251536	-1.30869	4.35904	-0.300223	0.764007	NA	-2.09661	4.35904	-0.48098	0.630531	NA	1.39765	6.19876	0.225473	0.821611	0.995989
4930401O10Rik	0.604282	0.661089	2.86077	0.231088	0.817246	NA	2.80499	2.70048	1.0387	0.298945	NA	-1.69834	3.89475	-0.436058	0.662795	0.995989
4930401O12Rik	1.22812	0.304771	1.93491	0.157512	0.874841	NA	0.453312	1.93745	0.233974	0.815005	NA	0.865341	2.60566	0.332101	0.739813	0.995989
4930402C01Rik	0.0808908	-0.300703	4.40729	-0.0682286	0.945604	NA	0.834946	4.40729	0.189446	0.849743	NA	-0.572061	6.23278	-0.0917826	0.926871	0.995989
4930402F06Rik	3.4243	1.70583	1.13617	1.50139	0.133255	NA	-0.205988	1.27089	-0.162082	0.871241	NA	-0.358376	1.6374	-0.218869	0.826752	0.995989
4930402F11Rik	0.609397	-0.82772	3.08854	-0.267997	0.788702	NA	-0.950913	3.1214	-0.304643	0.760638	NA	-0.809433	4.47489	-0.180884	0.856459	0.995989
4930402H05Rik	0	NA	NA	NA	NA	NA	NA	NA	NA	NA	NA	NA	NA	NA	NA	NA
4930402H24Rik	656.599	-0.278025	0.153084	-1.81616	0.0693465	0.47545	-0.0637964	0.152946	-0.417116	0.676594	0.869659	0.40764	0.216222	1.88528	0.0593916	0.995989
4930402K13Rik	0	NA	NA	NA	NA	NA	NA	NA	NA	NA	NA	NA	NA	NA	NA	NA
4930403D09Rik	0	NA	NA	NA	NA	NA	NA	NA	NA	NA	NA	NA	NA	NA	NA	NA
4930403P22Rik	0.183749	1.25462	4.39099	0.285725	0.775089	NA	0.8349	4.40729	0.189436	0.849751	NA	-2.12735	6.22126	-0.341948	0.73239	0.995989
4930404A12Rik	0	NA	NA	NA	NA	NA	NA	NA	NA	NA	NA	NA	NA	NA	NA	NA
4930404H11Rik	5.19251	-1.39861	0.880175	-1.58902	0.112057	NA	-0.699256	0.836354	-0.836077	0.403112	NA	2.37857	1.20469	1.97442	0.0483335	0.995989
4930404H24Rik	0	NA	NA	NA	NA	NA	NA	NA	NA	NA	NA	NA	NA	NA	NA	NA
4930404I05Rik	2.46496	-1.72485	1.42887	-1.20714	0.227377	NA	-0.262809	1.3285	-0.197824	0.843183	NA	-0.620358	2.15959	-0.287257	0.773916	0.995989
4930404I20Rik	0	NA	NA	NA	NA	NA	NA	NA	NA	NA	NA	NA	NA	NA	NA	NA
4930404N11Rik	0	NA	NA	NA	NA	NA	NA	NA	NA	NA	NA	NA	NA	NA	NA	NA
4930405A21Rik	0	NA	NA	NA	NA	NA	NA	NA	NA	NA	NA	NA	NA	NA	NA	NA
4930405D11Rik	4.11281	-1.87506	1.05483	-1.77759	0.0754707	NA	-1.74427	1.05814	-1.64843	0.0992649	NA	2.1393	1.54319	1.38628	0.165661	0.995989
4930405G09Rik	0	NA	NA	NA	NA	NA	NA	NA	NA	NA	NA	NA	NA	NA	NA	NA
4930405H06Rik	0	NA	NA	NA	NA	NA	NA	NA	NA	NA	NA	NA	NA	NA	NA	NA
4930405J17Rik	0	NA	NA	NA	NA	NA	NA	NA	NA	NA	NA	NA	NA	NA	NA	NA
4930405L22Rik	0.0970165	-0.300657	4.40729	-0.068218	0.945612	NA	-0.126795	4.40729	-0.0287694	0.977049	NA	1.35144	6.23278	0.216828	0.828343	0.995989
4930405N21Rik	0	NA	NA	NA	NA	NA	NA	NA	NA	NA	NA	NA	NA	NA	NA	NA
4930405O22Rik	0	NA	NA	NA	NA	NA	NA	NA	NA	NA	NA	NA	NA	NA	NA	NA
4930406D18Rik	1.41494	1.09211	1.8128	0.602445	0.546878	NA	-1.68752	2.10251	-0.802623	0.422193	NA	1.19878	2.73338	0.438573	0.660971	0.995989
4930407G08Rik	0.951616	2.0289	2.24172	0.905065	0.365431	NA	0.834981	2.37856	0.351045	0.725555	NA	0.919659	3.09234	0.2974	0.766162	0.995989
4930407I10Rik	0	NA	NA	NA	NA	NA	NA	NA	NA	NA	NA	NA	NA	NA	NA	NA
4930407I19Rik	0	NA	NA	NA	NA	NA	NA	NA	NA	NA	NA	NA	NA	NA	NA	NA
4930408K08Rik	0	NA	NA	NA	NA	NA	NA	NA	NA	NA	NA	NA	NA	NA	NA	NA
4930408O17Rik	0.359606	1.73041	3.56968	0.484751	0.627853	NA	0.834933	3.63243	0.229855	0.818204	NA	-1.64136	5.09281	-0.32229	0.747233	0.995989
4930412B13Rik	5.79957	-1.44793	0.968921	-1.49437	0.135078	NA	-0.622047	0.933719	-0.666204	0.505281	NA	1.06613	1.3744	0.775703	0.437924	0.995989
4930412C18Rik	30.2881	0.532637	0.387104	1.37595	0.168836	0.625302	0.356508	0.394083	0.90465	0.365651	0.675742	0.206798	0.534288	0.387053	0.698717	0.995989
4930412E21Rik	1.56035	-1.72089	2.20955	-0.778841	0.436074	NA	-0.336952	2.08577	-0.161548	0.871662	NA	1.69181	3.05308	0.554131	0.579489	0.995989
4930412F09Rik	106.163	0.108724	0.455364	0.238763	0.81129	0.953027	1.19044	0.451565	2.63625	0.00838287	0.0988021	-1.25581	0.640898	-1.95946	0.0500591	0.995989
4930412F12Rik	0	NA	NA	NA	NA	NA	NA	NA	NA	NA	NA	NA	NA	NA	NA	NA
4930412L05Rik	5.06926	0.427432	1.04158	0.410368	0.681536	NA	1.7742	0.984736	1.8017	0.071593	NA	-0.428055	1.34552	-0.318134	0.750383	0.995989
4930412M03Rik	0	NA	NA	NA	NA	NA	NA	NA	NA	NA	NA	NA	NA	NA	NA	NA
4930412O13Rik	0	NA	NA	NA	NA	NA	NA	NA	NA	NA	NA	NA	NA	NA	NA	NA
4930413E15Rik	0.788903	-0.376232	2.3361	-0.161051	0.872053	NA	-1.53454	2.46351	-0.622907	0.533346	NA	1.95142	3.38935	0.57575	0.564784	0.995989
4930413G21Rik	0	NA	NA	NA	NA	NA	NA	NA	NA	NA	NA	NA	NA	NA	NA	NA
4930415H17Rik	0	NA	NA	NA	NA	NA	NA	NA	NA	NA	NA	NA	NA	NA	NA	NA
4930415L06Rik	0	NA	NA	NA	NA	NA	NA	NA	NA	NA	NA	NA	NA	NA	NA	NA
4930415O20Rik	10.3986	-0.47977	0.803312	-0.59724	0.550347	0.863989	-0.366838	0.804793	-0.455816	0.648522	0.854689	0.667868	1.13984	0.585929	0.557923	0.995989
4930417H01Rik	9.72155	0.616997	0.710255	0.868697	0.385013	0.79112	1.12873	0.700261	1.61186	0.106991	0.383777	-0.925649	0.969211	-0.955053	0.339551	0.995989
4930417O13Rik	154.117	0.235279	0.351971	0.668462	0.503839	0.845029	-0.292809	0.354643	-0.825643	0.409007	0.707067	-0.535196	0.501741	-1.06668	0.286117	0.995989
4930417O22Rik	0.0552035	0.661084	4.40729	0.149998	0.880766	NA	-0.126842	4.40729	-0.02878	0.97704	NA	-0.572061	6.23278	-0.0917826	0.926871	0.995989
4930419G24Rik	0	NA	NA	NA	NA	NA	NA	NA	NA	NA	NA	NA	NA	NA	NA	NA
4930420N18Rik	0	NA	NA	NA	NA	NA	NA	NA	NA	NA	NA	NA	NA	NA	NA	NA
4930421C12Rik	1.01535	-2.78203	2.11387	-1.31608	0.188146	NA	-2.60817	2.11387	-1.23384	0.217264	NA	4.75389	3.01916	1.57458	0.115354	0.995989
4930421P07Rik	0	NA	NA	NA	NA	NA	NA	NA	NA	NA	NA	NA	NA	NA	NA	NA
4930422C21Rik	0	NA	NA	NA	NA	NA	NA	NA	NA	NA	NA	NA	NA	NA	NA	NA
4930422I22Rik	2.0761	-4.07002	2.42996	-1.67493	0.0939479	NA	-0.332493	2.19942	-0.151173	0.879839	NA	4.734	3.26797	1.44861	0.147448	0.995989
4930422M22Rik	19.1443	0.503751	0.514015	0.980031	0.327071	0.756395	0.876199	0.509261	1.72053	0.0853357	0.339586	-0.250007	0.698948	-0.35769	0.720575	0.995989
4930423C22Rik	0	NA	NA	NA	NA	NA	NA	NA	NA	NA	NA	NA	NA	NA	NA	NA
4930423D22Rik	2.60006	0.533816	1.2447	0.428871	0.668017	NA	0.441758	1.25974	0.350675	0.725832	NA	-1.05226	1.77359	-0.593296	0.552983	0.995989
4930423D24Rik	0.0943746	-0.300703	4.40729	-0.0682286	0.945604	NA	0.834946	4.40729	0.189446	0.849743	NA	-0.572061	6.23278	-0.0917826	0.926871	0.995989
4930423M02Rik	0.110407	1.25464	4.39099	0.285731	0.775084	NA	-0.126859	4.40729	-0.0287839	0.977037	NA	-1.16561	6.22126	-0.187359	0.851379	0.995989
4930425K10Rik	0	NA	NA	NA	NA	NA	NA	NA	NA	NA	NA	NA	NA	NA	NA	NA
4930425K24Rik	0.348324	2.79759	4.29941	0.650691	0.515246	NA	-0.126904	4.40729	-0.0287941	0.977029	NA	-2.70852	6.15697	-0.439911	0.660001	0.995989
4930425L21Rik	0.266761	-2.10329	4.3726	-0.481017	0.630505	NA	-0.967646	4.3726	-0.221297	0.824861	NA	1.23048	6.2083	0.198199	0.842889	0.995989
4930425O10Rik	0.204782	1.25462	4.39099	0.285725	0.775089	NA	0.8349	4.40729	0.189436	0.849751	NA	-2.12735	6.22126	-0.341948	0.73239	0.995989
4930426D05Rik	83.4882	0.210644	0.281747	0.747634	0.454681	0.824193	1.07403	0.275757	3.89485	9.82609e-05	0.00521922	-1.00683	0.391175	-2.57386	0.0100572	0.995989
4930426I24Rik	5.83503	-0.726578	1.07807	-0.673961	0.500336	NA	0.330128	1.03646	0.318514	0.750095	NA	1.02271	1.47797	0.69197	0.488956	0.995989
4930426L09Rik	9.88474	-0.00100032	0.645437	-0.00154984	0.998763	0.999471	0.654675	0.628158	1.04221	0.297313	0.615692	-0.18333	0.884997	-0.207153	0.83589	0.995989
4930428D20Rik	0	NA	NA	NA	NA	NA	NA	NA	NA	NA	NA	NA	NA	NA	NA	NA
4930428E07Rik	0	NA	NA	NA	NA	NA	NA	NA	NA	NA	NA	NA	NA	NA	NA	NA
4930428N03Rik	0	NA	NA	NA	NA	NA	NA	NA	NA	NA	NA	NA	NA	NA	NA	NA
4930428O21Rik	3.35623	0.0518055	0.918505	0.056402	0.955022	NA	-1.29295	1.03777	-1.24589	0.212805	NA	0.0914955	1.4515	0.063035	0.949739	0.995989
4930429D17Rik	1.44999	1.51832	1.79886	0.844046	0.398644	NA	-0.108585	1.99284	-0.0544878	0.956547	NA	0.368312	2.54094	0.144951	0.884749	0.995989
4930429F24Rik	19.429	0.0103944	0.480121	0.0216495	0.982728	0.995344	-0.125464	0.487703	-0.257255	0.796982	0.924139	0.28703	0.680505	0.42179	0.673178	0.995989
4930429H19Rik	0.170838	0.661103	4.40729	0.150002	0.880763	NA	-0.126823	4.40729	-0.0287758	0.977043	NA	0.389699	6.23278	0.0625241	0.950145	0.995989
4930429P21Rik	0	NA	NA	NA	NA	NA	NA	NA	NA	NA	NA	NA	NA	NA	NA	NA
4930430A15Rik	0.849503	-2.48604	2.34689	-1.05929	0.289466	NA	-0.861182	2.1978	-0.391838	0.695178	NA	1.12404	3.36145	0.334392	0.738083	0.995989
4930430E12Rik	12.3439	-0.572803	0.544111	-1.05273	0.292464	0.730549	-1.99098	0.614648	-3.23922	0.00119857	0.029762	0.832018	0.865619	0.961183	0.33646	0.995989
4930430F08Rik	75.633	0.128992	0.261757	0.492793	0.622159	0.89244	0.155112	0.263391	0.588905	0.555925	0.804039	0.225074	0.366434	0.614229	0.539064	0.995989
4930430O22Rik	0	NA	NA	NA	NA	NA	NA	NA	NA	NA	NA	NA	NA	NA	NA	NA
4930431F10Rik	0	NA	NA	NA	NA	NA	NA	NA	NA	NA	NA	NA	NA	NA	NA	NA
4930431F12Rik	0.172164	-1.2624	4.40729	-0.286434	0.774546	NA	-1.08854	4.40729	-0.246985	0.80492	NA	2.31315	6.23278	0.371127	0.710543	0.995989
4930431L21Rik	0.363143	-2.72393	4.02904	-0.676074	0.498994	NA	-2.55007	4.02904	-0.632922	0.526785	NA	3.77465	5.75749	0.655607	0.512077	0.995989
4930431P03Rik	0	NA	NA	NA	NA	NA	NA	NA	NA	NA	NA	NA	NA	NA	NA	NA
4930431P19Rik	14.4859	-0.901255	0.523158	-1.72272	0.084939	0.512776	-0.399326	0.508419	-0.785429	0.432202	0.724447	1.88812	0.717532	2.63142	0.008503	0.995989
4930432B10Rik	0.520272	0.555911	3.16683	0.175541	0.860654	NA	-1.90543	3.28639	-0.579795	0.562053	NA	0.494884	4.59519	0.107696	0.914237	0.995989
4930432E11Rik	1.64386	-3.18543	1.78427	-1.78528	0.0742157	NA	-1.10569	1.52098	-0.726961	0.46725	NA	3.87535	2.36126	1.64122	0.100752	0.995989
4930432H08Rik	0	NA	NA	NA	NA	NA	NA	NA	NA	NA	NA	NA	NA	NA	NA	NA
4930432K21Rik	30.2509	-0.212928	0.346525	-0.614466	0.538908	0.860141	0.0352376	0.344762	0.102208	0.918591	0.971038	0.165599	0.488384	0.339075	0.734553	0.995989
4930432L08Rik	0.0837572	-0.300657	4.40729	-0.068218	0.945612	NA	-0.126795	4.40729	-0.0287694	0.977049	NA	1.35144	6.23278	0.216828	0.828343	0.995989
4930432M17Rik	0	NA	NA	NA	NA	NA	NA	NA	NA	NA	NA	NA	NA	NA	NA	NA
4930432O09Rik	0	NA	NA	NA	NA	NA	NA	NA	NA	NA	NA	NA	NA	NA	NA	NA
4930433B08Rik	1.19067	-0.028699	2.06832	-0.0138755	0.988929	NA	-1.38514	2.2277	-0.62178	0.534086	NA	0.226076	3.12682	0.0723022	0.942361	0.995989
4930433I11Rik	0	NA	NA	NA	NA	NA	NA	NA	NA	NA	NA	NA	NA	NA	NA	NA
4930433J02Rik	0.0837572	-0.300657	4.40729	-0.068218	0.945612	NA	-0.126795	4.40729	-0.0287694	0.977049	NA	1.35144	6.23278	0.216828	0.828343	0.995989
4930433N12Rik	9.30428	-0.309346	0.666066	-0.464437	0.642335	NA	-0.741576	0.689101	-1.07615	0.28186	0.600893	0.34249	0.976808	0.350622	0.725872	0.995989
4930434B07Rik	0	NA	NA	NA	NA	NA	NA	NA	NA	NA	NA	NA	NA	NA	NA	NA
4930434F21Rik	2.92805	-1.33836	1.14062	-1.17336	0.240651	NA	-2.27241	1.29737	-1.75154	0.0798527	NA	3.4885	1.73031	2.01611	0.0437882	0.995989
4930434O05Rik	0	NA	NA	NA	NA	NA	NA	NA	NA	NA	NA	NA	NA	NA	NA	NA
4930435C17Rik	12.2992	-2.62866	0.704851	-3.72939	0.000191946	0.0523373	-1.574	0.662304	-2.37655	0.0174753	0.148601	1.52387	1.03325	1.47484	0.140255	0.995989
4930435E12Rik	1.02223	1.81464	2.00006	0.907294	0.364251	NA	2.08568	1.99206	1.047	0.295101	NA	-2.9676	2.75124	-1.07864	0.280747	0.995989
4930435N07Rik	0	NA	NA	NA	NA	NA	NA	NA	NA	NA	NA	NA	NA	NA	NA	NA
4930437M23Rik	0.136338	1.46576	4.37744	0.334844	0.737743	NA	-0.126865	4.40729	-0.0287853	0.977036	NA	-1.37672	6.21171	-0.221633	0.824599	0.995989
4930438A08Rik	3.44186	0.679263	1.2429	0.546515	0.584712	NA	-1.33623	1.37555	-0.97141	0.331344	NA	-0.15463	1.89048	-0.0817938	0.934811	0.995989
4930438E09Rik	0	NA	NA	NA	NA	NA	NA	NA	NA	NA	NA	NA	NA	NA	NA	NA
4930439A04Rik	0	NA	NA	NA	NA	NA	NA	NA	NA	NA	NA	NA	NA	NA	NA	NA
4930439D14Rik	32.4461	-0.171933	0.398406	-0.431552	0.666067	0.907826	0.264081	0.393596	0.670944	0.502256	0.771714	0.0143567	0.557992	0.0257292	0.979473	0.997459
4930440C22Rik	0	NA	NA	NA	NA	NA	NA	NA	NA	NA	NA	NA	NA	NA	NA	NA
4930440I19Rik	3.25459	-2.07454	1.47369	-1.40772	0.159214	NA	0.888893	1.14912	0.773543	0.439201	NA	2.1729	1.82836	1.18844	0.234659	0.995989
4930441H08Rik	1.06804	-1.02817	2.16223	-0.475512	0.634422	NA	-0.606904	2.1364	-0.284078	0.77635	NA	-0.650157	3.19665	-0.203387	0.838832	0.995989
4930441J16Rik	0	NA	NA	NA	NA	NA	NA	NA	NA	NA	NA	NA	NA	NA	NA	NA
4930442G10Rik	0	NA	NA	NA	NA	NA	NA	NA	NA	NA	NA	NA	NA	NA	NA	NA
4930442G15Rik	1.0044	-0.747931	2.10668	-0.355028	0.722569	NA	-1.55842	2.20074	-0.708136	0.478861	NA	3.2874	2.98627	1.10084	0.270966	0.995989
4930442H23Rik	0	NA	NA	NA	NA	NA	NA	NA	NA	NA	NA	NA	NA	NA	NA	NA
4930442J19Rik	0	NA	NA	NA	NA	NA	NA	NA	NA	NA	NA	NA	NA	NA	NA	NA
4930442L01Rik	0	NA	NA	NA	NA	NA	NA	NA	NA	NA	NA	NA	NA	NA	NA	NA
4930442P19Rik	0	NA	NA	NA	NA	NA	NA	NA	NA	NA	NA	NA	NA	NA	NA	NA
4930443G03Rik	0	NA	NA	NA	NA	NA	NA	NA	NA	NA	NA	NA	NA	NA	NA	NA
4930443O20Rik	2.73444	-4.62979	1.55633	-2.97482	0.00293162	NA	-0.0506548	1.10135	-0.0459932	0.963316	NA	4.32685	1.91861	2.2552	0.0241207	0.995989
4930444A19Rik	0	NA	NA	NA	NA	NA	NA	NA	NA	NA	NA	NA	NA	NA	NA	NA
4930444E06Rik	0.440065	2.86307	3.77185	0.759062	0.447815	NA	-0.126869	3.89696	-0.0325559	0.974029	NA	-1.81223	5.42334	-0.334154	0.738263	0.995989
4930444F02Rik	0	NA	NA	NA	NA	NA	NA	NA	NA	NA	NA	NA	NA	NA	NA	NA
4930444G20Rik	0	NA	NA	NA	NA	NA	NA	NA	NA	NA	NA	NA	NA	NA	NA	NA
4930444K16Rik	0	NA	NA	NA	NA	NA	NA	NA	NA	NA	NA	NA	NA	NA	NA	NA
4930444M15Rik	0.162268	1.69427	4.35864	0.388715	0.697487	NA	-0.126872	4.40729	-0.0287868	0.977035	NA	-1.60522	6.19847	-0.258971	0.795658	0.995989
4930444P10Rik	3.85239	-0.472021	1.0641	-0.443589	0.65734	NA	0.0437638	1.03951	0.0421004	0.966419	NA	1.20007	1.45621	0.824103	0.409881	0.995989
4930445B16Rik	0	NA	NA	NA	NA	NA	NA	NA	NA	NA	NA	NA	NA	NA	NA	NA
4930445N08Rik	1.17539	2.77936	1.92554	1.44342	0.148903	NA	3.51393	1.88723	1.86195	0.0626103	NA	-3.84719	2.56053	-1.5025	0.132968	0.995989
4930445N18Rik	7.3741	-0.035023	0.908989	-0.0385297	0.969265	NA	0.613988	0.892692	0.687793	0.491583	NA	-0.163642	1.26102	-0.12977	0.896749	0.995989
4930447A16Rik	0	NA	NA	NA	NA	NA	NA	NA	NA	NA	NA	NA	NA	NA	NA	NA
4930447C04Rik	9.50156	-0.248746	0.754779	-0.329561	0.741732	0.93098	0.0544313	0.74941	0.0726321	0.942099	0.978597	1.02293	1.04402	0.979795	0.327187	0.995989
4930447C11Rik	0	NA	NA	NA	NA	NA	NA	NA	NA	NA	NA	NA	NA	NA	NA	NA
4930447F04Rik	0	NA	NA	NA	NA	NA	NA	NA	NA	NA	NA	NA	NA	NA	NA	NA
4930447F24Rik	0	NA	NA	NA	NA	NA	NA	NA	NA	NA	NA	NA	NA	NA	NA	NA
4930447K03Rik	3.16964	-0.324774	1.20037	-0.270561	0.786729	NA	-1.79053	1.34517	-1.33109	0.18316	NA	1.92137	1.80834	1.06251	0.288006	0.995989
4930447M23Rik	0.996079	-0.762711	1.99766	-0.381803	0.702608	NA	0.544329	1.86126	0.292452	0.769941	NA	-0.37224	2.78961	-0.133438	0.893847	0.995989
4930447N08Rik	0	NA	NA	NA	NA	NA	NA	NA	NA	NA	NA	NA	NA	NA	NA	NA
4930448A20Rik	0.94484	-3.88757	2.49363	-1.559	0.118997	NA	-1.17526	2.34133	-0.501963	0.615693	NA	2.3999	3.57394	0.6715	0.501902	0.995989
4930448C13Rik	0.673885	-0.242108	2.46919	-0.0980516	0.921891	NA	-2.99573	2.64236	-1.13373	0.256907	NA	0.331107	3.73488	0.0886527	0.929358	0.995989
4930448D08Rik	0.15222	0.661103	4.40729	0.150002	0.880763	NA	-0.126823	4.40729	-0.0287758	0.977043	NA	0.389699	6.23278	0.0625241	0.950145	0.995989
4930448E22Rik	0	NA	NA	NA	NA	NA	NA	NA	NA	NA	NA	NA	NA	NA	NA	NA
4930448F12Rik	0.894352	-1.00684	2.15235	-0.467787	0.639937	NA	-1.50907	2.24641	-0.671771	0.50173	NA	0.304244	3.2614	0.0932862	0.925676	0.995989
4930448H16Rik	0.662891	-0.300702	3.08002	-0.0976297	0.922226	NA	3.28141	2.9079	1.12845	0.25913	NA	-1.12803	4.19206	-0.269086	0.787863	0.995989
4930448I06Rik	0	NA	NA	NA	NA	NA	NA	NA	NA	NA	NA	NA	NA	NA	NA	NA
4930448I18Rik	0	NA	NA	NA	NA	NA	NA	NA	NA	NA	NA	NA	NA	NA	NA	NA
4930448K20Rik	0	NA	NA	NA	NA	NA	NA	NA	NA	NA	NA	NA	NA	NA	NA	NA
4930449A18Rik	0.955684	0.275734	2.05248	0.134342	0.893132	NA	-1.13919	2.21626	-0.514017	0.60724	NA	-2.02848	3.16065	-0.64179	0.521009	0.995989
4930449E01Rik	0.612865	-2.07678	3.50645	-0.592273	0.553667	NA	1.37874	3.36116	0.410196	0.681662	NA	-1.11586	4.88642	-0.228359	0.819367	0.995989
4930449I04Rik	0.233111	0.661075	4.40729	0.149996	0.880768	NA	0.834936	4.40729	0.189444	0.849745	NA	-0.572042	6.23278	-0.0917796	0.926873	0.995989
4930449I24Rik	0	NA	NA	NA	NA	NA	NA	NA	NA	NA	NA	NA	NA	NA	NA	NA
4930451E10Rik	8.00485	1.08159	0.757997	1.42691	0.153606	NA	1.81365	0.740512	2.44919	0.0143179	0.135902	-1.61574	0.998625	-1.61797	0.10567	0.995989
4930451G09Rik	12.2445	-0.633347	0.584114	-1.08429	0.278237	0.722088	-0.476962	0.584407	-0.816146	0.414416	0.711283	-0.0146101	0.855032	-0.0170872	0.986367	0.998586
4930451I11Rik	0	NA	NA	NA	NA	NA	NA	NA	NA	NA	NA	NA	NA	NA	NA	NA
4930452B06Rik	7.52693	-0.452886	0.672145	-0.673792	0.500444	NA	-0.559859	0.684579	-0.817815	0.413463	NA	0.0278579	0.993721	0.0280339	0.977635	0.99672
4930452L12Rik	0	NA	NA	NA	NA	NA	NA	NA	NA	NA	NA	NA	NA	NA	NA	NA
4930452N14Rik	0.165114	-0.300657	4.40729	-0.068218	0.945612	NA	-1.08858	4.40729	-0.246996	0.804912	NA	0.389652	6.23278	0.0625166	0.950151	0.995989
4930453C13Rik	0	NA	NA	NA	NA	NA	NA	NA	NA	NA	NA	NA	NA	NA	NA	NA
4930453H23Rik	0.309542	-0.300666	3.77013	-0.0797496	0.936436	NA	-0.126804	3.77013	-0.0336339	0.973169	NA	0.389674	5.33172	0.0730858	0.941738	0.995989
4930453L07Rik	1.45349	-0.156231	1.98866	-0.0785611	0.937382	NA	1.16681	1.84959	0.63085	0.528139	NA	1.05273	2.55954	0.411295	0.680856	0.995989
4930453N24Rik	386.02	0.0140879	0.17138	0.0822025	0.934486	0.986183	0.0808199	0.171683	0.470752	0.637818	0.848361	-0.17395	0.2427	-0.716728	0.473542	0.995989
4930453O03Rik	0	NA	NA	NA	NA	NA	NA	NA	NA	NA	NA	NA	NA	NA	NA	NA
4930455B14Rik	0.350106	-3.12032	4.30953	-0.724051	0.469035	NA	-2.94646	4.30953	-0.683707	0.49416	NA	3.20924	6.16405	0.520639	0.602618	0.995989
4930455C13Rik	0	NA	NA	NA	NA	NA	NA	NA	NA	NA	NA	NA	NA	NA	NA	NA
4930455D15Rik	5.41875	0.105629	0.804068	0.131368	0.895484	NA	-0.468472	0.846586	-0.553366	0.580013	NA	0.627591	1.15634	0.542737	0.587311	0.995989
4930455G09Rik	23.6225	0.163	0.447948	0.363882	0.715946	0.922833	-0.598571	0.469093	-1.27602	0.201949	0.515674	0.377511	0.648945	0.58173	0.560749	0.995989
4930455H04Rik	0.711512	-3.5664	2.92391	-1.21974	0.222564	NA	-1.66171	2.88116	-0.57675	0.564108	NA	2.88634	4.22431	0.683268	0.494438	0.995989
4930456G14Rik	0.0808908	-0.300703	4.40729	-0.0682286	0.945604	NA	0.834946	4.40729	0.189446	0.849743	NA	-0.572061	6.23278	-0.0917826	0.926871	0.995989
4930456L15Rik	0.522307	2.7634	3.18288	0.868207	0.385281	NA	-0.12684	3.32568	-0.0381395	0.969576	NA	-0.787734	4.5634	-0.17262	0.86295	0.995989
4930458A03Rik	0.081134	0.661084	4.40729	0.149998	0.880766	NA	-0.126842	4.40729	-0.02878	0.97704	NA	-0.572061	6.23278	-0.0917826	0.926871	0.995989
4930458B22Rik	0	NA	NA	NA	NA	NA	NA	NA	NA	NA	NA	NA	NA	NA	NA	NA
4930458D05Rik	4.84399	0.402966	0.976825	0.412527	0.679953	NA	0.461074	0.981462	0.469783	0.63851	NA	-0.465906	1.36645	-0.340961	0.733133	0.995989
4930458K08Rik	0.699138	-1.06275	2.25253	-0.471804	0.637067	NA	-0.07232	2.13629	-0.0338531	0.972994	NA	-0.332129	3.21023	-0.103459	0.917598	0.995989
4930459C07Rik	3.13834	0.123363	1.25007	0.098685	0.921388	NA	0.521674	1.23789	0.421422	0.673447	NA	-0.667779	1.75849	-0.379746	0.704134	0.995989
4930459L07Rik	0	NA	NA	NA	NA	NA	NA	NA	NA	NA	NA	NA	NA	NA	NA	NA
4930461C15Rik	0	NA	NA	NA	NA	NA	NA	NA	NA	NA	NA	NA	NA	NA	NA	NA
4930461G14Rik	0	NA	NA	NA	NA	NA	NA	NA	NA	NA	NA	NA	NA	NA	NA	NA
4930463O16Rik	0.311582	0.556383	3.72174	0.149495	0.881163	NA	-0.126836	3.76236	-0.0337119	0.973107	NA	-1.42915	5.29209	-0.270053	0.787119	0.995989
4930465I24Rik	0	NA	NA	NA	NA	NA	NA	NA	NA	NA	NA	NA	NA	NA	NA	NA
4930465K10Rik	0.619323	2.76126	3.05547	0.90371	0.366149	NA	-0.126831	3.20387	-0.0395867	0.968423	NA	-0.167082	4.34494	-0.0384545	0.969325	0.996625
4930465M20Rik	1.78207	2.94116	1.79263	1.64069	0.100861	NA	3.90477	1.74463	2.23817	0.0252098	NA	-3.06033	2.26637	-1.35032	0.176913	0.995989
4930466I24Rik	0	NA	NA	NA	NA	NA	NA	NA	NA	NA	NA	NA	NA	NA	NA	NA
4930466K18Rik	0	NA	NA	NA	NA	NA	NA	NA	NA	NA	NA	NA	NA	NA	NA	NA
4930467D21Rik	1.44567	-2.94801	1.79664	-1.64085	0.100829	NA	-1.29291	1.59189	-0.812183	0.416686	NA	4.01174	2.40954	1.66494	0.0959255	0.995989
4930467E23Rik	0.449298	-1.26242	3.40762	-0.37047	0.711032	NA	-0.12677	3.40762	-0.0372018	0.970324	NA	2.9003	4.74331	0.611449	0.540902	0.995989
4930467K11Rik	0.487069	0.35701	3.21882	0.110913	0.911685	NA	-1.00246	3.32711	-0.301302	0.763184	NA	-1.22979	4.66486	-0.263627	0.792067	0.995989
4930469B13Rik	0	NA	NA	NA	NA	NA	NA	NA	NA	NA	NA	NA	NA	NA	NA	NA
4930469K13Rik	66.6492	0.820159	0.348311	2.35467	0.0185389	0.312169	0.634036	0.351437	1.80412	0.0712118	0.308227	-0.542995	0.486264	-1.11667	0.264137	0.995989
4930470B04Rik	0	NA	NA	NA	NA	NA	NA	NA	NA	NA	NA	NA	NA	NA	NA	NA
4930470G03Rik	0.608738	-0.613943	3.05949	-0.200668	0.840958	NA	-1.58625	3.14039	-0.505113	0.613479	NA	0.70294	4.46146	0.157558	0.874805	0.995989
4930470O06Rik	0.90568	-0.686112	1.95456	-0.351032	0.725565	NA	-1.40346	2.06871	-0.67842	0.497506	NA	-1.13232	3.01196	-0.375942	0.70696	0.995989
4930470P17Rik	0	NA	NA	NA	NA	NA	NA	NA	NA	NA	NA	NA	NA	NA	NA	NA
4930471C04Rik	0.157322	-1.26244	4.40729	-0.286444	0.774538	NA	-0.126795	4.40729	-0.0287694	0.977049	NA	0.389652	6.23278	0.0625166	0.950151	0.995989
4930471C06Rik	0	NA	NA	NA	NA	NA	NA	NA	NA	NA	NA	NA	NA	NA	NA	NA
4930471D02Rik	0.431421	-0.30077	4.40729	-0.0682437	0.945592	NA	3.11568	4.29386	0.725612	0.468077	NA	-2.85275	6.1531	-0.463628	0.642914	0.995989
4930471E15Rik	0	NA	NA	NA	NA	NA	NA	NA	NA	NA	NA	NA	NA	NA	NA	NA
4930471E19Rik	9.62869	-0.323567	0.770652	-0.419861	0.674587	0.91161	-1.29194	0.815205	-1.58481	0.11301	0.394259	1.28446	1.12764	1.13908	0.254671	0.995989
4930471M09Rik	1.00665	-1.16751	2.29179	-0.509433	0.610449	NA	-1.11124	2.30865	-0.481341	0.630274	NA	2.21369	3.25459	0.680175	0.496394	0.995989
4930473A02Rik	110.489	0.0400311	0.223084	0.179444	0.857589	0.967106	0.229185	0.222841	1.02847	0.30373	0.621921	0.11797	0.312204	0.377862	0.705533	0.995989
4930473D10Rik	0	NA	NA	NA	NA	NA	NA	NA	NA	NA	NA	NA	NA	NA	NA	NA
4930473H19Rik	0	NA	NA	NA	NA	NA	NA	NA	NA	NA	NA	NA	NA	NA	NA	NA
4930473O22Rik	0.08398	-1.26242	4.40729	-0.286438	0.774543	NA	-1.08855	4.40729	-0.246989	0.804916	NA	1.35139	6.23278	0.21682	0.828348	0.995989
4930474B08Rik	0	NA	NA	NA	NA	NA	NA	NA	NA	NA	NA	NA	NA	NA	NA	NA
4930474H06Rik	0.659726	2.2717	2.99244	0.759144	0.447766	NA	3.06475	2.95407	1.03747	0.299518	NA	-5.37428	4.20489	-1.2781	0.201214	0.995989
4930474N05Rik	0	NA	NA	NA	NA	NA	NA	NA	NA	NA	NA	NA	NA	NA	NA	NA
4930474N09Rik	0.167972	0.661056	4.40729	0.149991	0.880771	NA	0.834918	4.40729	0.18944	0.849748	NA	-1.5338	6.23278	-0.246086	0.805615	0.995989
4930477E14Rik	0	NA	NA	NA	NA	NA	NA	NA	NA	NA	NA	NA	NA	NA	NA	NA
4930477G07Rik	23.7996	0.513129	0.547263	0.937628	0.348436	0.770049	0.18654	0.554838	0.336206	0.736716	0.899297	-0.640811	0.77782	-0.823855	0.410022	0.995989
4930477N07Rik	0.579752	-0.94415	2.47745	-0.381098	0.703131	NA	-1.59089	2.53404	-0.627807	0.53013	NA	1.03315	3.63921	0.283894	0.776492	0.995989
4930477O15Rik	0	NA	NA	NA	NA	NA	NA	NA	NA	NA	NA	NA	NA	NA	NA	NA
4930478K11Rik	0	NA	NA	NA	NA	NA	NA	NA	NA	NA	NA	NA	NA	NA	NA	NA
4930478M09Rik	0.969268	-1.33621	2.03386	-0.656985	0.511191	NA	0.463096	1.8437	0.251177	0.801677	NA	-1.99168	2.89678	-0.687551	0.491736	0.995989
4930478P22Rik	0	NA	NA	NA	NA	NA	NA	NA	NA	NA	NA	NA	NA	NA	NA	NA
4930479D17Rik	7.94582	-0.76983	0.703259	-1.09466	0.273666	NA	-1.04277	0.726074	-1.43618	0.150951	0.450274	1.37285	1.02123	1.3443	0.178851	0.995989
4930479H17Rik	0	NA	NA	NA	NA	NA	NA	NA	NA	NA	NA	NA	NA	NA	NA	NA
4930480C01Rik	0	NA	NA	NA	NA	NA	NA	NA	NA	NA	NA	NA	NA	NA	NA	NA
4930480E11Rik	0	NA	NA	NA	NA	NA	NA	NA	NA	NA	NA	NA	NA	NA	NA	NA
4930480G23Rik	0.165827	-0.300641	4.40729	-0.0682144	0.945615	NA	-0.126779	4.40729	-0.0287658	0.977051	NA	2.17638	6.20929	0.350503	0.725961	0.995989
4930480K02Rik	0	NA	NA	NA	NA	NA	NA	NA	NA	NA	NA	NA	NA	NA	NA	NA
4930480K15Rik	0	NA	NA	NA	NA	NA	NA	NA	NA	NA	NA	NA	NA	NA	NA	NA
4930480K23Rik	84.6565	0.0293025	0.255091	0.114871	0.908548	0.980997	0.0204529	0.256874	0.0796224	0.936538	0.977681	0.0220711	0.361105	0.061121	0.951263	0.995989
4930480M12Rik	0.454854	-0.300651	3.86247	-0.077839	0.937956	NA	0.835	3.86247	0.216183	0.828845	NA	2.37102	5.37967	0.440737	0.659403	0.995989
4930481A15Rik	133.654	-0.601704	0.258839	-2.32463	0.020092	0.322068	-2.10081	0.27434	-7.65767	1.89332e-14	2.16934e-11	0.989149	0.386028	2.56237	0.0103959	0.995989
4930481B07Rik	64.9923	0.118595	0.344695	0.344058	0.730802	0.928983	-0.0125416	0.347548	-0.036086	0.971214	0.989163	-0.119402	0.489297	-0.244027	0.80721	0.995989
4930483J18Rik	0.558326	2.02457	2.68567	0.753839	0.450946	NA	-0.126841	2.865	-0.0442725	0.964687	NA	-2.89733	3.92695	-0.737805	0.460633	0.995989
4930483K19Rik	0.547557	1.23199	3.1999	0.38501	0.70023	NA	1.2118	3.21388	0.377053	0.706134	NA	-3.4434	4.53521	-0.75926	0.447697	0.995989
4930483O08Rik	2.78287	-0.366837	1.36775	-0.268205	0.788542	NA	0.28402	1.32357	0.214586	0.83009	NA	1.62377	1.83189	0.886391	0.375407	0.995989
4930484H19Rik	0	NA	NA	NA	NA	NA	NA	NA	NA	NA	NA	NA	NA	NA	NA	NA
4930486F22Rik	0	NA	NA	NA	NA	NA	NA	NA	NA	NA	NA	NA	NA	NA	NA	NA
4930486I03Rik	0	NA	NA	NA	NA	NA	NA	NA	NA	NA	NA	NA	NA	NA	NA	NA
4930486L24Rik	69.5345	0.0162594	0.279056	0.0582657	0.953537	0.990487	0.0869867	0.280115	0.310539	0.756151	0.907412	-0.0275148	0.394332	-0.0697757	0.944372	0.995989
4930486N12Rik	0	NA	NA	NA	NA	NA	NA	NA	NA	NA	NA	NA	NA	NA	NA	NA
4930487D11Rik	0.276298	-1.26243	4.40729	-0.28644	0.774541	NA	-0.126776	4.40729	-0.0287652	0.977052	NA	1.35141	6.23278	0.216823	0.828346	0.995989
4930488B22Rik	0	NA	NA	NA	NA	NA	NA	NA	NA	NA	NA	NA	NA	NA	NA	NA
4930488L21Rik	2.62598	0.0757861	1.12859	0.0671512	0.946461	NA	-0.504097	1.18894	-0.423989	0.671574	NA	0.450749	1.63597	0.275524	0.782913	0.995989
4930488N15Rik	5.0217	-0.145009	0.862229	-0.168179	0.866443	NA	0.0657068	0.859938	0.0764088	0.939094	NA	0.233675	1.21007	0.193109	0.846874	0.995989
4930488N24Rik	0	NA	NA	NA	NA	NA	NA	NA	NA	NA	NA	NA	NA	NA	NA	NA
4930500F04Rik	1.09421	0.168587	1.94062	0.0868723	0.930773	NA	-0.386251	2.00562	-0.192584	0.847284	NA	-1.64388	2.93743	-0.559631	0.575731	0.995989
4930500F10Rik	0.161749	-1.26244	4.40729	-0.286444	0.774538	NA	-0.126795	4.40729	-0.0287694	0.977049	NA	0.389652	6.23278	0.0625166	0.950151	0.995989
4930500L23Rik	0.139184	-0.300657	4.40729	-0.068218	0.945612	NA	-1.08858	4.40729	-0.246996	0.804912	NA	0.389652	6.23278	0.0625166	0.950151	0.995989
4930500M09Rik	0.245729	-2.10329	4.3726	-0.481017	0.630505	NA	-0.967646	4.3726	-0.221297	0.824861	NA	1.23048	6.2083	0.198199	0.842889	0.995989
4930502A04Rik	1.60218	0.558786	1.48392	0.376561	0.7065	NA	-2.33949	1.83216	-1.2769	0.201637	NA	1.70006	2.36039	0.720244	0.471375	0.995989
4930502C17Rik	0	NA	NA	NA	NA	NA	NA	NA	NA	NA	NA	NA	NA	NA	NA	NA
4930502E09Rik	3.15569	-0.475286	1.11912	-0.424696	0.671059	NA	-0.139058	1.10923	-0.125364	0.900235	NA	-1.0353	1.68525	-0.614326	0.539	0.995989
4930502E18Rik	0.905081	3.90048	3.00721	1.29704	0.194616	NA	1.71068	3.14533	0.543877	0.586526	NA	-5.64898	4.35158	-1.29815	0.194237	0.995989
4930503B20Rik	0	NA	NA	NA	NA	NA	NA	NA	NA	NA	NA	NA	NA	NA	NA	NA
4930503E14Rik	0.331289	-1.17426	4.22854	-0.277699	0.781243	NA	-1.0004	4.22854	-0.236583	0.81298	NA	0.301466	6.00743	0.0501822	0.959977	0.995989
4930503E24Rik	0.251952	-0.300685	4.40729	-0.0682244	0.945607	NA	-0.126823	4.40729	-0.0287758	0.977043	NA	-0.572089	6.23278	-0.0917871	0.926867	0.995989
4930503H13Rik	0	NA	NA	NA	NA	NA	NA	NA	NA	NA	NA	NA	NA	NA	NA	NA
4930503L19Rik	552.534	0.355295	0.173921	2.04285	0.0410671	0.400409	0.288595	0.174421	1.65459	0.0980078	0.366381	-0.309564	0.245569	-1.2606	0.207455	0.995989
4930503O07Rik	0.461256	-0.300745	4.40729	-0.0682381	0.945596	NA	2.91572	4.30079	0.67795	0.497803	NA	-1.69102	6.15793	-0.274608	0.783618	0.995989
4930504D19Rik	0	NA	NA	NA	NA	NA	NA	NA	NA	NA	NA	NA	NA	NA	NA	NA
4930505A04Rik	3.12619	-1.29976	1.16261	-1.11797	0.26358	NA	-0.320662	1.09502	-0.292836	0.769648	NA	1.22444	1.61275	0.759225	0.447718	0.995989
4930505G20Rik	0	NA	NA	NA	NA	NA	NA	NA	NA	NA	NA	NA	NA	NA	NA	NA
4930505K13Rik	0.18108	-1.2624	4.40729	-0.286434	0.774546	NA	-1.08854	4.40729	-0.246985	0.80492	NA	2.31315	6.23278	0.371127	0.710543	0.995989
4930505K14Rik	0.551316	3.25156	3.51199	0.925845	0.354526	NA	-0.126869	3.65985	-0.0346652	0.972347	NA	-2.20072	5.0723	-0.433871	0.664382	0.995989
4930505M18Rik	0	NA	NA	NA	NA	NA	NA	NA	NA	NA	NA	NA	NA	NA	NA	NA
4930505N22Rik	70.5191	-0.698827	0.433827	-1.61084	0.107215	0.548921	-0.335047	0.432133	-0.775333	0.438143	0.729298	0.51881	0.614975	0.843628	0.398877	0.995989
4930505O20Rik	0	NA	NA	NA	NA	NA	NA	NA	NA	NA	NA	NA	NA	NA	NA	NA
4930506C21Rik	8.31999	-0.905231	0.83899	-1.07895	0.280609	NA	0.0716739	0.805074	0.0890277	0.92906	0.974465	1.11997	1.15541	0.969331	0.33238	0.995989
4930507D05Rik	0.352516	0.821739	4.15793	0.197632	0.843333	NA	-0.126851	4.21577	-0.0300898	0.975995	NA	-1.69449	5.92118	-0.286175	0.774744	0.995989
4930507D10Rik	0.662699	2.89899	3.40098	0.852398	0.393993	NA	-0.126838	3.54074	-0.0358225	0.971424	NA	-0.238319	4.83233	-0.0493175	0.960666	0.995989
4930509E16Rik	16.9775	0.0696152	0.490775	0.141847	0.887201	0.975789	0.808528	0.475971	1.69869	0.0893773	0.348663	-0.482219	0.672874	-0.716655	0.473587	0.995989
4930509G22Rik	34.9207	0.0803392	0.389503	0.206261	0.836587	0.960483	-0.447322	0.400734	-1.11626	0.264312	0.583564	-0.131012	0.565096	-0.23184	0.816663	0.995989
4930509H03Rik	0	NA	NA	NA	NA	NA	NA	NA	NA	NA	NA	NA	NA	NA	NA	NA
4930509J09Rik	0	NA	NA	NA	NA	NA	NA	NA	NA	NA	NA	NA	NA	NA	NA	NA
4930509K18Rik	0.0829136	-0.300657	4.40729	-0.068218	0.945612	NA	-0.126795	4.40729	-0.0287694	0.977049	NA	1.35144	6.23278	0.216828	0.828343	0.995989
4930510E17Rik	0.142284	1.51819	4.37287	0.347183	0.728454	NA	-0.126867	4.40729	-0.0287857	0.977036	NA	-1.42915	6.20848	-0.230192	0.817942	0.995989
4930511A02Rik	0.162268	1.69427	4.35864	0.388715	0.697487	NA	-0.126872	4.40729	-0.0287868	0.977035	NA	-1.60522	6.19847	-0.258971	0.795658	0.995989
4930511E03Rik	8.62495	-0.569543	0.636416	-0.894923	0.370828	NA	0.45439	0.601308	0.755669	0.449848	0.736779	-0.427391	0.894666	-0.47771	0.632857	0.995989
4930511J24Rik	0	NA	NA	NA	NA	NA	NA	NA	NA	NA	NA	NA	NA	NA	NA	NA
4930511M06Rik	43.5411	0.484428	0.305685	1.58473	0.113028	0.55521	0.193605	0.312815	0.618913	0.535973	0.791762	-0.438666	0.433292	-1.0124	0.311345	0.995989
4930511O05Rik	0.359997	1.53599	4.3114	0.356262	0.721644	NA	-1.08864	4.40729	-0.247008	0.804902	NA	-1.44696	6.16535	-0.234692	0.814448	0.995989
4930512B01Rik	11.8438	-1.2622	0.637562	-1.97973	0.0477341	0.423245	-0.137027	0.596843	-0.229587	0.818413	0.933973	1.44698	0.871577	1.66018	0.0968773	0.995989
4930512H18Rik	4.72593	-0.476022	0.859252	-0.553996	0.579582	NA	-0.191141	0.852965	-0.22409	0.822687	NA	-0.474453	1.26717	-0.374419	0.708093	0.995989
4930512J16Rik	11.889	1.43197	0.672727	2.12861	0.0332868	0.378101	0.368001	0.703507	0.523095	0.600908	0.829187	-1.04653	0.950515	-1.10101	0.270892	0.995989
4930512M02Rik	10.0252	-0.300792	0.693738	-0.433582	0.664592	0.906961	0.784097	0.665851	1.17759	0.238961	0.556581	-0.856172	0.972401	-0.880472	0.378604	0.995989
4930512P04Rik	0	NA	NA	NA	NA	NA	NA	NA	NA	NA	NA	NA	NA	NA	NA	NA
4930513D17Rik	9.56399	-1.42219	0.74383	-1.91199	0.0558776	0.446581	-1.18592	0.740942	-1.60056	0.109475	0.389375	0.69108	1.10046	0.627995	0.530007	0.995989
4930513N10Rik	10.193	0.72551	0.575917	1.25975	0.207761	0.661956	0.194455	0.601959	0.323037	0.746667	0.903372	-0.205091	0.808332	-0.253721	0.799711	0.995989
4930513N20Rik	0	NA	NA	NA	NA	NA	NA	NA	NA	NA	NA	NA	NA	NA	NA	NA
4930513O06Rik	0.0981661	-1.26242	4.40729	-0.286438	0.774543	NA	-1.08855	4.40729	-0.246989	0.804916	NA	1.35139	6.23278	0.21682	0.828348	0.995989
4930515B02Rik	0	NA	NA	NA	NA	NA	NA	NA	NA	NA	NA	NA	NA	NA	NA	NA
4930515G01Rik	0	NA	NA	NA	NA	NA	NA	NA	NA	NA	NA	NA	NA	NA	NA	NA
4930515G13Rik	0	NA	NA	NA	NA	NA	NA	NA	NA	NA	NA	NA	NA	NA	NA	NA
4930515G16Rik	2.77016	0.633732	1.6115	0.393256	0.694131	NA	0.403663	1.62963	0.247702	0.804365	NA	-0.559529	2.26828	-0.246676	0.805159	0.995989
4930515L19Rik	0.540144	-2.72067	3.67623	-0.740069	0.459258	NA	-1.58502	3.67623	-0.431152	0.666358	NA	3.83028	5.22295	0.733355	0.463342	0.995989
4930516B21Rik	28.0815	-0.632348	0.405224	-1.56049	0.118644	0.56278	-0.148287	0.397548	-0.373005	0.709145	0.88787	0.99426	0.564173	1.76233	0.0780134	0.995989
4930516K23Rik	0	NA	NA	NA	NA	NA	NA	NA	NA	NA	NA	NA	NA	NA	NA	NA
4930517E11Rik	0	NA	NA	NA	NA	NA	NA	NA	NA	NA	NA	NA	NA	NA	NA	NA
4930517E14Rik	2.17933	-0.2682	1.50222	-0.178536	0.858302	NA	-0.810145	1.56984	-0.516067	0.605807	NA	1.60988	2.14758	0.749626	0.45348	0.995989
4930517G19Rik	0	NA	NA	NA	NA	NA	NA	NA	NA	NA	NA	NA	NA	NA	NA	NA
4930517J16Rik	0	NA	NA	NA	NA	NA	NA	NA	NA	NA	NA	NA	NA	NA	NA	NA
4930517L18Rik	0	NA	NA	NA	NA	NA	NA	NA	NA	NA	NA	NA	NA	NA	NA	NA
4930517O19Rik	46.131	0.377273	0.317399	1.18864	0.234581	0.688548	-0.408085	0.332026	-1.22907	0.219045	0.535461	-0.0603339	0.459998	-0.131161	0.895648	0.995989
4930518C09Rik	0	NA	NA	NA	NA	NA	NA	NA	NA	NA	NA	NA	NA	NA	NA	NA
4930518I15Rik	0	NA	NA	NA	NA	NA	NA	NA	NA	NA	NA	NA	NA	NA	NA	NA
4930518I17Rik	0	NA	NA	NA	NA	NA	NA	NA	NA	NA	NA	NA	NA	NA	NA	NA
4930518J20Rik	0	NA	NA	NA	NA	NA	NA	NA	NA	NA	NA	NA	NA	NA	NA	NA
4930518J21Rik	2.77552	0.82209	1.16005	0.70867	0.478529	NA	-1.18447	1.32601	-0.893263	0.371716	NA	-0.419274	1.81001	-0.231642	0.816816	0.995989
4930518P08Rik	0	NA	NA	NA	NA	NA	NA	NA	NA	NA	NA	NA	NA	NA	NA	NA
4930519A11Rik	0	NA	NA	NA	NA	NA	NA	NA	NA	NA	NA	NA	NA	NA	NA	NA
4930519D14Rik	0.40672	0.661048	4.0394	0.16365	0.870007	NA	2.2919	3.95447	0.579572	0.562203	NA	-2.02898	5.65278	-0.358935	0.719644	0.995989
4930519E07Rik	0	NA	NA	NA	NA	NA	NA	NA	NA	NA	NA	NA	NA	NA	NA	NA
4930519F09Rik	8.97513	0.152362	0.60558	0.251597	0.801353	NA	-0.252229	0.628527	-0.401302	0.688198	0.876072	-0.128322	0.879197	-0.145954	0.883958	0.995989
4930519F16Rik	2.61948	-1.22225	1.17372	-1.04135	0.297712	NA	-1.80937	1.26246	-1.43322	0.151796	NA	2.34792	1.75067	1.34116	0.179868	0.995989
4930519F24Rik	0	NA	NA	NA	NA	NA	NA	NA	NA	NA	NA	NA	NA	NA	NA	NA
4930519G04Rik	15.9114	-0.449042	0.485999	-0.923956	0.355509	0.775878	-2.10234	0.554302	-3.79277	0.000148976	0.00721973	0.135001	0.805917	0.167513	0.866967	0.995989
4930519H02Rik	0	NA	NA	NA	NA	NA	NA	NA	NA	NA	NA	NA	NA	NA	NA	NA
4930519L02Rik	2.78884	0.413066	1.03399	0.399489	0.689533	NA	-0.829301	1.13224	-0.73244	0.4639	NA	-1.8923	1.77608	-1.06543	0.286681	0.995989
4930519P11Rik	0.635359	-2.57809	2.93774	-0.877575	0.380174	NA	-3.36602	2.93774	-1.14578	0.251884	NA	3.62885	4.27175	0.849499	0.395604	0.995989
4930520K02Rik	1.06211	4.16277	2.48239	1.67692	0.0935579	NA	-0.126844	2.71586	-0.0467048	0.962749	NA	-2.27077	3.63764	-0.624243	0.532468	0.995989
4930520M14Rik	0	NA	NA	NA	NA	NA	NA	NA	NA	NA	NA	NA	NA	NA	NA	NA
4930520O04Rik	47.6927	-0.119544	0.301347	-0.3967	0.691589	0.91634	-0.311176	0.307355	-1.01243	0.311332	0.629124	0.463438	0.429626	1.0787	0.28072	0.995989
4930520P13Rik	0.175488	-0.300657	4.40729	-0.068218	0.945612	NA	-1.08858	4.40729	-0.246996	0.804912	NA	0.389652	6.23278	0.0625166	0.950151	0.995989
4930521E06Rik	0	NA	NA	NA	NA	NA	NA	NA	NA	NA	NA	NA	NA	NA	NA	NA
4930521O17Rik	0.240013	-0.300669	4.40729	-0.0682207	0.94561	NA	0.83498	4.40729	0.189454	0.849737	NA	1.22111	6.2089	0.19667	0.844085	0.995989
4930522H14Rik	0.0943746	-0.300703	4.40729	-0.0682286	0.945604	NA	0.834946	4.40729	0.189446	0.849743	NA	-0.572061	6.23278	-0.0917826	0.926871	0.995989
4930522L14Rik	94.0035	0.743805	0.257782	2.8854	0.00390918	0.188297	0.790573	0.258716	3.05576	0.00224492	0.0446784	-0.860402	0.358798	-2.39801	0.0164843	0.995989
4930522N08Rik	0	NA	NA	NA	NA	NA	NA	NA	NA	NA	NA	NA	NA	NA	NA	NA
4930522O17Rik	0.164048	0.661103	4.40729	0.150002	0.880763	NA	-0.126823	4.40729	-0.0287758	0.977043	NA	0.389699	6.23278	0.0625241	0.950145	0.995989
4930523C07Rik	1396.67	-0.691787	0.217614	-3.17896	0.00147803	0.118396	-0.155113	0.217307	-0.713798	0.475352	0.754664	0.311553	0.307825	1.01211	0.311484	0.995989
4930524B15Rik	0.422449	0.766203	3.44205	0.222601	0.823846	NA	-1.08859	3.50692	-0.310411	0.756248	NA	1.11518	4.88354	0.228355	0.81937	0.995989
4930524B17Rik	0.346315	-2.6516	4.33329	-0.611912	0.540596	NA	-1.51595	4.33329	-0.349837	0.726461	NA	1.77876	6.18068	0.287794	0.773504	0.995989
4930524J08Rik	2.50094	-1.51276	1.14738	-1.31845	0.187354	NA	-0.948104	1.11059	-0.853695	0.393274	NA	-0.357973	1.85255	-0.193233	0.846777	0.995989
4930524N10Rik	0	NA	NA	NA	NA	NA	NA	NA	NA	NA	NA	NA	NA	NA	NA	NA
4930524O07Rik	5.29686	0.182457	0.797376	0.228822	0.819008	NA	-0.734434	0.850327	-0.863708	0.387748	NA	-0.941857	1.24428	-0.75695	0.44908	0.995989
4930524O08Rik	1.70166	-0.790945	1.87339	-0.4222	0.672879	NA	-2.15924	2.03401	-1.06157	0.28843	NA	1.30182	2.85117	0.45659	0.647965	0.995989
4930525C09Rik	0	NA	NA	NA	NA	NA	NA	NA	NA	NA	NA	NA	NA	NA	NA	NA
4930525G20Rik	9.66836	0.651478	0.86942	0.749325	0.453662	0.824193	-0.455697	0.906022	-0.502965	0.614989	0.8368	0.134597	1.24774	0.107873	0.914097	0.995989
4930526A20Rik	0	NA	NA	NA	NA	NA	NA	NA	NA	NA	NA	NA	NA	NA	NA	NA
4930526F13Rik	0	NA	NA	NA	NA	NA	NA	NA	NA	NA	NA	NA	NA	NA	NA	NA
4930526L06Rik	57.225	-0.666713	0.420429	-1.58579	0.112787	0.55521	-0.294536	0.418325	-0.704084	0.48138	0.759051	0.14669	0.598994	0.244894	0.806539	0.995989
4930526M16Rik	0	NA	NA	NA	NA	NA	NA	NA	NA	NA	NA	NA	NA	NA	NA	NA
4930527A07Rik	0	NA	NA	NA	NA	NA	NA	NA	NA	NA	NA	NA	NA	NA	NA	NA
4930527B05Rik	0	NA	NA	NA	NA	NA	NA	NA	NA	NA	NA	NA	NA	NA	NA	NA
4930527E20Rik	0.0884066	-1.26242	4.40729	-0.286438	0.774543	NA	-1.08855	4.40729	-0.246989	0.804916	NA	1.35139	6.23278	0.21682	0.828348	0.995989
4930527J03Rik	0	NA	NA	NA	NA	NA	NA	NA	NA	NA	NA	NA	NA	NA	NA	NA
4930528D03Rik	0	NA	NA	NA	NA	NA	NA	NA	NA	NA	NA	NA	NA	NA	NA	NA
4930528G23Rik	0.393765	-1.75843	3.99761	-0.439871	0.660031	NA	-1.58457	3.99761	-0.39638	0.691825	NA	0.885621	5.71335	0.155009	0.876814	0.995989
4930528H21Rik	0.620155	-0.657932	3.09043	-0.212894	0.83141	NA	-2.54795	3.16621	-0.804732	0.420974	NA	2.63879	4.45959	0.591712	0.554044	0.995989
4930528J11Rik	2.4207	-0.951172	1.36684	-0.695892	0.486497	NA	-0.322108	1.33384	-0.241489	0.809176	NA	-0.446498	2.02523	-0.220468	0.825506	0.995989
4930528P14Rik	0.0829136	-0.300657	4.40729	-0.068218	0.945612	NA	-0.126795	4.40729	-0.0287694	0.977049	NA	1.35144	6.23278	0.216828	0.828343	0.995989
4930529C04Rik	0.164891	0.661103	4.40729	0.150002	0.880763	NA	-0.126823	4.40729	-0.0287758	0.977043	NA	0.389699	6.23278	0.0625241	0.950145	0.995989
4930529I22Rik	0.423436	-1.26236	4.40729	-0.286426	0.774552	NA	-1.0885	4.40729	-0.246977	0.804926	NA	4.14736	6.16477	0.672752	0.501105	0.995989
4930529N20Rik	0	NA	NA	NA	NA	NA	NA	NA	NA	NA	NA	NA	NA	NA	NA	NA
4930532G15Rik	9.05893	0.0306348	0.606494	0.0505114	0.959715	NA	-0.54097	0.637378	-0.848743	0.396024	0.698624	0.141929	0.89031	0.159416	0.873341	0.995989
4930532I03Rik	0	NA	NA	NA	NA	NA	NA	NA	NA	NA	NA	NA	NA	NA	NA	NA
4930532M18Rik	0.17132	-1.2624	4.40729	-0.286434	0.774546	NA	-1.08854	4.40729	-0.246985	0.80492	NA	2.31315	6.23278	0.371127	0.710543	0.995989
4930533B01Rik	0	NA	NA	NA	NA	NA	NA	NA	NA	NA	NA	NA	NA	NA	NA	NA
4930533D04Rik	0	NA	NA	NA	NA	NA	NA	NA	NA	NA	NA	NA	NA	NA	NA	NA
4930533I22Rik	3.02339	-1.26247	1.89642	-0.66571	0.505596	NA	4.08939	1.52098	2.68865	0.0071741	NA	0.918436	2.15941	0.425317	0.670605	0.995989
4930533K18Rik	6.49434	-0.573335	0.721892	-0.794211	0.427073	NA	-0.496777	0.727176	-0.683159	0.494506	NA	0.94002	1.0277	0.914682	0.360358	0.995989
4930533L02Rik	0	NA	NA	NA	NA	NA	NA	NA	NA	NA	NA	NA	NA	NA	NA	NA
4930533N22Rik	0.0884066	-1.26242	4.40729	-0.286438	0.774543	NA	-1.08855	4.40729	-0.246989	0.804916	NA	1.35139	6.23278	0.21682	0.828348	0.995989
4930533P14Rik	0.0943746	-0.300703	4.40729	-0.0682286	0.945604	NA	0.834946	4.40729	0.189446	0.849743	NA	-0.572061	6.23278	-0.0917826	0.926871	0.995989
4930534D22Rik	1.73387	2.02305	1.52561	1.32607	0.184818	NA	1.1675	1.5949	0.732022	0.464155	NA	-1.91313	2.06046	-0.928495	0.353151	0.995989
4930534H03Rik	5.4057	1.3634	0.822094	1.65845	0.0972263	NA	-1.70698	1.06984	-1.59555	0.11059	NA	0.649102	1.33536	0.486089	0.626904	0.995989
4930535E02Rik	0	NA	NA	NA	NA	NA	NA	NA	NA	NA	NA	NA	NA	NA	NA	NA
4930535G08Rik	0	NA	NA	NA	NA	NA	NA	NA	NA	NA	NA	NA	NA	NA	NA	NA
4930535I16Rik	0	NA	NA	NA	NA	NA	NA	NA	NA	NA	NA	NA	NA	NA	NA	NA
4930535L15Rik	0	NA	NA	NA	NA	NA	NA	NA	NA	NA	NA	NA	NA	NA	NA	NA
4930535O05Rik	0	NA	NA	NA	NA	NA	NA	NA	NA	NA	NA	NA	NA	NA	NA	NA
4930537H20Rik	0.463093	-3.18873	3.18381	-1.00155	0.316563	NA	-2.05308	3.18381	-0.644849	0.519025	NA	2.31591	4.59893	0.503576	0.61456	0.995989
4930538E20Rik	0	NA	NA	NA	NA	NA	NA	NA	NA	NA	NA	NA	NA	NA	NA	NA
4930539C22Rik	0	NA	NA	NA	NA	NA	NA	NA	NA	NA	NA	NA	NA	NA	NA	NA
4930539E08Rik	87.8665	0.255323	0.349616	0.730295	0.46521	0.828761	-0.691111	0.357788	-1.93162	0.0534061	0.265908	-0.277749	0.504586	-0.550449	0.582011	0.995989
4930539J05Rik	13.9006	0.27743	0.595497	0.46588	0.641301	0.89999	0.285076	0.599903	0.475203	0.634642	0.846453	0.157623	0.828653	0.190215	0.84914	0.995989
4930539M17Rik	0.431448	0.723113	3.43357	0.210601	0.833199	NA	-1.08858	3.49456	-0.311508	0.755414	NA	1.25907	4.86113	0.259009	0.795628	0.995989
4930540E01Rik	0	NA	NA	NA	NA	NA	NA	NA	NA	NA	NA	NA	NA	NA	NA	NA
4930540M03Rik	0.658754	0.365932	2.46864	0.148232	0.88216	NA	-0.956048	2.60537	-0.366953	0.713654	NA	0.718621	3.57262	0.201147	0.840584	0.995989
4930540M05Rik	0.352516	0.821739	4.15793	0.197632	0.843333	NA	-0.126851	4.21577	-0.0300898	0.975995	NA	-1.69449	5.92118	-0.286175	0.774744	0.995989
4930542C12Rik	0.275229	0.661017	4.40729	0.149983	0.880778	NA	2.1615	4.33732	0.49835	0.618237	NA	-2.86036	6.1835	-0.46258	0.643666	0.995989
4930542C16Rik	0.305854	-0.300634	3.78033	-0.0795259	0.936614	NA	-1.08856	3.78033	-0.287954	0.773382	NA	2.18601	5.31804	0.411055	0.681032	0.995989
4930543E12Rik	0.896544	-4.47476	3.36275	-1.33068	0.183293	NA	-4.3009	3.36275	-1.27898	0.200903	NA	4.56369	4.8779	0.935584	0.349487	0.995989
4930543I11Rik	0	NA	NA	NA	NA	NA	NA	NA	NA	NA	NA	NA	NA	NA	NA	NA
4930543K20Rik	0.167737	-1.2624	4.40729	-0.286434	0.774546	NA	-1.08854	4.40729	-0.246985	0.80492	NA	2.31315	6.23278	0.371127	0.710543	0.995989
4930543N07Rik	0.224744	0.504019	4.37744	0.11514	0.908334	NA	-1.08861	4.40729	-0.247001	0.804907	NA	-0.415008	6.2117	-0.0668106	0.946732	0.995989
4930544D05Rik	0	NA	NA	NA	NA	NA	NA	NA	NA	NA	NA	NA	NA	NA	NA	NA
4930544G11Rik	0	NA	NA	NA	NA	NA	NA	NA	NA	NA	NA	NA	NA	NA	NA	NA
4930544I03Rik	2.05624	1.75552	1.5866	1.10647	0.268525	NA	1.74681	1.59678	1.09396	0.273972	NA	-1.66528	2.07501	-0.802539	0.422241	0.995989
4930544L04Rik	0.0870809	0.661084	4.40729	0.149998	0.880766	NA	-0.126842	4.40729	-0.02878	0.97704	NA	-0.572061	6.23278	-0.0917826	0.926871	0.995989
4930544M13Rik	6.23917	0.26971	0.936172	0.288099	0.773271	NA	-1.13689	1.01433	-1.12083	0.262359	NA	1.03493	1.37482	0.752774	0.451585	0.995989
4930545H06Rik	0	NA	NA	NA	NA	NA	NA	NA	NA	NA	NA	NA	NA	NA	NA	NA
4930545L08Rik	0.0884066	-1.26242	4.40729	-0.286438	0.774543	NA	-1.08855	4.40729	-0.246989	0.804916	NA	1.35139	6.23278	0.21682	0.828348	0.995989
4930545L23Rik	0	NA	NA	NA	NA	NA	NA	NA	NA	NA	NA	NA	NA	NA	NA	NA
4930546C10Rik	0.779915	-1.26244	2.47369	-0.510349	0.609807	NA	0.779804	2.40123	0.324752	0.745369	NA	2.93014	3.293	0.88981	0.373568	0.995989
4930546K05Rik	1.26773	2.38044	2.4342	0.977916	0.328116	NA	-1.96712	2.67316	-0.735879	0.461805	NA	-0.488837	3.61927	-0.135065	0.89256	0.995989
4930547E08Rik	2.86116	-0.76165	1.44465	-0.527223	0.598039	NA	2.17267	1.22326	1.77613	0.0757116	NA	-0.703564	1.83832	-0.382722	0.701926	0.995989
4930547H16Rik	0	NA	NA	NA	NA	NA	NA	NA	NA	NA	NA	NA	NA	NA	NA	NA
4930547M16Rik	0.868643	0.526561	2.3182	0.227142	0.820313	NA	2.73885	2.1321	1.28458	0.198939	NA	-4.26501	3.14958	-1.35415	0.175687	0.995989
4930548G14Rik	0.176813	-2.13578	4.36985	-0.488755	0.625015	NA	-1.96192	4.36985	-0.448968	0.653455	NA	2.22473	6.20636	0.358461	0.719999	0.995989
4930548H24Rik	0	NA	NA	NA	NA	NA	NA	NA	NA	NA	NA	NA	NA	NA	NA	NA
4930548K13Rik	2.57879	-2.12705	1.39858	-1.52087	0.128293	NA	-2.87102	1.55993	-1.84049	0.065697	NA	4.53589	2.10748	2.15229	0.0313748	0.995989
4930549C15Rik	0	NA	NA	NA	NA	NA	NA	NA	NA	NA	NA	NA	NA	NA	NA	NA
4930550C14Rik	62.133	0.0276407	0.434774	0.0635747	0.949309	0.989348	-1.03815	0.448005	-2.31727	0.020489	0.160874	1.12735	0.623408	1.80836	0.0705509	0.995989
4930550C17Rik	1.75506	-2.29305	1.67177	-1.37163	0.170179	NA	-4.67427	1.88085	-2.48518	0.0129484	NA	5.22524	2.58783	2.01916	0.0434707	0.995989
4930550L24Rik	0.149578	0.661056	4.40729	0.149991	0.880771	NA	0.834918	4.40729	0.18944	0.849748	NA	-1.5338	6.23278	-0.246086	0.805615	0.995989
4930551I15Rik	0.256399	0.661028	4.40729	0.149985	0.880776	NA	1.80946	4.36193	0.414831	0.678266	NA	-2.50833	6.20078	-0.404518	0.685832	0.995989
4930551L18Rik	0	NA	NA	NA	NA	NA	NA	NA	NA	NA	NA	NA	NA	NA	NA	NA
4930551O13Rik	0	NA	NA	NA	NA	NA	NA	NA	NA	NA	NA	NA	NA	NA	NA	NA
4930552P12Rik	22.6421	-0.55569	0.446668	-1.24408	0.21347	0.665054	-1.66524	0.484753	-3.43524	0.000592036	0.0183691	1.27088	0.672978	1.88845	0.0589656	0.995989
4930553I04Rik	0	NA	NA	NA	NA	NA	NA	NA	NA	NA	NA	NA	NA	NA	NA	NA
4930553I21Rik	0	NA	NA	NA	NA	NA	NA	NA	NA	NA	NA	NA	NA	NA	NA	NA
4930553M12Rik	0.0837572	-0.300657	4.40729	-0.068218	0.945612	NA	-0.126795	4.40729	-0.0287694	0.977049	NA	1.35144	6.23278	0.216828	0.828343	0.995989
4930553P18Rik	1.84675	-0.638657	1.50155	-0.425332	0.670595	NA	0.0152105	1.45812	0.0104316	0.991677	NA	0.364801	2.107	0.173137	0.862543	0.995989
4930554C24Rik	0.595838	0.66114	3.07396	0.215078	0.829707	NA	-0.12679	3.07396	-0.0412464	0.967099	NA	2.90601	4.22491	0.687826	0.491562	0.995989
4930554G22Rik	0	NA	NA	NA	NA	NA	NA	NA	NA	NA	NA	NA	NA	NA	NA	NA
4930554G24Rik	12.0869	-1.15308	0.590494	-1.95274	0.0508502	0.431769	-1.4463	0.609073	-2.37459	0.0175684	0.14895	0.845109	0.891416	0.948052	0.343103	0.995989
4930554H23Rik	1.85644	0.534842	1.47094	0.363605	0.716153	NA	0.200702	1.51288	0.132662	0.894461	NA	0.0769153	2.05269	0.0374704	0.97011	0.996625
4930555A03Rik	4.0204	-0.540709	1.06105	-0.509596	0.610334	NA	-0.124246	1.04697	-0.118672	0.905535	NA	0.247326	1.50641	0.164183	0.869587	0.995989
4930555B11Rik	0	NA	NA	NA	NA	NA	NA	NA	NA	NA	NA	NA	NA	NA	NA	NA
4930555B12Rik	0	NA	NA	NA	NA	NA	NA	NA	NA	NA	NA	NA	NA	NA	NA	NA
4930555F03Rik	2.28	0.0251186	1.20974	0.0207637	0.983434	NA	-0.859427	1.29851	-0.661858	0.508063	NA	0.0980688	1.81966	0.053894	0.95702	0.995989
4930555G01Rik	0	NA	NA	NA	NA	NA	NA	NA	NA	NA	NA	NA	NA	NA	NA	NA
4930555G07Rik	1.89738	0.863783	1.60813	0.537135	0.591174	NA	-2.33833	1.9454	-1.20198	0.229371	NA	1.86895	2.50249	0.746836	0.455162	0.995989
4930555G21Rik	0	NA	NA	NA	NA	NA	NA	NA	NA	NA	NA	NA	NA	NA	NA	NA
4930555K19Rik	0	NA	NA	NA	NA	NA	NA	NA	NA	NA	NA	NA	NA	NA	NA	NA
4930555M17Rik	0.485345	-0.300775	4.40729	-0.0682448	0.945591	NA	3.29011	4.28855	0.767184	0.442972	NA	-3.02718	6.14939	-0.492272	0.622527	0.995989
4930555O08Rik	0	NA	NA	NA	NA	NA	NA	NA	NA	NA	NA	NA	NA	NA	NA	NA
4930556G01Rik	3.56392	-1.69549	1.26813	-1.337	0.181223	NA	-1.15231	1.23944	-0.929703	0.352525	NA	1.83198	1.80542	1.01471	0.310244	0.995989
4930556G22Rik	0.543233	-3.11845	3.59109	-0.868385	0.385184	NA	-2.94459	3.59109	-0.81997	0.412233	NA	5.18908	5.11979	1.01353	0.310806	0.995989
4930556H04Rik	0	NA	NA	NA	NA	NA	NA	NA	NA	NA	NA	NA	NA	NA	NA	NA
4930556I23Rik	0	NA	NA	NA	NA	NA	NA	NA	NA	NA	NA	NA	NA	NA	NA	NA
4930556J24Rik	1.81487	-0.200415	1.6187	-0.123812	0.901464	NA	-1.15555	1.70594	-0.677368	0.498172	NA	-0.641401	2.50847	-0.255694	0.798187	0.995989
4930556L07Rik	0	NA	NA	NA	NA	NA	NA	NA	NA	NA	NA	NA	NA	NA	NA	NA
4930556M19Rik	0	NA	NA	NA	NA	NA	NA	NA	NA	NA	NA	NA	NA	NA	NA	NA
4930556N09Rik	0.305834	0.661069	3.79294	0.174289	0.861638	NA	1.74992	3.74563	0.467188	0.640365	NA	-1.48701	5.33063	-0.278956	0.780279	0.995989
4930556N13Rik	2.41292	-0.644907	1.28734	-0.500962	0.616398	NA	-0.964677	1.32763	-0.726616	0.467461	NA	0.779866	1.88969	0.412695	0.67983	0.995989
4930557B06Rik	0	NA	NA	NA	NA	NA	NA	NA	NA	NA	NA	NA	NA	NA	NA	NA
4930557F10Rik	0.65115	2.6933	3.09885	0.869128	0.384777	NA	1.60008	3.20389	0.499418	0.617485	NA	-2.44504	4.4161	-0.553665	0.579808	0.995989
4930557J02Rik	0	NA	NA	NA	NA	NA	NA	NA	NA	NA	NA	NA	NA	NA	NA	NA
4930557K07Rik	5.7034	-1.77548	0.941495	-1.88581	0.0593204	NA	-1.61195	0.941721	-1.71171	0.0869498	NA	1.47755	1.39268	1.06094	0.288717	0.995989
4930558C23Rik	1.23465	0.14246	2.21241	0.0643915	0.948659	NA	-0.295968	2.25014	-0.131533	0.895353	NA	-2.9816	3.30213	-0.902932	0.366562	0.995989
4930558F17Rik	0.110407	1.25464	4.39099	0.285731	0.775084	NA	-0.126859	4.40729	-0.0287839	0.977037	NA	-1.16561	6.22126	-0.187359	0.851379	0.995989
4930558G05Rik	0	NA	NA	NA	NA	NA	NA	NA	NA	NA	NA	NA	NA	NA	NA	NA
4930558J18Rik	3.96729	0.757027	0.988383	0.765925	0.443721	NA	-0.311082	1.06257	-0.292763	0.769703	NA	0.0699348	1.42534	0.0490652	0.960867	0.995999
4930558J22Rik	0	NA	NA	NA	NA	NA	NA	NA	NA	NA	NA	NA	NA	NA	NA	NA
4930558K02Rik	9.45771	-1.25349	0.767949	-1.63226	0.102625	0.544366	-1.04504	0.766157	-1.36401	0.172565	0.479537	1.24528	1.10682	1.1251	0.260547	0.995989
4930558N11Rik	0	NA	NA	NA	NA	NA	NA	NA	NA	NA	NA	NA	NA	NA	NA	NA
4930559C10Rik	0.786361	-3.94125	3.74325	-1.0529	0.292389	NA	-3.76739	3.74325	-1.00645	0.3142	NA	5.83211	5.36693	1.08668	0.27718	0.995989
4930560O18Rik	0	NA	NA	NA	NA	NA	NA	NA	NA	NA	NA	NA	NA	NA	NA	NA
4930562A09Rik	0	NA	NA	NA	NA	NA	NA	NA	NA	NA	NA	NA	NA	NA	NA	NA
4930562C15Rik	14.705	-0.469775	0.611695	-0.767988	0.442494	0.818813	0.475257	0.589949	0.80559	0.420479	0.717314	0.313817	0.842657	0.372413	0.709585	0.995989
4930562D21Rik	0	NA	NA	NA	NA	NA	NA	NA	NA	NA	NA	NA	NA	NA	NA	NA
4930562F07Rik	0	NA	NA	NA	NA	NA	NA	NA	NA	NA	NA	NA	NA	NA	NA	NA
4930562F17Rik	1.95902	0.429473	1.27997	0.335533	0.737223	NA	-2.78585	1.68498	-1.65335	0.0982604	NA	1.88729	2.14109	0.881462	0.378068	0.995989
4930563E18Rik	0.254595	0.661119	4.40729	0.150006	0.88076	NA	-0.126807	4.40729	-0.0287721	0.977046	NA	1.22756	6.20851	0.197722	0.843263	0.995989
4930563E22Rik	15.6738	0.410405	0.510176	0.804438	0.421144	0.809995	0.283298	0.517753	0.547168	0.584263	0.820158	-0.430726	0.719528	-0.598623	0.549424	0.995989
4930563F08Rik	0	NA	NA	NA	NA	NA	NA	NA	NA	NA	NA	NA	NA	NA	NA	NA
4930563H07Rik	0.0837572	-0.300657	4.40729	-0.068218	0.945612	NA	-0.126795	4.40729	-0.0287694	0.977049	NA	1.35144	6.23278	0.216828	0.828343	0.995989
4930563I02Rik	0	NA	NA	NA	NA	NA	NA	NA	NA	NA	NA	NA	NA	NA	NA	NA
4930563J15Rik	0	NA	NA	NA	NA	NA	NA	NA	NA	NA	NA	NA	NA	NA	NA	NA
4930563M21Rik	20.5803	-0.367874	0.453317	-0.811515	0.41707	0.807443	-0.137411	0.451652	-0.304241	0.760945	0.909395	0.415055	0.640868	0.647645	0.517214	0.995989
4930564D02Rik	0.417556	0.661113	3.46348	0.190881	0.848619	NA	0.834975	3.46348	0.24108	0.809493	NA	0.84368	4.83018	0.174668	0.86134	0.995989
4930565D16Rik	1.91264	1.97747	1.58915	1.24435	0.21337	NA	-0.073202	1.74907	-0.0418521	0.966617	NA	-1.5443	2.32689	-0.663677	0.506897	0.995989
4930565N06Rik	0	NA	NA	NA	NA	NA	NA	NA	NA	NA	NA	NA	NA	NA	NA	NA
4930566F21Rik	0.966411	-0.440448	2.31872	-0.189953	0.849346	NA	-0.165066	2.30655	-0.0715642	0.942949	NA	0.50041	3.27558	0.15277	0.87858	0.995989
4930566N20Rik	0	NA	NA	NA	NA	NA	NA	NA	NA	NA	NA	NA	NA	NA	NA	NA
4930567H12Rik	0.761414	1.30497	2.73933	0.476384	0.633801	NA	1.41915	2.74319	0.517337	0.604921	NA	-1.91309	3.83637	-0.498671	0.618011	0.995989
4930567H17Rik	0	NA	NA	NA	NA	NA	NA	NA	NA	NA	NA	NA	NA	NA	NA	NA
4930567K12Rik	0	NA	NA	NA	NA	NA	NA	NA	NA	NA	NA	NA	NA	NA	NA	NA
4930567K20Rik	0	NA	NA	NA	NA	NA	NA	NA	NA	NA	NA	NA	NA	NA	NA	NA
4930568A12Rik	38.9191	0.420594	0.346479	1.21391	0.224783	0.676416	-0.0072784	0.355727	-0.0204607	0.983676	0.993399	-0.379874	0.495561	-0.766553	0.443347	0.995989
4930568A13Rik	0.465696	-0.300682	3.88398	-0.0774158	0.938293	NA	1.89995	3.82454	0.496779	0.619345	NA	0.872355	5.38407	0.162025	0.871286	0.995989
4930568D16Rik	0.468338	-0.300651	3.8264	-0.0785728	0.937372	NA	0.835	3.8264	0.218221	0.827257	NA	2.37086	5.32788	0.444992	0.656326	0.995989
4930568E12Rik	0.248741	-0.300629	4.40729	-0.0682118	0.945617	NA	-0.126768	4.40729	-0.0287632	0.977053	NA	2.75845	6.17996	0.446354	0.655341	0.995989
4930568G15Rik	0.233335	0.661075	4.40729	0.149996	0.880768	NA	0.834936	4.40729	0.189444	0.849745	NA	-0.572042	6.23278	-0.0917796	0.926873	0.995989
4930569F06Rik	0	NA	NA	NA	NA	NA	NA	NA	NA	NA	NA	NA	NA	NA	NA	NA
4930570D08Rik	0	NA	NA	NA	NA	NA	NA	NA	NA	NA	NA	NA	NA	NA	NA	NA
4930570G19Rik	8.31171	0.23637	0.724439	0.32628	0.744212	NA	-1.06247	0.790078	-1.34477	0.1787	0.486677	0.809445	1.07138	0.755514	0.449941	0.995989
4930570N18Rik	0	NA	NA	NA	NA	NA	NA	NA	NA	NA	NA	NA	NA	NA	NA	NA
4930571K23Rik	0.081134	0.661084	4.40729	0.149998	0.880766	NA	-0.126842	4.40729	-0.02878	0.97704	NA	-0.572061	6.23278	-0.0917826	0.926871	0.995989
4930571N24Rik	1.04972	0.662978	1.89421	0.350003	0.726337	NA	-2.53748	2.14658	-1.1821	0.237165	NA	2.34874	2.8256	0.831237	0.405839	0.995989
4930572K03Rik	0.26522	-2.71977	4.32935	-0.628217	0.529862	NA	-2.54591	4.32935	-0.588058	0.556493	NA	2.8087	6.17791	0.454636	0.649371	0.995989
4930572O03Rik	0	NA	NA	NA	NA	NA	NA	NA	NA	NA	NA	NA	NA	NA	NA	NA
4930573C15Rik	0	NA	NA	NA	NA	NA	NA	NA	NA	NA	NA	NA	NA	NA	NA	NA
4930573H18Rik	0.280312	-2.79298	4.32531	-0.645729	0.518455	NA	-2.61912	4.32531	-0.605533	0.544825	NA	2.88191	6.17509	0.4667	0.640715	0.995989
4930573I07Rik	0	NA	NA	NA	NA	NA	NA	NA	NA	NA	NA	NA	NA	NA	NA	NA
4930577H14Rik	0	NA	NA	NA	NA	NA	NA	NA	NA	NA	NA	NA	NA	NA	NA	NA
4930577N17Rik	0	NA	NA	NA	NA	NA	NA	NA	NA	NA	NA	NA	NA	NA	NA	NA
4930578C19Rik	5.87921	-0.661812	1.0782	-0.613809	0.539341	NA	0.826359	1.00078	0.825718	0.408964	NA	1.49619	1.42108	1.05286	0.292406	0.995989
4930578G10Rik	6.49553	-1.15933	0.789574	-1.4683	0.142024	NA	-0.467559	0.756188	-0.618311	0.53637	NA	1.71822	1.08958	1.57696	0.114805	0.995989
4930578I06Rik	0.163804	-0.300685	4.40729	-0.0682244	0.945607	NA	0.834964	4.40729	0.189451	0.84974	NA	0.389699	6.23278	0.0625241	0.950145	0.995989
4930578I07Rik	0	NA	NA	NA	NA	NA	NA	NA	NA	NA	NA	NA	NA	NA	NA	NA
4930578M01Rik	10.8249	-0.562542	0.670368	-0.839155	0.401382	0.798834	-0.705683	0.681672	-1.03522	0.300565	0.618968	0.951418	0.962009	0.98899	0.322668	0.995989
4930578M07Rik	2.57954	0.159324	1.2705	0.125403	0.900205	NA	-1.07561	1.36797	-0.786284	0.431701	NA	-0.432796	1.95033	-0.221909	0.824385	0.995989
4930579C12Rik	11.0968	0.86808	0.607687	1.4285	0.153148	0.609969	0.83155	0.612648	1.3573	0.174685	0.482126	-2.00407	0.873532	-2.29421	0.0217783	0.995989
4930579D09Rik	0	NA	NA	NA	NA	NA	NA	NA	NA	NA	NA	NA	NA	NA	NA	NA
4930579F01Rik	0.565822	0.519783	2.62023	0.198373	0.842753	NA	-0.126803	2.67377	-0.0474248	0.962175	NA	0.997099	3.65345	0.27292	0.784915	0.995989
4930579G18Rik	0	NA	NA	NA	NA	NA	NA	NA	NA	NA	NA	NA	NA	NA	NA	NA
4930579G24Rik	61.7499	-0.362428	0.368648	-0.983129	0.325544	0.75575	-0.611264	0.373234	-1.63775	0.101474	0.372909	0.668577	0.526512	1.26982	0.204148	0.995989
4930579H20Rik	0	NA	NA	NA	NA	NA	NA	NA	NA	NA	NA	NA	NA	NA	NA	NA
4930579K19Rik	2.2594	-0.472541	1.27099	-0.371791	0.710049	NA	-1.16096	1.35889	-0.854345	0.392914	NA	1.37648	1.87177	0.735392	0.462101	0.995989
4930579M01Rik	0	NA	NA	NA	NA	NA	NA	NA	NA	NA	NA	NA	NA	NA	NA	NA
4930579O11Rik	0	NA	NA	NA	NA	NA	NA	NA	NA	NA	NA	NA	NA	NA	NA	NA
4930579P08Rik	8.26446	-0.526523	0.797031	-0.660605	0.508865	NA	-2.01388	0.876417	-2.29786	0.0215699	0.165555	1.1604	1.21836	0.95242	0.340884	0.995989
4930580E04Rik	0	NA	NA	NA	NA	NA	NA	NA	NA	NA	NA	NA	NA	NA	NA	NA
4930581F22Rik	32.3297	0.661764	0.458644	1.44287	0.149058	0.605728	0.781783	0.459228	1.70238	0.0886836	0.347054	-0.535141	0.635601	-0.841945	0.399819	0.995989
4930583I09Rik	1.29287	-2.01899	2.00846	-1.00524	0.314782	NA	-4.51531	2.1962	-2.05596	0.0397861	NA	2.10797	3.17243	0.664466	0.506392	0.995989
4930583K01Rik	1.95509	-0.197565	1.60434	-0.123144	0.901993	NA	-1.68803	1.74964	-0.964785	0.334652	NA	0.373828	2.46293	0.151782	0.879359	0.995989
4930583P06Rik	0	NA	NA	NA	NA	NA	NA	NA	NA	NA	NA	NA	NA	NA	NA	NA
4930584E12Rik	0	NA	NA	NA	NA	NA	NA	NA	NA	NA	NA	NA	NA	NA	NA	NA
4930584F24Rik	0.250188	-1.26247	4.40729	-0.28645	0.774533	NA	0.745781	4.37022	0.170651	0.864498	NA	-0.482907	6.20662	-0.0778052	0.937983	0.995989
4930586N03Rik	5.52628	0.38803	0.866733	0.447692	0.654375	NA	-0.0128	0.891931	-0.0143509	0.98855	NA	-0.228425	1.23653	-0.184731	0.85344	0.995989
4930587A21Rik	2.08308	-0.491479	1.40194	-0.350571	0.72591	NA	0.452531	1.34047	0.337592	0.735671	NA	-0.193296	1.9528	-0.0989839	0.921151	0.995989
4930587E11Rik	0	NA	NA	NA	NA	NA	NA	NA	NA	NA	NA	NA	NA	NA	NA	NA
4930588G17Rik	0.664057	2.37722	2.70928	0.877438	0.380249	NA	1.71239	2.79282	0.613138	0.539785	NA	-1.74408	3.80478	-0.458392	0.646671	0.995989
4930588K23Rik	0.36333	-1.26241	4.16001	-0.303463	0.761537	NA	-0.126762	4.16001	-0.0304715	0.975691	NA	2.37616	5.84609	0.406453	0.68441	0.995989
4930589L23Rik	1.55371	-2.54714	2.20953	-1.1528	0.248993	NA	-2.37328	2.20953	-1.07411	0.282773	NA	5.96465	3.09007	1.93027	0.053574	0.995989
4930589O11Rik	0	NA	NA	NA	NA	NA	NA	NA	NA	NA	NA	NA	NA	NA	NA	NA
4930589P08Rik	0	NA	NA	NA	NA	NA	NA	NA	NA	NA	NA	NA	NA	NA	NA	NA
4930590H14Rik	0	NA	NA	NA	NA	NA	NA	NA	NA	NA	NA	NA	NA	NA	NA	NA
4930590J08Rik	16.4906	-0.151118	0.437945	-0.345061	0.730049	0.92874	-0.58147	0.457378	-1.27131	0.203618	0.517711	0.286689	0.642837	0.445975	0.655616	0.995989
4930590L14Rik	0	NA	NA	NA	NA	NA	NA	NA	NA	NA	NA	NA	NA	NA	NA	NA
4930590L20Rik	1.66327	0.776257	1.61881	0.479524	0.631566	NA	-0.670479	1.76592	-0.379678	0.704185	NA	0.156223	2.37563	0.0657604	0.947569	0.995989
4930591A17Rik	0	NA	NA	NA	NA	NA	NA	NA	NA	NA	NA	NA	NA	NA	NA	NA
4930591E09Rik	0	NA	NA	NA	NA	NA	NA	NA	NA	NA	NA	NA	NA	NA	NA	NA
4930592C13Rik	0.352183	-0.124696	4.09279	-0.0304673	0.975694	NA	-2.0299	4.15115	-0.488998	0.624843	NA	0.213688	5.86172	0.0364549	0.97092	0.996625
4930593A02Rik	52.7793	-0.455467	0.318328	-1.43081	0.152484	0.609646	-0.223298	0.317361	-0.703609	0.481676	0.759098	0.21925	0.453929	0.483005	0.629092	0.995989
4930593C16Rik	0	NA	NA	NA	NA	NA	NA	NA	NA	NA	NA	NA	NA	NA	NA	NA
4930594C11Rik	0	NA	NA	NA	NA	NA	NA	NA	NA	NA	NA	NA	NA	NA	NA	NA
4930594M17Rik	0.0884066	-1.26242	4.40729	-0.286438	0.774543	NA	-1.08855	4.40729	-0.246989	0.804916	NA	1.35139	6.23278	0.21682	0.828348	0.995989
4930594M22Rik	1.92927	3.43202	1.72582	1.98864	0.0467415	NA	2.53019	1.77159	1.4282	0.153234	NA	-4.55515	2.33254	-1.95287	0.050835	0.995989
4930594O21Rik	0	NA	NA	NA	NA	NA	NA	NA	NA	NA	NA	NA	NA	NA	NA	NA
4930595D18Rik	54.6202	-1.49405	0.449883	-3.32096	0.000897076	0.0964464	0.170656	0.431471	0.395521	0.692458	0.87849	0.773497	0.627056	1.23354	0.217375	0.995989
4930595L18Rik	0	NA	NA	NA	NA	NA	NA	NA	NA	NA	NA	NA	NA	NA	NA	NA
4930595M18Rik	0.402828	-2.10761	3.46526	-0.608211	0.543047	NA	-0.212405	3.43047	-0.0619171	0.950629	NA	1.43705	4.90754	0.292824	0.769656	0.995989
4930595O18Rik	0	NA	NA	NA	NA	NA	NA	NA	NA	NA	NA	NA	NA	NA	NA	NA
4930596D02Rik	0	NA	NA	NA	NA	NA	NA	NA	NA	NA	NA	NA	NA	NA	NA	NA
4930596I21Rik	0	NA	NA	NA	NA	NA	NA	NA	NA	NA	NA	NA	NA	NA	NA	NA
4930597A21Rik	15.0349	-0.528167	0.537776	-0.982132	0.326035	0.756345	-0.0592211	0.529061	-0.111936	0.910874	0.967884	0.107032	0.764266	0.140046	0.888624	0.995989
4930597L12Rik	0	NA	NA	NA	NA	NA	NA	NA	NA	NA	NA	NA	NA	NA	NA	NA
4930597O21Rik	1.0018	0.228697	2.20169	0.103873	0.91727	NA	1.88676	2.08824	0.903515	0.366253	NA	-3.95238	3.08408	-1.28154	0.200004	0.995989
4930598A11Rik	1.16744	-0.756494	2.08076	-0.363566	0.716182	NA	-0.0128481	2.02006	-0.00636025	0.994925	NA	0.49134	2.9171	0.168434	0.866242	0.995989
4930598F16Rik	6.88362	1.18504	0.937585	1.26393	0.206255	NA	-2.98361	1.35463	-2.20252	0.0276283	NA	2.53339	1.62983	1.55439	0.12009	0.995989
4930598N05Rik	2.99391	0.410335	1.02743	0.399379	0.689614	NA	-1.96969	1.27665	-1.54286	0.122864	NA	0.681149	1.68478	0.404295	0.685995	0.995989
4930599A14Rik	0	NA	NA	NA	NA	NA	NA	NA	NA	NA	NA	NA	NA	NA	NA	NA
4930599N23Rik	78.4249	-0.384729	0.320588	-1.20007	0.230112	0.681161	-0.782737	0.326313	-2.39873	0.016452	0.144768	0.687073	0.460315	1.49261	0.135538	0.995989
4930599N24Rik	0	NA	NA	NA	NA	NA	NA	NA	NA	NA	NA	NA	NA	NA	NA	NA
4931400O07Rik	0	NA	NA	NA	NA	NA	NA	NA	NA	NA	NA	NA	NA	NA	NA	NA
4931403E22Rik	5.26804	-2.73653	0.938142	-2.91697	0.00353449	NA	-1.71295	0.853153	-2.00779	0.0446655	NA	2.85692	1.31585	2.17116	0.029919	0.995989
4931403G20Rik	0	NA	NA	NA	NA	NA	NA	NA	NA	NA	NA	NA	NA	NA	NA	NA
4931406B18Rik	0.516789	-1.20694	2.65492	-0.454602	0.649395	NA	-1.03307	2.65492	-0.389116	0.697191	NA	2.14202	3.76049	0.56961	0.568942	0.995989
4931406C07Rik	522.334	-0.0572573	0.248548	-0.230367	0.817807	0.955439	-0.337607	0.249362	-1.35388	0.175774	0.48287	0.360809	0.352072	1.02482	0.30545	0.995989
4931406G06Rik	5.28337	1.54411	0.911111	1.69476	0.0901219	NA	1.39316	0.924206	1.50741	0.131706	NA	-1.17653	1.19822	-0.981898	0.32615	0.995989
4931406P16Rik	387.1	0.027855	0.153043	0.182007	0.855577	0.966281	0.25154	0.152793	1.64628	0.0997063	0.370229	0.0897486	0.215018	0.417399	0.676386	0.995989
4931408C20Rik	0.283413	-1.30869	4.35904	-0.300223	0.764007	NA	-2.09661	4.35904	-0.48098	0.630531	NA	1.39765	6.19876	0.225473	0.821611	0.995989
4931409K22Rik	0.503747	-1.84427	2.86932	-0.642755	0.520383	NA	-1.67041	2.86932	-0.582162	0.560458	NA	1.93326	4.14586	0.466311	0.640993	0.995989
4931412I15Rik	0	NA	NA	NA	NA	NA	NA	NA	NA	NA	NA	NA	NA	NA	NA	NA
4931413I07Rik	0.0837572	-0.300657	4.40729	-0.068218	0.945612	NA	-0.126795	4.40729	-0.0287694	0.977049	NA	1.35144	6.23278	0.216828	0.828343	0.995989
4931413K12Rik	0	NA	NA	NA	NA	NA	NA	NA	NA	NA	NA	NA	NA	NA	NA	NA
4931414P19Rik	161.966	0.0189705	0.170979	0.110952	0.911654	0.981704	0.083869	0.171787	0.488216	0.625397	0.841116	0.032417	0.241247	0.134373	0.893108	0.995989
4931415C17Rik	6.70374	0.305233	0.740476	0.412212	0.680184	NA	0.137494	0.755473	0.181997	0.855585	NA	-0.0316844	1.04126	-0.0304289	0.975725	0.99672
4931417E11Rik	0	NA	NA	NA	NA	NA	NA	NA	NA	NA	NA	NA	NA	NA	NA	NA
4931419H13Rik	0.386641	2.1811	4.32703	0.504065	0.614216	NA	-0.126851	4.40729	-0.0287822	0.977038	NA	-0.305323	6.15259	-0.0496252	0.960421	0.995989
4931422A03Rik	38.7441	-1.15807	0.411083	-2.81712	0.00484565	0.19797	0.216394	0.385376	0.561515	0.574447	0.81514	1.52961	0.557232	2.74501	0.00605081	0.995989
4931423N10Rik	12.8398	0.427441	0.654989	0.652593	0.514019	0.849687	-0.12481	0.675209	-0.184846	0.853349	0.947609	0.237499	0.928526	0.255781	0.79812	0.995989
4931428F04Rik	84.5285	0.5642	0.309035	1.82568	0.0678979	0.472368	1.02968	0.306667	3.35765	0.000786072	0.0220444	-0.828348	0.42857	-1.93282	0.0532586	0.995989
4931428L18Rik	2.56606	0.536569	1.41598	0.378938	0.704734	NA	-0.443333	1.48769	-0.298002	0.765702	NA	-0.0985288	2.05218	-0.0480117	0.961707	0.996107
4931429L15Rik	1.75375	-0.389367	1.544	-0.252181	0.800901	NA	-0.892482	1.60582	-0.555779	0.578362	NA	0.518487	2.27263	0.228144	0.819535	0.995989
4931429P17Rik	2.57496	0.543307	1.2022	0.451929	0.65132	NA	0.183643	1.2326	0.148988	0.881563	NA	-1.50727	1.77976	-0.846895	0.397054	0.995989
4931431B13Rik	0	NA	NA	NA	NA	NA	NA	NA	NA	NA	NA	NA	NA	NA	NA	NA
4931431C16Rik	0	NA	NA	NA	NA	NA	NA	NA	NA	NA	NA	NA	NA	NA	NA	NA
4931440F15Rik	0	NA	NA	NA	NA	NA	NA	NA	NA	NA	NA	NA	NA	NA	NA	NA
4931440J10Rik	24.4622	-0.219547	0.462609	-0.474585	0.635083	0.897396	-0.51584	0.472528	-1.09166	0.274983	0.592434	0.479987	0.664476	0.722355	0.470076	0.995989
4931440P22Rik	98.2903	0.148493	0.228823	0.648943	0.516375	0.850248	0.311547	0.228824	1.36151	0.173353	0.480432	-0.26026	0.321596	-0.809275	0.418357	0.995989
4932411K12Rik	4.24191	-0.399493	1.23776	-0.322755	0.746881	NA	-0.272879	1.23939	-0.220172	0.825737	NA	0.454032	1.75738	0.258356	0.796132	0.995989
4932411N23Rik	0	NA	NA	NA	NA	NA	NA	NA	NA	NA	NA	NA	NA	NA	NA	NA
4932412D23Rik	5.89871	-0.699668	0.831768	-0.841181	0.400246	NA	-1.06312	0.859581	-1.23679	0.216165	NA	0.590568	1.23555	0.477979	0.632665	0.995989
4932413F04Rik	0	NA	NA	NA	NA	NA	NA	NA	NA	NA	NA	NA	NA	NA	NA	NA
4932414J04Rik	0	NA	NA	NA	NA	NA	NA	NA	NA	NA	NA	NA	NA	NA	NA	NA
4932414N04Rik	4.92632	-0.75185	0.92637	-0.811609	0.417016	NA	0.0421373	0.893858	0.0471409	0.962401	NA	0.00417708	1.31501	0.00317647	0.997466	0.99976
4932415D10Rik	0.876197	-1.72763	2.41026	-0.71678	0.47351	NA	-0.764283	2.35449	-0.324606	0.745479	NA	3.18949	3.32646	0.958825	0.337647	0.995989
4932415M13Rik	0.0837572	-0.300657	4.40729	-0.068218	0.945612	NA	-0.126795	4.40729	-0.0287694	0.977049	NA	1.35144	6.23278	0.216828	0.828343	0.995989
4932416K20Rik	0.0981661	-1.26242	4.40729	-0.286438	0.774543	NA	-1.08855	4.40729	-0.246989	0.804916	NA	1.35139	6.23278	0.21682	0.828348	0.995989
4932422M17Rik	0	NA	NA	NA	NA	NA	NA	NA	NA	NA	NA	NA	NA	NA	NA	NA
4932429P05Rik	0	NA	NA	NA	NA	NA	NA	NA	NA	NA	NA	NA	NA	NA	NA	NA
4932430I15Rik	0	NA	NA	NA	NA	NA	NA	NA	NA	NA	NA	NA	NA	NA	NA	NA
4932431L22Rik	0	NA	NA	NA	NA	NA	NA	NA	NA	NA	NA	NA	NA	NA	NA	NA
4932431P20Rik	1.58496	-2.05988	1.48919	-1.38323	0.166596	NA	-1.84997	1.48343	-1.2471	0.212363	NA	1.54269	2.28966	0.673766	0.50046	0.995989
4932435O22Rik	1.84481	-2.30453	1.58451	-1.45441	0.145833	NA	-2.79389	1.70657	-1.63714	0.101602	NA	3.55903	2.39568	1.4856	0.137384	0.995989
4932438A13Rik	1408.65	0.428385	0.20365	2.10353	0.0354195	0.384689	0.386842	0.203794	1.8982	0.0576696	0.276032	-0.47723	0.287846	-1.65793	0.0973309	0.995989
4932438H23Rik	36.7904	0.327974	0.383226	0.855825	0.392094	0.795141	0.126671	0.388882	0.325731	0.744628	0.902499	-0.122838	0.541122	-0.227007	0.820418	0.995989
4932441J04Rik	14.696	0.329893	0.567923	0.580876	0.561324	0.868128	0.0182613	0.580692	0.0314474	0.974913	0.990347	4.57195e-05	0.80385	5.68757e-05	0.999955	0.999992
4932442E05Rik	0	NA	NA	NA	NA	NA	NA	NA	NA	NA	NA	NA	NA	NA	NA	NA
4932443L11Rik	1.31441	0.333435	1.66591	0.200152	0.841362	NA	-2.28485	1.96977	-1.15995	0.246068	NA	1.23428	2.62985	0.469335	0.638831	0.995989
4932702P03Rik	0	NA	NA	NA	NA	NA	NA	NA	NA	NA	NA	NA	NA	NA	NA	NA
4933400A11Rik	0	NA	NA	NA	NA	NA	NA	NA	NA	NA	NA	NA	NA	NA	NA	NA
4933400C23Rik	3.67385	-0.633964	0.983368	-0.644686	0.519131	NA	-0.019878	0.958553	-0.0207375	0.983455	NA	-1.66112	1.56065	-1.06438	0.287157	0.995989
4933400F21Rik	0	NA	NA	NA	NA	NA	NA	NA	NA	NA	NA	NA	NA	NA	NA	NA
4933400L20Rik	1.39264	1.90617	1.6245	1.17339	0.240639	NA	0.799901	1.717	0.46587	0.641308	NA	-2.77853	2.36884	-1.17295	0.240815	0.995989
4933401B06Rik	0	NA	NA	NA	NA	NA	NA	NA	NA	NA	NA	NA	NA	NA	NA	NA
4933401H06Rik	0	NA	NA	NA	NA	NA	NA	NA	NA	NA	NA	NA	NA	NA	NA	NA
4933401J01Rik	0	NA	NA	NA	NA	NA	NA	NA	NA	NA	NA	NA	NA	NA	NA	NA
4933402C05Rik	0	NA	NA	NA	NA	NA	NA	NA	NA	NA	NA	NA	NA	NA	NA	NA
4933402C06Rik	0.396772	1.62353	3.91954	0.414216	0.678716	NA	-1.08863	4.02883	-0.270211	0.786998	NA	-1.5345	5.62082	-0.273003	0.784851	0.995989
4933402D24Rik	9.68956	-0.147513	0.661585	-0.222969	0.82356	0.95642	0.48338	0.645773	0.74853	0.45414	0.7399	-0.385582	0.924887	-0.416896	0.676754	0.995989
4933402E13Rik	0	NA	NA	NA	NA	NA	NA	NA	NA	NA	NA	NA	NA	NA	NA	NA
4933402J07Rik	2.93803	0.35149	1.14752	0.306303	0.759374	NA	-0.511782	1.22067	-0.419262	0.675025	NA	0.328707	1.66498	0.197423	0.843496	0.995989
4933402J10Rik	0.180997	-1.2624	4.40729	-0.286434	0.774546	NA	-1.08854	4.40729	-0.246985	0.80492	NA	2.31315	6.23278	0.371127	0.710543	0.995989
4933402N03Rik	0	NA	NA	NA	NA	NA	NA	NA	NA	NA	NA	NA	NA	NA	NA	NA
4933402N22Rik	0.66752	2.04506	2.99628	0.682532	0.494903	NA	-1.08861	3.15883	-0.344624	0.730377	NA	-0.160027	4.31923	-0.0370499	0.970445	0.996625
4933403L11Rik	0	NA	NA	NA	NA	NA	NA	NA	NA	NA	NA	NA	NA	NA	NA	NA
4933403O08Rik	0	NA	NA	NA	NA	NA	NA	NA	NA	NA	NA	NA	NA	NA	NA	NA
4933404I11Rik	0	NA	NA	NA	NA	NA	NA	NA	NA	NA	NA	NA	NA	NA	NA	NA
4933404K08Rik	0	NA	NA	NA	NA	NA	NA	NA	NA	NA	NA	NA	NA	NA	NA	NA
4933404K13Rik	27.8035	-0.379517	0.354446	-1.07073	0.284289	0.724272	-1.92852	0.409072	-4.71437	2.42462e-06	0.000313656	1.39125	0.554474	2.50914	0.0121026	0.995989
4933404O12Rik	101.611	0.20452	0.30126	0.678879	0.497214	0.841746	-0.074722	0.304509	-0.245385	0.806158	0.92893	0.0250589	0.427215	0.0586563	0.953226	0.995989
4933405D12Rik	8.05147	-0.775744	0.686094	-1.13067	0.258195	NA	-0.786198	0.693717	-1.13331	0.257083	0.575558	-0.0523254	1.03274	-0.0506665	0.959591	0.995989
4933405E24Rik	2.12117	0.953965	1.36642	0.698148	0.485085	NA	-0.184943	1.47676	-0.125235	0.900337	NA	0.126938	1.95099	0.0650637	0.948123	0.995989
4933405L10Rik	0	NA	NA	NA	NA	NA	NA	NA	NA	NA	NA	NA	NA	NA	NA	NA
4933405O20Rik	0	NA	NA	NA	NA	NA	NA	NA	NA	NA	NA	NA	NA	NA	NA	NA
4933406B15Rik	0	NA	NA	NA	NA	NA	NA	NA	NA	NA	NA	NA	NA	NA	NA	NA
4933406B17Rik	0.585643	-2.75706	4.07168	-0.677131	0.498323	NA	-3.54499	4.07168	-0.870645	0.383948	NA	2.846	5.84726	0.486723	0.626455	0.995989
4933406C10Rik	56.7203	-0.173803	0.425255	-0.408703	0.682758	0.914194	-0.431344	0.429274	-1.00482	0.314983	0.63204	0.16148	0.607228	0.26593	0.790293	0.995989
4933406D12Rik	0	NA	NA	NA	NA	NA	NA	NA	NA	NA	NA	NA	NA	NA	NA	NA
4933406F09Rik	1.26901	-0.0830526	1.56369	-0.0531134	0.957642	NA	-3.53477	1.87725	-1.88296	0.0597064	NA	2.57524	2.51529	1.02383	0.305914	0.995989
4933406G16Rik	0.138117	0.661103	4.40729	0.150002	0.880763	NA	-0.126823	4.40729	-0.0287758	0.977043	NA	0.389699	6.23278	0.0625241	0.950145	0.995989
4933406I18Rik	584.84	-0.50979	0.232231	-2.19519	0.0281502	0.356747	-0.380514	0.232277	-1.63819	0.101382	0.372828	0.200468	0.329319	0.608737	0.542699	0.995989
4933406J09Rik	21.6485	0.665259	0.449343	1.48052	0.138736	0.591721	-1.0965	0.494886	-2.21565	0.0267152	0.185741	-0.859677	0.698631	-1.23052	0.218504	0.995989
4933406J10Rik	0	NA	NA	NA	NA	NA	NA	NA	NA	NA	NA	NA	NA	NA	NA	NA
4933406K04Rik	0.252691	2.35814	4.31788	0.546135	0.584973	NA	-0.126891	4.40729	-0.0287912	0.977031	NA	-2.26909	6.16988	-0.367768	0.713046	0.995989
4933406L23Rik	0	NA	NA	NA	NA	NA	NA	NA	NA	NA	NA	NA	NA	NA	NA	NA
4933406M09Rik	2.29409	0.725928	1.52712	0.475358	0.634532	NA	0.407751	1.54853	0.263314	0.792309	NA	-3.69059	2.40405	-1.53516	0.124745	0.995989
4933406P04Rik	2.5223	-0.684332	1.15291	-0.593572	0.552799	NA	-1.64596	1.2741	-1.29186	0.196404	NA	1.61936	1.75076	0.924945	0.354995	0.995989
4933407E24Rik	0	NA	NA	NA	NA	NA	NA	NA	NA	NA	NA	NA	NA	NA	NA	NA
4933407I05Rik	0	NA	NA	NA	NA	NA	NA	NA	NA	NA	NA	NA	NA	NA	NA	NA
4933407I08Rik	0	NA	NA	NA	NA	NA	NA	NA	NA	NA	NA	NA	NA	NA	NA	NA
4933407K13Rik	150.603	0.0208933	0.244816	0.0853427	0.931989	0.985573	0.16268	0.244919	0.664223	0.506548	0.774881	-0.201432	0.346196	-0.581844	0.560672	0.995989
4933407L21Rik	3.04287	0.874431	1.13441	0.770828	0.440809	NA	-0.412403	1.22948	-0.335429	0.737301	NA	-0.311355	1.66219	-0.187316	0.851413	0.995989
4933408A14Rik	0.26328	-1.21125	4.36676	-0.277379	0.781489	NA	-1.99917	4.36676	-0.457816	0.647084	NA	1.30022	6.20418	0.209571	0.834002	0.995989
4933408B17Rik	111.317	-0.279849	0.228236	-1.22614	0.220147	0.672072	0.0276957	0.226924	0.122048	0.902861	0.96627	0.0911964	0.322721	0.282586	0.777494	0.995989
4933408J17Rik	2.6247	0.586377	1.2606	0.465155	0.64182	NA	0.733489	1.26184	0.581285	0.561049	NA	-0.452497	1.72699	-0.262015	0.79331	0.995989
4933408N05Rik	0	NA	NA	NA	NA	NA	NA	NA	NA	NA	NA	NA	NA	NA	NA	NA
4933409D19Rik	0.247562	-0.300669	4.40729	-0.0682207	0.94561	NA	0.83498	4.40729	0.189454	0.849737	NA	1.22111	6.2089	0.19667	0.844085	0.995989
4933409F18Rik	0.432936	-2.72038	3.88109	-0.700932	0.483345	NA	-0.669231	3.83485	-0.174513	0.861462	NA	0.932072	5.51813	0.168911	0.865867	0.995989
4933409G03Rik	0.363574	-0.300623	4.15909	-0.072281	0.942378	NA	-1.08855	4.15909	-0.261728	0.793531	NA	2.37615	5.84479	0.406542	0.684344	0.995989
4933411E02Rik	2.73728	-2.03704	1.41106	-1.44362	0.148845	NA	-1.12981	1.3358	-0.845794	0.397668	NA	2.34877	1.97149	1.19137	0.23351	0.995989
4933411E06Rik	0.0970165	-0.300657	4.40729	-0.068218	0.945612	NA	-0.126795	4.40729	-0.0287694	0.977049	NA	1.35144	6.23278	0.216828	0.828343	0.995989
4933411E08Rik	0.931846	1.34169	2.03381	0.659693	0.509451	NA	-0.0428575	2.18377	-0.0196254	0.984342	NA	-2.26149	3.04507	-0.742674	0.457679	0.995989
4933411G06Rik	0	NA	NA	NA	NA	NA	NA	NA	NA	NA	NA	NA	NA	NA	NA	NA
4933411K16Rik	0	NA	NA	NA	NA	NA	NA	NA	NA	NA	NA	NA	NA	NA	NA	NA
4933411O13Rik	0	NA	NA	NA	NA	NA	NA	NA	NA	NA	NA	NA	NA	NA	NA	NA
4933412A08Rik	0.269674	-2.27047	4.35904	-0.520865	0.60246	NA	-1.13482	4.35904	-0.260338	0.794603	NA	1.39765	6.19876	0.225473	0.821611	0.995989
4933412E12Rik	32.7724	-0.0757807	0.477606	-0.158668	0.873931	0.972205	-0.244308	0.482394	-0.506449	0.612541	0.835859	0.0946851	0.680959	0.139047	0.889413	0.995989
4933412E24Rik	0.0870809	0.661084	4.40729	0.149998	0.880766	NA	-0.126842	4.40729	-0.02878	0.97704	NA	-0.572061	6.23278	-0.0917826	0.926871	0.995989
4933412L11Rik	0	NA	NA	NA	NA	NA	NA	NA	NA	NA	NA	NA	NA	NA	NA	NA
4933412O06Rik	0.846977	2.29525	2.25173	1.01933	0.308048	NA	-0.126822	2.47653	-0.0512096	0.959158	NA	-1.21926	3.28535	-0.371119	0.710549	0.995989
4933413C19Rik	0	NA	NA	NA	NA	NA	NA	NA	NA	NA	NA	NA	NA	NA	NA	NA
4933413J09Rik	11.3955	-1.05849	0.582236	-1.81797	0.0690692	0.474874	-0.628147	0.571594	-1.09894	0.271795	0.590129	0.818453	0.836522	0.978401	0.327876	0.995989
4933413L06Rik	0	NA	NA	NA	NA	NA	NA	NA	NA	NA	NA	NA	NA	NA	NA	NA
4933414I15Rik	0.261889	-0.300668	4.40729	-0.0682207	0.94561	NA	0.83498	4.40729	0.189454	0.849737	NA	1.22756	6.20851	0.197722	0.843263	0.995989
4933415A04Rik	3.46596	1.87158	1.18741	1.57619	0.114981	NA	0.784734	1.25069	0.627444	0.530368	NA	-1.15009	1.62638	-0.707148	0.479474	0.995989
4933415F23Rik	0	NA	NA	NA	NA	NA	NA	NA	NA	NA	NA	NA	NA	NA	NA	NA
4933415J04Rik	0	NA	NA	NA	NA	NA	NA	NA	NA	NA	NA	NA	NA	NA	NA	NA
4933416C03Rik	0	NA	NA	NA	NA	NA	NA	NA	NA	NA	NA	NA	NA	NA	NA	NA
4933416E03Rik	0.584863	0.436969	3.13394	0.139431	0.889109	NA	-1.00271	3.25071	-0.308457	0.757734	NA	-0.347957	4.55186	-0.0764428	0.939067	0.995989
4933416E14Rik	0	NA	NA	NA	NA	NA	NA	NA	NA	NA	NA	NA	NA	NA	NA	NA
4933416I08Rik	0	NA	NA	NA	NA	NA	NA	NA	NA	NA	NA	NA	NA	NA	NA	NA
4933416M07Rik	0	NA	NA	NA	NA	NA	NA	NA	NA	NA	NA	NA	NA	NA	NA	NA
4933416O17Rik	0	NA	NA	NA	NA	NA	NA	NA	NA	NA	NA	NA	NA	NA	NA	NA
4933417A18Rik	0.954833	-1.08545	2.09173	-0.518923	0.603815	NA	-3.5399	2.2687	-1.56032	0.118685	NA	2.98721	3.2003	0.933416	0.350605	0.995989
4933417C20Rik	17.7968	-0.694433	0.492446	-1.41017	0.158489	0.615291	-0.342231	0.487373	-0.702196	0.482557	0.759495	0.139492	0.710887	0.196222	0.844436	0.995989
4933417D19Rik	0	NA	NA	NA	NA	NA	NA	NA	NA	NA	NA	NA	NA	NA	NA	NA
4933417E11Rik	0.0970165	-0.300657	4.40729	-0.068218	0.945612	NA	-0.126795	4.40729	-0.0287694	0.977049	NA	1.35144	6.23278	0.216828	0.828343	0.995989
4933417G07Rik	0	NA	NA	NA	NA	NA	NA	NA	NA	NA	NA	NA	NA	NA	NA	NA
4933417O13Rik	0	NA	NA	NA	NA	NA	NA	NA	NA	NA	NA	NA	NA	NA	NA	NA
4933421A08Rik	8.04507	-1.55168	0.766847	-2.02346	0.0430257	NA	-1.70219	0.783146	-2.17353	0.0297402	0.196586	0.918857	1.17048	0.785025	0.432439	0.995989
4933421D24Rik	0	NA	NA	NA	NA	NA	NA	NA	NA	NA	NA	NA	NA	NA	NA	NA
4933421I07Rik	0.073342	-0.300703	4.40729	-0.0682286	0.945604	NA	0.834946	4.40729	0.189446	0.849743	NA	-0.572061	6.23278	-0.0917826	0.926871	0.995989
4933421O10Rik	193.887	0.463208	0.272453	1.70014	0.0891049	0.521165	-0.518341	0.277747	-1.86624	0.0620085	0.285499	0.224155	0.388372	0.577165	0.563828	0.995989
4933422A05Rik	5.76077	0.743476	0.822628	0.903782	0.366111	NA	1.16383	0.812673	1.4321	0.152114	NA	-1.35265	1.12572	-1.20159	0.229523	0.995989
4933423L19Rik	0.081134	0.661084	4.40729	0.149998	0.880766	NA	-0.126842	4.40729	-0.02878	0.97704	NA	-0.572061	6.23278	-0.0917826	0.926871	0.995989
4933423P22Rik	0	NA	NA	NA	NA	NA	NA	NA	NA	NA	NA	NA	NA	NA	NA	NA
4933424G06Rik	5.73703	-1.34856	0.822685	-1.63921	0.101169	NA	-0.16089	0.753937	-0.213399	0.831016	NA	1.39813	1.11834	1.25018	0.211233	0.995989
4933424H11Rik	0	NA	NA	NA	NA	NA	NA	NA	NA	NA	NA	NA	NA	NA	NA	NA
4933424L21Rik	19.159	-0.118839	0.467797	-0.254041	0.799464	0.950577	0.239443	0.463189	0.516945	0.605195	0.831514	-0.318353	0.66176	-0.481071	0.630466	0.995989
4933424M12Rik	6.27758	0.491328	0.849456	0.578403	0.562992	NA	-0.421549	0.895545	-0.470717	0.637843	NA	0.0629321	1.22869	0.0512188	0.959151	0.995989
4933424N20Rik	0	NA	NA	NA	NA	NA	NA	NA	NA	NA	NA	NA	NA	NA	NA	NA
4933425D22Rik	0	NA	NA	NA	NA	NA	NA	NA	NA	NA	NA	NA	NA	NA	NA	NA
4933425L06Rik	1.02738	1.41296	2.20242	0.641548	0.521167	NA	2.1067	2.16061	0.975048	0.329537	NA	-2.07207	2.97045	-0.697562	0.485451	0.995989
4933425M03Rik	0.412112	2.7571	4.30089	0.641054	0.521488	NA	0.834856	4.40729	0.189426	0.849759	NA	-3.6298	6.158	-0.589445	0.555563	0.995989
4933426K07Rik	0	NA	NA	NA	NA	NA	NA	NA	NA	NA	NA	NA	NA	NA	NA	NA
4933427D06Rik	165.044	0.263375	0.449746	0.585608	0.558139	0.867286	-0.783832	0.453851	-1.72707	0.0841549	0.336963	0.310967	0.639358	0.486374	0.626702	0.995989
4933427D14Rik	249.416	0.39523	0.195023	2.02658	0.0427049	0.406915	0.284799	0.196231	1.45135	0.146684	0.443786	-0.214262	0.274689	-0.780015	0.435382	0.995989
4933427E11Rik	0.498717	3.067	3.05656	1.00342	0.31566	NA	-0.126852	3.2185	-0.0394133	0.968561	NA	-2.01617	4.43859	-0.454237	0.649658	0.995989
4933427E13Rik	2.44697	-0.87277	1.41385	-0.617302	0.537036	NA	-0.963554	1.43318	-0.672318	0.501381	NA	0.648135	2.07008	0.313096	0.754208	0.995989
4933427G23Rik	81.3215	-0.0551959	0.241354	-0.228693	0.819108	0.955759	-0.133551	0.244133	-0.547042	0.58435	0.820158	0.0346106	0.344361	0.100507	0.919942	0.995989
4933427I04Rik	0.165827	-0.300641	4.40729	-0.0682144	0.945615	NA	-0.126779	4.40729	-0.0287658	0.977051	NA	2.17638	6.20929	0.350503	0.725961	0.995989
4933427I22Rik	0.703318	-0.118706	2.96873	-0.0399854	0.968105	NA	-0.535406	3.02019	-0.177275	0.859292	NA	-1.80508	4.31476	-0.41835	0.675691	0.995989
4933427J07Rik	1.6134	2.59558	1.73751	1.49385	0.135215	NA	2.38162	1.75995	1.35324	0.17598	NA	-2.8449	2.27141	-1.25248	0.210395	0.995989
4933428C19Rik	1.43205	-1.22213	1.76827	-0.691148	0.489472	NA	-2.0314	1.88044	-1.08028	0.280019	NA	4.39886	2.52457	1.74242	0.0814354	0.995989
4933428G20Rik	0	NA	NA	NA	NA	NA	NA	NA	NA	NA	NA	NA	NA	NA	NA	NA
4933428M09Rik	0	NA	NA	NA	NA	NA	NA	NA	NA	NA	NA	NA	NA	NA	NA	NA
4933428P19Rik	0	NA	NA	NA	NA	NA	NA	NA	NA	NA	NA	NA	NA	NA	NA	NA
4933429H19Rik	0.188749	-0.300735	4.40729	-0.0682357	0.945598	NA	1.90615	4.35458	0.437736	0.661578	NA	-1.64325	6.19562	-0.265228	0.790834	0.995989
4933430A20Rik	0	NA	NA	NA	NA	NA	NA	NA	NA	NA	NA	NA	NA	NA	NA	NA
4933430H06Rik	0	NA	NA	NA	NA	NA	NA	NA	NA	NA	NA	NA	NA	NA	NA	NA
4933430H16Rik	0	NA	NA	NA	NA	NA	NA	NA	NA	NA	NA	NA	NA	NA	NA	NA
4933430I17Rik	5.99228	1.90211	0.965623	1.96983	0.0488584	NA	0.72212	1.01468	0.711672	0.476668	NA	-1.08804	1.33046	-0.81779	0.413477	0.995989
4933430L12Rik	0	NA	NA	NA	NA	NA	NA	NA	NA	NA	NA	NA	NA	NA	NA	NA
4933430M04Rik	0	NA	NA	NA	NA	NA	NA	NA	NA	NA	NA	NA	NA	NA	NA	NA
4933430N04Rik	0	NA	NA	NA	NA	NA	NA	NA	NA	NA	NA	NA	NA	NA	NA	NA
4933431C10Rik	0	NA	NA	NA	NA	NA	NA	NA	NA	NA	NA	NA	NA	NA	NA	NA
4933431E20Rik	4.58493	1.70642	1.20808	1.41251	0.157799	NA	2.08812	1.19815	1.74278	0.0813719	NA	-0.698037	1.51011	-0.462242	0.643907	0.995989
4933431G14Rik	0	NA	NA	NA	NA	NA	NA	NA	NA	NA	NA	NA	NA	NA	NA	NA
4933431K14Rik	6.09506	-1.03485	1.01373	-1.02083	0.307334	NA	0.600618	0.943742	0.636422	0.524501	NA	0.617523	1.37843	0.447991	0.65416	0.995989
4933431K23Rik	11.8518	-0.349551	0.593106	-0.589356	0.555622	0.866564	-0.402738	0.602007	-0.668993	0.5035	0.772299	1.20709	0.834425	1.44662	0.148005	0.995989
4933431M02Rik	1.19829	-0.119411	2.13533	-0.0559217	0.955404	NA	-1.21235	2.28246	-0.531159	0.595308	NA	1.34671	3.12256	0.431283	0.666263	0.995989
4933432G23Rik	1.01614	-0.507244	2.01477	-0.251763	0.801224	NA	-1.55984	2.14839	-0.726053	0.467806	NA	3.0491	2.88295	1.05763	0.290225	0.995989
4933432K03Rik	6.86172	0.41177	0.804158	0.512052	0.608615	NA	-1.12989	0.883159	-1.27937	0.200766	NA	0.260395	1.20793	0.215571	0.829322	0.995989
4933433F19Rik	0.139184	-0.300657	4.40729	-0.068218	0.945612	NA	-1.08858	4.40729	-0.246996	0.804912	NA	0.389652	6.23278	0.0625166	0.950151	0.995989
4933433G08Rik	0	NA	NA	NA	NA	NA	NA	NA	NA	NA	NA	NA	NA	NA	NA	NA
4933433G15Rik	21.724	0.292837	0.499841	0.58586	0.557969	0.867109	0.0983386	0.507317	0.193841	0.846301	0.944712	0.0285716	0.704491	0.0405564	0.96765	0.996625
4933433N18Rik	0	NA	NA	NA	NA	NA	NA	NA	NA	NA	NA	NA	NA	NA	NA	NA
4933434E20Rik	1254.09	-0.0214587	0.105411	-0.203572	0.838688	0.961329	0.0761787	0.105511	0.721997	0.470296	0.751471	-0.103625	0.149161	-0.694723	0.487229	0.995989
4933434M16Rik	0	NA	NA	NA	NA	NA	NA	NA	NA	NA	NA	NA	NA	NA	NA	NA
4933435F18Rik	0.0884066	-1.26242	4.40729	-0.286438	0.774543	NA	-1.08855	4.40729	-0.246989	0.804916	NA	1.35139	6.23278	0.21682	0.828348	0.995989
4933435G04Rik	0.0870809	0.661084	4.40729	0.149998	0.880766	NA	-0.126842	4.40729	-0.02878	0.97704	NA	-0.572061	6.23278	-0.0917826	0.926871	0.995989
4933436E23Rik	0.503832	1.51821	3.24362	0.468061	0.639741	NA	-0.126808	3.29046	-0.0385379	0.969259	NA	1.46716	4.52417	0.324293	0.745716	0.995989
4933436F18Rik	0	NA	NA	NA	NA	NA	NA	NA	NA	NA	NA	NA	NA	NA	NA	NA
4933436H12Rik	0.08398	-1.26242	4.40729	-0.286438	0.774543	NA	-1.08855	4.40729	-0.246989	0.804916	NA	1.35139	6.23278	0.21682	0.828348	0.995989
4933436I01Rik	0	NA	NA	NA	NA	NA	NA	NA	NA	NA	NA	NA	NA	NA	NA	NA
4933436I20Rik	3.56237	-1.49833	1.03905	-1.44202	0.149297	NA	-1.63666	1.07114	-1.52796	0.126523	NA	2.51073	1.5129	1.65955	0.0970053	0.995989
4933436P19Rik	0	NA	NA	NA	NA	NA	NA	NA	NA	NA	NA	NA	NA	NA	NA	NA
4933437G19Rik	4.25461	-1.58712	1.07102	-1.48188	0.138373	NA	-0.935153	1.03763	-0.901239	0.367461	NA	1.40944	1.52827	0.922244	0.356401	0.995989
4933438A12Rik	0.335474	-2.07013	4.37548	-0.473122	0.636126	NA	-1.89627	4.37548	-0.433387	0.664734	NA	3.95874	6.18597	0.639955	0.522202	0.995989
4933438B17Rik	1.60296	-1.36047	1.57803	-0.862127	0.388617	NA	-1.50413	1.61946	-0.928788	0.352999	NA	1.86393	2.31554	0.804963	0.420841	0.995989
4933438K21Rik	0	NA	NA	NA	NA	NA	NA	NA	NA	NA	NA	NA	NA	NA	NA	NA
4933439C10Rik	0	NA	NA	NA	NA	NA	NA	NA	NA	NA	NA	NA	NA	NA	NA	NA
4933439J24Rik	0.16796	-2.07017	4.37548	-0.47313	0.63612	NA	-1.89631	4.37548	-0.433395	0.664728	NA	2.15912	6.21032	0.347667	0.72809	0.995989
4933439K11Rik	37.4465	-0.517096	0.370223	-1.39672	0.162499	0.617229	0.222018	0.360518	0.615829	0.538007	0.792541	0.0116866	0.52007	0.0224712	0.982072	0.998091
4933439N06Rik	0	NA	NA	NA	NA	NA	NA	NA	NA	NA	NA	NA	NA	NA	NA	NA
4933439N14Rik	0	NA	NA	NA	NA	NA	NA	NA	NA	NA	NA	NA	NA	NA	NA	NA
4933440J02Rik	0	NA	NA	NA	NA	NA	NA	NA	NA	NA	NA	NA	NA	NA	NA	NA
4933440M02Rik	16.8331	-1.63484	0.769098	-2.12565	0.0335323	0.378199	1.60606	0.669978	2.39718	0.0165218	0.144768	0.507039	1.01049	0.501774	0.615826	0.995989
4933440N22Rik	0	NA	NA	NA	NA	NA	NA	NA	NA	NA	NA	NA	NA	NA	NA	NA
5031410I06Rik	0	NA	NA	NA	NA	NA	NA	NA	NA	NA	NA	NA	NA	NA	NA	NA
5031415H12Rik	0	NA	NA	NA	NA	NA	NA	NA	NA	NA	NA	NA	NA	NA	NA	NA
5031425E22Rik	2008.31	0.230597	0.132182	1.74454	0.0810643	0.502554	0.381157	0.132185	2.8835	0.00393277	0.0633389	-0.60257	0.186901	-3.22401	0.00126408	0.742455
5031425F14Rik	30.2593	0.378406	0.350075	1.08093	0.279729	0.722601	-0.617129	0.375761	-1.64234	0.100519	0.37127	0.128458	0.514772	0.249543	0.802941	0.995989
5031434C07Rik	0	NA	NA	NA	NA	NA	NA	NA	NA	NA	NA	NA	NA	NA	NA	NA
5031434O11Rik	108.345	-0.335521	0.253342	-1.32438	0.185377	0.640794	-0.176909	0.253363	-0.698242	0.485026	0.760681	0.191821	0.360111	0.532673	0.59426	0.995989
5031439G07Rik	822.992	-0.0492588	0.150287	-0.327764	0.74309	0.931942	0.0829005	0.150332	0.551449	0.581326	0.81872	0.00233253	0.212463	0.0109785	0.991241	0.998743
5033403F01Rik	4.35133	-0.869786	1.02001	-0.852719	0.393815	NA	0.148892	0.970879	0.153358	0.878116	NA	0.307497	1.42372	0.215982	0.829002	0.995989
5033403H07Rik	0.906865	1.70538	2.71661	0.627763	0.530159	NA	3.19052	2.61001	1.22242	0.221551	NA	-2.37518	3.66684	-0.647747	0.517148	0.995989
5033404E19Rik	0.146684	-0.300725	4.40729	-0.0682335	0.9456	NA	1.58267	4.38117	0.361244	0.717917	NA	-1.31977	6.21434	-0.212376	0.831814	0.995989
5033406O09Rik	52.2982	0.420355	0.397607	1.05721	0.290415	0.728316	-0.544178	0.411671	-1.32188	0.18621	0.496095	0.585684	0.568295	1.0306	0.302729	0.995989
5033417F24Rik	5.57754	1.24512	0.964007	1.29161	0.196492	NA	0.909145	0.985971	0.922081	0.356486	NA	-0.293752	1.29701	-0.226485	0.820824	0.995989
5033421B08Rik	37.0456	0.433868	0.532064	0.815443	0.414819	0.807443	0.0178222	0.538688	0.0330844	0.973607	0.989899	0.000421889	0.752606	0.000560571	0.999553	0.999891
5033423K11Rik	0	NA	NA	NA	NA	NA	NA	NA	NA	NA	NA	NA	NA	NA	NA	NA
5033424D13Rik	0	NA	NA	NA	NA	NA	NA	NA	NA	NA	NA	NA	NA	NA	NA	NA
5033425B01Rik	0	NA	NA	NA	NA	NA	NA	NA	NA	NA	NA	NA	NA	NA	NA	NA
5033426E14Rik	1.37804	-2.12323	1.72161	-1.23328	0.217472	NA	-3.45772	1.91513	-1.80548	0.0709997	NA	2.21222	2.79758	0.790764	0.429082	0.995989
5033426O07Rik	0	NA	NA	NA	NA	NA	NA	NA	NA	NA	NA	NA	NA	NA	NA	NA
5033428I22Rik	89.7893	-0.171768	0.3168	-0.542196	0.587683	0.881156	-0.362982	0.319861	-1.13481	0.256454	0.574857	0.545237	0.449915	1.21187	0.225563	0.995989
5033430I15Rik	4.99655	0.0145151	0.832903	0.0174271	0.986096	NA	0.180131	0.832941	0.216259	0.828786	NA	-1.11734	1.22651	-0.910993	0.362299	0.995989
5330406M23Rik	0	NA	NA	NA	NA	NA	NA	NA	NA	NA	NA	NA	NA	NA	NA	NA
5330409N07Rik	0	NA	NA	NA	NA	NA	NA	NA	NA	NA	NA	NA	NA	NA	NA	NA
5330411J11Rik	0.477446	-1.30457	3.82767	-0.340825	0.733235	NA	-2.09249	3.82767	-0.546675	0.584602	NA	3.37732	5.41202	0.624041	0.532601	0.995989
5330411O13Rik	0.629508	1.80673	3.18061	0.568046	0.570004	NA	2.4838	3.13846	0.791406	0.428707	NA	-2.43656	4.42678	-0.550413	0.582036	0.995989
5330413D20Rik	0	NA	NA	NA	NA	NA	NA	NA	NA	NA	NA	NA	NA	NA	NA	NA
5330413P13Rik	0.401023	-1.26246	4.03942	-0.312536	0.754633	NA	1.20267	3.96274	0.303496	0.761512	NA	0.0219899	5.65858	0.00388612	0.996899	0.9996
5330416C01Rik	3.65669	0.221355	1.18175	0.187311	0.851417	NA	0.113831	1.1976	0.0950495	0.924275	NA	0.471067	1.64797	0.285846	0.774996	0.995989
5330417C22Rik	64.4726	-0.566213	0.398794	-1.41981	0.155662	0.612336	-0.517831	0.399831	-1.29512	0.195278	0.508188	0.295485	0.569873	0.518511	0.604102	0.995989
5330417H12Rik	0	NA	NA	NA	NA	NA	NA	NA	NA	NA	NA	NA	NA	NA	NA	NA
5330425B07Rik	5.39166	0.604788	1.09781	0.550906	0.581698	NA	0.137988	1.13225	0.121871	0.903001	NA	1.2328	1.5136	0.814482	0.415369	0.995989
5330426L24Rik	16.6855	0.67808	0.578152	1.17284	0.240859	0.692716	-1.19195	0.640762	-1.86022	0.062855	0.287253	0.849148	0.85664	0.991255	0.321561	0.995989
5330429C05Rik	0	NA	NA	NA	NA	NA	NA	NA	NA	NA	NA	NA	NA	NA	NA	NA
5330434G04Rik	3.45849	-0.885588	1.11568	-0.793765	0.427332	NA	-0.310656	1.09223	-0.284423	0.776086	NA	-1.18926	1.73369	-0.685969	0.492732	0.995989
5330437M03Rik	0	NA	NA	NA	NA	NA	NA	NA	NA	NA	NA	NA	NA	NA	NA	NA
5330438D12Rik	60.9095	-0.391519	0.282045	-1.38814	0.165093	0.619863	0.320438	0.274618	1.16685	0.243271	0.561402	0.0169842	0.393834	0.0431253	0.965602	0.996625
5330438I03Rik	0	NA	NA	NA	NA	NA	NA	NA	NA	NA	NA	NA	NA	NA	NA	NA
5330439A09Rik	0.0837572	-0.300657	4.40729	-0.068218	0.945612	NA	-0.126795	4.40729	-0.0287694	0.977049	NA	1.35144	6.23278	0.216828	0.828343	0.995989
5330439B14Rik	0	NA	NA	NA	NA	NA	NA	NA	NA	NA	NA	NA	NA	NA	NA	NA
5330439K02Rik	60.1734	-0.638105	0.320663	-1.98996	0.0465956	0.420022	-0.365901	0.319267	-1.14606	0.251769	0.570308	0.372916	0.457847	0.814498	0.415359	0.995989
5330439M10Rik	0.775471	-1.73055	2.27137	-0.761897	0.446122	NA	-0.717962	2.20348	-0.325832	0.744552	NA	2.51515	3.15663	0.796784	0.425576	0.995989
5430400D12Rik	10.6115	0.627459	0.689963	0.90941	0.363134	0.781558	-0.127094	0.71985	-0.176556	0.859857	0.949667	0.170525	0.97953	0.174088	0.861796	0.995989
5430401F13Rik	1.8088	0.537917	1.30806	0.411233	0.680901	NA	-1.67084	1.59602	-1.04688	0.295154	NA	0.538482	2.10379	0.255958	0.797983	0.995989
5430401H09Rik	281.611	-1.39204	1.37249	-1.01424	0.310468	0.744706	0.59702	1.36974	0.435863	0.662936	0.862293	2.91678	1.93808	1.50498	0.132328	0.995989
5430402E10Rik	0	NA	NA	NA	NA	NA	NA	NA	NA	NA	NA	NA	NA	NA	NA	NA
5430402O13Rik	20.2473	-0.149289	0.470962	-0.316988	0.751253	0.935264	-0.171552	0.475333	-0.360909	0.718167	0.891996	-0.0244763	0.674992	-0.0362616	0.971074	0.996625
5430402P08Rik	0.48892	0.728014	3.82998	0.190083	0.849244	NA	1.33038	3.7966	0.350413	0.726029	NA	-3.058	5.39281	-0.567052	0.570679	0.995989
5430403G16Rik	204.192	-0.356593	0.265597	-1.34261	0.179399	0.632612	-0.403344	0.266497	-1.5135	0.130152	0.419897	0.289985	0.377636	0.767895	0.44255	0.995989
5430403N17Rik	0	NA	NA	NA	NA	NA	NA	NA	NA	NA	NA	NA	NA	NA	NA	NA
5430405H02Rik	498.285	-0.0720642	0.188393	-0.38252	0.702075	0.920162	0.0373526	0.188507	0.19815	0.842928	0.943597	0.011623	0.266481	0.0436164	0.96521	0.996625
5430416N02Rik	133.11	0.272414	0.255484	1.06627	0.286303	0.725781	0.537546	0.254831	2.10942	0.0349083	0.213331	-0.47388	0.358651	-1.32128	0.186407	0.995989
5430419D17Rik	0	NA	NA	NA	NA	NA	NA	NA	NA	NA	NA	NA	NA	NA	NA	NA
5430420F09Rik	0	NA	NA	NA	NA	NA	NA	NA	NA	NA	NA	NA	NA	NA	NA	NA
5430421F17Rik	0	NA	NA	NA	NA	NA	NA	NA	NA	NA	NA	NA	NA	NA	NA	NA
5430427M07Rik	0	NA	NA	NA	NA	NA	NA	NA	NA	NA	NA	NA	NA	NA	NA	NA
5430427N15Rik	6.11267	-0.437605	0.719132	-0.608518	0.542844	NA	-0.0631757	0.708069	-0.0892225	0.928905	NA	0.310741	1.01523	0.306081	0.759543	0.995989
5430427O19Rik	326.516	0.167759	0.174587	0.96089	0.336608	0.763246	-0.0339634	0.175928	-0.193053	0.846917	0.945006	-0.366238	0.248514	-1.47371	0.14056	0.995989
5430430B14Rik	4.63558	-0.246201	0.835946	-0.294518	0.768362	NA	-1.53638	0.944416	-1.6268	0.103779	NA	1.14864	1.28428	0.894384	0.371116	0.995989
5430431A17Rik	32.4344	-0.887183	0.4601	-1.92824	0.0538251	0.441024	0.255161	0.443746	0.575015	0.565281	0.809347	0.10272	0.645492	0.159134	0.873563	0.995989
5430433H01Rik	0.0943746	-0.300703	4.40729	-0.0682286	0.945604	NA	0.834946	4.40729	0.189446	0.849743	NA	-0.572061	6.23278	-0.0917826	0.926871	0.995989
5430434F05Rik	0	NA	NA	NA	NA	NA	NA	NA	NA	NA	NA	NA	NA	NA	NA	NA
5430434I15Rik	0	NA	NA	NA	NA	NA	NA	NA	NA	NA	NA	NA	NA	NA	NA	NA
5430435K18Rik	0.308476	0.661102	3.78454	0.174685	0.861327	NA	0.834964	3.78454	0.220625	0.825384	NA	0.354776	5.3177	0.0667161	0.946808	0.995989
5430437J10Rik	293.07	-0.783366	0.335674	-2.33371	0.019611	0.317164	-1.32683	0.337646	-3.92964	8.50729e-05	0.00475489	0.661399	0.478721	1.3816	0.167095	0.995989
5530400C23Rik	0	NA	NA	NA	NA	NA	NA	NA	NA	NA	NA	NA	NA	NA	NA	NA
5530400K19Rik	0.081134	0.661084	4.40729	0.149998	0.880766	NA	-0.126842	4.40729	-0.02878	0.97704	NA	-0.572061	6.23278	-0.0917826	0.926871	0.995989
5530401A14Rik	0	NA	NA	NA	NA	NA	NA	NA	NA	NA	NA	NA	NA	NA	NA	NA
5530601H04Rik	641.038	-0.0450312	0.158767	-0.283631	0.776693	0.944482	0.0521544	0.158898	0.328225	0.742742	0.90195	-0.0521466	0.224637	-0.232137	0.816432	0.995989
5730403I07Rik	1.65116	-1.54508	1.59831	-0.966695	0.333697	NA	0.347143	1.43733	0.241519	0.809153	NA	-2.51102	2.38992	-1.05067	0.293409	0.995989
5730405O15Rik	38.3121	0.416955	0.378777	1.10079	0.270987	0.716883	0.29289	0.382923	0.764879	0.444344	0.733059	-0.394915	0.533867	-0.739726	0.459466	0.995989
5730408A14Rik	0	NA	NA	NA	NA	NA	NA	NA	NA	NA	NA	NA	NA	NA	NA	NA
5730409E04Rik	383.539	0.25516	0.185227	1.37755	0.168342	0.62504	0.0081793	0.186566	0.0438413	0.965031	0.987508	0.187755	0.261677	0.717504	0.473063	0.995989
5730412P04Rik	0.0829136	-0.300657	4.40729	-0.068218	0.945612	NA	-0.126795	4.40729	-0.0287694	0.977049	NA	1.35144	6.23278	0.216828	0.828343	0.995989
5730416F02Rik	0.0970165	-0.300657	4.40729	-0.068218	0.945612	NA	-0.126795	4.40729	-0.0287694	0.977049	NA	1.35144	6.23278	0.216828	0.828343	0.995989
5730419F03Rik	0.745749	-0.287665	2.47455	-0.116249	0.907455	NA	-2.99572	2.64433	-1.13288	0.257263	NA	1.33845	3.73982	0.357892	0.720424	0.995989
5730420D15Rik	5.84238	0.398974	0.919927	0.433702	0.664505	NA	-0.206271	0.957519	-0.215422	0.829438	NA	0.690136	1.29877	0.531374	0.595159	0.995989
5730435O14Rik	0	NA	NA	NA	NA	NA	NA	NA	NA	NA	NA	NA	NA	NA	NA	NA
5730437C11Rik	0	NA	NA	NA	NA	NA	NA	NA	NA	NA	NA	NA	NA	NA	NA	NA
5730455P16Rik	854.547	-0.286857	0.20548	-1.39604	0.162704	0.617229	-0.498058	0.205994	-2.41783	0.0156136	0.14155	0.43465	0.291259	1.49231	0.135617	0.995989
5730460C07Rik	1.55805	-0.564518	2.07553	-0.271988	0.785631	NA	-2.57047	2.2042	-1.16617	0.243546	NA	5.17862	2.93881	1.76215	0.0780442	0.995989
5730480H06Rik	112.461	0.427027	0.303946	1.40495	0.160037	0.616912	0.50854	0.304406	1.6706	0.0948008	0.360441	-0.593996	0.427912	-1.38813	0.165099	0.995989
5730488B01Rik	0	NA	NA	NA	NA	NA	NA	NA	NA	NA	NA	NA	NA	NA	NA	NA
5730507A11Rik	0	NA	NA	NA	NA	NA	NA	NA	NA	NA	NA	NA	NA	NA	NA	NA
5730507C01Rik	9.06423	1.64376	0.71576	2.29653	0.0216459	NA	-0.271976	0.798609	-0.340562	0.733434	0.897887	-0.191587	1.03212	-0.185624	0.852739	0.995989
5730522E02Rik	68.5678	-0.848695	0.279455	-3.03697	0.00238971	0.154374	-0.203538	0.272314	-0.747438	0.454799	0.740266	1.12647	0.389284	2.89369	0.00380745	0.995989
5730585A16Rik	0.16796	-2.07017	4.37548	-0.47313	0.63612	NA	-1.89631	4.37548	-0.433395	0.664728	NA	2.15912	6.21032	0.347667	0.72809	0.995989
5730596B20Rik	0	NA	NA	NA	NA	NA	NA	NA	NA	NA	NA	NA	NA	NA	NA	NA
5830405F06Rik	23.0256	-0.662206	0.457916	-1.44613	0.148141	0.604647	-0.227341	0.451397	-0.50364	0.614515	0.8368	0.610212	0.646815	0.943411	0.345471	0.995989
5830408C22Rik	309.832	-0.205705	0.210569	-0.976897	0.32862	0.757327	0.239895	0.209592	1.14458	0.252382	0.570607	-0.176482	0.297404	-0.593409	0.552907	0.995989
5830411K02Rik	1.11658	0.0573059	1.80521	0.0317447	0.974676	NA	-2.30385	2.07566	-1.10994	0.267026	NA	0.883979	2.86553	0.308487	0.757712	0.995989
5830411N06Rik	18.5552	0.618493	0.583952	1.05915	0.289531	0.728101	-0.399479	0.606453	-0.658714	0.510079	0.777745	-0.876823	0.854467	-1.02616	0.304815	0.995989
5830415G21Rik	0	NA	NA	NA	NA	NA	NA	NA	NA	NA	NA	NA	NA	NA	NA	NA
5830416I19Rik	1.85149	-0.297466	1.41927	-0.209591	0.833987	NA	1.34086	1.29892	1.03229	0.301937	NA	-1.54324	1.97372	-0.781894	0.434277	0.995989
5830417I10Rik	96.8945	0.183551	0.255005	0.719794	0.471652	0.832446	0.0119402	0.258155	0.0462521	0.963109	0.986919	0.211891	0.359696	0.589085	0.555804	0.995989
5830418P13Rik	2.15406	0.434752	1.3516	0.321658	0.747712	NA	0.333314	1.37065	0.243179	0.807867	NA	-0.341972	1.89455	-0.180503	0.856758	0.995989
5830428M24Rik	2287.83	0.0211842	0.170466	0.124272	0.9011	0.98008	0.0901311	0.170515	0.528582	0.597096	0.82764	-0.0561768	0.241066	-0.233035	0.815735	0.995989
5830432E09Rik	0	NA	NA	NA	NA	NA	NA	NA	NA	NA	NA	NA	NA	NA	NA	NA
5830437K03Rik	0	NA	NA	NA	NA	NA	NA	NA	NA	NA	NA	NA	NA	NA	NA	NA
5830444B04Rik	43.8195	-0.229421	0.599776	-0.382511	0.702082	0.920162	-3.76893	0.675436	-5.57999	2.40533e-08	5.6741e-06	-0.951422	1.02923	-0.924404	0.355276	0.995989
5830444F18Rik	0	NA	NA	NA	NA	NA	NA	NA	NA	NA	NA	NA	NA	NA	NA	NA
5830454E08Rik	10.7881	-0.0160796	0.708114	-0.0227077	0.981883	0.995326	-0.295737	0.720374	-0.410533	0.681415	0.87225	-0.492444	1.03044	-0.477895	0.632725	0.995989
5830462I19Rik	0	NA	NA	NA	NA	NA	NA	NA	NA	NA	NA	NA	NA	NA	NA	NA
5830462O15Rik	0	NA	NA	NA	NA	NA	NA	NA	NA	NA	NA	NA	NA	NA	NA	NA
5830468F06Rik	0	NA	NA	NA	NA	NA	NA	NA	NA	NA	NA	NA	NA	NA	NA	NA
5830473C10Rik	0.165114	-0.300657	4.40729	-0.068218	0.945612	NA	-1.08858	4.40729	-0.246996	0.804912	NA	0.389652	6.23278	0.0625166	0.950151	0.995989
5830487J09Rik	0	NA	NA	NA	NA	NA	NA	NA	NA	NA	NA	NA	NA	NA	NA	NA
5930403N24Rik	21.4239	-0.561548	0.448725	-1.25143	0.210777	0.662948	0.197215	0.433053	0.455406	0.648817	0.854858	0.480245	0.62083	0.773553	0.439195	0.995989
5930409G06Rik	0.474319	2.33931	3.23532	0.723053	0.469647	NA	2.21382	3.25587	0.679947	0.496538	NA	-4.59095	4.58996	-1.00022	0.317206	0.995989
5930412G12Rik	10.7376	0.0939104	0.696384	0.134854	0.892727	0.97744	-0.741069	0.731274	-1.01339	0.310872	0.628602	0.770945	1.00639	0.766053	0.443645	0.995989
5930420M18Rik	0	NA	NA	NA	NA	NA	NA	NA	NA	NA	NA	NA	NA	NA	NA	NA
5930422O12Rik	0.556107	0.54327	3.57794	0.151839	0.879314	NA	-2.09121	3.6935	-0.566185	0.571268	NA	0.507519	5.18293	0.0979212	0.921995	0.995989
5930430L01Rik	0	NA	NA	NA	NA	NA	NA	NA	NA	NA	NA	NA	NA	NA	NA	NA
5930435M05Rik	6.49838	-2.12486	1.49273	-1.42347	0.154599	NA	2.00431	1.23723	1.62001	0.105231	NA	1.17365	1.90972	0.614564	0.538843	0.995989
6030400A10Rik	0	NA	NA	NA	NA	NA	NA	NA	NA	NA	NA	NA	NA	NA	NA	NA
6030407O03Rik	8.08732	-0.741824	0.685406	-1.08231	0.279113	NA	-0.769413	0.696217	-1.10513	0.269101	0.587459	1.61389	0.973421	1.65796	0.0973265	0.995989
6030408B16Rik	1.98283	0.251648	1.43528	0.17533	0.86082	NA	-0.793156	1.54127	-0.514612	0.606824	NA	0.518048	2.10526	0.246073	0.805626	0.995989
6030440G07Rik	0.164871	-1.26244	4.40729	-0.286444	0.774538	NA	-0.126795	4.40729	-0.0287694	0.977049	NA	0.389652	6.23278	0.0625166	0.950151	0.995989
6030442E23Rik	0.835548	-1.79927	2.25528	-0.797802	0.424985	NA	-0.225882	2.10574	-0.10727	0.914575	NA	2.02284	3.08283	0.656163	0.511719	0.995989
6030442K20Rik	137.386	-0.241966	0.277006	-0.873504	0.382388	0.791008	-0.010075	0.276549	-0.0364313	0.970938	0.989163	0.289738	0.391082	0.740862	0.458777	0.995989
6030443J06Rik	165.46	-0.0274975	0.185344	-0.148359	0.882059	0.974895	0.0801303	0.185728	0.431439	0.666149	0.864429	-0.233189	0.263268	-0.885749	0.375753	0.995989
6030445D17Rik	1.70918	-1.58504	1.48322	-1.06865	0.285228	NA	-2.41264	1.65642	-1.45654	0.145245	NA	3.07705	2.26556	1.35819	0.174404	0.995989
6030452D12Rik	0.517164	0.792306	2.95525	0.268102	0.788621	NA	0.83555	2.96852	0.28147	0.77835	NA	-1.66566	4.18873	-0.397653	0.690886	0.995989
6030458C11Rik	943.848	0.002111	0.152649	0.0138292	0.988966	0.996506	0.0935502	0.152751	0.612436	0.540249	0.794184	0.0472181	0.215725	0.218881	0.826743	0.995989
6030460B20Rik	0	NA	NA	NA	NA	NA	NA	NA	NA	NA	NA	NA	NA	NA	NA	NA
6030466F02Rik	0.0970165	-0.300657	4.40729	-0.068218	0.945612	NA	-0.126795	4.40729	-0.0287694	0.977049	NA	1.35144	6.23278	0.216828	0.828343	0.995989
6030468B19Rik	70.6743	-0.205827	0.273743	-0.751899	0.452112	0.823669	0.213679	0.270654	0.789491	0.429825	0.722852	0.168122	0.382983	0.43898	0.660676	0.995989
6030469F06Rik	0	NA	NA	NA	NA	NA	NA	NA	NA	NA	NA	NA	NA	NA	NA	NA
6030471H07Rik	0	NA	NA	NA	NA	NA	NA	NA	NA	NA	NA	NA	NA	NA	NA	NA
6030498E09Rik	3.76064	-2.74385	1.44055	-1.90472	0.0568171	NA	-0.409823	1.23746	-0.33118	0.740508	NA	2.61633	1.91311	1.36758	0.171445	0.995989
6230400D17Rik	34.0199	0.29905	0.361718	0.826749	0.408379	0.802503	0.518029	0.360744	1.436	0.151002	0.450274	-0.0819459	0.498782	-0.164292	0.869501	0.995989
6330403K07Rik	10.6111	-0.520245	0.616435	-0.843957	0.398693	0.796669	-0.326317	0.615386	-0.530264	0.595929	0.827059	0.871754	0.869519	1.00257	0.316068	0.995989
6330403L08Rik	22.4226	-0.355888	0.423775	-0.839804	0.401018	0.798758	-0.407184	0.429835	-0.947303	0.343485	0.65852	0.892359	0.600857	1.48515	0.137505	0.995989
6330403N20Rik	0	NA	NA	NA	NA	NA	NA	NA	NA	NA	NA	NA	NA	NA	NA	NA
6330409D20Rik	0	NA	NA	NA	NA	NA	NA	NA	NA	NA	NA	NA	NA	NA	NA	NA
6330410L21Rik	0	NA	NA	NA	NA	NA	NA	NA	NA	NA	NA	NA	NA	NA	NA	NA
6330411D24Rik	5.70288	-0.510668	0.741753	-0.688461	0.491162	NA	-1.28693	0.813962	-1.58106	0.113863	NA	1.90012	1.09683	1.73237	0.0832074	0.995989
6330415B21Rik	0	NA	NA	NA	NA	NA	NA	NA	NA	NA	NA	NA	NA	NA	NA	NA
6330418K02Rik	24.6948	0.312193	0.417959	0.746947	0.455096	0.824193	0.724443	0.413182	1.75333	0.0795459	0.327094	-0.818917	0.582392	-1.40613	0.159686	0.995989
6330419E04Rik	0	NA	NA	NA	NA	NA	NA	NA	NA	NA	NA	NA	NA	NA	NA	NA
6330420H09Rik	0	NA	NA	NA	NA	NA	NA	NA	NA	NA	NA	NA	NA	NA	NA	NA
6330537M06Rik	13.4275	0.447241	0.536025	0.834367	0.404074	0.800419	0.830594	0.530172	1.56665	0.117197	0.401014	-0.951745	0.742777	-1.28133	0.200076	0.995989
6330549D23Rik	16.5877	-0.321473	0.495424	-0.648885	0.516413	0.850248	0.314099	0.482234	0.651341	0.514826	0.780634	0.0552484	0.689465	0.0801323	0.936132	0.995989
6330562C20Rik	104.837	-0.406346	0.269998	-1.505	0.132325	0.581265	-0.294358	0.270419	-1.08852	0.276364	0.593858	0.467293	0.383295	1.21915	0.222788	0.995989
6430500D05Rik	0.138117	0.661103	4.40729	0.150002	0.880763	NA	-0.126823	4.40729	-0.0287758	0.977043	NA	0.389699	6.23278	0.0625241	0.950145	0.995989
6430503K07Rik	0	NA	NA	NA	NA	NA	NA	NA	NA	NA	NA	NA	NA	NA	NA	NA
6430511E19Rik	0	NA	NA	NA	NA	NA	NA	NA	NA	NA	NA	NA	NA	NA	NA	NA
6430531B16Rik	0	NA	NA	NA	NA	NA	NA	NA	NA	NA	NA	NA	NA	NA	NA	NA
6430548M08Rik	276.3	-0.010109	0.21103	-0.0479034	0.961793	0.992573	-0.41992	0.21338	-1.96795	0.0490738	0.254673	0.345116	0.300247	1.14944	0.250375	0.995989
6430550D23Rik	24.4894	-0.585613	0.389927	-1.50185	0.133136	0.581888	-0.13627	0.382694	-0.356082	0.721779	0.893577	0.438876	0.55073	0.796899	0.42551	0.995989
6430562O15Rik	0	NA	NA	NA	NA	NA	NA	NA	NA	NA	NA	NA	NA	NA	NA	NA
6430571L13Rik	5.36551	-0.464082	0.912744	-0.508447	0.61114	NA	-0.361015	0.915547	-0.394316	0.693348	NA	-0.20663	1.33241	-0.15508	0.876758	0.995989
6430573P05Rik	6.61132	0.474098	0.815996	0.581005	0.561237	NA	-0.644732	0.876837	-0.735292	0.462161	NA	0.519164	1.18574	0.437839	0.661503	0.995989
6430584L05Rik	0.584341	-2.13858	3.17245	-0.67411	0.500242	NA	-1.00292	3.17245	-0.316136	0.751899	NA	4.06286	4.429	0.917331	0.358969	0.995989
6430590A07Rik	0	NA	NA	NA	NA	NA	NA	NA	NA	NA	NA	NA	NA	NA	NA	NA
6430628N08Rik	0	NA	NA	NA	NA	NA	NA	NA	NA	NA	NA	NA	NA	NA	NA	NA
6430710C18Rik	0.406653	2.19549	3.40461	0.644857	0.51902	NA	0.834929	3.5072	0.238061	0.811833	NA	-2.10644	4.88789	-0.430951	0.666504	0.995989
6430710M23Rik	0	NA	NA	NA	NA	NA	NA	NA	NA	NA	NA	NA	NA	NA	NA	NA
6530401F13Rik	6.18175	0.607648	0.87516	0.694328	0.487477	NA	1.4664	0.848149	1.72894	0.0838195	NA	-0.908885	1.16447	-0.780515	0.435088	0.995989
6530402F18Rik	0	NA	NA	NA	NA	NA	NA	NA	NA	NA	NA	NA	NA	NA	NA	NA
6530403H02Rik	70.5525	-0.274108	0.373023	-0.734829	0.462443	0.82722	-0.452079	0.376569	-1.20052	0.229937	0.546205	1.06724	0.52783	2.02194	0.043182	0.995989
6530409C15Rik	77.6528	0.585845	0.294431	1.98975	0.0466181	0.420022	0.68089	0.295005	2.30806	0.0209955	0.162622	-0.756096	0.411712	-1.83647	0.0662887	0.995989
6530411M01Rik	0.317091	-0.300666	3.74192	-0.0803509	0.935958	NA	-0.126804	3.74192	-0.0338876	0.972967	NA	0.389674	5.29182	0.073637	0.941299	0.995989
6530413G14Rik	46.4646	-0.794378	0.441003	-1.8013	0.0716556	0.481157	-0.608548	0.440684	-1.38092	0.167305	0.470996	0.361841	0.632217	0.572336	0.567094	0.995989
6530437J22Rik	0	NA	NA	NA	NA	NA	NA	NA	NA	NA	NA	NA	NA	NA	NA	NA
6720427I07Rik	297.461	0.568781	0.214429	2.65253	0.007989	0.236055	0.777636	0.214267	3.62929	0.000284204	0.0115124	-0.793015	0.301149	-2.6333	0.00845599	0.995989
6720464F23Rik	0	NA	NA	NA	NA	NA	NA	NA	NA	NA	NA	NA	NA	NA	NA	NA
6720469O03Rik	0	NA	NA	NA	NA	NA	NA	NA	NA	NA	NA	NA	NA	NA	NA	NA
6720475M21Rik	0	NA	NA	NA	NA	NA	NA	NA	NA	NA	NA	NA	NA	NA	NA	NA
6720482G16Rik	0	NA	NA	NA	NA	NA	NA	NA	NA	NA	NA	NA	NA	NA	NA	NA
6720483E21Rik	0.61568	-2.22494	2.67698	-0.831138	0.405895	NA	-3.01287	2.67698	-1.12547	0.260388	NA	4.11465	3.86072	1.06577	0.286526	0.995989
6720489N17Rik	77.5858	0.0178361	0.250881	0.0710939	0.943323	0.987701	-0.239291	0.255912	-0.935051	0.349762	0.663249	0.233299	0.357936	0.651789	0.514537	0.995989
6820402A03Rik	0	NA	NA	NA	NA	NA	NA	NA	NA	NA	NA	NA	NA	NA	NA	NA
6820408C15Rik	8.6706	-0.750006	0.640317	-1.1713	0.241477	NA	0.0965187	0.60883	0.158532	0.874038	0.954438	0.516412	0.88667	0.582418	0.560285	0.995989
6820426E19Rik	0.350531	-0.300761	4.40729	-0.0682417	0.945593	NA	2.81411	4.30468	0.653733	0.513284	NA	-2.55119	6.16065	-0.41411	0.678793	0.995989
6820431F20Rik	693.633	-0.0707991	0.172136	-0.411297	0.680855	0.913763	-0.347809	0.173	-2.01046	0.0443824	0.242982	0.266034	0.244216	1.08934	0.276006	0.995989
7330404K18Rik	0	NA	NA	NA	NA	NA	NA	NA	NA	NA	NA	NA	NA	NA	NA	NA
7330423F06Rik	0	NA	NA	NA	NA	NA	NA	NA	NA	NA	NA	NA	NA	NA	NA	NA
7420426K07Rik	0	NA	NA	NA	NA	NA	NA	NA	NA	NA	NA	NA	NA	NA	NA	NA
7420700N18Rik	0.16561	1.77442	4.35269	0.40766	0.683523	NA	-0.126874	4.40729	-0.0287874	0.977034	NA	-1.68537	6.19429	-0.272085	0.785557	0.995989
7420701I03Rik	0.788298	0.319252	2.65659	0.120173	0.904346	NA	-1.96646	2.7841	-0.706318	0.47999	NA	2.7508	3.77259	0.729154	0.465907	0.995989
7530416G11Rik	0.138117	0.661103	4.40729	0.150002	0.880763	NA	-0.126823	4.40729	-0.0287758	0.977043	NA	0.389699	6.23278	0.0625241	0.950145	0.995989
7530428D23Rik	2.90305	-3.52273	1.55455	-2.26607	0.0234469	NA	-1.83069	1.33324	-1.37311	0.169718	NA	3.37592	2.12004	1.59238	0.111299	0.995989
7630403G23Rik	0.470424	2.19446	3.2794	0.669164	0.503391	NA	2.28244	3.2846	0.694891	0.487123	NA	-4.51473	4.64142	-0.972703	0.330701	0.995989
8030411F24Rik	0	NA	NA	NA	NA	NA	NA	NA	NA	NA	NA	NA	NA	NA	NA	NA
8030423F21Rik	0	NA	NA	NA	NA	NA	NA	NA	NA	NA	NA	NA	NA	NA	NA	NA
8030423J24Rik	0	NA	NA	NA	NA	NA	NA	NA	NA	NA	NA	NA	NA	NA	NA	NA
8030442B05Rik	4.58274	-1.21768	0.910916	-1.33676	0.181301	NA	-1.55333	0.948495	-1.63768	0.101488	NA	1.48288	1.36062	1.08986	0.275776	0.995989
8030443G20Rik	2.80838	-0.709883	1.33935	-0.530021	0.596098	NA	-0.149507	1.31392	-0.113787	0.909407	NA	0.175784	1.90768	0.0921454	0.926582	0.995989
8030445P17Rik	0	NA	NA	NA	NA	NA	NA	NA	NA	NA	NA	NA	NA	NA	NA	NA
8030451A03Rik	12.3997	0.501645	0.503009	0.997288	0.318625	0.751178	-3.27288	0.759667	-4.3083	1.64511e-05	0.00141119	-0.670608	1.09827	-0.610606	0.54146	0.995989
8030453O22Rik	0	NA	NA	NA	NA	NA	NA	NA	NA	NA	NA	NA	NA	NA	NA	NA
8030455M16Rik	0.248862	0.661031	4.40729	0.149986	0.880776	NA	1.70749	4.37022	0.390712	0.69601	NA	-2.40636	6.20662	-0.387709	0.698231	0.995989
8030462N17Rik	437.22	0.159327	0.175936	0.905598	0.365149	0.782778	0.484536	0.175472	2.76132	0.0057568	0.0795391	-0.402598	0.247771	-1.62488	0.104188	0.995989
8030474K03Rik	0.376262	-2.26839	4.06842	-0.55756	0.577145	NA	-2.09453	4.06842	-0.514826	0.606675	NA	4.24702	5.75825	0.737554	0.460786	0.995989
8030487O14Rik	0	NA	NA	NA	NA	NA	NA	NA	NA	NA	NA	NA	NA	NA	NA	NA
8430406P12Rik	0	NA	NA	NA	NA	NA	NA	NA	NA	NA	NA	NA	NA	NA	NA	NA
8430419K02Rik	10.485	0.778009	0.686476	1.13334	0.257073	0.705596	0.0398677	0.713026	0.0559135	0.955411	0.983617	-0.453306	0.978673	-0.463185	0.643232	0.995989
8430422M14Rik	0	NA	NA	NA	NA	NA	NA	NA	NA	NA	NA	NA	NA	NA	NA	NA
8430423G03Rik	0	NA	NA	NA	NA	NA	NA	NA	NA	NA	NA	NA	NA	NA	NA	NA
8430429K09Rik	148.557	-0.324755	0.200441	-1.6202	0.10519	0.547412	-0.496115	0.203117	-2.44251	0.0145854	0.137142	0.321868	0.28803	1.11748	0.263789	0.995989
8430432A02Rik	0	NA	NA	NA	NA	NA	NA	NA	NA	NA	NA	NA	NA	NA	NA	NA
8430436N08Rik	0	NA	NA	NA	NA	NA	NA	NA	NA	NA	NA	NA	NA	NA	NA	NA
8430437L04Rik	0.0970165	-0.300657	4.40729	-0.068218	0.945612	NA	-0.126795	4.40729	-0.0287694	0.977049	NA	1.35144	6.23278	0.216828	0.828343	0.995989
9030204H09Rik	0	NA	NA	NA	NA	NA	NA	NA	NA	NA	NA	NA	NA	NA	NA	NA
9030407P20Rik	16.8149	-0.0782672	0.456597	-0.171414	0.863898	0.968947	-0.254266	0.467215	-0.544216	0.586293	0.821373	0.365324	0.651727	0.560547	0.575106	0.995989
9030607J07Rik	1.32633	-1.82227	2.57987	-0.706343	0.479975	NA	-0.615968	2.49339	-0.247041	0.804877	NA	3.9069	3.52637	1.10791	0.2679	0.995989
9030612E09Rik	0.0943746	-0.300703	4.40729	-0.0682286	0.945604	NA	0.834946	4.40729	0.189446	0.849743	NA	-0.572061	6.23278	-0.0917826	0.926871	0.995989
9030616G12Rik	0	NA	NA	NA	NA	NA	NA	NA	NA	NA	NA	NA	NA	NA	NA	NA
[truncated: 49,812 more rows]
