# Supplementary material for: Deep phenotyping and lifetime trajectories reveal limited effects of longevity regulators on the aging process in C57BL/6J mice
Source: Nat Commun. 2022 Nov 11;13:6830. doi: 10.1038/s41467-022-34515-y (PMC9652467; doi:10.1038/s41467-022-34515-y)
Supplement: Supplementary file 14 — Supplementary Data 12 [file 41467_2022_34515_MOESM14_ESM.xlsx]

## Sheet: Tabelle1
Supplementary Data 12. Age-sensitive phenotypes countered or accentuated in mice subjected to intermittent fasting
The columns “Age”, “Diet” and “Interaction” summarize results of two-way ANOVAs/aligned rank transform (summarizing main effects of age, genotype and diet x age interactions, respectively). Findings summarized in the “Intervention effect” column are based on statistical comparison of Cohen’s d intervention effect sizes in young vs. old mice. Comparisons, for which a calculation of Cohen’s d was n…
Domain	Test/method	Phenotype	Category	Age	Diet	Interaction	Intervention effect		Abbreviations
Anatomy and physiology	Body weight	Body weight	Opposing aging	↑	↓	no	equal in young and old
Anatomy and physiology	Bone densitometry	Cortical thickness	Promoting aging	↓	↓	no	equal in young and old		ASPPI	Acoustic startle and pre-pulse inhibition
Anatomy and physiology	Bone densitometry	Marrow area	Opposing aging	↓	↑	yes	in young < old		BCA	Body composition analysis
Anatomy and physiology	Organ weight	Liver weight	Opposing aging	↑	↓	no	equal in young and old		CD	Cluster of differentiation
Anatomy and physiology	Organ weight	Spleen weight	Opposing aging	↑	↓	no	equal in young and old		N/A	Not applicable
Cardiovascular health	Echocardiography	Corrected mass of the left ventricle	Opposing aging	↑	↓	no	equal in young and old		NK	Natural killer cells
Cardiovascular health	Echocardiography	Diastolic septal wall thickness	Opposing aging	↑	↓	no	equal in young and old		NMR	Nuclear magnetic resonance
Cardiovascular health	Echocardiography	Left ventricular end-diastolic internal diameter	Opposing aging	↑	↓	no	equal in young and old
Cardiovascular health	Electrocardiography	Corrected duration of the QT interval	Promoting aging	↑	↑	yes	in young < old
Cardiovascular health	Electrocardiography	Duration of the QRS interval	Promoting aging	↑	↑	no	equal in young and old
Cardiovascular health	Electrocardiography	Duration of the QT interval	Promoting aging	↑	↑	yes	in young < old
Cardiovascular health	Electrocardiography	Duration of the RR interval	Promoting aging	↑	↑	yes	in young < old
Cardiovascular health	Electrocardiography	Duration of the ST interval	Opposing aging	↓	↑	yes	equal in young and old
Cardiovascular health	Electrocardiography	Heart rate	Promoting aging	↓	↓	yes	in young < old
Clinical chemistry	Clinical chemistry	Insulin	Opposing aging	↑	↓	yes	in young < old
Clinical chemistry	Clinical chemistry	Lactate dehydrogenase	Opposing aging	↑	↓	no	equal in young and old
Clinical chemistry	Clinical chemistry	Unsaturated iron binding capacity	Opposing aging	↑	↓	no	in young > old
Clinical chemistry	Clinical chemistry	Urea	Opposing aging	↑	↓	yes	in young < old
Hematology	Hematology	Hematocrit	Opposing aging	↓	↑	no	equal in young and old
Hematology	Hematology	Hemoglobin concentration	Opposing aging	↓	↑	no	equal in young and old
Hematology	Hematology	Platelet distribution width	Opposing aging	↑	↓	no	equal in young and old
Hematology	Hematology	Platelet large cell ratio	Opposing aging	↑	↓	no	equal in young and old
Hematology	Hematology	Mean platelet volume	Opposing aging	↑	↓	no	equal in young and old
Hematology	Hematology	Red blood cell distribution width	Opposing aging	↑	↓	no	equal in young and old
Immune system	Flow cytometry	CD3+CD5+ T cells % of all leukocytes	Opposing aging	↓	↑	no	equal in young and old
Immune system	Flow cytometry	CD11b+/CD11c+Ly6C+ % of monocytes	Opposing aging	↑	↓	yes	in young < old
Immune system	Flow cytometry	CD11b+/CD11c+Ly6C- % of monocytes	Opposing aging	↑	↓	yes	in young < old
Immune system	Flow cytometry	NK1.1+/NKp46+/CD11b+ % of NK cells	Promoting aging	↓	↓	no	equal in young and old
Immune system	Flow cytometry	NK1.1+/NKp46+/CD11c+ % of NK cells	Opposing aging	↑	↓	yes	equal in young and old
Immune system	Flow cytometry	CD3+CD5+NK1.1+/NKp46+ NKT cells % of all leukocytes	Opposing aging	↓	↑	yes	in young < old
Metabolism	BCA	Body mass NMR	Opposing aging	↑	↓	yes	equal in young and old
Metabolism	BCA	Fat mass NMR	Opposing aging	↑	↓	yes	in young < old
Metabolism	BCA	Lean mass NMR	Opposing aging	↑	↓	yes	equal in young and old
Metabolism	Indirect calorimetry	Average heat production	Opposing aging	↑	↓	no	equal in young and old
Metabolism	Indirect calorimetry	Average oxygen consumption	Opposing aging	↑	↓	no	equal in young and old
Metabolism	Indirect calorimetry	Average respiratory exchange rate	Opposing aging	↓	↑	yes	in young < old
Metabolism	Indirect calorimetry	Delta respiratory exchange rate	Opposing aging	↓	↑	no	in young < old
Metabolism	Indirect calorimetry	Maximal heat production	Opposing aging	↑	↓	no	equal in young and old
Metabolism	Indirect calorimetry	Maximal oxygen consumption	Opposing aging	↑	↓	no	equal in young and old
Metabolism	Indirect calorimetry	Maximal respiratory exchange rate	Opposing aging	↓	↑	yes	in young < old
Metabolism	Indirect calorimetry	Minimal respiratory exchange rate	Promoting aging	↓	↓	no	equal in young and old
Metabolism	Indirect calorimetry	Water consumption	Opposing aging	↓	↑	no	equal in young and old
Neuropsychiatric functions	ASPPI	Startle response at 110 dB	Promoting aging	↓	↓	no	in young < old
Neuropsychiatric functions	Open field	Average speed	Opposing aging	↓	↑	no	equal in young and old
Neuropsychiatric functions	Open field	Time spent in the center during the first 5 minutes	Opposing aging	↓	↑	no	equal in young and old
Neuropsychiatric functions	Open field	Total distance traveled	Opposing aging	↓	↑	no	equal in young and old
Neuropsychiatric functions	Open field	Total number of rearings	Opposing aging	↓	↑	no	equal in young and old
Neuropsychiatric functions	Open field	Total time spent in the center	Promoting aging	↑	↑	no	equal in young and old
Neuropsychiatric functions	SHIRPA	Locomotor activity	Opposing aging	↓	↑	no	equal in young and old
Neuropsychiatric functions	SHIRPA	Transfer arousal	Opposing aging	↓	↑	yes	in young > old
Neuropsychiatric functions	SHIRPA	Urination	Opposing aging	↑	↓	no	equal in young and old
Neuropsychiatric functions	SHIRPA	Vocalization	N/A	↓	N/A	yes	N/A
Sensory systems	Hot plate	Time to second response	Promoting aging	↑	↑	no	equal in young and old
Sensory systems	Virtual drum	Spatial frequency threshold	Opposing aging	↓	↑	yes	equal in young and old
