# Supplementary material for: Deep phenotyping and lifetime trajectories reveal limited effects of longevity regulators on the aging process in C57BL/6J mice
Source: Nat Commun. 2022 Nov 11;13:6830. doi: 10.1038/s41467-022-34515-y (PMC9652467; doi:10.1038/s41467-022-34515-y)
Supplement: Supplementary file 20 — Source Data [file 41467_2022_34515_MOESM20_ESM.xlsx]

## Sheet: Fig. 2e
Startle amplitude, 110dB
3 months	5 months	8 months	14 months	20 months	26 months
1032.5	340.1	273.9	403.7	108.1	62.8
753.9	872.7	247	328.8	42.2	273.6
817.3	252.6	603.5	529.1	54.9	68.1
553.7	360.5	519.8	199.4	191	78.1
573.9	1079.7	483.2	192.8	265.5	71.3
523.6	379.6	733.6	357.2	117.1	108.7
592	387.4	340	481.2	98.1	92.7
380.2	671.5	304.4	291.5	92.6	52.5
318.6	640.5	191.6	315.2	212.3	65.7
575.9	250.3	340.9	297.4	128.4	101
816.8	985.2	194.8	354.8	58.1	116.7
721	197.2	596.3	410.4	144.8	116.1
698.3	207.8	471.7	490	315.9	173.8
778.4	428.7	228.5	303.6	364.5
945.2		216.8		218
CD62L+CD4+ T cells
3 months	5 months	8 months	14 months	20 months	26 months
91.8	89.2	80.3	72.4	71.7	66.4
91	92	65.2	74.5	74.4	62.7
89.6	86.8	83	69.7	54.3	46.5
89.4	89.6	87.3	83.2	53.4	55.5
89	88.5	89.5	78.5	62.5	58.8
Duration of QRS interval
3 months	5 months	8 months	14 months	20 months	26 months
11.2	11.8	10.9	14.2	14	12.6
11	12.8	13	15.6	13.9	14.9
10.5	13.6	12.7	11.8	14.5	12.9
10.8	11.3	10.4	11.4	12.3	12.3
13.2	13.2	11.7	12.8	13.2	15
12.2	14.7	10.2	12	14.4	11.6
13	11.9	13.9	16.7	15.4	16.4
11.7	11.7	9.7	13.6	19.8	16.1
12.4	11.3	12.3	12.7	19.6	12.4
12.6	10.7	13.1	13.5	12.9	13.1
9.7	10.5	12.5	12.2	14	14.4
10.3	12.9	11.8	11.8	13
11.6	11.1	10.5	14.7	11.1
10.9	10.4	13.8	11.2	15.8
11.3				11.9
Total distance traveled
3 months	5 months	8 months	14 months	20 months	26 months
23568.8	22879.7	28082.5	26883	24233.5	16951.9
21930.6	19889.9	25628.8	28491.4	20811.5	18016.3
32296.4	30715.1	20457.8	25479.7	18956.1	24617.9
25897.9	23178.9	26475.4	28443.2	21147.3	15308.8
29362.7	24745.7	29766.8	23010.4	17246.4	8279.5
27144	20259.1	21691.5	29455.1	13156.8	24817.9
19582	24493	27192.7	27018.6	13593.2	19087.4
26281	22225.1	17227.1	23883.5	22156.4	15950.2
26630.5	27750.7	31688.9	26565.1	17985.7	13485.8
23231.4	25358.9	32301.6	30023.3	19646.5	15318.2
24740.1	27817	25980	23281.4	20717.1	21814.3
26799.9	21120.8	35600	27416.9	23661.8	23366.6
29347.9	29211.1	26568	20200.3	20096.2	21792.2
23646.5	25556.9	25569.7	21733.2	20667	23369.8
26248.3		25277.3		31129.8
Platelet large cell ratio
3 months	5 months	8 months	14 months	20 months	26 months
2.4	2.2	2	2.9	1.6	3.7
5	1.7	4.8	2.6	2.7	2.4
3.2	2.2	2.3	2.3	2.5	4
1.5	2.1	1.9	2.1	3.6	2.5
2.6	2.1	2.2	2	2.2	3.3
1.4	2.1	2.2	2	1.7	7.3
3.5	6.9	2	2.2	2.6	2.4
1.2	1.2	1.7	2	2.7	3.2
1.8	1.9	1.8	2.6	2.3	3.8
2.3	2.6	1.5	1.7	4.2	3
1.7	1.3	1.5	2.5
1.3	2.3	2	2.9
	1.3	1.6	2.4
	1.4		1.6
Fat mass
3 months	5 months	8 months	14 months	20 months	26 months
9.3	6.6	6.9	7.6	5.4	7.2
6	7.4	7.1	12	8.4	8
8.3	8.3	7.1	10.3	7.3	7.8
7.7	6.2	9	8.7	5.9	7.7
7	6.3	10.1	8.3	8.6	5.3
7.7	5.7	6.3	11.4	5.6	7.9
6.6	5.3	4.5	9.4	8	7.1
6.7	7.7	7.5	11	5.6	7
8.7	6.5	9.6	9.2	7.2	6.2
7.7	7.8	8.5	7.8	8.6	6.2
8.8	5	11.5	11.7	7.1	8
9.4	6.4	9.1	7.3	9.3	8.6
9.6	8.8	7.7	9.5	6.7	7.2
7	6.7	6.1	6.8	7.3
6.1				7
Plasma glycerol concentration
3 months	5 months	8 months	14 months	20 months	26 months
0.195	0.171	0.171	0.186	0.18	0.142
0.188	0.175	0.193	0.176	0.228	0.164
0.195	0.17	0.162	0.193	0.148	0.19
0.19	0.21	0.215	0.19	0.173	0.166
0.153	0.236	0.215	0.163	0.195	0.235
0.207	0.233	0.229	0.181	0.174	0.188
0.201	0.211	0.241	0.156	0.218	0.158
0.192	0.175	0.174	0.233	0.18	0.208
0.203	0.163	0.237	0.16	0.145	0.154
0.175	0.209	0.139	0.189	0.189	0.128
0.175	0.23	0.221	0.209	0.192	0.191
0.158	0.176	0.155	0.221	0.138	0.172
0.239	0.199	0.194	0.172	0.161	0.17
0.218	0.179	0.17	0.299	0.172
0.192				0.162

## Sheet: Fig. 2n
Cox1 abundance in lung
3 months	5 months	8 months	14 months	20 months	26 months
88.61	88.03	83.11	79.15	82.36	118.46
83.51	105.64	108.61	96.76	109.49	155.72
149.24	113.06	78.99	85.28	70.64	102.91
78.64	91.77	88.71	110.35	114.04	225.73
113.35	149.89	121.81	113.06	96.87	151.14
96.75	135.23	116.33	117.08	172.39	221.95
96.31	106.68	82.58	117.39	84.43	128.93
93.6	86.6	58.63	100.45	62.47	148.4
Cdkn2a/p16Ink4a expression in lung
3 months	5 months	8 months	14 months	20 months	26 months
0	138.31	364.99	238.33	1139.73	444.57
14.36	7.39	165.63	146.18	404.41	941.83
57.44	0	137.49	381.58	387.72	130.66
101.59	0	416.32	81.27	211.15	830.58
0	186.6	0	196.35	139.72	1648.69
426.61	0	0	466.08	351.56	1866.53
Rps6 abundance in spleen
3 months	5 months	8 months	14 months	20 months	26 months
98.78	100.33	84.29	104.28	100.34	65.5
102.43	118.6	102.39	72.8	93.55	47.15
101.71	79.04	76.34	77.43	89.53	92.52
97.08	114.71	91.22		84.42	70.84
L1 5'UTR abundance in spleen
3 months	5 months	8 months	14 months	20 months	26 months
73.09	64.28	21.56	171.76	123.68	326.89
111.94	44.66	45.35	57	9.62	137.03
182.87	45.5	125.73	140.09	43.91	126.68
0.27	11.76	7.9	382.79	10.71	981.05
183.98	118.13	19.9	9.67	6.86	424.02
47.85		25.58	17.41	6.03	9.22
Hsp70 abundance in brain
3 months	5 months	8 months	14 months	20 months	26 months
116.79	118.49	99.2	91.63	62.28	56.15
104.01	93.34	98.88	98.34	81.17	62.54
83.25	75.32	106.53	76.7	88.21	83.51
95.95	109.82	118.1	110.83	104.35	78.48
Sod2 abundance in spleen
3 months	5 months	8 months	14 months	20 months	26 months
110.09	86.11	123.93	89.43	29.32	11.15
90.87	116.56	108.87	62.39	97.37	5.34
121.07	81.45	80.13	64.67	113.91	68.18
77.96	113.35			37.79	7.34
Ccnd2 expression in lung
3 months	5 months	8 months	14 months	20 months	26 months
152.71	82.14	62.24	82.63	72.76	38.59
133.01	124.24	62.51	113.14	52.62	50.39
102.63	68.64	91.22	63.82	83.4	63.99
86.11	99.41	87.15	72.69	76.74	96.04
74.34	20.18	39.9	42.72	30.2	75.95
51.2	47.54	51.51	86.74	71.14	62.6
130.11	103.1	91.45	100.33	111.29	60.8
99.3	95.79	93.11	79.48	58.93	84.29
100.79	21.54	73.29	57.64	37.47	75.4
140.2	111.36	65.5	90.77	95.8	38.46
73.39	68.88	64.45	78.47	79.48	87.95
56.22	45.52	46.91	61.88	66.77	62.36

## Sheet: Fig. 3c
Fig 3c upper left - RR interval
Young control	Young mutant	Old control	Old mutant
78.2	80.1	80.7	72.7
79.3	77.8	79.9	91.3
79.1	76	79.4	78.2
78.3	83.1	100.1	85
82.1	76.2	83.7	82.1
84.9	78.9	79.2	82.1
75.7	75.6	84.5	82.7
79.1	83.8	79.4	82.6
75.9	81.4	76.5	83.1
75.5	81.5	75.6	79
82.7	82.8	80.2	76.7
82	79.7	79	79.1
80.9	77.3	82.5	80.9
81.6	79.4	82.8	86.1
77	82.5	83.2	88.8
77.9	83.4	78.9	82.4
80.8	79.1	81.1	82
84	83.2	79.6	80.5
80.5	78.8	85.3	81.6
80.8	84.4	80.8	82.6
82.8		83.3	85.3
85.8		82	81.9
82.8		86.8	79.1
81.3		87.3	79.3
81.2		90.8	79.3
82		82.1	84.2
86		84	80.5
79.1			80.2
80.8
Fig 3c upper right - Total distance traveled
Young control	Young mutant	Old control	Old mutant
24290.5	13777.8	26311.9	18171.8
25709.3	19850.2	32480.3	16760.1
23403.4	21740.3	27088.4	17098.6
19294.5	26498.5	13674.4	20052.9
33519.5	21656.7	23710.9	18173.6
35730.3	18705.6	18130.1	20212.9
24907.1	22566.9	20989.5	21179.8
23089.2	27091.4	17304.4	15021.5
22364.6	24939.8	20642.8	15613.9
20689.6	20567.7	24531.9	25538.3
31237.1	9884.4	18014.3	26381.1
30906.3	14289.1	21934	11275.4
24014.5	25135.8	26469.9	19411.4
28129	19713.9	23265.2	17105.7
25925.8	18526.5	23172.5	24445.8
20969.7	20798.9	21141.6	13801.4
24562.3	26132.3	28627.2	18046.7
30374.5	24827	18978.4	16642.3
14764.3	18467	25694.5	13346.5
17418.4	23271.7	28170.7	13262.5
26735		23953.5	17267.4
27254.9		12175	10292.8
27022.9		17312.6	18364
27219.6		13374.1	12683.1
26282.6		28990.8	12948
28091		20992.7	19421.2
26374.1		25222	16321.6
26251.3		21261.3	9626.5
25473.5			12272.9
25282.3			11026.1
Fig 3c lower left - Latency to response
Young control	Young mutant	Old control	Old mutant
13.4	10.1	11.1	14.7
13.6	12.3	14.5	8.2
14.3	6.1	7.3	12.9
15.1	10.3	24.9	14.3
12	5.9	14.7	12.5
13.2	14.3	11.5	12.6
9.5	12.6	9.6	10.9
12.8	11.7	13.7	12.4
14.2	8.4	12.6	10.7
10.1	11.1	11.3	10.8
16.7	8.5	21.9	20
12.9	11.9	17.3	16.1
12.5	11.6	8.7	11.9
11.1	7.1	12.9	9.7
11.2	7.3	8.8	11
12.4	11.1	17.2	10.2
10	9.4	15.1	10.3
12.3	13.5	15.1	7.2
16.4	9.3	14.2	14.5
9.1	10.9	16.9	11.4
12		11.6	14.4
15.2		13.9	15.8
13.9		8.9	11.9
18.2		22.6	16.1
14.2		13	10.9
13.4		18.5	11.6
11.5		19	14.4
12.1		17.7	12.6
15.3			14.5
14.7
Fig 3c lower right - Left ventricular mass corrected
Young control	Young mutant	Old control	Old mutant
20.36	19.79	39.31	17.34
19.13	20.69	25.25	47.9
26.4	21.49	32.3	22.95
23.66	22.88	33.62	22.16
31	17.75	33.52	17.51
22.71	16.2	39.98	20.59
24.68	21.93	45.7	25.34
30.66	29.15	30.65	17.01
35.44	28.44	25.59	28.18
29.96	25.45	28.84	29.79
26.89	18.21	19.4	30.72
26.28	28.29	40.08	16.08
29.56	10.33	32.29	25.61
58.65	18.46	39.83	21.59
44.9	20.97	53.61	20.32
42.17	16.84	44.36	29.3
25.76	19.73	43.02	23.29
30.36	23.04	57.28	25.39
20.08	25.46	34.05	23.38
18.8	17.78	27.35	20.69
22		36.61	26.94
21.96		31.19	24
23.01		48.72	23.36
24.56		33.23	20.73
33.34		48.45	20.16
23.26		36.68	24.35
28.14		20.62	22.85
21.31		52.64	18.84
26.33			18.25
40.88

## Sheet: Fig. 6c
Fig 6c upper left - Red blood cell distribution width
Young control	Young mutant	Old control	Old mutant
14.3	12.9	13.4	14.1
12.4	13.2	14.5	13.5
12.3	13.5	14.1	13.6
13.4	12.7	17.2	14.3
13.3	12.7	13.7	14.7
14.3	12.8	14.8	14.9
13.7	13.7	14.4	15.3
13.7	13.7	13.1	16.9
13.6	14.1	13.8	15.6
13.7	14.2	14.7	16.7
13.6	13.2	13.5	15.3
13.3	12.3	13.2	14.2
14.9	12	13.6	13.8
13.5	13.4	14.9	14.4
13.7	12.8	13.4
13	12.9	14.7
11.9	13.5	13.9
13.6	12.7	14
12.6	14.1	13.6
13.2	12.8	14.2
13.6		13.9
13.4		14.5
13.5		13.9
13.2		21.5
12.8
17.1
12.7
Fig 6c upper right - NK cells
Young control	Young mutant	Old control	Old mutant
2.25	0.84	0.83	0.78
2.06	1.52	1.69	1.16
1.72	0.73	0.63	0.28
2.4	1.86	2.54	0.37
2.67	1.62	1.47	1.07
3.42	1.23	1.77	0.91
1.72	2.12	0.76	0.28
2.82		1.19	0.89
2.74			0.27
			0.34
Fig 6c lower left - CD44++CD8+ T cells
Young control	Young mutant	Old control	Old mutant
22.8	3.47	46.7	3.55
10.4	0.9	40.1	2.09
13.7	1.02	1.92	2.7
4.95	2.2	3.7	11.7
8.33	0.48	32	30.4
6.58	0.72	24.4	2.61
8.21	1.87	24.3	5.29
36.9	1.59	27.6	8.45
4.17			5.12
			3.16
Fig 6c lower right - Free body fluid
Young control	Young mutant	Old control	Old mutant
0.757	0.602	2252	0.922
0.76	0.647	3052	1565
1439	0.715	2336	0.904
1033	0.826	2326	1118
0.894	1254	1945	2328
0.89	0.588	1954	1241
0.888	0.685	2069	2016-01-01
1175	0.833	1704	0.764
0.948	0.718	1378	0.897
1059	0.781	1966	1802
0.786	0.658	1388	1676
1128	0.744	1144	1257
0.901	0.645	2139	1635
0.814	0.617	2816	1019
0.907	0.787	0.952	1287
0.834	0.743	1702
0.762	0.852	1673
0.887	0.952	1227
0.911	0.575	1666
0.899	0.621	2002
1106		1.94
1214		1463
0.848		2065
0.71		1484
0.995		1874
		1823

## Sheet: Fig. 8c
Fig 8c upper left - Rotarod, latency to fall
Young ad libitum feeding	Young intermittent fasting	Old ad libitum feeding	Old intermittent fasting
187	174	60	71
178	172	46	83
221	244	41	19
249	93	39	119
243	105	23	36
75	190	50	80
160	169	91	113
62	252	34	69
129	148	48	156
70	160	138	47
219	177	20	48
205	208	66	67
178	156	116	52
204	164	95	61
208	55	37	122
140	140	27	45
		44	76
		24	71
		47	79
		93	96
		80	67
		61	144
		55	69
Fig 8c upper right - QRS interval
Young ad libitum feeding	Young intermittent fasting	Old ad libitum feeding	Old intermittent fasting
9.7	10	10.3	11.6
8.9	10.6	10.2	11.5
8.5	10	10.3	11.4
11.2	10	9.9	13.4
9.9	10	10.5	13
8.8	10	10	16.6
10.5	9	11.7	10.8
9.7	10.7	11.1	11.2
10.2	10.4	9.8	10.3
10.8		9.1	9.4
		10.5	10.6
Fig 8c lower left - Locomotor activity
Young ad libitum feeding	Young intermittent fasting	Old ad libitum feeding	Old intermittent fasting
20	30	12	16
26	27	13	16
27	27	18	18
25	23	20	17
35	32	7	18
23	29	12	19
18	24	16	12
20	26	14	23
16	29	18	21
21	31	22	29
27	32	9	16
25	27	16	18
15	25	19	15
18	26	21	18
28	33	18	19
28	14	15	25
		11	26
		11	13
		15	17
		23	20
		15	10
		17	22
		9	14
Fig 8c lower right - Average respiratory exchange ratio
Young ad libitum feeding	Young intermittent fasting	Old ad libitum feeding	Old intermittent fasting
0.80131550802139	0.881557291666666	0.771294117647059	0.829333333333334
0.758572192513369	0.890822916666666	0.84931550802139	0.860104166666666
0.897641711229947	0.869859375	0.793935828877006	0.882104166666667
0.880208556149733	0.868151041666666	0.754155080213903	0.858807291666667
0.873823529411765	0.82846875	0.877294117647059	0.889697916666666
0.887823529411765	0.896213541666666	0.846593582887701	0.809432291666667
0.895914438502674	0.826395833333334	0.832411764705883	0.840947916666667
0.894909090909091	0.876703125	0.757898395721925	0.824598958333334
0.897828877005348	0.848291666666666	0.823422459893048	0.854567708333333
0.855336898395722	0.837338541666666	0.763085561497326	0.867369791666667
0.908582887700535	0.862453125	0.853989304812835	0.88
0.894304812834225	0.884723958333334	0.868877005347594	0.851838541666667
0.903390374331551	0.932161458333334	0.787534759358289	0.87746875
0.880898395721925	0.818890625	0.830887700534759	0.873411458333333
0.908609625668449	0.88015625	0.836860962566845	0.830125
0.87851871657754	0.879864583333334	0.834016042780749	0.879255208333333

## Sheet: Supplementary Fig. 2
Supplementary Fig. 2a - Inflammation in the accessory gland
	3 months	5 months	8 months	14 months	20 months	26 months
absent	4	5	5	5	1	1
present	1	0	0	0	4	4
Supplementary Fig. 2b - Inflammatory cell infiltrates in the epididymides
	3 months	5 months	8 months	14 months	20 months	26 months
absent	5	5	5	3	3	1
present	0	0	0	2	2	4
Supplementary Fig. 2c - Heart fibrosis
	3 months	5 months	8 months	14 months	20 months	26 months
absent	5	5	2	2	0	1
present	0	0	3	3	5	4
Supplementary Fig. 2d - Chronic progressive nephropathy in the kidney
	3 months	5 months	8 months	14 months	20 months	26 months
absent	3	5	5	5	5	1
present	0	0	0	0	0	4
Supplementary Fig. 2e - Perivascular infiltrates in the kidneys
	3 months	5 months	8 months	14 months	20 months	26 months
absent	3	5	5	3	0	5
present	0	0	0	2	5	0
Supplementary Fig. 2f - Tubular regeneration (hyperplasia) in the kidneys
	3 months	5 months	8 months	14 months	20 months	26 months
absent	3	5	4	0	5	4
present	0	0	1	5	0	1
Supplementary Fig. 2g - Lateral meniscus tissue structure changes in the knees
	3 months	5 months	8 months	14 months	20 months	26 months
absent	5	5	4	1	1	0
present	0	0	1	4	4	5
Supplementary Fig. 2h - Russell bodies in the spleen
	3 months	5 months	8 months	14 months	20 months	26 months
absent	5	5	5	5	5	2
present	0	0	0	0	0	3
Supplementary Fig. 2i - Adenoma in the thyroid gland
	3 months	5 months	8 months	14 months	20 months	26 months
absent	5	5	5	5	3	0
present	0	0	0	0	2	5
Supplementary Fig. 2j - Goiter in the thyroid gland
	3 months	5 months	8 months	14 months	20 months	26 months
absent	5	5	5	0	5	5
present	0	0	0	5	0	0

## Sheet: Supplementary Fig. 6
Supplementary Fig. 6b - Tumor burden in Ghrhrlit/lit mice and wildtype littermates
	old wt	old Ghrhr lit/lit
Tumor free	24	29
Tumor burdened	7	1
Supplementary Fig. 6c - Incidence of pathologies in Ghrhrlit/lit mice and wildtype littermates
Bronchus-associated lymphoid tissue (BALT)
		old wt	old Ghrhr lit/lit
Adrenal gland	Lipofuscin burdened	10	0
	Lipofuscin free	0	10
Lung	BALT burdened	7	3
	BALT free	3	7
Supplementary Fig. 6d - Incidence of adenoma in Ghrhrlit/lit mice and wildtype littermates
	old wt	old Ghrhr lit/lit
Adenoma free	9	10
Adenoma burdened	3	2
Supplementary Fig. 6i - Tumor burden in mTORKI/KI mice and wildtype littermates
	old wt	old mTOR KI/KI
Tumor free	16	14
Tumor burdened	8	0
Supplementary Fig. 6j - Incidence of pathologies in mTORKI/KI mice and wildtype littermates
Bronchus-associated lymphoid tissue (BALT); Kidney-associated lymphoid tissue (KALT)
		old wt	old mTOR KI/KI
Liver	Lymphoid infiltrates burdened	9	1
	No lymphoid infiltrates	1	9
Liver	Microgranulomas burdened	4	4
	Microgranulomas free	6	6
Lung	BALT burdened	9	3
	BALT free	1	7
Kidney	Glumerular lesion >20%	7	0
	Glumerular lesion <20%	3	10
Kidney	KALT burdened	6	3
	KALT free	4	7
Testis	>20% tubular degeneration	0	5
	<20% tubular degeneration	10	5
